# Supplementary material for: Multi-omics analysis reveals contextual tumor suppressive and oncogenic gene modules within the acute hypoxic response
Source: Nat Commun. 2021 Mar 2;12:1375. doi: 10.1038/s41467-021-21687-2 (PMC7925689; doi:10.1038/s41467-021-21687-2)
Supplement: Supplementary file 4 — Supplementary Data 1 [file 41467_2021_21687_MOESM4_ESM.xlsx]

## Sheet: A. DE Body WT Norm|Hypox
PRO-seq gene body DESeq2 Results for HCT116 wild-type (90min hypoxia vs. Normoxia)
	All Detected Genes (CPM > 0.5 in at least 2 samples)								Upregulated Genes (Adjusted p < 0.1)								Downregulated Genes (Adjusted p < 0.1)
	Gene ID | Entrez ID | HGNC ID	Base Mean Normoxia	Base Mean Hypoxia	Fold-change	Adjusted Fold-change	p	Adjusted p		Gene ID | Entrez ID | HGNC ID	Base Mean Normoxia	Base Mean Hypoxia	Fold-change	Adjusted Fold-change	p	Adjusted p		Gene ID | Entrez ID | HGNC ID	Base Mean Normoxia	Base Mean Hypoxia	Fold-change	Adjusted Fold-change	p	Adjusted p
	PDK1|5163|8809	1380.2	8982.75	6.50893	6.45003	5.3958e-91	7.45159e-87		PDK1|5163|8809	1380.2	8982.75	6.50893	6.45003	5.3958e-91	7.45159e-87		LOC101928389|101928389|NA	636.07	322.724	0.504384	0.527589	2.59252e-08	2.86421e-06
	KDM3A|55818|20815	2198.1	11481.4	5.22475	5.17781	5.1144e-81	3.53149e-77		KDM3A|55818|20815	2198.1	11481.4	5.22475	5.17781	5.1144e-81	3.53149e-77		CRELD2|79174|28150	741.764	369.41	0.500396	0.528208	2.77459e-07	2.48812e-05
	MIR210HG|100506211|39524	219.383	3609.54	16.4476	16.1061	5.37191e-64	2.47287e-60		MIR210HG|100506211|39524	219.383	3609.54	16.4476	16.1061	5.37191e-64	2.47287e-60		BANP|54971|13450	5933.74	2726.65	0.459419	0.488731	2.81807e-07	2.49471e-05
	FAM162A|26355|17865	1132.01	6481.85	5.72561	5.76375	3.75341e-50	1.29587e-46		FAM162A|26355|17865	1132.01	6481.85	5.72561	5.76375	3.75341e-50	1.29587e-46		FKBP4|2288|3720	3951.13	2197.23	0.556292	0.582201	3.28221e-07	2.88709e-05
	BNIP3|664|1084	548.075	3554.35	6.46691	6.35052	1.38867e-46	3.83551e-43		BNIP3|664|1084	548.075	3554.35	6.46691	6.35052	1.38867e-46	3.83551e-43		BMP4|652|1071	2850.08	1907.47	0.669066	0.689665	7.20673e-07	5.99547e-05
	P4HA1|5033|8546	4830.45	24391.6	5.04727	4.96583	4.60528e-45	1.05998e-41		P4HA1|5033|8546	4830.45	24391.6	5.04727	4.96583	4.60528e-45	1.05998e-41		GRB10|2887|4564	4416.72	3278.81	0.742023	0.763175	4.05769e-06	0.000272023
	PFKFB4|5210|8875	3179.63	19962.6	6.27793	6.15777	4.07962e-43	8.04852e-40		PFKFB4|5210|8875	3179.63	19962.6	6.27793	6.15777	4.07962e-43	8.04852e-40		PDIA4|9601|30167	5417.09	3611.51	0.666159	0.694628	5.0222e-06	0.000322589
	ZNF292|23036|18410	7493.57	19047	2.54239	2.50851	6.72349e-41	1.16064e-37		ZNF292|23036|18410	7493.57	19047	2.54239	2.50851	6.72349e-41	1.16064e-37		HYOU1|10525|16931	2226.15	1287.82	0.579322	0.61107	6.45078e-06	0.000403101
	LDHA|3939|6535	6224.15	19772.2	3.17681	3.13232	1.85429e-40	2.8453e-37		LDHA|3939|6535	6224.15	19772.2	3.17681	3.13232	1.85429e-40	2.8453e-37		CLU|1191|2095	1376.88	705.376	0.511274	0.547847	7.14864e-06	0.000444697
	PLOD2|5352|9082	1216.81	4400.18	3.61448	3.55665	1.10844e-37	1.53075e-34		PLOD2|5352|9082	1216.81	4400.18	3.61448	3.55665	1.10844e-37	1.53075e-34		FERMT3|83706|23151	1985.29	1145.71	0.576984	0.612518	7.76911e-06	0.00047474
	INSIG2|51141|20452	733.851	3444.59	4.70658	4.6154	2.27239e-36	2.85288e-33		INSIG2|51141|20452	733.851	3444.59	4.70658	4.6154	2.27239e-36	2.85288e-33		PPIB|5479|9255	2261.61	1537.06	0.679104	0.706653	7.85158e-06	0.000475048
	BNIP3L|665|1085	253.221	2103.24	8.33406	8.09168	6.382e-35	7.34462e-32		BNIP3L|665|1085	253.221	2103.24	8.33406	8.09168	6.382e-35	7.34462e-32		KITLG|4254|6343	78529.5	57398.5	0.730888	0.750803	7.91173e-06	0.000475048
	KDM4B|23030|29136	7924.74	22300.3	2.8143	2.77658	9.72802e-35	1.03342e-31		KDM4B|23030|29136	7924.74	22300.3	2.8143	2.77658	9.72802e-35	1.03342e-31		PTCH2|8643|9586	1132.83	744.357	0.656157	0.68319	8.51588e-06	0.000504739
	GPI|2821|4458	7173.29	36501.8	5.08745	4.99734	6.34166e-34	6.25559e-31		GPI|2821|4458	7173.29	36501.8	5.08745	4.99734	6.34166e-34	6.25559e-31		CBX6|23466|1556	5564.01	4092.35	0.735803	0.753344	9.42817e-06	0.00054938
	WSB1|26118|19221	1657.18	4795.78	2.89711	2.85419	1.57022e-32	1.44565e-29		WSB1|26118|19221	1657.18	4795.78	2.89711	2.85419	1.57022e-32	1.44565e-29		KIF1C|10749|6317	4515.47	3049.68	0.675097	0.703991	1.31291e-05	0.000740054
	LOC105370526|105370526|NA	105.529	3754.78	35.469	33.6367	2.52939e-32	2.18318e-29		LOC105370526|105370526|NA	105.529	3754.78	35.469	33.6367	2.52939e-32	2.18318e-29		RBM38|55544|15818	2832.07	1949.6	0.68864	0.719294	1.76213e-05	0.0009734
	EGLN1|54583|1232	5106.28	13318.5	2.60786	2.56925	2.17795e-29	1.76927e-26		EGLN1|54583|1232	5106.28	13318.5	2.60786	2.56925	2.17795e-29	1.76927e-26		DOC2B|8447|2986	1608.38	997.641	0.620341	0.654867	1.78026e-05	0.000979498
	VEGFA|7422|12680	1983.42	4611.8	2.32433	2.29282	6.09029e-29	4.6726e-26		VEGFA|7422|12680	1983.42	4611.8	2.32433	2.29282	6.09029e-29	4.6726e-26		LMX1B|4010|6654	2286.14	1498.93	0.655	0.683827	1.88577e-05	0.00102935
	RIC1|57589|17686	8236.23	15364.5	1.86568	1.84641	2.1654e-28	1.57391e-25		RIC1|57589|17686	8236.23	15364.5	1.86568	1.84641	2.1654e-28	1.57391e-25		MSX1|4487|7391	1642.61	1005.7	0.610798	0.64227	2.31393e-05	0.0012338
	LINC01619|256021|27409	1243.11	3698.94	2.97854	2.9227	6.35829e-27	4.3904e-24		LINC01619|256021|27409	1243.11	3698.94	2.97854	2.9227	6.35829e-27	4.3904e-24		NCDN|23154|17597	1154.56	796.12	0.690665	0.718072	2.95389e-05	0.00152214
	ALDOA|226|414	2687.25	7322.18	2.72416	2.66248	5.50944e-25	3.62311e-22		ALDOA|226|414	2687.25	7322.18	2.72416	2.66248	5.50944e-25	3.62311e-22		SLC35B1|10237|20798	945.265	602.677	0.636039	0.669608	3.04178e-05	0.00155581
	NARF|26502|29916	2346.78	4878.75	2.07826	2.04953	4.86352e-24	3.05296e-21		NARF|26502|29916	2346.78	4878.75	2.07826	2.04953	4.86352e-24	3.05296e-21		H3F3B|3021|4765	6993.65	5438.47	0.777403	0.794236	3.20804e-05	0.00162282
	PKM|5315|9021	14096.2	26513.6	1.88078	1.85988	9.27424e-24	5.56858e-21		PKM|5315|9021	14096.2	26513.6	1.88078	1.85988	9.27424e-24	5.56858e-21		RHBDD2|57414|23082	1647.48	1039.67	0.630474	0.666106	4.37239e-05	0.00211906
	RIMKLA|284716|28725	635.195	1892.82	2.98056	2.91858	1.53359e-23	8.82455e-21		RIMKLA|284716|28725	635.195	1892.82	2.98056	2.91858	1.53359e-23	8.82455e-21		RDH10|157506|19975	2746.17	1844.18	0.67206	0.703384	4.51505e-05	0.00218017
	EGLN3|112399|14661	594.071	2646.59	4.45897	4.32074	4.19411e-23	2.31682e-20		EGLN3|112399|14661	594.071	2646.59	4.45897	4.32074	4.19411e-23	2.31682e-20		RAPGEF2|9693|16854	2238.44	1473.81	0.656183	0.691515	5.20575e-05	0.00248759
	QSOX1|5768|9756	2015.41	5783.52	2.87071	2.80951	7.73322e-23	4.10753e-20		QSOX1|5768|9756	2015.41	5783.52	2.87071	2.80951	7.73322e-23	4.10753e-20		YIF1A|10897|16688	778.775	486.985	0.628532	0.66755	6.33586e-05	0.00293618
	LOC100506272|100506272|NA	491.265	2472.13	5.05971	4.89458	1.37521e-22	7.03395e-20		LOC100506272|100506272|NA	491.265	2472.13	5.05971	4.89458	1.37521e-22	7.03395e-20		MYDGF|56005|16948	1316.76	958.492	0.726722	0.757909	6.85547e-05	0.00314532
	ADM|133|259	1434.58	6105.09	4.2591	4.13019	2.18467e-22	1.04036e-19		ADM|133|259	1434.58	6105.09	4.2591	4.13019	2.18467e-22	1.04036e-19		CTU2|348180|28005	737.406	407.811	0.555794	0.601233	6.90886e-05	0.00315932
	ANGPTL4|51129|16039	402.722	5416.4	13.4587	12.7177	2.16931e-22	1.04036e-19		ANGPTL4|51129|16039	402.722	5416.4	13.4587	12.7177	2.16931e-22	1.04036e-19		SMTN|6525|11126	2938.13	1975.27	0.672979	0.709756	7.08082e-05	0.00320611
	BHLHE40|8553|1046	854.315	7443.76	8.71287	8.30103	9.1617e-22	4.21744e-19		BHLHE40|8553|1046	854.315	7443.76	8.71287	8.30103	9.1617e-22	4.21744e-19		DOCK9|23348|14132	7213.61	5057.45	0.700942	0.726046	7.68593e-05	0.00341295
	FOSL2|2355|3798	1707.65	4936.71	2.89056	2.82358	1.62055e-21	7.21928e-19		FOSL2|2355|3798	1707.65	4936.71	2.89056	2.82358	1.62055e-21	7.21928e-19		MANF|7873|15461	1435.49	963.28	0.670289	0.702597	7.78272e-05	0.00344485
	ZNF160|90338|12948	1367.7	3009.36	2.20299	2.16495	4.41536e-21	1.90551e-18		ZNF160|90338|12948	1367.7	3009.36	2.20299	2.16495	4.41536e-21	1.90551e-18		ARHGAP4|393|674	2103.67	1437.92	0.684471	0.716592	7.9271e-05	0.00349548
	MXI1|4601|7534	1942.61	4614.46	2.37768	2.32727	5.12719e-21	2.14565e-18		MXI1|4601|7534	1942.61	4614.46	2.37768	2.32727	5.12719e-21	2.14565e-18		FAM193A|8603|16822	8157.29	6115.37	0.749424	0.772891	8.08458e-05	0.00353317
	DDIT4|54541|24944	917.571	6650.35	7.25092	6.5122	5.78631e-20	2.35026e-17		DDIT4|54541|24944	917.571	6650.35	7.25092	6.5122	5.78631e-20	2.35026e-17		GPS1|2873|4549	1103.06	686.925	0.625691	0.663732	8.22957e-05	0.00358518
	ENO2|2026|3353	642.393	2128.91	3.30763	3.21267	1.05695e-19	4.17044e-17		ENO2|2026|3353	642.393	2128.91	3.30763	3.21267	1.05695e-19	4.17044e-17		TANGO2|128989|25439	4095.1	2896.63	0.707313	0.74017	8.48725e-05	0.003678
	PGAM1|5223|8888	1194.18	3113.98	2.60827	2.5488	1.10445e-19	4.2368e-17		PGAM1|5223|8888	1194.18	3113.98	2.60827	2.5488	1.10445e-19	4.2368e-17		EFNB2|1948|3227	4551.24	3312.17	0.727457	0.754196	8.60547e-05	0.0037138
	STC2|8614|11374	4993.73	14493.6	2.90188	2.82459	1.69004e-19	6.30794e-17		STC2|8614|11374	4993.73	14493.6	2.90188	2.82459	1.69004e-19	6.30794e-17		CCDC97|90324|28289	2191.93	1579.41	0.720763	0.742966	8.75542e-05	0.00375785
	PGK1|5230|8896	2838.15	10214	3.59743	3.48501	1.86455e-19	6.77617e-17		PGK1|5230|8896	2838.15	10214	3.59743	3.48501	1.86455e-19	6.77617e-17		MMP15|4324|7161	2867.34	2078.75	0.726103	0.753135	8.81638e-05	0.00375785
	HERC3|8916|4876	541.273	1729.32	3.19215	3.10578	2.97689e-19	1.05412e-16		HERC3|8916|4876	541.273	1729.32	3.19215	3.10578	2.97689e-19	1.05412e-16		ZDHHC11|79844|19158	937.677	605.761	0.644743	0.682403	8.86039e-05	0.00376498
	DARS-AS1|101928243|40170	465.857	1471.53	3.16135	3.07022	5.01396e-19	1.73107e-16		DARS-AS1|101928243|40170	465.857	1471.53	3.16135	3.07022	5.01396e-19	1.73107e-16		SOD1|6647|11179	2773.26	1840.39	0.66313	0.700294	9.43192e-05	0.00395911
	TNIP1|10318|16903	2601.49	4907.13	1.8861	1.85744	2.67949e-18	9.0253e-16		TNIP1|10318|16903	2601.49	4907.13	1.8861	1.85744	2.67949e-18	9.0253e-16		AP1M1|8907|13667	3088.03	2173.98	0.703742	0.73551	0.000102606	0.00421724
	BCKDHA|593|986	1251.37	2713.75	2.16668	2.1232	2.76004e-18	9.07527e-16		BCKDHA|593|986	1251.37	2713.75	2.16668	2.1232	2.76004e-18	9.07527e-16		QRICH2|84074|25326	4211.08	2687.7	0.637931	0.676585	0.000107485	0.00436579
	C4orf47|441054|34346	174.827	1077.91	6.1866	5.88338	3.4744e-18	1.11585e-15		C4orf47|441054|34346	174.827	1077.91	6.1866	5.88338	3.4744e-18	1.11585e-15		MPND|84954|25934	1534.26	1104.77	0.719242	0.748035	0.000111738	0.004512
	TMEM45A|55076|25480	344.63	1011.48	2.93064	2.84675	4.78671e-18	1.50237e-15		TMEM45A|55076|25480	344.63	1011.48	2.93064	2.84675	4.78671e-18	1.50237e-15		SCRIB|23513|30377	5305.34	3569.62	0.673575	0.712032	0.00011324	0.00455931
	ZNF395|55893|18737	2965.96	6079.64	2.05013	2.00823	1.4644e-17	4.49409e-15		ZNF395|55893|18737	2965.96	6079.64	2.05013	2.00823	1.4644e-17	4.49409e-15		FAM58A|92002|28434	662.63	408.874	0.617581	0.659514	0.000114903	0.00461281
	ALDOC|230|418	230.185	796.183	3.46571	3.34273	7.55362e-17	2.21948e-14		ALDOC|230|418	230.185	796.183	3.46571	3.34273	7.55362e-17	2.21948e-14		HTR7|3363|5302	5800.44	4347.44	0.749003	0.771596	0.00011699	0.00466944
	PPP1R3B|79660|14942	995.931	2556.07	2.57053	2.49581	7.52595e-17	2.21948e-14		PPP1R3B|79660|14942	995.931	2556.07	2.57053	2.49581	7.52595e-17	2.21948e-14		SBF1|6305|10542	3364.57	2486.19	0.739546	0.766417	0.000118507	0.0047028
	PHEX|5251|8918	1250.98	2802.86	2.24313	2.19195	1.164e-16	3.34892e-14		PHEX|5251|8918	1250.98	2802.86	2.24313	2.19195	1.164e-16	3.34892e-14		TFAP2E|339488|30774	905.8	573.012	0.632732	0.672951	0.000120781	0.00476346
	HK2|3099|4923	4257.37	24810.5	5.82781	5.52881	1.62015e-16	4.56619e-14		HK2|3099|4923	4257.37	24810.5	5.82781	5.52881	1.62015e-16	4.56619e-14		DEF8|54849|25969	2891.52	2180.26	0.75423	0.780816	0.000123756	0.00485532
	C4orf3|401152|19225	1341.85	3651.35	2.72338	2.63795	5.22482e-16	1.44309e-13		C4orf3|401152|19225	1341.85	3651.35	2.72338	2.63795	5.22482e-16	1.44309e-13		ZFAT|57623|19899	5105.31	3973.7	0.778339	0.798877	0.000125671	0.00488879
	NDRG1|10397|7679	2612.8	20845.4	7.97695	7.7486	5.38849e-16	1.45912e-13		NDRG1|10397|7679	2612.8	20845.4	7.97695	7.7486	5.38849e-16	1.45912e-13		CAPN1|823|1476	3713.54	2882.93	0.776648	0.797922	0.000126037	0.00488925
	RLF|6018|10025	6087.44	11212	1.84198	1.80949	6.63464e-16	1.76201e-13		RLF|6018|10025	6087.44	11212	1.84198	1.80949	6.63464e-16	1.76201e-13		ZNF79|7633|13153	1337.21	940.838	0.70252	0.730518	0.00012845	0.00495796
	MAFF|23764|6780	483.754	1346.88	2.78884	2.65452	8.00529e-16	2.08591e-13		MAFF|23764|6780	483.754	1346.88	2.78884	2.65452	8.00529e-16	2.08591e-13		KDF1|126695|26624	1958.26	1478.34	0.753764	0.778311	0.000128885	0.00495796
	GBE1|2632|4180	4564.14	9414.1	2.06331	2.00208	1.08771e-15	2.78171e-13		GBE1|2632|4180	4564.14	9414.1	2.06331	2.00208	1.08771e-15	2.78171e-13		SEC61A1|29927|18276	3945.22	2909.67	0.737392	0.764492	0.000139504	0.00526764
	PPFIA4|8497|9248	835.488	2473.29	2.96081	2.86083	1.31125e-15	3.29244e-13		PPFIA4|8497|9248	835.488	2473.29	2.96081	2.86083	1.31125e-15	3.29244e-13		PHF2|5253|8920	4065	3010.64	0.740225	0.766865	0.000139086	0.00526764
	FOXO3|2309|3821	7446.84	12451.7	1.67226	1.6537	1.73382e-15	4.20071e-13		FOXO3|2309|3821	7446.84	12451.7	1.67226	1.6537	1.73382e-15	4.20071e-13		DEXI|28955|13267	1970.55	1369.6	0.695259	0.730443	0.000140584	0.00529008
	LINCR-0002|103344926|NA	198.761	1025.23	5.1236	4.85989	1.70993e-15	4.20071e-13		LINCR-0002|103344926|NA	198.761	1025.23	5.1236	4.85989	1.70993e-15	4.20071e-13		GIT1|28964|4272	2977.22	2241.09	0.753551	0.785846	0.000153135	0.00568491
	AK4|205|363	3346.38	8051.54	2.40677	2.32567	3.61171e-15	8.5996e-13		AK4|205|363	3346.38	8051.54	2.40677	2.32567	3.61171e-15	8.5996e-13		HS3ST1|9957|5194	13043.7	9424.27	0.722602	0.757062	0.000154162	0.00569247
	VGLL4|9686|28966	7286.24	11258.1	1.54501	1.52933	3.67937e-15	8.61222e-13		VGLL4|9686|28966	7286.24	11258.1	1.54501	1.52933	3.67937e-15	8.61222e-13		SLC4A3|6508|11029	876.516	603.443	0.69128	0.725204	0.000164016	0.00597643
	PDK3|5165|8811	721.109	1874.68	2.60339	2.52648	7.61056e-15	1.7517e-12		PDK3|5165|8811	721.109	1874.68	2.60339	2.52648	7.61056e-15	1.7517e-12		RHOG|391|672	2136.37	1518.99	0.710009	0.742669	0.000166322	0.00604448
	MOB3A|126308|29802	3051.65	6227.45	2.04114	1.99069	1.1879e-14	2.68932e-12		MOB3A|126308|29802	3051.65	6227.45	2.04114	1.99069	1.1879e-14	2.68932e-12		C7orf49|78996|22432	1593.38	1154.93	0.725341	0.75378	0.000167361	0.00605041
	SLC2A1|6513|11005	4584.34	18760.4	4.09269	3.89281	3.69531e-14	8.23101e-12		SLC2A1|6513|11005	4584.34	18760.4	4.09269	3.89281	3.69531e-14	8.23101e-12		XBP1|7494|12801	2057.19	1508.61	0.732491	0.761205	0.000181559	0.00649567
	ARID3A|1820|3031	2668.62	4813.88	1.80395	1.76555	4.42466e-14	9.69914e-12		ARID3A|1820|3031	2668.62	4813.88	1.80395	1.76555	4.42466e-14	9.69914e-12		MAP2K2|5605|6842	6706.55	4906.28	0.73157	0.759024	0.000189561	0.00674074
	ANKRD37|353322|29593	77.9022	2108.51	27.0301	23.9065	4.5039e-14	9.71856e-12		ANKRD37|353322|29593	77.9022	2108.51	27.0301	23.9065	4.5039e-14	9.71856e-12		ANKRD52|283373|26614	3135.46	2229.31	0.710901	0.744217	0.000191595	0.00676708
	ANKZF1|55139|25527	537.941	1282.61	2.38928	2.31635	5.23866e-14	1.11301e-11		ANKZF1|55139|25527	537.941	1282.61	2.38928	2.31635	5.23866e-14	1.11301e-11		HSPA5|3309|5238	3777.6	2478.96	0.655657	0.698149	0.000192547	0.00678337
	SNAPC1|6617|11134	1629.12	3091.06	1.89942	1.85571	7.42931e-14	1.55453e-11		SNAPC1|6617|11134	1629.12	3091.06	1.89942	1.85571	7.42931e-14	1.55453e-11		PITPNA|5306|9001	4889.28	3746.63	0.766023	0.789965	0.000201936	0.00706009
	YEATS2|55689|25489	9818.62	15428	1.57147	1.54635	1.80854e-13	3.72775e-11		YEATS2|55689|25489	9818.62	15428	1.57147	1.54635	1.80854e-13	3.72775e-11		CPO|130749|21011	236.271	86.4318	0.36424	0.432566	0.000202965	0.00707617
	LOC284930|284930|NA	3868.59	6972.63	1.80205	1.76263	2.7403e-13	5.56522e-11		LOC284930|284930|NA	3868.59	6972.63	1.80205	1.76263	2.7403e-13	5.56522e-11		ARHGAP44|9912|29096	3106.75	2178.33	0.700374	0.73485	0.000204981	0.00709471
	HILPDA|29923|28859	382.828	1388.48	3.61687	3.48015	2.98257e-13	5.96945e-11		HILPDA|29923|28859	382.828	1388.48	3.61687	3.48015	2.98257e-13	5.96945e-11		SPTAN1|6709|11273	6886.26	5497.68	0.798011	0.81684	0.000207366	0.00715932
	ENO1|2023|3350	13960.6	34173.3	2.44796	2.36239	3.49258e-13	6.89036e-11		ENO1|2023|3350	13960.6	34173.3	2.44796	2.36239	3.49258e-13	6.89036e-11		ELFN2|114794|29396	5127.82	3688.46	0.719571	0.751755	0.000213	0.00731723
	SDAD1P1|157489|31403	25.7397	406.349	14.767	13.2407	5.58675e-13	1.08666e-10		SDAD1P1|157489|31403	25.7397	406.349	14.767	13.2407	5.58675e-13	1.08666e-10		SELENOW|6415|10752	1804.21	1233.54	0.682528	0.723118	0.000214325	0.0073445
	ERO1A|30001|13280	4419.82	9569.74	2.16604	2.0942	6.89988e-13	1.32343e-10		ERO1A|30001|13280	4419.82	9569.74	2.16604	2.0942	6.89988e-13	1.32343e-10		TMEM120A|83862|21697	442.93	270.42	0.60961	0.657351	0.00021488	0.00734527
	LRP2BP|55805|25434	106.183	481.857	4.54923	4.28092	7.33665e-13	1.38793e-10		LRP2BP|55805|25434	106.183	481.857	4.54923	4.28092	7.33665e-13	1.38793e-10		TST|7263|12388	3030.58	2170.96	0.716647	0.749158	0.000225478	0.00765073
	DARS|1615|2678	5726.54	10505.1	1.8348	1.79153	8.17776e-13	1.52615e-10		DARS|1615|2678	5726.54	10505.1	1.8348	1.79153	8.17776e-13	1.52615e-10		ZFAND2A|90637|28073	622.034	372.259	0.594842	0.644833	0.000228541	0.00773566
	PIK3C3|5289|8974	3918.38	6769.74	1.72849	1.68918	1.00917e-12	1.84413e-10		PIK3C3|5289|8974	3918.38	6769.74	1.72849	1.68918	1.00917e-12	1.84413e-10		CPNE2|221184|2315	3587.11	2615.15	0.728928	0.761564	0.00024013	0.00808829
	SAP30|8819|10532	181.051	619.618	3.42727	3.26158	1.01487e-12	1.84413e-10		SAP30|8819|10532	181.051	619.618	3.42727	3.26158	1.01487e-12	1.84413e-10		TMEM104|54868|25984	4948.45	3256.26	0.657943	0.701098	0.000251775	0.00835821
	FUT11|170384|19233	737.783	2180.82	2.95506	2.82769	1.46463e-12	2.62682e-10		FUT11|170384|19233	737.783	2180.82	2.95506	2.82769	1.46463e-12	2.62682e-10		SLC27A4|10999|10998	2348.15	1654.33	0.705115	0.740562	0.000261694	0.00866666
	LGALS8|3964|6569	1256.31	2534.36	2.01876	1.96405	1.66575e-12	2.94923e-10		LGALS8|3964|6569	1256.31	2534.36	2.01876	1.96405	1.66575e-12	2.94923e-10		RNF31|55072|16031	2102.17	1555.58	0.739479	0.770065	0.000271338	0.00890064
	RNMT|8731|10075	2189.56	5437.86	2.48472	2.38931	1.84978e-12	3.23361e-10		RNMT|8731|10075	2189.56	5437.86	2.48472	2.38931	1.84978e-12	3.23361e-10		ADAM19|8728|197	4774.75	3416.56	0.714946	0.750335	0.00028022	0.00908412
	GYS1|2997|4706	3136.04	5778	1.84239	1.80164	2.68745e-12	4.6392e-10		GYS1|2997|4706	3136.04	5778	1.84239	1.80164	2.68745e-12	4.6392e-10		NACC2|138151|23846	8892.67	6635.42	0.746124	0.775129	0.00028765	0.00928143
	UPRT|139596|28334	301.34	838.703	2.79204	2.6666	6.54467e-12	1.11583e-09		UPRT|139596|28334	301.34	838.703	2.79204	2.6666	6.54467e-12	1.11583e-09		RBPMS|11030|19097	1963.5	1343.51	0.683081	0.722737	0.000291378	0.00935799
	WDR60|55112|21862	3980.98	5925.68	1.48899	1.46614	7.11308e-12	1.19795e-09		WDR60|55112|21862	3980.98	5925.68	1.48899	1.46614	7.11308e-12	1.19795e-09		RCN2|5955|9935	1711.19	1210.17	0.706927	0.742819	0.000299407	0.00957133
	TEC|7006|11719	3073.63	4915.75	1.60003	1.57273	9.15918e-12	1.52395e-09		TEC|7006|11719	3073.63	4915.75	1.60003	1.57273	9.15918e-12	1.52395e-09		TOR3A|64222|11997	1202.12	807.349	0.671839	0.716361	0.000308452	0.00979246
	KDM4C|23081|17071	1686.38	3409.23	2.02286	1.959	9.84809e-12	1.61907e-09		KDM4C|23081|17071	1686.38	3409.23	2.02286	1.959	9.84809e-12	1.61907e-09		NDRG3|57446|14462	3346.67	2290.92	0.683817	0.724484	0.000308351	0.00979246
	PFKP|5214|8878	5036.44	12090.5	2.40089	2.31043	1.14792e-11	1.86503e-09		PFKP|5214|8878	5036.44	12090.5	2.40089	2.31043	1.14792e-11	1.86503e-09		STIP1|10963|11387	5700.63	3701.7	0.649102	0.694209	0.000317879	0.0100226
	BHLHE40-AS1|100507582|44471	1675.37	3554.63	2.12188	2.0535	1.20428e-11	1.93385e-09		BHLHE40-AS1|100507582|44471	1675.37	3554.63	2.12188	2.0535	1.20428e-11	1.93385e-09		DUS1L|64118|30086	2850.04	1851.08	0.651032	0.696455	0.000332216	0.0103565
	RAB20|55647|18260	1262.15	2408.66	1.91047	1.86065	1.24137e-11	1.9705e-09		RAB20|55647|18260	1262.15	2408.66	1.91047	1.86065	1.24137e-11	1.9705e-09		FAM65A|79567|25836	764.67	502.237	0.658866	0.703368	0.000331165	0.0103565
	PPP1R13L|10848|18838	3829.76	7240.33	1.89179	1.84378	1.71778e-11	2.69575e-09		PPP1R13L|10848|18838	3829.76	7240.33	1.89179	1.84378	1.71778e-11	2.69575e-09		C7orf26|79034|21702	1840.79	1341.24	0.728015	0.761033	0.000337498	0.0104974
	SLC2A1-AS1|440584|44187	735.256	2292.21	3.11968	2.96037	3.19038e-11	4.95047e-09		SLC2A1-AS1|440584|44187	735.256	2292.21	3.11968	2.96037	3.19038e-11	4.95047e-09		MGAT5|4249|7049	4044.83	3133.32	0.773965	0.792049	0.0003603	0.0110582
	ARRDC3|57561|29263	4380.83	8550.66	1.95286	1.8915	3.28177e-11	5.03569e-09		ARRDC3|57561|29263	4380.83	8550.66	1.95286	1.8915	3.28177e-11	5.03569e-09		CDAN1|146059|1713	1315.25	962.915	0.732397	0.765747	0.000363708	0.011137
	OXSR1|9943|8508	5224.98	8561.55	1.63898	1.60274	3.654e-11	5.54525e-09		OXSR1|9943|8508	5224.98	8561.55	1.63898	1.60274	3.654e-11	5.54525e-09		TSACC|128229|30636	352.675	206.426	0.586598	0.642399	0.000367119	0.0111919
	AUH|549|890	5613.86	8363.34	1.49066	1.46458	6.10026e-11	9.15703e-09		AUH|549|890	5613.86	8363.34	1.49066	1.46458	6.10026e-11	9.15703e-09		PIP4K2C|79837|23786	684.921	442.548	0.644473	0.696228	0.000378085	0.011445
	LINC00673|100499467|44354	12950.5	26344.5	2.03422	1.96681	6.26532e-11	9.30366e-09		LINC00673|100499467|44354	12950.5	26344.5	2.03422	1.96681	6.26532e-11	9.30366e-09		NHSL1|57224|21021	3744.73	2873.51	0.766564	0.79205	0.00038169	0.011484
	NFIL3|4783|7787	1576.37	2820.73	1.79043	1.74361	6.53013e-11	9.59373e-09		NFIL3|4783|7787	1576.37	2820.73	1.79043	1.74361	6.53013e-11	9.59373e-09		SLCO5A1|81796|19046	506893	352923	0.696246	0.735309	0.000387552	0.0115987
	SMAD9|4093|6774	391.84	946.22	2.41613	2.31414	1.11614e-10	1.62251e-08		SMAD9|4093|6774	391.84	946.22	2.41613	2.31414	1.11614e-10	1.62251e-08		YKT6|10652|16959	1634.48	1179.72	0.720726	0.755372	0.000388863	0.0115987
	CAND1.11|100130460|NA	1570.61	3378.75	2.15289	2.06185	1.27393e-10	1.83261e-08		CAND1.11|100130460|NA	1570.61	3378.75	2.15289	2.06185	1.27393e-10	1.83261e-08		ENTPD7|57089|19745	2869.41	2014.75	0.701267	0.739441	0.000393966	0.0117256
	PLOD1|5351|9081	7483.4	15689.9	2.09496	2.01859	2.24539e-10	3.19679e-08		PLOD1|5351|9081	7483.4	15689.9	2.09496	2.01859	2.24539e-10	3.19679e-08		ENGASE|64772|24622	1808.23	1254.21	0.693368	0.734034	0.00040913	0.0120453
	BBX|56987|14422	11478.9	16446.3	1.43289	1.40897	3.51439e-10	4.95243e-08		BBX|56987|14422	11478.9	16446.3	1.43289	1.40897	3.51439e-10	4.95243e-08		DYNLL2|140735|24596	1986.98	1432.53	0.720521	0.756458	0.000417777	0.0121977
	BHLHE41|79365|16617	130.907	431.515	3.30348	3.09573	4.19399e-10	5.8504e-08		BHLHE41|79365|16617	130.907	431.515	3.30348	3.09573	4.19399e-10	5.8504e-08		AEN|64782|25722	3046.14	2197.83	0.721561	0.756705	0.000433864	0.012614
	TNFAIP8|25816|17260	859.246	1590.57	1.85363	1.7944	5.92147e-10	8.17755e-08		TNFAIP8|25816|17260	859.246	1590.57	1.85363	1.7944	5.92147e-10	8.17755e-08		ZDHHC14|79683|20341	5831.21	3999.19	0.685502	0.727231	0.000439517	0.0126508
	ERRFI1|54206|18185	12859.1	27099.5	2.10784	2.02644	6.95188e-10	9.50549e-08		ERRFI1|54206|18185	12859.1	27099.5	2.10784	2.02644	6.95188e-10	9.50549e-08		VAV2|7410|12658	12517.1	9163.43	0.732127	0.776582	0.0004381	0.0126508
	SPRY1|10252|11269	69.4614	283.492	4.04671	3.74868	1.01524e-09	1.37456e-07		SPRY1|10252|11269	69.4614	283.492	4.04671	3.74868	1.01524e-09	1.37456e-07		SLC9A3R2|9351|11076	493.783	319.673	0.64958	0.697448	0.000449027	0.0127832
	RPS6KA5|9252|10434	5351.38	8581.38	1.60349	1.56474	1.35189e-09	1.81259e-07		RPS6KA5|9252|10434	5351.38	8581.38	1.60349	1.56474	1.35189e-09	1.81259e-07		NECTIN1|5818|9706	2734.83	1996.61	0.730014	0.763952	0.000450792	0.0127832
	PER1|5187|8845	1344.87	2944.85	2.1898	2.09637	1.52582e-09	2.02611e-07		PER1|5187|8845	1344.87	2944.85	2.1898	2.09637	1.52582e-09	2.02611e-07		GALNT10|55568|19873	5896.08	4465.59	0.756947	0.78578	0.000453492	0.0128334
	HK1|3098|4922	3075.59	5396.52	1.75484	1.702	1.83306e-09	2.38817e-07		HK1|3098|4922	3075.59	5396.52	1.75484	1.702	1.83306e-09	2.38817e-07		EIF2B2|8892|3258	466.069	296.032	0.633767	0.685146	0.00046678	0.0131582
	PTPRR|5801|9680	127.531	487.079	3.82881	3.54145	1.83131e-09	2.38817e-07		PTPRR|5801|9680	127.531	487.079	3.82881	3.54145	1.83131e-09	2.38817e-07		LINC01234|100506465|49757	3898.97	2827.33	0.724647	0.75902	0.000469265	0.0131987
	ACAP1|9744|16467	497.416	1130.08	2.27523	2.17231	1.98819e-09	2.56606e-07		ACAP1|9744|16467	497.416	1130.08	2.27523	2.17231	1.98819e-09	2.56606e-07		LMAN2|10960|16986	2073.11	1591.64	0.766913	0.795089	0.000470947	0.0132191
	LINC00887|100131551|48574	107.077	459.334	4.34385	3.98343	2.07275e-09	2.65043e-07		LINC00887|100131551|48574	107.077	459.334	4.34385	3.98343	2.07275e-09	2.65043e-07		ZNF473|25888|23239	1973.75	1496.9	0.758037	0.785313	0.000475709	0.0132987
	PEX3|8504|8858	989.609	1843.71	1.864	1.79875	2.4397e-09	3.09103e-07		PEX3|8504|8858	989.609	1843.71	1.864	1.79875	2.4397e-09	3.09103e-07		PPM1F|9647|19388	3890.3	2965.25	0.762745	0.791844	0.000481695	0.0134388
	ALKBH5|54890|25996	3155.57	4825.12	1.52779	1.49242	2.91729e-09	3.66252e-07		ALKBH5|54890|25996	3155.57	4825.12	1.52779	1.49242	2.91729e-09	3.66252e-07		PI4KB|5298|8984	2316.47	1712.51	0.738433	0.771924	0.000493426	0.0136831
	FLJ23867|200058|NA	136.008	386.393	2.81572	2.64852	3.46019e-09	4.26654e-07		FLJ23867|200058|NA	136.008	386.393	2.81572	2.64852	3.46019e-09	4.26654e-07		PLEKHJ1|55111|18211	806.116	529.673	0.659105	0.706487	0.00049568	0.0136907
	RASSF7|8045|1166	335.34	767.017	2.29259	2.18394	3.4451e-09	4.26654e-07		RASSF7|8045|1166	335.34	767.017	2.29259	2.18394	3.4451e-09	4.26654e-07		LRRC8E|80131|26272	1076.68	765.012	0.710606	0.749789	0.000496986	0.0136993
	RBPJ|3516|5724	6683.96	9926.01	1.48544	1.45614	3.52905e-09	4.31294e-07		RBPJ|3516|5724	6683.96	9926.01	1.48544	1.45614	3.52905e-09	4.31294e-07		LPCAT1|79888|25718	10278.1	8118.86	0.790041	0.816668	0.000503738	0.0138303
	CLK3|1198|2071	2755.1	4062.87	1.47349	1.44334	4.1432e-09	5.01909e-07		CLK3|1198|2071	2755.1	4062.87	1.47349	1.44334	4.1432e-09	5.01909e-07		POR|5447|9208	5295.9	4073.28	0.768927	0.796012	0.000505447	0.0138497
	LOC101929705|101929705|NA	1673.86	4246.67	2.53774	2.39712	4.66641e-09	5.60375e-07		LOC101929705|101929705|NA	1673.86	4246.67	2.53774	2.39712	4.66641e-09	5.60375e-07		SRGAP2|23380|19751	2937.54	2220.86	0.755098	0.784953	0.000518785	0.0141589
	OXSM|54995|26063	553.299	1329.81	2.40723	2.28441	5.25705e-09	6.25861e-07		OXSM|54995|26063	553.299	1329.81	2.40723	2.28441	5.25705e-09	6.25861e-07		MANEAL|149175|26452	403.36	226.549	0.562193	0.626252	0.000530449	0.0142462
	LOC285626|285626|NA	267.68	670.207	2.51038	2.37516	5.52292e-09	6.51893e-07		LOC285626|285626|NA	267.68	670.207	2.51038	2.37516	5.52292e-09	6.51893e-07		SPR|6697|11257	701.161	448.896	0.639972	0.690861	0.000529771	0.0142462
	BMT2|154743|26475	1741.54	3772.66	2.16802	2.07168	5.62538e-09	6.5836e-07		BMT2|154743|26475	1741.54	3772.66	2.16802	2.07168	5.62538e-09	6.5836e-07		CAP2|10486|20039	3645.71	2505.08	0.68683	0.735449	0.000532299	0.0142462
	KCTD11|147040|21302	321.368	739.277	2.30421	2.18916	7.95328e-09	9.22982e-07		KCTD11|147040|21302	321.368	739.277	2.30421	2.18916	7.95328e-09	9.22982e-07		ARHGAP39|80728|29351	10597.2	7517.94	0.709455	0.748948	0.000530122	0.0142462
	MNT|4335|7188	4259.68	6650.23	1.56173	1.52419	8.37695e-09	9.64047e-07		MNT|4335|7188	4259.68	6650.23	1.56173	1.52419	8.37695e-09	9.64047e-07		DHRS11|79154|28639	1237.25	888.547	0.718657	0.755816	0.000531864	0.0142462
	LMNTD2|256329|28561	404.261	945.691	2.34426	2.22383	8.65575e-09	9.879e-07		LMNTD2|256329|28561	404.261	945.691	2.34426	2.22383	8.65575e-09	9.879e-07		ASB6|140459|17181	1217.5	800.355	0.657892	0.706364	0.000550316	0.0146433
	WDR54|84058|25770	205.262	468.787	2.2884	2.17279	1.00639e-08	1.1392e-06		WDR54|84058|25770	205.262	468.787	2.2884	2.17279	1.00639e-08	1.1392e-06		ZDHHC8|29801|18474	2065.65	1358.66	0.659619	0.707853	0.00054998	0.0146433
	TFDP2|7029|11751	4484.16	7216.52	1.60902	1.5633	1.59552e-08	1.79139e-06		TFDP2|7029|11751	4484.16	7216.52	1.60902	1.5633	1.59552e-08	1.79139e-06		VPS18|57617|15972	745.618	525.056	0.703088	0.742385	0.00055553	0.0147536
	NAMPT|10135|30092	4018.68	8893.51	2.21445	2.10426	1.65717e-08	1.84561e-06		NAMPT|10135|30092	4018.68	8893.51	2.21445	2.10426	1.65717e-08	1.84561e-06		SLC12A7|10723|10915	4911.9	3868.71	0.788257	0.812055	0.000560615	0.0148601
	LOC101928389|101928389|NA	636.07	322.724	0.504384	0.527589	2.59252e-08	2.86421e-06		PLXNA3|55558|9101	1168.4	2003.84	1.71831	1.65771	2.6776e-08	2.93473e-06		PIGT|51604|14938	875.603	610.605	0.697904	0.738695	0.000562951	0.0148934
	PLXNA3|55558|9101	1168.4	2003.84	1.71831	1.65771	2.6776e-08	2.93473e-06		SEMA4B|10509|10730	3622.46	7147.46	1.97401	1.88195	3.16586e-08	3.44256e-06		TMEM206|55248|25593	2519.33	1817.21	0.720762	0.758392	0.000568616	0.0150145
	SEMA4B|10509|10730	3622.46	7147.46	1.97401	1.88195	3.16586e-08	3.44256e-06		KLF10|7071|11810	1917.71	3778.7	1.97335	1.88548	3.87816e-08	4.18417e-06		RETSAT|54884|25991	1359.99	1016.37	0.74668	0.777628	0.000575721	0.0151442
	KLF10|7071|11810	1917.71	3778.7	1.97335	1.88548	3.87816e-08	4.18417e-06		SH3GL3|6457|10832	170.964	458.301	2.67429	2.49846	4.23611e-08	4.53493e-06		NDUFA3|4696|7686	452.626	287.799	0.63618	0.689093	0.00058317	0.0152819
	SH3GL3|6457|10832	170.964	458.301	2.67429	2.49846	4.23611e-08	4.53493e-06		MSANTD3-TMEFF1|100526694|38838	885.757	1482.48	1.67421	1.61882	4.94311e-08	5.2511e-06		AHSA1|10598|1189	2550.22	1486.08	0.582591	0.644561	0.000604565	0.0157827
	MSANTD3-TMEFF1|100526694|38838	885.757	1482.48	1.67421	1.61882	4.94311e-08	5.2511e-06		RIOK3|8780|11451	2368.54	3851.05	1.62704	1.57755	5.1899e-08	5.47118e-06		CHPF|79586|24291	2838.95	2106.64	0.742523	0.775809	0.000648546	0.0167097
	RIOK3|8780|11451	2368.54	3851.05	1.62704	1.57755	5.1899e-08	5.47118e-06		EFNA3|1944|3223	859.004	1640.67	1.91183	1.82926	5.30911e-08	5.55446e-06		MYO5A|4644|7602	3774.49	3027.66	0.801526	0.824876	0.000653405	0.0168036
	EFNA3|1944|3223	859.004	1640.67	1.91183	1.82926	5.30911e-08	5.55446e-06		FKBP15|23307|23397	2357.76	3576.93	1.5162	1.47936	5.38557e-08	5.59209e-06		DIRAS1|148252|19127	1121.25	789.4	0.704948	0.749503	0.00065762	0.0168803
	FKBP15|23307|23397	2357.76	3576.93	1.5162	1.47936	5.38557e-08	5.59209e-06		PLEKHA2|59339|14336	1453.94	2494.33	1.71488	1.6542	5.75935e-08	5.93557e-06		CCDC84|338657|30460	1881.74	1327.44	0.704105	0.745654	0.000683948	0.0173947
	PLEKHA2|59339|14336	1453.94	2494.33	1.71488	1.6542	5.75935e-08	5.93557e-06		PDCD4|27250|8763	973.54	2229.27	2.28867	2.15746	7.59999e-08	7.77451e-06		FHL3|2275|3704	1413.09	1033.52	0.731833	0.769385	0.000691242	0.0175479
	PDCD4|27250|8763	973.54	2229.27	2.28867	2.15746	7.59999e-08	7.77451e-06		RNF24|11237|13779	1412.4	2412.02	1.70992	1.64623	7.7871e-08	7.90734e-06		MAST2|23139|19035	8692.04	6395.09	0.735523	0.774381	0.000694435	0.0175966
	RNF24|11237|13779	1412.4	2412.02	1.70992	1.64623	7.7871e-08	7.90734e-06		LOC143666|143666|NA	156.622	440.559	2.82697	2.62344	8.33316e-08	8.40007e-06		AP1B1|162|554	3483.6	2607.32	0.748126	0.783462	0.000724222	0.0181797
	LOC143666|143666|NA	156.622	440.559	2.82697	2.62344	8.33316e-08	8.40007e-06		SLC31A1|1317|11016	1789.46	2842.77	1.58832	1.53962	8.7024e-08	8.7087e-06		GFER|2671|4236	1139.84	823.468	0.726606	0.762992	0.000730725	0.0182483
	SLC31A1|1317|11016	1789.46	2842.77	1.58832	1.53962	8.7024e-08	8.7087e-06		LPIN2|9663|14450	2925.88	4391.05	1.50091	1.46344	9.07919e-08	9.0204e-06		RCAN1|1827|3040	1563.51	1149.27	0.734482	0.772911	0.000743432	0.0184987
	LPIN2|9663|14450	2925.88	4391.05	1.50091	1.46344	9.07919e-08	9.0204e-06		PFKL|5211|8876	4180.5	6480.86	1.55235	1.50611	9.35733e-08	9.23034e-06		CHMP6|79643|25675	982.45	695.287	0.708331	0.750059	0.000775031	0.0191128
	PFKL|5211|8876	4180.5	6480.86	1.55235	1.50611	9.35733e-08	9.23034e-06		SEC61G|23480|18277	798.206	1601.91	2.00906	1.90886	1.25008e-07	1.22437e-05		MDH2|4191|6971	4401.32	3376.76	0.767433	0.796636	0.000790948	0.0194014
	SEC61G|23480|18277	798.206	1601.91	2.00906	1.90886	1.25008e-07	1.22437e-05		LINC01481|101928062|51126	1058.52	1927.84	1.82322	1.74245	1.30389e-07	1.26808e-05		RRP36|88745|21374	1525.75	1102.08	0.721881	0.760108	0.000797512	0.0195277
	LINC01481|101928062|51126	1058.52	1927.84	1.82322	1.74245	1.30389e-07	1.26808e-05		SLC25A36|55186|25554	3105.49	4686.75	1.50967	1.47438	1.3244e-07	1.27902e-05		RABL2A|11159|9799	1355.08	988.174	0.727888	0.768298	0.000819345	0.0200268
	SLC25A36|55186|25554	3105.49	4686.75	1.50967	1.47438	1.3244e-07	1.27902e-05		CEACAM22P|388550|38029	44.9143	185.081	4.12999	3.70097	1.39029e-07	1.33333e-05		DNAJA4|55466|14885	2654.21	1129.93	0.425422	0.514497	0.000829639	0.0201961
	CEACAM22P|388550|38029	44.9143	185.081	4.12999	3.70097	1.39029e-07	1.33333e-05		RSBN1|54665|25642	2376.42	3811.14	1.60457	1.55307	1.55862e-07	1.48445e-05		RTN4RL1|146760|21329	1321.88	801.512	0.606752	0.667721	0.00084502	0.0204049
	RSBN1|54665|25642	2376.42	3811.14	1.60457	1.55307	1.55862e-07	1.48445e-05		FLJ31356|403150|NA	1585.49	2663.8	1.6789	1.61814	1.63206e-07	1.54375e-05		KIAA0930|23313|1314	3768.6	2980.64	0.791233	0.816139	0.000851311	0.0204819
	FLJ31356|403150|NA	1585.49	2663.8	1.6789	1.61814	1.63206e-07	1.54375e-05		KDM6B|23135|29012	3986.33	5520.29	1.38545	1.36218	1.99897e-07	1.87794e-05		HSPB1|3315|5246	919.425	625.773	0.678172	0.733644	0.000855006	0.020535
	KDM6B|23135|29012	3986.33	5520.29	1.38545	1.36218	1.99897e-07	1.87794e-05		DCBLD1|285761|21479	3537.44	4972.76	1.407	1.37903	2.19079e-07	2.04424e-05		TOB2|10766|11980	3807.05	2800.81	0.735268	0.775218	0.000856558	0.0205366
	DCBLD1|285761|21479	3537.44	4972.76	1.407	1.37903	2.19079e-07	2.04424e-05		TES|26136|14620	3452.8	5126.12	1.48555	1.4452	2.24702e-07	2.08264e-05		RABL2B|11158|9800	1276.13	914.318	0.716441	0.760878	0.000864115	0.0206422
	TES|26136|14620	3452.8	5126.12	1.48555	1.4452	2.24702e-07	2.08264e-05		TPD52|7163|12005	8517.81	11966.6	1.405	1.37576	2.26349e-07	2.08392e-05		LDLRAP1|26119|18640	2708.62	1997.23	0.737101	0.77424	0.000864559	0.0206422
	TPD52|7163|12005	8517.81	11966.6	1.405	1.37576	2.26349e-07	2.08392e-05		SERTAD2|9792|30784	3266.85	5934.16	1.8176	1.73642	2.39624e-07	2.19153e-05		PLAGL2|5326|9047	2334.67	1746.56	0.747434	0.782859	0.000888731	0.021161
	SERTAD2|9792|30784	3266.85	5934.16	1.8176	1.73642	2.39624e-07	2.19153e-05		ZNF19|7567|12981	1154.6	1869.32	1.62062	1.56656	2.52524e-07	2.29432e-05		ZC3HAV1|56829|23721	3351.21	2596.44	0.774312	0.806091	0.00090181	0.0214332
	ZNF19|7567|12981	1154.6	1869.32	1.62062	1.56656	2.52524e-07	2.29432e-05		PTCH1|5727|9585	2224.43	4565.63	2.05321	1.93756	2.56496e-07	2.31517e-05		NDUFS3|4722|7710	727.284	488.388	0.669933	0.72221	0.000933982	0.0220107
	PTCH1|5727|9585	2224.43	4565.63	2.05321	1.93756	2.56496e-07	2.31517e-05		TFB1M|51106|17037	3157.71	4743.48	1.50332	1.46041	2.81062e-07	2.49471e-05		DBNDD1|79007|28455	2932.55	2280.04	0.777771	0.805124	0.000963071	0.0224388
	CRELD2|79174|28150	741.764	369.41	0.500396	0.528208	2.77459e-07	2.48812e-05		KIAA2013|90231|28513	899.104	1441.49	1.60214	1.54527	3.52692e-07	3.0827e-05		DNAJC3|5611|9439	5113.5	3988.5	0.77972	0.816096	0.000968198	0.022472
	BANP|54971|13450	5933.74	2726.65	0.459419	0.488731	2.81807e-07	2.49471e-05		LOC284241|284241|NA	1807.53	2970.39	1.64459	1.58538	4.51198e-07	3.87504e-05		LGALS3BP|3959|6564	4612.84	3320.62	0.720357	0.761494	0.000983685	0.0227549
	TFB1M|51106|17037	3157.71	4743.48	1.50332	1.46041	2.81062e-07	2.49471e-05		PIK3IP1|113791|24942	152.348	464.864	3.0534	2.78149	4.5176e-07	3.87504e-05		SLC25A29|123096|20116	1827.04	1326.72	0.727412	0.765955	0.000998353	0.0230171
	FKBP4|2288|3720	3951.13	2197.23	0.556292	0.582201	3.28221e-07	2.88709e-05		SLCO1B3|28234|10961	1284.29	5172.69	4.02782	3.58764	4.46955e-07	3.87504e-05		PCSK7|9159|8748	2426.28	1820.55	0.749844	0.789253	0.00101792	0.0233125
	KIAA2013|90231|28513	899.104	1441.49	1.60214	1.54527	3.52692e-07	3.0827e-05		LINC00511|400619|43564	1442.52	2712.33	1.88126	1.78946	4.94478e-07	4.21527e-05		WNT7B|7477|12787	901.84	649.951	0.720187	0.761577	0.00103249	0.023607
	LOC284241|284241|NA	1807.53	2970.39	1.64459	1.58538	4.51198e-07	3.87504e-05		SNX25|83891|21883	5874.81	8503.53	1.44768	1.4095	5.51805e-07	4.67511e-05		MTA2|9219|7411	1921.45	1449.33	0.754086	0.78854	0.00103692	0.0236693
	PIK3IP1|113791|24942	152.348	464.864	3.0534	2.78149	4.5176e-07	3.87504e-05		C6orf223|221416|28692	1866.36	3843.28	2.06033	1.94354	5.9343e-07	4.99711e-05		NPDC1|56654|7899	992.751	669.31	0.67791	0.729322	0.00104275	0.0237629
	SLCO1B3|28234|10961	1284.29	5172.69	4.02782	3.58764	4.46955e-07	3.87504e-05		LEKR1|389170|33765	1306.26	2580.08	1.97614	1.86894	6.30997e-07	5.28125e-05		CCT3|7203|1616	9972.38	7013.33	0.70313	0.748604	0.00105375	0.0238953
	LINC00511|400619|43564	1442.52	2712.33	1.88126	1.78946	4.94478e-07	4.21527e-05		AIG1|51390|21607	3507.99	4845.21	1.38266	1.35239	9.04102e-07	7.47644e-05		PPP1R9B|84687|9298	3685.74	2889.99	0.784317	0.810843	0.00109073	0.0245725
	SNX25|83891|21883	5874.81	8503.53	1.44768	1.4095	5.51805e-07	4.67511e-05		UCA1|652995|37126	1830.41	4993.98	2.73017	2.3721	9.83295e-07	8.08292e-05		INF2|64423|23791	4010.61	2987.56	0.745507	0.782532	0.0011197	0.0251432
	C6orf223|221416|28692	1866.36	3843.28	2.06033	1.94354	5.9343e-07	4.99711e-05		MXD1|4084|6761	445.631	966.814	2.1727	2.02934	1.06436e-06	8.69751e-05		CRYZ|1429|2419	856.894	522.33	0.60863	0.677274	0.0011268	0.0251989
	LEKR1|389170|33765	1306.26	2580.08	1.97614	1.86894	6.30997e-07	5.28125e-05		IPCEF1|26034|21204	230.78	506.747	2.18882	2.04169	1.1177e-06	9.07964e-05		PPP1R12C|54776|14947	4154.67	2757.76	0.663433	0.718252	0.00113514	0.0251989
	BMP4|652|1071	2850.08	1907.47	0.669066	0.689665	7.20673e-07	5.99547e-05		PRELID2|153768|28306	2316.48	3334.09	1.43864	1.3978	1.13405e-06	9.15862e-05		DDX27|55661|15837	2267.88	1662	0.732251	0.771094	0.0011386	0.0251989
	AIG1|51390|21607	3507.99	4845.21	1.38266	1.35239	9.04102e-07	7.47644e-05		HIVEP2|3097|4921	3925.37	6025.71	1.53616	1.48484	1.1809e-06	9.4815e-05		AES|166|307	2051.95	1579.44	0.7699	0.805734	0.00112848	0.0251989
	UCA1|652995|37126	1830.41	4993.98	2.73017	2.3721	9.83295e-07	8.08292e-05		ARHGEF37|389337|34430	784.09	1431.74	1.82979	1.73691	1.28759e-06	0.000102784		LRRC47|57470|29207	2511.82	1828.19	0.727703	0.770879	0.00115005	0.0252901
	MXD1|4084|6761	445.631	966.814	2.1727	2.02934	1.06436e-06	8.69751e-05		LOC100507156|100507156|NA	164.915	424.842	2.58029	2.36735	1.31981e-06	0.000104751		MKX|283078|23729	4487.22	3420.44	0.761375	0.794172	0.00115294	0.0253134
	IPCEF1|26034|21204	230.78	506.747	2.18882	2.04169	1.1177e-06	9.07964e-05		CCNG2|901|1593	613.273	2122.56	3.4601	3.08623	1.329e-06	0.000104877		MICALL1|85377|29804	3288.78	2555.77	0.777167	0.807161	0.00119259	0.0260595
	PRELID2|153768|28306	2316.48	3334.09	1.43864	1.3978	1.13405e-06	9.15862e-05		TNFRSF10D|8793|11907	4249.48	6850.05	1.61151	1.54478	1.35568e-06	0.000106375		BAX|581|959	1424.98	1018.87	0.713096	0.758231	0.00120176	0.0262184
	HIVEP2|3097|4921	3925.37	6025.71	1.53616	1.48484	1.1809e-06	9.4815e-05		SLC45A1|50651|17939	1053.24	2112.91	2.01075	1.88969	1.37739e-06	0.000107467		KCTD5|54442|21423	2875.43	2209.81	0.768605	0.799203	0.00120557	0.0262602
	ARHGEF37|389337|34430	784.09	1431.74	1.82979	1.73691	1.28759e-06	0.000102784		JMY|133746|28916	3780.17	5309.18	1.40433	1.36866	1.39904e-06	0.000108252		PPP2R2C|5522|9306	5151.32	3863.25	0.749716	0.78192	0.00120917	0.0262971
	LOC100507156|100507156|NA	164.915	424.842	2.58029	2.36735	1.31981e-06	0.000104751		MPI|4351|7216	1720.72	2788.68	1.62228	1.55729	1.40312e-06	0.000108252		BAG3|9531|939	6393	3964.38	0.619773	0.69455	0.00121828	0.026412
	CCNG2|901|1593	613.273	2122.56	3.4601	3.08623	1.329e-06	0.000104877		PCMTD1|115294|30483	2882.78	4131.32	1.43306	1.39177	1.47912e-06	0.000113481		KSR1|8844|6465	3073.23	2056.9	0.668529	0.728977	0.00123017	0.026628
	TNFRSF10D|8793|11907	4249.48	6850.05	1.61151	1.54478	1.35568e-06	0.000106375		CDCA7L|55536|30777	3939.22	5517.25	1.40069	1.36119	1.58552e-06	0.000120973		CENPX|201254|11422	1867.11	1203.84	0.64673	0.706635	0.0012557	0.0269793
	SLC45A1|50651|17939	1053.24	2112.91	2.01075	1.88969	1.37739e-06	0.000107467		DDX60L|91351|26429	7054.44	10975.9	1.55625	1.50222	1.6891e-06	0.000128167		MARCKSL1|65108|7142	580.442	392.907	0.675325	0.728805	0.0012936	0.0274176
	JMY|133746|28916	3780.17	5309.18	1.40433	1.36866	1.39904e-06	0.000108252		FAM117B|150864|14440	2383.18	3693.5	1.5492	1.49197	1.77633e-06	0.00013405		GNAZ|2781|4395	3111.3	2302.6	0.740689	0.779543	0.00132673	0.0280155
	MPI|4351|7216	1720.72	2788.68	1.62228	1.55729	1.40312e-06	0.000108252		SEC14L2|23541|10699	1454.41	2224.8	1.52926	1.47661	1.79577e-06	0.000134781		SLC22A31|146429|27091	663.418	432.951	0.655727	0.714989	0.00136159	0.0284042
	PCMTD1|115294|30483	2882.78	4131.32	1.43306	1.39177	1.47912e-06	0.000113481		MTR|4548|7468	4671.02	6673.32	1.42876	1.38904	1.80652e-06	0.000134854		FOXP4|116113|20842	5285.48	4178.88	0.790271	0.816976	0.0013696	0.0284424
	CDCA7L|55536|30777	3939.22	5517.25	1.40069	1.36119	1.58552e-06	0.000120973		FEM1C|56929|16933	2472.96	3924.91	1.58866	1.52176	2.05016e-06	0.000152219		EIF2AK2|5610|9437	3121.84	2320.7	0.742637	0.780863	0.00137239	0.0284574
	DDX60L|91351|26429	7054.44	10975.9	1.55625	1.50222	1.6891e-06	0.000128167		TMEM144|55314|25633	1133.05	1995.96	1.76401	1.6767	2.08365e-06	0.000153878		DLG5|9231|2904	8214.55	6632.06	0.807198	0.830821	0.00137859	0.0285005
	FAM117B|150864|14440	2383.18	3693.5	1.5492	1.49197	1.77633e-06	0.00013405		PLS3|5358|9091	1108.89	1896.76	1.71381	1.63839	2.10193e-06	0.000153939		MPST|4357|7223	1629.52	1258.02	0.772157	0.808347	0.00139776	0.0287677
	SEC14L2|23541|10699	1454.41	2224.8	1.52926	1.47661	1.79577e-06	0.000134781		SLC35E1|79939|20803	2111.66	3162.19	1.49814	1.44995	2.10677e-06	0.000153939		TMEM79|84283|28196	529.821	290.219	0.547714	0.620415	0.00140271	0.0288266
	MTR|4548|7468	4671.02	6673.32	1.42876	1.38904	1.80652e-06	0.000134854		ALPK1|80216|20917	3589.02	5485.35	1.52962	1.47373	2.57475e-06	0.000187144		LMF2|91289|25096	334.04	195.67	0.590752	0.663743	0.00141114	0.0289508
	FEM1C|56929|16933	2472.96	3924.91	1.58866	1.52176	2.05016e-06	0.000152219		LOXL2|4017|6666	1942.97	3700.69	1.90476	1.79138	2.68802e-06	0.000193593		BRMS1|25855|17262	775.11	548.748	0.70996	0.755148	0.00141295	0.0289508
	TMEM144|55314|25633	1133.05	1995.96	1.76401	1.6767	2.08365e-06	0.000153878		PIGA|5277|8957	571.311	1004.88	1.75423	1.66714	2.69152e-06	0.000193593		OXTR|5021|8529	254.602	134.205	0.525561	0.610889	0.00145727	0.0296555
	PLS3|5358|9091	1108.89	1896.76	1.71381	1.63839	2.10193e-06	0.000153939		RNF145|153830|20853	4041.42	5935.2	1.46935	1.42629	3.0281e-06	0.000216674		PROSC|11212|9457	1853.46	1435.28	0.773801	0.80612	0.00145808	0.0296555
	SLC35E1|79939|20803	2111.66	3162.19	1.49814	1.44995	2.10677e-06	0.000153939		BTG1|694|1130	508.57	1110.68	2.18491	2.02505	3.06167e-06	0.000217902		FBXL19|54620|25300	3272.71	2427.94	0.741604	0.784191	0.00146615	0.0297757
	ALPK1|80216|20917	3589.02	5485.35	1.52962	1.47373	2.57475e-06	0.000187144		WDR45B|56270|25072	6159.31	9646.63	1.56654	1.50546	3.07683e-06	0.000217902		TESC|54997|26065	854.97	570.395	0.666215	0.725357	0.00147599	0.0298877
	LOXL2|4017|6666	1942.97	3700.69	1.90476	1.79138	2.68802e-06	0.000193593		ATP7A|538|869	975.189	1635.97	1.68221	1.60103	3.11255e-06	0.000219307		C12orf75|387882|35164	1520.22	1073.7	0.705602	0.753316	0.00148309	0.0299437
	PIGA|5277|8957	571.311	1004.88	1.75423	1.66714	2.69152e-06	0.000193593		ERI1|90459|23994	4431.39	5890.32	1.33007	1.29988	3.19381e-06	0.000223891		MYRF|745|1181	3071.38	2285.44	0.744069	0.784679	0.00149254	0.0300846
	RNF145|153830|20853	4041.42	5935.2	1.46935	1.42629	3.0281e-06	0.000216674		GAPDH|2597|4141	4980.62	9352.01	1.87789	1.76867	3.21398e-06	0.000224167		ZC3H3|23144|28972	8708.73	6852.89	0.786937	0.817702	0.00149451	0.0300846
	BTG1|694|1130	508.57	1110.68	2.18491	2.02505	3.06167e-06	0.000217902		C8orf58|541565|32233	372.369	845.749	2.27957	2.10139	3.24926e-06	0.000225489		NUTF2|10204|13722	4477.62	3165.46	0.706834	0.754945	0.00150587	0.0302268
	WDR45B|56270|25072	6159.31	9646.63	1.56654	1.50546	3.07683e-06	0.000217902		GOLGA8A|23015|31972	805.713	1330.79	1.65683	1.58226	3.3807e-06	0.000233438		SLC39A14|23516|20858	6164.85	4503.01	0.730184	0.773079	0.00151498	0.0303656
	ATP7A|538|869	975.189	1635.97	1.68221	1.60103	3.11255e-06	0.000219307		SLC16A3|9123|10924	1919.24	2715.23	1.41594	1.37479	3.43375e-06	0.000235921		LRPAP1|4043|6701	3593.02	2758.99	0.768257	0.80293	0.00154389	0.0307664
	ERI1|90459|23994	4431.39	5890.32	1.33007	1.29988	3.19381e-06	0.000223891		RCOR2|283248|27455	364.901	705.946	1.94051	1.8215	3.56238e-06	0.000243495		SLC12A9|56996|17435	828.363	598.451	0.72262	0.765425	0.00155957	0.031034
	GAPDH|2597|4141	4980.62	9352.01	1.87789	1.76867	3.21398e-06	0.000224167		TMCC1|23023|29116	8256.52	10768.1	1.30413	1.27861	3.57925e-06	0.000243495		IRGQ|126298|24868	1470.15	1095.09	0.744417	0.784586	0.00156773	0.0311088
	C8orf58|541565|32233	372.369	845.749	2.27957	2.10139	3.24926e-06	0.000225489		SMAD3|4088|6769	3051.15	5410.4	1.77426	1.68033	3.77659e-06	0.00025566		SDC1|6382|10658	3618.43	2765.37	0.76503	0.799896	0.00157649	0.0312357
	GOLGA8A|23015|31972	805.713	1330.79	1.65683	1.58226	3.3807e-06	0.000233438		SH2D4B|387694|31440	408.681	812.965	1.9942	1.86473	3.92001e-06	0.000264075		TPST2|8459|12021	2145.74	1614.75	0.751833	0.79048	0.00160772	0.0316728
	SLC16A3|9123|10924	1919.24	2715.23	1.41594	1.37479	3.43375e-06	0.000235921		ZBTB1|22890|20259	2023.82	3029.48	1.49772	1.44328	4.15073e-06	0.000276916		COQ9|57017|25302	1595.41	1219.56	0.763818	0.798761	0.00160668	0.0316728
	RCOR2|283248|27455	364.901	705.946	1.94051	1.8215	3.56238e-06	0.000243495		AKAP12|9590|370	18229.4	35383.4	1.94122	1.81875	4.30104e-06	0.000285564		UBTF|7343|12511	4512.31	3578.9	0.79366	0.825314	0.00161423	0.0317557
	TMCC1|23023|29116	8256.52	10768.1	1.30413	1.27861	3.57925e-06	0.000243495		NGLY1|55768|17646	5810.76	9211.67	1.58595	1.52016	4.46152e-06	0.000294802		L3MBTL3|84456|23035	5254.48	4307.34	0.819653	0.843975	0.00163174	0.0319369
	SMAD3|4088|6769	3051.15	5410.4	1.77426	1.68033	3.77659e-06	0.00025566		CDK19|23097|19338	4862.19	6700.9	1.37863	1.34301	4.64934e-06	0.000305749		KNOP1|400506|34404	1806.01	1352.56	0.748951	0.788496	0.00164624	0.0321494
	SH2D4B|387694|31440	408.681	812.965	1.9942	1.86473	3.92001e-06	0.000264075		LINC02026|647323|52861	296.958	546.366	1.84135	1.71384	4.74886e-06	0.000310619		RRP7BP|91695|30454	1904.18	1328.63	0.698841	0.749769	0.00166493	0.0323188
	GRB10|2887|4564	4416.72	3278.81	0.742023	0.763175	4.05769e-06	0.000272023		TMEM123|114908|30138	5462.19	7438.68	1.36255	1.33026	4.76837e-06	0.000310619		NLRP2|55655|22948	1838.09	1373.35	0.746319	0.782961	0.0016604	0.0323188
	ZBTB1|22890|20259	2023.82	3029.48	1.49772	1.44328	4.15073e-06	0.000276916		PNRC1|10957|17278	2747.31	4862.83	1.76962	1.68213	4.86442e-06	0.000315388		PRPSAP1|5635|9466	3641.01	2777.35	0.762149	0.796924	0.00166943	0.0323188
	AKAP12|9590|370	18229.4	35383.4	1.94122	1.81875	4.30104e-06	0.000285564		PPP1R3E|90673|14943	1207.98	1976.86	1.63574	1.56071	5.01184e-06	0.000322589		BCR|613|1014	10637.4	8235.88	0.774143	0.808099	0.00167093	0.0323188
	NGLY1|55768|17646	5810.76	9211.67	1.58595	1.52016	4.46152e-06	0.000294802		TXK|7294|12434	1369	1913.56	1.39652	1.35768	5.20003e-06	0.000332465		DNMT3A|1788|2978	4521.98	3562.44	0.787535	0.818771	0.00166303	0.0323188
	CDK19|23097|19338	4862.19	6700.9	1.37863	1.34301	4.64934e-06	0.000305749		ELF3|1999|3318	1855.23	5239.69	2.82469	2.52259	5.51898e-06	0.000351231		ADGRB2|576|944	1761.17	1199.38	0.680823	0.736486	0.00169249	0.032508
	LINC02026|647323|52861	296.958	546.366	1.84135	1.71384	4.74886e-06	0.000310619		C2orf81|388963|34350	333.535	745.433	2.23457	2.06056	6.05177e-06	0.000382101		PBX3|5090|8634	4154.45	2917.17	0.701712	0.756575	0.00169017	0.032508
	TMEM123|114908|30138	5462.19	7438.68	1.36255	1.33026	4.76837e-06	0.000310619		GPR137B|7107|11862	1288.46	1955	1.5176	1.46031	6.05939e-06	0.000382101		ALG12|79087|19358	954.322	670.336	0.704109	0.754561	0.00170429	0.0325688
	PNRC1|10957|17278	2747.31	4862.83	1.76962	1.68213	4.86442e-06	0.000315388		FBLN7|129804|26740	352.567	633.096	1.79407	1.69181	6.2662e-06	0.000393346		TRIM35|23087|16285	2050.79	1523.15	0.742238	0.782764	0.00170334	0.0325688
	PDIA4|9601|30167	5417.09	3611.51	0.666159	0.694628	5.0222e-06	0.000322589		FAM63B|54629|26954	2489.16	3768.17	1.51667	1.45844	7.21951e-06	0.000446872		ARPC1B|10095|704	4992.71	3993.78	0.799824	0.826211	0.00171198	0.0326425
	PPP1R3E|90673|14943	1207.98	1976.86	1.63574	1.56071	5.01184e-06	0.000322589		LINC01714|102724539|52501	300.471	717.98	2.3887	2.17752	7.24832e-06	0.000446872		MICAL3|57553|24694	16913.5	13644.2	0.806665	0.831881	0.00171367	0.0326425
	TXK|7294|12434	1369	1913.56	1.39652	1.35768	5.20003e-06	0.000332465		DPYSL4|10570|3016	285.204	658.33	2.31606	2.11654	7.44571e-06	0.000457001		TMEM120B|144404|32008	6003.84	4529.98	0.754613	0.792248	0.0017412	0.0330756
	ELF3|1999|3318	1855.23	5239.69	2.82469	2.52259	5.51898e-06	0.000351231		NR1D1|9572|7962	1490.8	2610.6	1.74989	1.65244	7.8969e-06	0.000475048		TSTA3|7264|12390	1646.53	1160.39	0.706759	0.756545	0.00174839	0.0331665
	C2orf81|388963|34350	333.535	745.433	2.23457	2.06056	6.05177e-06	0.000382101		XPNPEP1|7511|12822	3766.04	5255.37	1.39579	1.35729	7.82139e-06	0.000475048		PPIC|5480|9256	783.282	552.045	0.704271	0.755768	0.00176296	0.0332149
	GPR137B|7107|11862	1288.46	1955	1.5176	1.46031	6.05939e-06	0.000382101		KDSR|2531|4021	2762.08	3798.72	1.37532	1.33638	8.31325e-06	0.000496996		ZDHHC2|51201|18469	2860.19	2270.48	0.793093	0.82454	0.00176082	0.0332149
	FBLN7|129804|26740	352.567	633.096	1.79407	1.69181	6.2662e-06	0.000393346		NCKIPSD|51517|15486	1289	1900.22	1.47549	1.42296	8.42293e-06	0.000501382		RAB5C|5878|9785	2747.26	1992.67	0.724843	0.770701	0.0017743	0.033239
	HYOU1|10525|16931	2226.15	1287.82	0.579322	0.61107	6.45078e-06	0.000403101		PCED1B|91523|28255	751.357	1234.06	1.64249	1.63484	8.71271e-06	0.000514199		SERINC2|347735|23231	1619.68	1207.05	0.745357	0.786937	0.00178043	0.033239
	CLU|1191|2095	1376.88	705.376	0.511274	0.547847	7.14864e-06	0.000444697		FAM160A1|729830|34237	3135.84	4970.99	1.58557	1.51576	9.14003e-06	0.000537122		TXN2|25828|17772	1534.21	1175.45	0.764845	0.80055	0.00178176	0.033239
	FAM63B|54629|26954	2489.16	3768.17	1.51667	1.45844	7.21951e-06	0.000446872		CSRNP1|64651|14300	1085.14	1968.14	1.81525	1.70667	9.38635e-06	0.000549261		GAMT|2593|4136	762.188	505.003	0.666225	0.727366	0.00180341	0.0334746
	LINC01714|102724539|52501	300.471	717.98	2.3887	2.17752	7.24832e-06	0.000446872		DHRS3|9249|17693	8625.35	14225.1	1.64933	1.57012	1.01416e-05	0.000588467		MSI1|4440|7330	1731.84	1217.37	0.702692	0.759982	0.00183515	0.0339269
	DPYSL4|10570|3016	285.204	658.33	2.31606	2.11654	7.44571e-06	0.000457001		IRS2|8660|6126	1093.51	1799.05	1.64673	1.56254	1.04093e-05	0.000601472		SOGA1|140710|16111	8106.48	6540.68	0.806714	0.833757	0.00187158	0.0345081
	FERMT3|83706|23151	1985.29	1145.71	0.576984	0.612518	7.76911e-06	0.00047474		UACA|55075|15947	3969.58	5500.99	1.3872	1.34633	1.05252e-05	0.000605637		EIF5|1983|3299	6393.23	4830.55	0.755563	0.795543	0.00188181	0.0346504
	KITLG|4254|6343	78529.5	57398.5	0.730888	0.750803	7.91173e-06	0.000475048		FGD6|55785|21740	3882.83	5506.59	1.41939	1.3703	1.07308e-05	0.000614904		PDXDC1|23042|28995	6747.74	5507.71	0.81596	0.846185	0.00189212	0.0347938
	NR1D1|9572|7962	1490.8	2610.6	1.74989	1.65244	7.8969e-06	0.000475048		CR1|1378|2334	136.515	367.176	2.72614	2.43649	1.09254e-05	0.000623472		TTPAL|79183|16114	1343.4	1038	0.772561	0.80702	0.00192923	0.035195
	PPIB|5479|9255	2261.61	1537.06	0.679104	0.706653	7.85158e-06	0.000475048		ZBTB25|7597|13112	4965.4	7661.75	1.54342	1.47534	1.1417e-05	0.00064884		BCAR1|9564|971	8288.34	6524.06	0.786965	0.817222	0.001951	0.0354517
	XPNPEP1|7511|12822	3766.04	5255.37	1.39579	1.35729	7.82139e-06	0.000475048		CEP250|11190|1859	3070.99	4384.63	1.42856	1.38046	1.17165e-05	0.000663132		MEN1|4221|7010	1807.7	1431.13	0.79042	0.818585	0.00194969	0.0354517
	KDSR|2531|4021	2762.08	3798.72	1.37532	1.33638	8.31325e-06	0.000496996		HIBADH|11112|4907	4591.97	6190.13	1.34872	1.31252	1.32191e-05	0.000742099		POLR2E|5434|9192	2464.11	1862.59	0.757562	0.80179	0.00199354	0.0360823
	NCKIPSD|51517|15486	1289	1900.22	1.47549	1.42296	8.42293e-06	0.000501382		WFDC3|140686|15957	240.758	569.086	2.36676	2.1443	1.36591e-05	0.000763692		IFI30|10437|5398	426.754	267.36	0.632519	0.703453	0.0020046	0.036235
	PTCH2|8643|9586	1132.83	744.357	0.656157	0.68319	8.51588e-06	0.000504739		NUDT13|25961|18827	363.312	675.023	1.85822	1.73458	1.40776e-05	0.00078392		TBC1D13|54662|25571	1480.93	1140.88	0.770094	0.807601	0.00202645	0.036582
	PCED1B|91523|28255	751.357	1234.06	1.64249	1.63484	8.71271e-06	0.000514199		CCDC58|131076|31136	2089.48	3338.6	1.5974	1.52007	1.46686e-05	0.000813547		CPT1A|1374|2328	5681.35	4384.05	0.771499	0.80542	0.00203559	0.0366991
	FAM160A1|729830|34237	3135.84	4970.99	1.58557	1.51576	9.14003e-06	0.000537122		ICAM5|7087|5348	1891.78	2839.74	1.50282	1.44146	1.79534e-05	0.000983874		TAF3|83860|17303	4890.35	3288.75	0.672035	0.734269	0.00206478	0.0370536
	CSRNP1|64651|14300	1085.14	1968.14	1.81525	1.70667	9.38635e-06	0.000549261		CCDC110|256309|28504	532.337	990.766	1.8673	1.73867	1.90293e-05	0.00103462		GPAM|57678|24865	1730.59	1305.35	0.753112	0.791126	0.00206598	0.0370536
	CBX6|23466|1556	5564.01	4092.35	0.735803	0.753344	9.42817e-06	0.00054938		PLIN2|123|248	299.633	566.863	1.89327	1.75772	2.00342e-05	0.00108499		MICA|100507436|7090	1454.23	1063.85	0.730329	0.773763	0.002095	0.0375252
	DHRS3|9249|17693	8625.35	14225.1	1.64933	1.57012	1.01416e-05	0.000588467		STARD4|134429|18058	735.28	1195.63	1.62753	1.5438	2.17379e-05	0.00117266		PTMS|5763|9629	1557.6	1142.84	0.732519	0.77788	0.00212234	0.0378676
	IRS2|8660|6126	1093.51	1799.05	1.64673	1.56254	1.04093e-05	0.000601472		ZC3H6|376940|24762	1894.5	3074.26	1.62422	1.53792	2.2282e-05	0.00119733		TRABD|80305|28805	3061.36	2329.83	0.762801	0.799692	0.0021364	0.0380202
	UACA|55075|15947	3969.58	5500.99	1.3872	1.34633	1.05252e-05	0.000605637		SLC1A1|6505|10939	1470.11	2097.07	1.42684	1.37628	2.31269e-05	0.0012338		TP53I11|9537|16842	2148.32	1563.54	0.727476	0.773199	0.00215377	0.0382172
	FGD6|55785|21740	3882.83	5506.59	1.41939	1.3703	1.07308e-05	0.000614904		BCKDHB|594|987	5801.73	7532.16	1.29799	1.27109	2.37689e-05	0.0012625		MORC4|79710|23485	1783.27	1332.72	0.747459	0.789872	0.00215577	0.0382172
	CR1|1378|2334	136.515	367.176	2.72614	2.43649	1.09254e-05	0.000623472		GPR160|26996|23693	592.519	1005.96	1.69973	1.60137	2.38884e-05	0.00126398		CALM1|801|1442	3160.84	2415.35	0.763572	0.800159	0.00221091	0.0388081
	ZBTB25|7597|13112	4965.4	7661.75	1.54342	1.47534	1.1417e-05	0.00064884		ADAMTS16|170690|17108	1487.68	2565.98	1.72644	1.62085	2.42061e-05	0.0012759		BAHD1|22893|29153	2083.86	1633.4	0.783229	0.821143	0.00221591	0.0388347
	CEP250|11190|1859	3070.99	4384.63	1.42856	1.38046	1.17165e-05	0.000663132		CSMD2|114784|19290	157.594	324.651	2.06597	1.8927	2.44755e-05	0.0012852		RBM42|79171|28117	693.387	495.113	0.712115	0.763628	0.00224339	0.0392167
	KIF1C|10749|6317	4515.47	3049.68	0.675097	0.703991	1.31291e-05	0.000740054		C1GALT1|56913|24337	3592.47	4779.55	1.33136	1.29728	2.65114e-05	0.00138683		C20orf27|54976|15873	1336.46	913.381	0.684406	0.743459	0.00230462	0.040019
	HIBADH|11112|4907	4591.97	6190.13	1.34872	1.31252	1.32191e-05	0.000742099		HBP1|26959|23200	1147.03	2015.76	1.75743	1.645	2.77983e-05	0.00144866		ZDHHC18|84243|20712	2696.44	2011.73	0.74549	0.7967	0.00230876	0.040019
	WFDC3|140686|15957	240.758	569.086	2.36676	2.1443	1.36591e-05	0.000763692		GUK1|2987|4693	358.971	585.529	1.63185	1.54365	2.80449e-05	0.00145601		DVL1|1855|3084	3678.5	2922.98	0.796265	0.82613	0.00230927	0.040019
	NUDT13|25961|18827	363.312	675.023	1.85822	1.73458	1.40776e-05	0.00078392		RB1CC1|9821|15574	3328.44	4400.1	1.32167	1.28677	2.84013e-05	0.001469		PCNX3|399909|18760	4253.45	3293.48	0.77517	0.809193	0.00232423	0.0401804
	CCDC58|131076|31136	2089.48	3338.6	1.5974	1.52007	1.46686e-05	0.000813547		HMGCL|3155|5005	1485.06	2137.25	1.44103	1.38716	3.0114e-05	0.001546		HFM1|164045|20193	1.07281e+06	774391	0.721833	0.771117	0.00236551	0.0408346
	RBM38|55544|15818	2832.07	1949.6	0.68864	0.719294	1.76213e-05	0.0009734		RRAGD|58528|19903	682.732	1180.11	1.72872	1.62031	3.0757e-05	0.00156736		SKIV2L|6499|10898	882.702	625.554	0.708383	0.761844	0.00239687	0.0412214
	DOC2B|8447|2986	1608.38	997.641	0.620341	0.654867	1.78026e-05	0.000979498		DIRC3|729582|17805	434.434	973.494	2.23892	2.02354	3.16333e-05	0.00160609		CHID1|66005|28474	8535.31	6320.69	0.74083	0.787609	0.00241686	0.041462
	ICAM5|7087|5348	1891.78	2839.74	1.50282	1.44146	1.79534e-05	0.000983874		LOC102723838|102723838|NA	90.7767	294.691	3.23456	2.77931	3.28843e-05	0.00165742		GRK3|157|290	4097.19	3191.35	0.778316	0.815608	0.00243518	0.0417027
	LMX1B|4010|6654	2286.14	1498.93	0.655	0.683827	1.88577e-05	0.00102935		LOC101927354|101927354|NA	1294.23	1962.14	1.51581	1.44261	3.32384e-05	0.00166342		SLC25A44|9673|29036	1213.29	904.114	0.743544	0.78737	0.00247821	0.0422973
	CCDC110|256309|28504	532.337	990.766	1.8673	1.73867	1.90293e-05	0.00103462		RND3|390|671	1610.03	2531.4	1.57363	1.49703	3.32443e-05	0.00166342		SIRPA|140885|9662	2074.65	1513.93	0.728385	0.776311	0.0024973	0.0424203
	PLIN2|123|248	299.633	566.863	1.89327	1.75772	2.00342e-05	0.00108499		MYLK|4638|7590	1392	2171.54	1.55813	1.48149	3.35364e-05	0.00167198		ARV1|64801|29561	1262.62	940.575	0.744292	0.787288	0.00249434	0.0424203
	STARD4|134429|18058	735.28	1195.63	1.62753	1.5438	2.17379e-05	0.00117266		USP9X|8239|12632	7679.49	9639.18	1.25587	1.23053	4.07048e-05	0.00202206		MTCH1|23787|17586	2937.34	2251.72	0.766455	0.803316	0.00251003	0.0425841
	ZC3H6|376940|24762	1894.5	3074.26	1.62422	1.53792	2.2282e-05	0.00119733		PTPRM|5797|9675	3770.71	5651.48	1.49993	1.4357	4.25528e-05	0.00210629		CALR|811|1455	2817.63	1923.84	0.682278	0.744413	0.00251624	0.0425849
	MSX1|4487|7391	1642.61	1005.7	0.610798	0.64227	2.31393e-05	0.0012338		KIAA1217|56243|25428	923.77	1507.39	1.63543	1.54107	4.28379e-05	0.00211282		CERS2|29956|14076	1889.27	1413.87	0.749153	0.792637	0.00252917	0.0426585
	SLC1A1|6505|10939	1470.11	2097.07	1.42684	1.37628	2.31269e-05	0.0012338		ATG10|83734|20315	6046.01	7786.92	1.28822	1.25919	4.30125e-05	0.00211389		TNK2|10188|19297	5962.93	4809.23	0.80625	0.834131	0.00253603	0.0426585
	BCKDHB|594|987	5801.73	7532.16	1.29799	1.27109	2.37689e-05	0.0012625		LINC00880|339894|27948	1770.34	3033.26	1.71465	1.60504	4.36466e-05	0.00211906		CLEC16A|23274|29013	6250.91	5029.13	0.804131	0.831607	0.00254218	0.0427098
	GPR160|26996|23693	592.519	1005.96	1.69973	1.60137	2.38884e-05	0.00126398		LNPK|80856|21610	2792.01	3844.82	1.3771	1.33182	4.34232e-05	0.00211906		CES2|8824|1864	1993.82	1562.92	0.784679	0.817796	0.00254642	0.0427292
	ADAMTS16|170690|17108	1487.68	2565.98	1.72644	1.62085	2.42061e-05	0.0012759		LOC101928617|101928617|NA	119.021	297.906	2.52081	2.23106	4.37315e-05	0.00211906		ERGIC1|57222|29205	6832.57	5422.61	0.79348	0.823829	0.00257208	0.0431073
	CSMD2|114784|19290	157.594	324.651	2.06597	1.8927	2.44755e-05	0.0012852		DDR2|4921|2731	632.428	945.258	1.49965	1.43117	4.68178e-05	0.0022528		MAN2A2|4122|6825	1070.61	793.837	0.742608	0.787561	0.00261259	0.0436274
	C1GALT1|56913|24337	3592.47	4779.55	1.33136	1.29728	2.65114e-05	0.00138683		CALD1|800|1441	2850	3825.1	1.34374	1.30304	5.20263e-05	0.00248759		SPRY4|81848|15533	4277.92	3309.43	0.773582	0.810382	0.00261128	0.0436274
	HBP1|26959|23200	1147.03	2015.76	1.75743	1.645	2.77983e-05	0.00144866		LOC100630923|100630923|NA	5288.49	7077.3	1.33855	1.29941	5.26568e-05	0.00249894		JRK|8629|6199	2975.6	2330.83	0.784433	0.81585	0.002626	0.0437575
	GUK1|2987|4693	358.971	585.529	1.63185	1.54365	2.80449e-05	0.00145601		PREP|5550|9358	5920.53	7517.86	1.26999	1.24272	5.25389e-05	0.00249894		NBEAL2|23218|31928	4571.09	3507.57	0.768118	0.811321	0.00263265	0.0438022
	RB1CC1|9821|15574	3328.44	4400.1	1.32167	1.28677	2.84013e-05	0.001469		LONP1|9361|9479	6638.25	9015.79	1.35853	1.3157	5.39265e-05	0.00255043		ATG16L1|55054|21498	4894.08	3795.64	0.775559	0.817519	0.0026404	0.0438268
	NCDN|23154|17597	1154.56	796.12	0.690665	0.718072	2.95389e-05	0.00152214		LOC100506606|100506606|NA	195.818	493.232	2.53227	2.22915	5.42628e-05	0.00255757		SNAP47|116841|30669	3535.43	2786.78	0.788079	0.819794	0.00265029	0.0439
	HMGCL|3155|5005	1485.06	2137.25	1.44103	1.38716	3.0114e-05	0.001546		PDGFB|5155|8800	1627.5	2429.71	1.49509	1.42482	5.6219e-05	0.00264076		TPRA1|131601|30413	1857.7	1387.37	0.747099	0.786558	0.00265807	0.0439091
	SLC35B1|10237|20798	945.265	602.677	0.636039	0.669608	3.04178e-05	0.00155581		VKORC1|79001|23663	431.892	760.934	1.76899	1.64415	6.0352e-05	0.00282529		HS6ST1|9394|5201	5620.81	4421.82	0.786982	0.825203	0.00265628	0.0439091
	RRAGD|58528|19903	682.732	1180.11	1.72872	1.62031	3.0757e-05	0.00156736		SMC2-AS1|101928550|50827	365.2	611.105	1.67978	1.57186	6.07782e-05	0.00283563		NDUFAB1|4706|7694	2028.44	1512.98	0.74545	0.78939	0.00270149	0.0445415
	DIRC3|729582|17805	434.434	973.494	2.23892	2.02354	3.16333e-05	0.00160609		LOC101929574|101929574|NA	121.362	283.573	2.32344	2.06774	6.20702e-05	0.00288616		MUM1|84939|29641	4580.88	3296.02	0.71918	0.770691	0.00271051	0.0446152
	H3F3B|3021|4765	6993.65	5438.47	0.777403	0.794236	3.20804e-05	0.00162282		RBKS|64080|30325	496.543	760.028	1.54041	1.46106	6.54495e-05	0.00302293		NARFL|64428|14179	1762.26	1311.45	0.74497	0.791143	0.00273595	0.0449268
	LOC102723838|102723838|NA	90.7767	294.691	3.23456	2.77931	3.28843e-05	0.00165742		HELB|92797|17196	1073.43	1538.03	1.4341	1.377	6.63231e-05	0.00305308		PEA15|8682|8822	807.998	549.192	0.679533	0.741248	0.00275261	0.0451467
	LOC101927354|101927354|NA	1294.23	1962.14	1.51581	1.44261	3.32384e-05	0.00166342		ARFGEF3|57221|21213	1209.12	1738.64	1.43841	1.38066	6.94102e-05	0.00316355		RGS19|10287|13735	839.343	590.115	0.703669	0.763687	0.00276383	0.0451698
	RND3|390|671	1610.03	2531.4	1.57363	1.49703	3.32443e-05	0.00166342		DHX32|55760|16717	3132.41	4611.93	1.47297	1.40644	7.08084e-05	0.00320611		UBE2J2|118424|19268	5191.42	4042.25	0.778362	0.813299	0.00275791	0.0451698
	MYLK|4638|7590	1392	2171.54	1.55813	1.48149	3.35364e-05	0.00167198		TET2|54790|25941	3486.48	4585.43	1.31609	1.28049	7.10994e-05	0.00320877		RER1|11079|30309	3719.81	3021.85	0.812325	0.838515	0.00276345	0.0451698
	USP9X|8239|12632	7679.49	9639.18	1.25587	1.23053	4.07048e-05	0.00202206		ZNF511|118472|28445	201.266	414.908	2.07182	1.87297	7.1833e-05	0.00323132		TCP1|6950|11655	3730.45	2566.12	0.68759	0.748648	0.00279465	0.0456063
	PTPRM|5797|9675	3770.71	5651.48	1.49993	1.4357	4.25528e-05	0.00210629		CPNE5|57699|2318	158.376	306.135	1.9341	1.75103	7.33244e-05	0.00327705		CTU1|90353|29590	915.551	632.171	0.69101	0.746414	0.00281871	0.0458497
	KIAA1217|56243|25428	923.77	1507.39	1.63543	1.54107	4.28379e-05	0.00211282		DHX40|79665|18018	1686.2	2322.67	1.37808	1.32927	7.32869e-05	0.00327705		GUSB|2990|4696	2885.12	2279.76	0.79008	0.819956	0.00283689	0.0460911
	ATG10|83734|20315	6046.01	7786.92	1.28822	1.25919	4.30125e-05	0.00211389		POM121C|100101267|34005	4925.16	6943.73	1.4096	1.35522	7.52102e-05	0.00335049		OTULIN|90268|25118	2279.9	1730.22	0.757842	0.80046	0.00284866	0.0462279
	LINC00880|339894|27948	1770.34	3033.26	1.71465	1.60504	4.36466e-05	0.00211906		PTPRH|5794|9672	2229.86	3692.92	1.65736	1.5494	7.94774e-05	0.00349548		TKT|7086|11834	9438.12	7452.84	0.789866	0.822171	0.00285954	0.04635
	LNPK|80856|21610	2792.01	3844.82	1.3771	1.33182	4.34232e-05	0.00211906		DPCD|25911|24542	510.251	829.836	1.62557	1.52604	8.04012e-05	0.00352489		TRAF3IP1|26146|17861	3000.22	2144.65	0.714072	0.771956	0.00291153	0.0469969
	LOC101928617|101928617|NA	119.021	297.906	2.52081	2.23106	4.37315e-05	0.00211906		FBXO32|114907|16731	246.594	519.773	2.10544	1.89391	8.49588e-05	0.003678		NECAP2|55707|25528	1518.56	1186.46	0.780695	0.814832	0.00292039	0.0470602
	RHBDD2|57414|23082	1647.48	1039.67	0.630474	0.666106	4.37239e-05	0.00211906		LUCAT1|100505994|48498	149.958	430.035	2.86923	2.45774	8.7919e-05	0.00375785		SLC2A8|29988|13812	750.947	540.51	0.721922	0.77406	0.00292889	0.0470607
	RDH10|157506|19975	2746.17	1844.18	0.67206	0.703384	4.51505e-05	0.00218017		NEBL|10529|16932	3736.56	5293.13	1.41642	1.35826	8.80756e-05	0.00375785		UGDH|7358|12525	2383.1	1854.94	0.778383	0.814497	0.00293064	0.0470607
	DDR2|4921|2731	632.428	945.258	1.49965	1.43117	4.68178e-05	0.0022528		SUN1|23353|18587	4800.18	6042.59	1.25916	1.23278	9.0034e-05	0.00381402		MVB12B|89853|23368	1835.54	1450.88	0.789398	0.822071	0.00293631	0.0470969
	CALD1|800|1441	2850	3825.1	1.34374	1.30304	5.20263e-05	0.00248759		IRF2BP2|359948|21729	1489.95	2418.6	1.62472	1.52267	9.07571e-05	0.00383289		MIGA2|84895|23621	1765.83	1334.76	0.75471	0.796427	0.00294759	0.0471137
	RAPGEF2|9693|16854	2238.44	1473.81	0.656183	0.691515	5.20575e-05	0.00248759		LOC158435|158435|NA	311.76	554.135	1.78493	1.64933	9.14999e-05	0.00385248		PUS3|83480|25461	627.345	409.352	0.651063	0.728114	0.00298653	0.0473126
	LOC100630923|100630923|NA	5288.49	7077.3	1.33855	1.29941	5.26568e-05	0.00249894		ZNF250|58500|13044	2840.28	3695.71	1.3021	1.26868	9.71679e-05	0.00406633		C7orf43|55262|25604	520.689	339.204	0.655258	0.726392	0.00296854	0.0473126
	PREP|5550|9358	5920.53	7517.86	1.26999	1.24272	5.25389e-05	0.00249894		SAV1|60485|17795	2643.28	3559.82	1.3476	1.30061	9.88737e-05	0.00412521		NUDC|10726|8045	5733.21	4030.06	0.702623	0.758703	0.00298411	0.0473126
	LONP1|9361|9479	6638.25	9015.79	1.35853	1.3157	5.39265e-05	0.00255043		DIRC2|84925|16628	1482.19	2063.29	1.39408	1.34121	0.000100012	0.00416013		SCARA3|51435|19000	1977.76	1417.17	0.716212	0.776218	0.00302609	0.0477603
	LOC100506606|100506606|NA	195.818	493.232	2.53227	2.22915	5.42628e-05	0.00255757		PFKFB3|5209|8874	2461.88	3260.58	1.32483	1.28547	0.000100616	0.0041623		SEC11C|90701|23400	675.396	488.737	0.723001	0.773699	0.00304234	0.047935
	PDGFB|5155|8800	1627.5	2429.71	1.49509	1.42482	5.6219e-05	0.00264076		RNF122|79845|21147	434.574	761.485	1.75455	1.62241	0.000100667	0.0041623		PPP2R5D|5528|9312	1631.55	1251.27	0.766007	0.805392	0.0030441	0.047935
	VKORC1|79001|23663	431.892	760.934	1.76899	1.64415	6.0352e-05	0.00282529		ADCY5|111|236	126.798	302.825	2.35653	2.07711	0.000101403	0.00418023		LOC148413|148413|NA	575.105	394.994	0.690792	0.752493	0.00305972	0.0480168
	SMC2-AS1|101928550|50827	365.2	611.105	1.67978	1.57186	6.07782e-05	0.00283563		NEK7|140609|13386	5690.43	7601.18	1.33609	1.29037	0.000103046	0.00422273		SLC35B2|347734|16872	921.867	660.353	0.716314	0.771041	0.00305882	0.0480168
	LOC101929574|101929574|NA	121.362	283.573	2.32344	2.06774	6.20702e-05	0.00288616		HELZ|9931|16878	11019.8	14238.4	1.29216	1.25762	0.000104864	0.00428452		ABHD3|171586|18718	5683.75	4021.72	0.707135	0.763862	0.00306823	0.0480957
	YIF1A|10897|16688	778.775	486.985	0.628532	0.66755	6.33586e-05	0.00293618		HOTTIP|100316868|37461	150.656	315.606	2.10151	1.88534	0.00010714	0.00436461		DDA1|79016|28360	1865.56	1452.34	0.778368	0.813167	0.00307811	0.0481199
	RBKS|64080|30325	496.543	760.028	1.54041	1.46106	6.54495e-05	0.00302293		ALOXE3|59344|13743	331.964	613.173	1.86056	1.70188	0.000107807	0.00436602		RNF19B|127544|26886	1313.12	1023.68	0.779001	0.815387	0.00308023	0.0481199
	HELB|92797|17196	1073.43	1538.03	1.4341	1.377	6.63231e-05	0.00305308		BIRC3|330|591	263.541	538.656	2.04906	1.84222	0.000116686	0.00466944		C19orf68|374920|34495	5294.08	4290.97	0.810117	0.844664	0.00309985	0.0483717
	MYDGF|56005|16948	1316.76	958.492	0.726722	0.757909	6.85547e-05	0.00314532		SNX33|257364|28468	432.493	713.657	1.65213	1.54083	0.000118057	0.00469848		CEP89|84902|25907	3051.02	2420.16	0.792345	0.827357	0.00310702	0.0483742
	CTU2|348180|28005	737.406	407.811	0.555794	0.601233	6.90886e-05	0.00315932		EXPH5|23086|30578	2964.33	4086.99	1.37992	1.32613	0.000119442	0.00472633		MRPL49|740|1176	1077.06	815.865	0.756755	0.799324	0.00312852	0.0486032
	ARFGEF3|57221|21213	1209.12	1738.64	1.43841	1.38066	6.94102e-05	0.00316355		CERNA1|100129973|52664	83.6453	181.45	2.18028	1.939	0.00012107	0.00476346		LSM10|84967|17562	510.844	346.82	0.678488	0.743337	0.00318204	0.0493199
	DHX32|55760|16717	3132.41	4611.93	1.47297	1.40644	7.08084e-05	0.00320611		OSMR|9180|8507	2365.25	3545.38	1.50028	1.42378	0.000124287	0.00486232		WNT9A|7483|12778	1285.18	970.729	0.757281	0.799288	0.00322358	0.0495906
	SMTN|6525|11126	2938.13	1975.27	0.672979	0.709756	7.08082e-05	0.00320611		GOLGA1|2800|4424	2242.85	3088.66	1.37833	1.32692	0.000125288	0.00488766		RPS19|6223|10402	8683.72	6791.1	0.782105	0.817241	0.00322794	0.0495906
	TET2|54790|25941	3486.48	4585.43	1.31609	1.28049	7.10994e-05	0.00320877		TMEM51-AS1|200197|26301	778.828	1190.61	1.53112	1.44735	0.000128679	0.00495796		CTDSPL|10217|16890	6579.49	5182.84	0.787386	0.825777	0.00323182	0.0495906
	ZNF511|118472|28445	201.266	414.908	2.07182	1.87297	7.1833e-05	0.00323132		TBC1D15|64786|25694	4052.22	5340.44	1.31808	1.27831	0.000130352	0.00500044		FUT10|84750|19234	6438.5	5148.61	0.799308	0.830983	0.00321592	0.0495906
	CPNE5|57699|2318	158.376	306.135	1.9341	1.75103	7.33244e-05	0.00327705		NR2F2-AS1|644192|44222	1698.14	2633.4	1.55199	1.46171	0.000134978	0.0051493		TRRAP|8295|12347	13089.2	10671.6	0.815198	0.840565	0.00323651	0.0496073
	DHX40|79665|18018	1686.2	2322.67	1.37808	1.32927	7.32869e-05	0.00327705		TIPARP|25976|23696	3897.81	6139.73	1.57648	1.48086	0.000134917	0.0051493		EMC8|10328|7864	3974.61	2987.11	0.751423	0.794815	0.00325436	0.0498198
	POM121C|100101267|34005	4925.16	6943.73	1.4096	1.35522	7.52102e-05	0.00335049		HIVEP1|3096|4920	3220.55	4052.14	1.25808	1.23123	0.000138004	0.00525022		PDIA3|2923|4606	4695.28	3580.08	0.761912	0.807276	0.00326848	0.0499311
	DOCK9|23348|14132	7213.61	5057.45	0.700942	0.726046	7.68593e-05	0.00341295		FANK1|92565|23527	1654.33	2288.6	1.38454	1.32941	0.000139606	0.00526764		CCDC30|728621|26103	344.833	210.801	0.611975	0.696189	0.00328614	0.0501455
	MANF|7873|15461	1435.49	963.28	0.670289	0.702597	7.78272e-05	0.00344485		LMLN|89782|15991	1128.12	1539.81	1.36576	1.3162	0.00014366	0.00539115		CALM3|808|1449	1923.43	1453.59	0.754821	0.800902	0.00329427	0.0502039
	ARHGAP4|393|674	2103.67	1437.92	0.684471	0.716592	7.9271e-05	0.00349548		TRPM2-AS|101928607|50758	248.066	489.849	1.97728	1.78169	0.000144696	0.00541531		RPS5|6193|10426	3262.02	2471.27	0.757686	0.802116	0.00329724	0.0502039
	PTPRH|5794|9672	2229.86	3692.92	1.65736	1.5494	7.94774e-05	0.00349548		KANTR|102723508|49510	962.669	1375.93	1.42833	1.36687	0.000149132	0.00556625		MON1A|84315|28207	740.433	530.206	0.715026	0.773745	0.00331476	0.0502519
	DPCD|25911|24542	510.251	829.836	1.62557	1.52604	8.04012e-05	0.00352489		CCDC114|93233|26560	199.749	440.943	2.20866	1.95329	0.000150797	0.00561324		CS|1431|2422	3674.04	2816.03	0.766167	0.806969	0.00330537	0.0502519
	FAM193A|8603|16822	8157.29	6115.37	0.749424	0.772891	8.08458e-05	0.00353317		SGSM2|9905|29026	3729.19	4886.3	1.31122	1.27224	0.000154073	0.00569247		MFAP3L|9848|29083	1327.82	1034.49	0.778665	0.815186	0.00331495	0.0502519
	GPS1|2873|4549	1103.06	686.925	0.625691	0.663732	8.22957e-05	0.00358518		TTC30A|92104|25853	102.087	243.127	2.38623	2.07669	0.000157604	0.00580403		NIPA2|81614|17044	3179	2489.02	0.782234	0.827304	0.00331183	0.0502519
	FBXO32|114907|16731	246.594	519.773	2.10544	1.89391	8.49588e-05	0.003678		NPEPPS|9520|7900	9621.71	12944.5	1.34575	1.29967	0.000158831	0.00583367		HECTD4|283450|26611	8176.57	6572.45	0.803584	0.838989	0.00332335	0.0502688
	TANGO2|128989|25439	4095.1	2896.63	0.707313	0.74017	8.48725e-05	0.003678		AKAP7|9465|377	282.702	479.385	1.68579	1.56148	0.000159348	0.00583714		ATP2A2|488|812	15381.8	12290.6	0.798903	0.835662	0.00332977	0.0503108
	EFNB2|1948|3227	4551.24	3312.17	0.727457	0.754196	8.60547e-05	0.0037138		TMEM87B|84910|25913	2348.57	3377.6	1.43922	1.3666	0.000162101	0.00592228		KDM4A-AS1|100132774|40528	545.209	353.677	0.650334	0.729235	0.00333803	0.0503647
	CCDC97|90324|28289	2191.93	1579.41	0.720763	0.742966	8.75542e-05	0.00375785		RAB40C|57799|18285	1204.81	1791.35	1.48962	1.41125	0.000167349	0.00605041		NDUFAF1|51103|18828	876.941	659.199	0.751264	0.795962	0.00334063	0.0503647
	LUCAT1|100505994|48498	149.958	430.035	2.86923	2.45774	8.7919e-05	0.00375785		TAX1BP1|8887|11575	4076.09	5265.69	1.29261	1.25597	0.000173697	0.00625506		NAPRT|93100|30450	1008.26	723.468	0.72111	0.773596	0.00336227	0.0505255
	MMP15|4324|7161	2867.34	2078.75	0.726103	0.753135	8.81638e-05	0.00375785		TMEM95|339168|27898	184.727	389.428	2.11395	1.87628	0.000173928	0.00625506		COQ4|51117|19693	2003.28	1530.31	0.762978	0.805471	0.00335891	0.0505255
	NEBL|10529|16932	3736.56	5293.13	1.41642	1.35826	8.80756e-05	0.00375785		LOC101929595|101929595|NA	233.203	418.889	1.79039	1.63714	0.000176392	0.0063272		ADAMTSL5|339366|27912	1478.82	1122.5	0.75921	0.80245	0.00337417	0.0505942
	ZDHHC11|79844|19158	937.677	605.761	0.644743	0.682403	8.86039e-05	0.00376498		SMAD7|4092|6773	384.583	623.181	1.6184	1.50774	0.000186937	0.0066708		PGAM5|192111|28763	1416.14	1035.63	0.731683	0.781487	0.00338745	0.050665
	SUN1|23353|18587	4800.18	6042.59	1.25916	1.23278	9.0034e-05	0.00381402		FBXL20|84961|24679	2925.56	4435.5	1.51581	1.42623	0.000190361	0.00674074		SUSD6|9766|19956	1874.54	1389.18	0.739889	0.790683	0.00338596	0.050665
	IRF2BP2|359948|21729	1489.95	2418.6	1.62472	1.52267	9.07571e-05	0.00383289		TBC1D8B|54885|24715	826.898	1288.68	1.56247	1.46369	0.000190355	0.00674074		NDUFA7|4701|7691	1975.58	1538.11	0.778197	0.814981	0.00345569	0.0515925
	LOC158435|158435|NA	311.76	554.135	1.78493	1.64933	9.14999e-05	0.00385248		NOP14-AS1|317648|20205	1630.14	2772.32	1.70223	1.56957	0.000194203	0.00682429		CCNJ|54619|23434	1096.14	803.228	0.732645	0.787104	0.00350322	0.0521894
	SOD1|6647|11179	2773.26	1840.39	0.66313	0.700294	9.43192e-05	0.00395911		FAM69A|388650|32213	1755.99	2350.01	1.33962	1.29275	0.000196719	0.00689515		PIK3R2|5296|8980	2761.76	2221.05	0.804711	0.837352	0.00364041	0.0539422
	ZNF250|58500|13044	2840.28	3695.71	1.3021	1.26868	9.71679e-05	0.00406633		SFXN3|81855|16087	1247.01	1993.59	1.60004	1.49155	0.000203421	0.00707617		TACC2|10579|11523	4000.75	3205.94	0.801247	0.831954	0.00365521	0.0541034
	SAV1|60485|17795	2643.28	3559.82	1.3476	1.30061	9.88737e-05	0.00412521		DTWD2|285605|19334	1664.75	2272.4	1.36307	1.31077	0.000204434	0.00709355		HSPA1B|3304|5233	945.055	388.748	0.411004	0.557835	0.00366709	0.0541631
	DIRC2|84925|16628	1482.19	2063.29	1.39408	1.34121	0.000100012	0.00416013		ZDBF2|57683|29313	729.85	1084.73	1.49108	1.40715	0.000211206	0.0072737		PIGQ|9091|14135	1787.52	1358.37	0.760601	0.804572	0.00372581	0.054796
	PFKFB3|5209|8874	2461.88	3260.58	1.32483	1.28547	0.000100616	0.0041623		TMEM145|284339|26912	164.071	326.064	1.98757	1.7801	0.000216145	0.00737027		TOMM40|10452|18001	2463.94	1745.8	0.708959	0.767564	0.00373479	0.0548697
	RNF122|79845|21147	434.574	761.485	1.75455	1.62241	0.000100667	0.0041623		BACH2|60468|14078	1902.56	3047.13	1.60185	1.48661	0.000218608	0.00743592		COL6A1|1291|2211	1371.34	964.993	0.705096	0.765631	0.00375554	0.0551021
	ADCY5|111|236	126.798	302.825	2.35653	2.07711	0.000101403	0.00418023		UFSP2|55325|25640	791.836	1200.2	1.52033	1.43224	0.000230857	0.00779494		CCZ1|51622|21691	916.164	689.034	0.750441	0.796204	0.00378457	0.0551473
	AP1M1|8907|13667	3088.03	2173.98	0.703742	0.73551	0.000102606	0.00421724		TBCEL|219899|28115	3199.14	4096.45	1.28016	1.24421	0.00024081	0.00809144		ZFYVE21|79038|20760	1791.13	1346.53	0.751929	0.799436	0.00377562	0.0551473
	NEK7|140609|13386	5690.43	7601.18	1.33609	1.29037	0.000103046	0.00422273		EMX2OS|196047|18511	64.8233	161.216	2.52926	2.15475	0.000247072	0.00828171		ACTR5|79913|14671	1848.84	1444.4	0.780494	0.817664	0.0037678	0.0551473
	HELZ|9931|16878	11019.8	14238.4	1.29216	1.25762	0.000104864	0.00428452		TMEM269|100129924|52381	247.228	419.504	1.69396	1.55966	0.000248303	0.00830283		INPP5A|3632|6076	1770.43	1390.21	0.7848	0.820286	0.00378563	0.0551473
	HOTTIP|100316868|37461	150.656	315.606	2.10151	1.88534	0.00010714	0.00436461		CFAP43|80217|26684	2492.14	3541.74	1.42205	1.35496	0.000249639	0.00832732		SLC35D2|11046|20799	3690.95	3058.03	0.82865	0.851682	0.00378325	0.0551473
	QRICH2|84074|25326	4211.08	2687.7	0.637931	0.676585	0.000107485	0.00436579		TMEM243|79161|21707	2250.08	2846.29	1.26515	1.23246	0.000251684	0.00835821		EIF3CL|728689|26347	321.73	186.158	0.577939	0.677005	0.00386205	0.056083
	ALOXE3|59344|13743	331.964	613.173	1.86056	1.70188	0.000107807	0.00436602		ZNF654|55279|25612	143.856	312.94	2.18365	1.91034	0.000263145	0.00869384		GSK3A|2931|4616	1377.25	966.387	0.702015	0.766635	0.00386048	0.056083
	MPND|84954|25934	1534.26	1104.77	0.719242	0.748035	0.000111738	0.004512		KLF9|687|1123	527.507	1015.26	1.92784	1.72602	0.000270321	0.00889307		HIKESHI|51501|26938	2741.39	2107.13	0.768419	0.809611	0.0038753	0.0562162
	SCRIB|23513|30377	5305.34	3569.62	0.673575	0.712032	0.00011324	0.00455931		SLC25A26|115286|20661	4200.33	5672.16	1.3506	1.29454	0.000270463	0.00889307		TSSC4|10078|12386	399.237	248.007	0.626524	0.712697	0.00390871	0.0563145
	FAM58A|92002|28434	662.63	408.874	0.617581	0.659514	0.000114903	0.00461281		AVPI1|60370|30898	472.48	766.268	1.62819	1.50732	0.000275745	0.00902378		CSK|1445|2444	2661.42	2035.68	0.764862	0.806872	0.00390908	0.0563145
	BIRC3|330|591	263.541	538.656	2.04906	1.84222	0.000116686	0.00466944		JAK1|3716|6190	7773.17	9772.89	1.25732	1.22651	0.000277019	0.00904404		SEC23B|10483|10702	4484.97	3521.52	0.784448	0.827308	0.00393217	0.056566
	HTR7|3363|5302	5800.44	4347.44	0.749003	0.771596	0.00011699	0.00466944		MTFP1|51537|26945	614.784	1015.31	1.65499	1.52797	0.000279619	0.00908412		EFCAB7|84455|29379	1446.49	939.432	0.648986	0.732651	0.00395993	0.0567289
	SNX33|257364|28468	432.493	713.657	1.65213	1.54083	0.000118057	0.00469848		PHLPP1|23239|20610	5791.07	7334.31	1.26671	1.23145	0.000279549	0.00908412		PLAU|5328|9052	766.971	526.665	0.686045	0.753729	0.00395714	0.0567289
	SBF1|6305|10542	3364.57	2486.19	0.739546	0.766417	0.000118507	0.0047028		NEDD9|4739|7733	120.455	292.08	2.43679	2.08116	0.000286198	0.0092562		NRBP2|340371|19339	610.829	441.88	0.726668	0.782567	0.00400679	0.0572221
	EXPH5|23086|30578	2964.33	4086.99	1.37992	1.32613	0.000119442	0.00472633		CABIN1|23523|24187	9716.72	12277.1	1.26353	1.22775	0.000290836	0.00935799		LRP3|4037|6695	1571.39	1148.27	0.73222	0.78342	0.00401329	0.0572557
	CERNA1|100129973|52664	83.6453	181.45	2.18028	1.939	0.00012107	0.00476346		PPP1CB|5500|9282	4655.42	5988.94	1.28676	1.2474	0.000293194	0.00939445		PLOD3|8985|9083	1395.49	1076.57	0.770879	0.812396	0.00402622	0.0572628
	TFAP2E|339488|30774	905.8	573.012	0.632732	0.672951	0.000120781	0.00476346		ENPEP|2028|3355	774.908	1169.73	1.50452	1.41381	0.000301923	0.00962946		CLPTM1|1209|2087	3533.53	2870.88	0.812482	0.8436	0.00402187	0.0572628
	DEF8|54849|25969	2891.52	2180.26	0.75423	0.780816	0.000123756	0.00485532		LOC283140|283140|NA	2388.3	3407.62	1.42607	1.35344	0.000310647	0.00983952		DDOST|1650|2728	1496.7	1153.38	0.771207	0.812542	0.00407105	0.0578407
	OSMR|9180|8507	2365.25	3545.38	1.50028	1.42378	0.000124287	0.00486232		HERPUD2|64224|21915	1748.36	2254.97	1.28827	1.24882	0.000314325	0.00993323		CCT7|10574|1622	4269.72	3187.54	0.746433	0.794746	0.00407555	0.0578452
	GOLGA1|2800|4424	2242.85	3088.66	1.37833	1.32692	0.000125288	0.00488766		GPR155|151556|22951	561.663	872.554	1.5598	1.45545	0.000319648	0.0100554		TAF6|6878|11540	1243.84	972.842	0.781527	0.821294	0.00411849	0.0582153
	ZFAT|57623|19899	5105.31	3973.7	0.778339	0.798877	0.000125671	0.00488879		KLHL24|54800|25947	2308.78	3931.34	1.70306	1.55946	0.000328403	0.0103074		TYW1B|441250|33908	5380.25	4152.19	0.771398	0.809429	0.00414891	0.0584062
	CAPN1|823|1476	3713.54	2882.93	0.776648	0.797922	0.000126037	0.00488925		ELMSAN1|91748|19853	5239.1	6539.91	1.24805	1.21756	0.00033172	0.0103565		TTYH2|94015|13877	1125.36	787.884	0.699037	0.768083	0.00417626	0.0586715
	KDF1|126695|26624	1958.26	1478.34	0.753764	0.778311	0.000128885	0.00495796		TCF12|6938|11623	2625.3	3426.45	1.30659	1.26114	0.000340224	0.0105584		TADA2B|93624|30781	1199.12	883.891	0.737124	0.793012	0.00420403	0.058882
	TMEM51-AS1|200197|26301	778.828	1190.61	1.53112	1.44735	0.000128679	0.00495796		SPDYA|245711|30613	866.877	1268.32	1.46551	1.38394	0.000342679	0.0106108		GYG1|2992|4699	1481.02	1126.78	0.759743	0.80734	0.00419993	0.058882
	ZNF79|7633|13153	1337.21	940.838	0.70252	0.730518	0.00012845	0.00495796		PHF3|23469|8921	6111.26	7791.36	1.27536	1.23878	0.000346829	0.0107152		HSPH1|10808|16969	8627.3	3447.83	0.399582	0.559364	0.00423098	0.0591994
	TBC1D15|64786|25694	4052.22	5340.44	1.31808	1.27831	0.000130352	0.00500044		NHS|4810|7820	668.009	1004.21	1.50937	1.41493	0.000356935	0.0110028		IRAK1|3654|6112	2005.53	1463.78	0.731769	0.78713	0.00425228	0.0594372
	NR2F2-AS1|644192|44222	1698.14	2633.4	1.55199	1.46171	0.000134978	0.0051493		FBXO43|286151|28521	211.698	448.201	2.11302	1.84667	0.000360334	0.0110582		SLC25A20|788|1421	531.556	355.672	0.66454	0.740166	0.00426415	0.0595429
	TIPARP|25976|23696	3897.81	6139.73	1.57648	1.48086	0.000134917	0.0051493		RHPN2|85415|19974	5742.66	7456.63	1.29875	1.25737	0.000365474	0.0111664		MRPL12|6182|10378	1638.47	1189.59	0.728027	0.78338	0.00427736	0.0596067
	HIVEP1|3096|4920	3220.55	4052.14	1.25808	1.23123	0.000138004	0.00525022		FLJ31104|441072|NA	523.654	800.579	1.53462	1.43373	0.000371318	0.0112949		ZMYND19|116225|21146	1899.57	1383.96	0.730116	0.785679	0.00432608	0.0601038
	FANK1|92565|23527	1654.33	2288.6	1.38454	1.32941	0.000139606	0.00526764		C2orf27A|29798|25077	803.816	1104.47	1.37449	1.31358	0.000378736	0.011445		MAPK14|1432|6876	5140.07	3983.19	0.774395	0.814512	0.00435989	0.0605126
	PHF2|5253|8920	4065	3010.64	0.740225	0.766865	0.000139086	0.00526764		SERINC1|57515|13464	1640.56	2110.49	1.28755	1.2468	0.000378676	0.011445		DFFB|1677|2773	1183.44	825.924	0.697742	0.765893	0.00437231	0.0605633
	SEC61A1|29927|18276	3945.22	2909.67	0.737392	0.764492	0.000139504	0.00526764		DRD3|1814|3024	91.3905	219.816	2.40691	2.04671	0.000379892	0.0114548		CASP7|840|1508	1486.8	1103.34	0.740486	0.794345	0.004377	0.0605675
	DEXI|28955|13267	1970.55	1369.6	0.695259	0.730443	0.000140584	0.00529008		ANKRD12|23253|29135	6067.34	7963.05	1.31328	1.26798	0.000384738	0.0115505		CACYBP|27101|30423	2552.62	1688.59	0.660926	0.739158	0.00440758	0.0608079
	LMLN|89782|15991	1128.12	1539.81	1.36576	1.3162	0.00014366	0.00539115		ANKRD45|339416|24786	72.2566	160.609	2.22243	1.91829	0.000388149	0.0115987		SGMS1|259230|29799	10343.8	8437.62	0.815597	0.852761	0.00444087	0.0610233
	TRPM2-AS|101928607|50758	248.066	489.849	1.97728	1.78169	0.000144696	0.00541531		POLI|11201|9182	1596.5	2235.62	1.40166	1.33651	0.000398353	0.0118307		PRR5-ARHGAP8|553158|34512	1954.2	1493.84	0.765193	0.811038	0.00447252	0.0613971
	KANTR|102723508|49510	962.669	1375.93	1.42833	1.36687	0.000149132	0.00556625		PMS2CL|441194|30061	690.731	1038.57	1.50656	1.41251	0.000401617	0.011902		REXO1|57455|24616	5980.47	4745.62	0.793582	0.830341	0.00448726	0.0615383
	CCDC114|93233|26560	199.749	440.943	2.20866	1.95329	0.000150797	0.00561324		RIPK4|54101|496	1424.97	2022.2	1.4207	1.34909	0.000402775	0.0119107		DGCR2|9993|2845	7075.51	5972.91	0.844219	0.868827	0.00453013	0.0620646
	GIT1|28964|4272	2977.22	2241.09	0.753551	0.785846	0.000153135	0.00568491		PRX|57716|13797	1121.6	1765.61	1.5755	1.46462	0.000409569	0.0120453		GTF3C3|9330|4666	1700.02	1212.5	0.711948	0.77543	0.00455532	0.0623112
	HS3ST1|9957|5194	13043.7	9424.27	0.722602	0.757062	0.000154162	0.00569247		SLC2A3|6515|11007	92.6736	350.121	3.76903	2.9029	0.000409943	0.0120453		MIR600HG|81571|23642	347.513	228.039	0.655379	0.735939	0.00460212	0.0627662
	SGSM2|9905|29026	3729.19	4886.3	1.31122	1.27224	0.000154073	0.00569247		NFKB2|4791|7795	2017.48	2889.53	1.43319	1.35496	0.000413492	0.0121238		CIAPIN1|57019|28050	2301.18	1862.67	0.809219	0.837356	0.00460407	0.0627662
	TTC30A|92104|25853	102.087	243.127	2.38623	2.07669	0.000157604	0.00580403		GABARAPL1|23710|4068	577.477	883.748	1.53325	1.4306	0.000414789	0.0121361		UPF1|5976|9962	7768.8	6413.99	0.825816	0.852939	0.00461511	0.0627927
	NPEPPS|9520|7900	9621.71	12944.5	1.34575	1.29967	0.000158831	0.00583367		RAB3A|5864|9777	574.054	909.815	1.58745	1.46771	0.000427607	0.0124583		NIN|51199|14906	5610.36	4694.86	0.836369	0.85953	0.00461069	0.0627927
	AKAP7|9465|377	282.702	479.385	1.68579	1.56148	0.000159348	0.00583714		C14orf28|122525|19834	488.758	786.583	1.61115	1.48681	0.000439708	0.0126508		RGL3|57139|30282	2967.64	2368.27	0.797211	0.829423	0.00463193	0.0628977
	TMEM87B|84910|25913	2348.57	3377.6	1.43922	1.3666	0.000162101	0.00592228		PRSS53|339105|34407	781.131	1258.83	1.61595	1.48681	0.0004371	0.0126508		AHCYL2|23382|22204	954.335	707.585	0.740722	0.791779	0.00465419	0.0631162
	SLC4A3|6508|11029	876.516	603.443	0.69128	0.725204	0.000164016	0.00597643		PYGL|5836|9725	4702	6290.09	1.3384	1.28521	0.000438518	0.0126508		PSMB5|5693|9542	1821.07	1307.34	0.717264	0.777219	0.00468937	0.0632779
	RHOG|391|672	2136.37	1518.99	0.710009	0.742669	0.000166322	0.00604448		AK2|204|362	4244.61	6117.65	1.44156	1.36246	0.000442683	0.0126572		FAM227A|646851|44197	2279.55	1710.49	0.749876	0.801491	0.00470535	0.0632779
	C7orf49|78996|22432	1593.38	1154.93	0.725341	0.75378	0.000167361	0.00605041		ARID3B|10620|14350	1869.98	2497.25	1.33418	1.28222	0.000442227	0.0126572		TEX2|55852|30884	5603.07	4537.91	0.809739	0.845753	0.00470575	0.0632779
	RAB40C|57799|18285	1204.81	1791.35	1.48962	1.41125	0.000167349	0.00605041		TCP11L2|255394|28627	202.583	632.256	3.11509	2.53543	0.000442138	0.0126572		EFNA2|1943|3222	510.742	316.945	0.620697	0.714577	0.00474444	0.0635302
	TAX1BP1|8887|11575	4076.09	5265.69	1.29261	1.25597	0.000173697	0.00625506		PAQR5|54852|29645	1900.67	2630.43	1.38381	1.3214	0.000450663	0.0127832		PFDN5|5204|8869	446.364	285.371	0.637002	0.724383	0.00474731	0.0635302
	TMEM95|339168|27898	184.727	389.428	2.11395	1.87628	0.000173928	0.00625506		PKN2-AS1|101927891|50597	1638.4	2290.34	1.39885	1.32588	0.000450471	0.0127832		DOHH|83475|28662	993.37	747.959	0.754043	0.799603	0.00476346	0.0636819
	LOC101929595|101929595|NA	233.203	418.889	1.79039	1.63714	0.000176392	0.0063272		PDXP|57026|30259	1168.33	1612.55	1.37597	1.31399	0.000466872	0.0131582		MRPS16|51021|14048	1049.27	771.736	0.734913	0.78793	0.00477425	0.0637644
	XBP1|7494|12801	2057.19	1508.61	0.732491	0.761205	0.000181559	0.00649567		SH3D21|79729|26236	1311.94	1800.79	1.37107	1.30919	0.00047522	0.0132987		HIBCH|26275|4908	6253.8	4109.27	0.656914	0.7392	0.0047919	0.0639384
	SMAD7|4092|6773	384.583	623.181	1.6184	1.50774	0.000186937	0.0066708		KMT2E|55904|18541	9032.22	11481	1.27139	1.23169	0.000487869	0.0135563		EIF2B1|1967|3257	984.097	731.061	0.743241	0.795635	0.00480762	0.0640567
	FBXL20|84961|24679	2925.56	4435.5	1.51581	1.42623	0.000190361	0.00674074		LRGUK|136332|21964	784.604	1114.43	1.4298	1.35437	0.000487715	0.0135563		LSM7|51690|20470	1134.5	846.028	0.747447	0.797832	0.00481005	0.0640567
	MAP2K2|5605|6842	6706.55	4906.28	0.73157	0.759024	0.000189561	0.00674074		LOC101929224|101929224|NA	1128.44	1687.66	1.49594	1.40079	0.000495472	0.0136907		ILKAP|80895|15566	4065.05	3144.97	0.773281	0.812791	0.00481712	0.064089
	TBC1D8B|54885|24715	826.898	1288.68	1.56247	1.46369	0.000190355	0.00674074		TXNRD3NB|645840|33870	1031.62	1490.31	1.44573	1.36352	0.000498414	0.0137114		KCNK13|56659|6275	1057.85	726.266	0.685542	0.758131	0.00485893	0.064459
	ANKRD52|283373|26614	3135.46	2229.31	0.710901	0.744217	0.000191595	0.00676708		ASPH|444|757	6955.08	9780.34	1.40684	1.3348	0.000516009	0.0141111		CCT6A|908|1620	5337.64	3781.8	0.708414	0.772374	0.0049143	0.0649439
	HSPA5|3309|5238	3777.6	2478.96	0.655657	0.698149	0.000192547	0.00678337		RSRP1|57035|25234	469.479	695.847	1.48367	1.39177	0.000520809	0.0141861		PYCR1|5831|9721	2479.29	1784.45	0.721211	0.780822	0.00491422	0.0649439
	NOP14-AS1|317648|20205	1630.14	2772.32	1.70223	1.56957	0.000194203	0.00682429		MIF-AS1|284889|27669	1146.01	1827.96	1.59537	1.47228	0.000524965	0.0142462		PRPF40B|25766|25031	1403.64	1098.89	0.782582	0.820215	0.00499173	0.0655898
	FAM69A|388650|32213	1755.99	2350.01	1.33962	1.29275	0.000196719	0.00689515		NEMP1|23306|29001	2829.77	3642.21	1.28662	1.24614	0.000530971	0.0142462		RMND5B|64777|26181	2176.31	1732.66	0.795608	0.835763	0.00499641	0.0655898
	PITPNA|5306|9001	4889.28	3746.63	0.766023	0.789965	0.000201936	0.00706009		TOP2B|7155|11990	3536.51	4629.38	1.3101	1.26232	0.000528334	0.0142462		RAPGEF1|2889|4568	8203.38	6544.49	0.797679	0.834807	0.00504129	0.0659907
	CPO|130749|21011	236.271	86.4318	0.36424	0.432566	0.000202965	0.00707617		WASHC3|51019|24256	773.446	1066.26	1.38042	1.31596	0.000529316	0.0142462		NOL6|65083|19910	1584.84	1068.31	0.676937	0.752081	0.00507748	0.0662961
	SFXN3|81855|16087	1247.01	1993.59	1.60004	1.49155	0.000203421	0.00707617		TGFB2|7042|11768	565.057	837.704	1.48067	1.38866	0.00053402	0.0142646		TOP3B|8940|11993	4141.63	3178.86	0.767722	0.809656	0.00511075	0.0663582
	DTWD2|285605|19334	1664.75	2272.4	1.36307	1.31077	0.000204434	0.00709355		THBS4|7060|11788	173.587	326.163	1.88398	1.6307	0.000571587	0.0150642		APMAP|57136|13238	1684.61	1298.6	0.770195	0.815881	0.00510873	0.0663582
	ARHGAP44|9912|29096	3106.75	2178.33	0.700374	0.73485	0.000204981	0.00709471		SLC9B1|150159|24244	612.072	913.16	1.49632	1.39852	0.000582937	0.0152819		SSR2|6746|11324	1609.72	1282.69	0.795587	0.830648	0.00512568	0.0664594
	SPTAN1|6709|11273	6886.26	5497.68	0.798011	0.81684	0.000207366	0.00715932		LMBRD2|92255|25287	1154.52	1684.64	1.46205	1.37139	0.000602374	0.0157553		PROSER3|148137|25204	1456.31	1145.77	0.787295	0.824377	0.00515606	0.0666679
	ZDBF2|57683|29313	729.85	1084.73	1.49108	1.40715	0.000211206	0.0072737		PDPR|55066|30264	4137.23	5134.67	1.24096	1.21009	0.000612612	0.0159626		TNFRSF21|27242|13469	4405.32	3633.1	0.824909	0.852218	0.00515643	0.0666679
	ELFN2|114794|29396	5127.82	3688.46	0.719571	0.751755	0.000213	0.00731723		CECR5|27440|1843	4189.5	5292.76	1.26341	1.22422	0.000633338	0.0164276		SHPK|23729|1492	3548.24	2764.94	0.778714	0.822856	0.0052062	0.0670686
	SELENOW|6415|10752	1804.21	1233.54	0.682528	0.723118	0.000214325	0.0073445		R3HCC1L|27291|23512	5125.01	6350.38	1.23899	1.20522	0.000633035	0.0164276		ZBTB48|3104|4930	1718.92	1313.69	0.766178	0.814889	0.00525073	0.0674443
	TMEM120A|83862|21697	442.93	270.42	0.60961	0.657351	0.00021488	0.00734527		TPI1|7167|12009	1507.45	2070.52	1.37364	1.30672	0.000634028	0.0164276		AGPAT2|10555|325	2207.41	1693.68	0.768213	0.811217	0.00525489	0.0674443
	TMEM145|284339|26912	164.071	326.064	1.98757	1.7801	0.000216145	0.00737027		AZIN1-AS1|100506753|51558	1731.18	2748.38	1.58886	1.46171	0.000636918	0.0164541		PARP12|64761|21919	1567.5	1235.19	0.787085	0.824832	0.00525115	0.0674443
	BACH2|60468|14078	1902.56	3047.13	1.60185	1.48661	0.000218608	0.00743592		CDCP1|64866|24357	5774.96	8254.11	1.43011	1.34879	0.000637432	0.0164541		EIF4G2|1982|3297	7132.32	5278.03	0.739889	0.795403	0.00528497	0.0677045
	TST|7263|12388	3030.58	2170.96	0.716647	0.749158	0.000225478	0.00765073		LINC00898|400932|48581	78.3968	196.608	2.50731	2.0695	0.000658834	0.0168803		MLEC|9761|28973	1976.99	1576.55	0.796689	0.831344	0.00530835	0.0678781
	ZFAND2A|90637|28073	622.034	372.259	0.594842	0.644833	0.000228541	0.00773566		LOC101928020|101928020|NA	5004.57	6637.08	1.32667	1.27508	0.000675413	0.0172731		SUGT1|10910|16987	4430.22	3064.47	0.691336	0.763062	0.00533581	0.0680101
	UFSP2|55325|25640	791.836	1200.2	1.52033	1.43224	0.000230857	0.00779494		CORO1C|23603|2254	5172.07	6666.42	1.28986	1.2428	0.000682598	0.0173924		TYRO3|7301|12446	1585.46	1125.31	0.709826	0.774695	0.00532859	0.0680101
	CPNE2|221184|2315	3587.11	2615.15	0.728928	0.761564	0.00024013	0.00808829		FHAD1|114827|29408	3732.04	5381.3	1.44238	1.35511	0.000681444	0.0173924		UBA52|7311|12458	2781.87	2092.7	0.751931	0.803288	0.00534127	0.0680101
	TBCEL|219899|28115	3199.14	4096.45	1.28016	1.24421	0.00024081	0.00809144		CDH1|999|1748	4031.58	5247.72	1.30221	1.25391	0.0006994	0.01769		PTOV1|53635|9632	1829.12	1394.4	0.763155	0.80533	0.0053433	0.0680101
	EMX2OS|196047|18511	64.8233	161.216	2.52926	2.15475	0.000247072	0.00828171		PLEKHM3|389072|34006	1973.59	2831.38	1.43316	1.347	0.000709391	0.0179099		MUL1|79594|25762	997.002	758.754	0.759531	0.80794	0.00537657	0.0680661
	TMEM269|100129924|52381	247.228	419.504	1.69396	1.55966	0.000248303	0.00830283		NR2F2|7026|7976	1086.43	1492.33	1.37479	1.3093	0.000715521	0.0180316		SUGP1|57794|18643	4355.94	3412.76	0.782985	0.822394	0.00537152	0.0680661
	CFAP43|80217|26684	2492.14	3541.74	1.42205	1.35496	0.000249639	0.00832732		PGM1|5236|8905	1085.2	1577.66	1.45161	1.3671	0.000720516	0.0181244		FLOT2|2319|3758	3559.33	2944.43	0.827155	0.853769	0.00541492	0.0683547
	TMEM104|54868|25984	4948.45	3256.26	0.657943	0.701098	0.000251775	0.00835821		LOC100130476|100130476|NA	423.746	681.549	1.61421	1.47689	0.000725344	0.0181797		CC2D1A|54862|30237	1523.95	1195.58	0.784663	0.824815	0.00543702	0.0685102
	TMEM243|79161|21707	2250.08	2846.29	1.26515	1.23246	0.000251684	0.00835821		BRCA2|675|1101	3644.85	4635.51	1.2716	1.23206	0.000728405	0.0182233		ATP13A2|23400|30213	2126.6	1601.9	0.753995	0.807422	0.00545534	0.0686766
	SLC27A4|10999|10998	2348.15	1654.33	0.705115	0.740562	0.000261694	0.00866666		LINC01006|100506380|48971	185.179	412.486	2.19215	1.8428	0.00073805	0.018398		ANKRD39|51239|28640	602.12	435.104	0.722365	0.784408	0.00547887	0.0688474
	ZNF654|55279|25612	143.856	312.94	2.18365	1.91034	0.000263145	0.00869384		ARRDC3-AS1|100129716|44145	3347.15	4860.85	1.45326	1.3622	0.000755074	0.0187546		GTF3C1|2975|4664	8491.53	6980.13	0.821712	0.849994	0.00551494	0.0692375
	KLF9|687|1123	527.507	1015.26	1.92784	1.72602	0.000270321	0.00889307		LOC728730|728730|NA	2328.62	2883.93	1.23755	1.20484	0.000761465	0.0188794		KIAA0232|9778|28992	9216.57	7709.29	0.836116	0.860653	0.00554422	0.0694789
	SLC25A26|115286|20661	4200.33	5672.16	1.3506	1.29454	0.000270463	0.00889307		BCKDK|10295|16902	488.08	784.988	1.61215	1.47431	0.000764939	0.0189316		MRPL38|64978|14033	2193.07	1744.56	0.795454	0.830548	0.00557913	0.0696634
	RNF31|55072|16031	2102.17	1555.58	0.739479	0.770065	0.000271338	0.00890064		CRKL|1399|2363	4595.35	5888.41	1.28129	1.24	0.000774674	0.0191128		RPSA|3921|6502	5769.73	4112.42	0.713159	0.781356	0.00561594	0.0697353
	AVPI1|60370|30898	472.48	766.268	1.62819	1.50732	0.000275745	0.00902378		SEMA3E|9723|10727	277.313	476.303	1.70585	1.53916	0.000787521	0.0193862		PPP1R12B|4660|7619	847.83	625.712	0.740397	0.795409	0.0056065	0.0697353
	JAK1|3716|6190	7773.17	9772.89	1.25732	1.22651	0.000277019	0.00904404		CEP44|80817|29356	1585.41	2025.1	1.27832	1.23671	0.000789893	0.0194014		PLXNA1|5361|9099	3994.45	3018	0.756075	0.805265	0.00561637	0.0697353
	ADAM19|8728|197	4774.75	3416.56	0.714946	0.750335	0.00028022	0.00908412		PHACTR2|9749|20956	3169.65	4119.28	1.30097	1.25178	0.000822756	0.0200747		KCNH3|23416|6252	4718.14	3741.33	0.793248	0.830221	0.00563669	0.0698767
	MTFP1|51537|26945	614.784	1015.31	1.65499	1.52797	0.000279619	0.00908412		AHNAK|79026|347	7885.96	11416	1.44777	1.35958	0.000832121	0.0201961		CHCHD10|400916|15559	700.939	491.558	0.703663	0.77528	0.00564485	0.0698866
	PHLPP1|23239|20610	5791.07	7334.31	1.26671	1.23145	0.000279549	0.00908412		PAX5|5079|8619	107.094	213.772	1.99089	1.72479	0.000830739	0.0201961		SNX17|9784|14979	1575.29	1214.93	0.771416	0.815782	0.00564761	0.0698866
	NEDD9|4739|7733	120.455	292.08	2.43679	2.08116	0.000286198	0.0092562		LINC00271|100131814|32526	1043.38	1595.78	1.52654	1.41167	0.00084098	0.0203753		SLC52A2|79581|30224	659.519	444.654	0.677048	0.752791	0.00569024	0.0702254
	NACC2|138151|23846	8892.67	6635.42	0.746124	0.775129	0.00028765	0.00928143		COQ8A|56997|16812	1289.71	1943.91	1.50877	1.40139	0.000845155	0.0204049		ASCC2|84164|24103	3667.93	3027	0.82491	0.852197	0.00568495	0.0702254
	CABIN1|23523|24187	9716.72	12277.1	1.26353	1.22775	0.000290836	0.00935799		TFRC|7037|11763	7008.94	9614.74	1.37183	1.29952	0.000847602	0.0204282		TP73|7161|12003	2571.92	1870.18	0.727044	0.790077	0.00573146	0.0704821
	RBPMS|11030|19097	1963.5	1343.51	0.683081	0.722737	0.000291378	0.00935799		AIM1L|55057|17295	793.826	1289.79	1.62644	1.48068	0.000865448	0.0206422		ANAPC11|51529|14452	1987.72	1578.55	0.793588	0.836247	0.00572275	0.0704821
	PPP1CB|5500|9282	4655.42	5988.94	1.28676	1.2474	0.000293194	0.00939445		SMYD2|56950|20982	1835.8	2330.06	1.26923	1.22904	0.000903266	0.0214332		NUFIP2|57532|17634	10874.6	8387.97	0.77122	0.816584	0.00576219	0.0707933
	RCN2|5955|9935	1711.19	1210.17	0.706927	0.742819	0.000299407	0.00957133		PNPLA8|50640|28900	1712.41	2816.47	1.64506	1.49317	0.000918868	0.021766		TRMT61A|115708|23790	1408.49	973.154	0.693776	0.771391	0.00578818	0.0709901
	ENPEP|2028|3355	774.908	1169.73	1.50452	1.41381	0.000301923	0.00962946		OR2A1-AS1|101928492|49168	546.641	791.754	1.45205	1.3617	0.000920846	0.0217755		ITPA|3704|6176	2605.18	1925.02	0.738958	0.792083	0.00582935	0.0711788
	NDRG3|57446|14462	3346.67	2290.92	0.683817	0.724484	0.000308351	0.00979246		CECR6|27439|1844	156.642	270.135	1.73338	1.55052	0.000925138	0.0218396		LAMP1|3916|6499	1900.45	1407.68	0.740191	0.795471	0.00581088	0.0711788
	TOR3A|64222|11997	1202.12	807.349	0.671839	0.716361	0.000308452	0.00979246		CSRP2|1466|2470	473.396	723.281	1.52958	1.41257	0.000939854	0.0221114		PDP2|57546|30263	847.539	626.863	0.738875	0.795935	0.00589294	0.0717649
	LOC283140|283140|NA	2388.3	3407.62	1.42607	1.35344	0.000310647	0.00983952		ETS1|2113|3488	1073.65	1541.07	1.43801	1.35122	0.000942168	0.0221281		CYB561|1534|2571	1437.93	1160.59	0.806646	0.839368	0.00589118	0.0717649
	HERPUD2|64224|21915	1748.36	2254.97	1.28827	1.24882	0.000314325	0.00993323		MAP3K15|389840|31689	414.471	606.96	1.46172	1.36287	0.000951633	0.0223119		KAT2A|2648|4201	997.227	703.761	0.707774	0.7777	0.00590725	0.0717834
	STIP1|10963|11387	5700.63	3701.7	0.649102	0.694209	0.000317879	0.0100226		TLE6|79816|30788	367.585	635.781	1.72921	1.54441	0.000953224	0.0223119		UBE2S|27338|17895	3258.69	2442.49	0.74976	0.800836	0.00590676	0.0717834
	GPR155|151556|22951	561.663	872.554	1.5598	1.45545	0.000319648	0.0100554		RAB11B-AS1|100507567|44178	1011.47	1472.96	1.45955	1.3619	0.000957796	0.022381		FIBCD1|84929|25922	1400.94	1097.59	0.783353	0.824392	0.00592044	0.0717834
	KLHL24|54800|25947	2308.78	3931.34	1.70306	1.55946	0.000328403	0.0103074		LINC00484|100129347|27862	210.865	536.445	2.54318	2.0625	0.000963522	0.0224388		KCTD13|253980|22234	3520.83	2867.71	0.814227	0.843439	0.00591626	0.0717834
	DUS1L|64118|30086	2850.04	1851.08	0.651032	0.696455	0.000332216	0.0103565		ZNRF1|84937|18452	7804	9551.1	1.22424	1.19401	0.000966348	0.0224668		MAGEB2|4113|6809	870.437	629.376	0.723435	0.782954	0.00595239	0.072042
	ELMSAN1|91748|19853	5239.1	6539.91	1.24805	1.21756	0.00033172	0.0103565		FA2H|79152|21197	1054.9	1801.44	1.71074	1.53298	0.000970513	0.0224879		NAPA|8775|7641	1607.87	1196.64	0.744348	0.797955	0.00595585	0.072042
	FAM65A|79567|25836	764.67	502.237	0.658866	0.703368	0.000331165	0.0103565		NBR1|4077|6746	2022.12	2872.01	1.42102	1.33593	0.000993347	0.02294		HSPD1|3329|5261	10408.2	7265.99	0.698012	0.769682	0.00596724	0.0720977
	C7orf26|79034|21702	1840.79	1341.24	0.728015	0.761033	0.000337498	0.0104974		SH3D19|152503|30418	3951.32	5689.11	1.44015	1.34842	0.00100893	0.0232223		IPO13|9670|16853	1461.71	1095.55	0.749118	0.802697	0.00598453	0.0721802
	TCF12|6938|11623	2625.3	3426.45	1.30659	1.26114	0.000340224	0.0105584		ASCC1|51008|24268	4527.98	6049.96	1.33682	1.27706	0.00101125	0.0232368		GNB1L|54584|4397	3559.9	2706.31	0.760294	0.807583	0.00601429	0.0724126
	SPDYA|245711|30613	866.877	1268.32	1.46551	1.38394	0.000342679	0.0106108		PELI2|57161|8828	203.913	379.611	1.84849	1.62044	0.00101419	0.0232658		ABHD17C|58489|26925	3284.05	2591.27	0.788331	0.827083	0.0060114	0.0724126
	PHF3|23469|8921	6111.26	7791.36	1.27536	1.23878	0.000346829	0.0107152		IKBIP|121457|26430	1164.48	1569.73	1.34752	1.28507	0.00104834	0.023851		HSPA4|3308|5237	8648.19	6294	0.727583	0.791883	0.00602065	0.0724261
	NHS|4810|7820	668.009	1004.21	1.50937	1.41493	0.000356935	0.0110028		DEPTOR|64798|22953	713.892	1239.98	1.7288	1.53557	0.00105025	0.0238551		TRMT2A|27037|24974	861.997	623.921	0.727454	0.787361	0.00603111	0.0724889
	FBXO43|286151|28521	211.698	448.201	2.11302	1.84667	0.000360334	0.0110582		STAG2|10735|11355	6235.02	7551.41	1.21083	1.19063	0.001066	0.0241337		STXBP5|134957|19665	5716.79	4462.72	0.780162	0.826379	0.00605003	0.0725268
	MGAT5|4249|7049	4044.83	3133.32	0.773965	0.792049	0.0003603	0.0110582		CELF5|60680|14058	729.003	1073.11	1.47127	1.36947	0.00108519	0.0244877		MTSS1L|92154|25094	2749.78	2115.96	0.769959	0.815236	0.00609436	0.0728511
	CDAN1|146059|1713	1315.25	962.915	0.732397	0.765747	0.000363708	0.011137		INHBC|3626|6068	89.063	174.724	1.97857	1.70115	0.00108374	0.0244877		CRK|1398|2362	8218.93	6694.14	0.814194	0.846685	0.00609818	0.0728511
	RHPN2|85415|19974	5742.66	7456.63	1.29875	1.25737	0.000365474	0.0111664		FAM210A|125228|28346	3814.1	7421.54	1.94596	1.67289	0.00110945	0.0249536		ATP6V0D1|9114|13724	2042.53	1560.4	0.762684	0.810513	0.00611009	0.0728684
	TSACC|128229|30636	352.675	206.426	0.586598	0.642399	0.000367119	0.0111919		ATF6|22926|791	6704.84	8015.99	1.196	1.17097	0.00113663	0.0251989		STXBP2|6813|11445	1311.77	1030.02	0.785204	0.82551	0.00613493	0.0730804
	FLJ31104|441072|NA	523.654	800.579	1.53462	1.43373	0.000371318	0.0112949		LOC101927592|101927592|NA	2419.36	3181.07	1.31583	1.26019	0.00113686	0.0251989		SAMM50|25813|24276	2462.42	1891.8	0.767584	0.813338	0.0061817	0.0734223
	C2orf27A|29798|25077	803.816	1104.47	1.37449	1.31358	0.000378736	0.011445		LOC101928103|101928103|NA	426.088	645.775	1.5158	1.39862	0.00112542	0.0251989		ANAPC2|29882|19989	2291.14	1816.15	0.793955	0.832828	0.00618321	0.0734223
	PIP4K2C|79837|23786	684.921	442.548	0.644473	0.696228	0.000378085	0.011445		TMED6|146456|28331	1010.6	1456.84	1.44448	1.34857	0.00113597	0.0251989		LRRC75A|388341|32403	905.882	663.669	0.732054	0.791253	0.0062045	0.0734646
	SERINC1|57515|13464	1640.56	2110.49	1.28755	1.2468	0.000378676	0.011445		ZMYM2|7750|12989	12321.3	15458.9	1.25484	1.21662	0.00113816	0.0251989		ZC3H7B|23264|30869	3987.06	3109.55	0.780217	0.825875	0.00620805	0.0734646
	DRD3|1814|3024	91.3905	219.816	2.40691	2.04671	0.000379892	0.0114548		GALK2|2585|4119	4135.23	5120.71	1.23766	1.20557	0.00114648	0.0252733		ADGRA2|25960|17849	1801.43	1227.48	0.680829	0.761532	0.0062153	0.0734874
	NHSL1|57224|21021	3744.73	2873.51	0.766564	0.79205	0.00038169	0.011484		MTHFR|4524|7436	2157.56	3021.9	1.40103	1.3197	0.00114467	0.0252733		MTA1|9112|7410	15314.9	12219.2	0.797928	0.83976	0.00622806	0.0735124
	ANKRD12|23253|29135	6067.34	7963.05	1.31328	1.26798	0.000384738	0.0115505		PIWIL4|143689|18444	108.945	232.925	2.1417	1.80108	0.00114745	0.0252733		PITPNM1|9600|9003	1901.34	1422.85	0.748154	0.797566	0.00625659	0.0737231
	ANKRD45|339416|24786	72.2566	160.609	2.22243	1.91829	0.000388149	0.0115987		LOC101927762|101927762|NA	265.148	428.719	1.617	1.46486	0.00119255	0.0260595		PLEKHG1|57480|20884	1210.36	876.469	0.724429	0.790799	0.00626276	0.0737329
	SLCO5A1|81796|19046	506893	352923	0.696246	0.735309	0.000387552	0.0115987		SMAP2|64744|25082	736.559	1094.21	1.48696	1.377	0.00119068	0.0260595		C12orf43|64897|25719	766.237	536.081	0.698269	0.770504	0.00630087	0.0739935
	YKT6|10652|16959	1634.48	1179.72	0.720726	0.755372	0.000388863	0.0115987		NINL|22981|29163	3888.01	5042.86	1.29687	1.24677	0.00121199	0.026317		RFX1|5989|9982	2050.1	1554.07	0.757022	0.809959	0.00629603	0.0739935
	ENTPD7|57089|19745	2869.41	2014.75	0.701267	0.739441	0.000393966	0.0117256		SLC2A12|154091|18067	436.214	1090.18	2.49359	1.9974	0.00123256	0.026638		KYAT1|883|1564	1738.1	1273.54	0.731894	0.792896	0.00630821	0.0740156
	POLI|11201|9182	1596.5	2235.62	1.40166	1.33651	0.000398353	0.0118307		TESK2|10420|11732	1604.79	2425.6	1.51198	1.38853	0.00123651	0.02664		GIPC1|10755|1226	1850.31	1486.02	0.80249	0.842595	0.006352	0.0744662
	PMS2CL|441194|30061	690.731	1038.57	1.50656	1.41251	0.000401617	0.011902		ZNF32-AS3|414201|23583	156.239	299.991	1.93337	1.66539	0.00123542	0.02664		FAM118B|79607|26110	2125.19	1602.53	0.753156	0.806798	0.00636723	0.0745814
	RIPK4|54101|496	1424.97	2022.2	1.4207	1.34909	0.000402775	0.0119107		LANCL3|347404|24767	597.172	847.268	1.4212	1.33118	0.00125617	0.0269793		TPRN|286262|26894	1629.88	1278.44	0.787123	0.826493	0.00641878	0.074931
	ENGASE|64772|24622	1808.23	1254.21	0.693368	0.734034	0.00040913	0.0120453		LOC102723557|102723557|NA	414.156	632.237	1.52711	1.40331	0.00126372	0.0270708		TMEM35B|100506144|40021	509.102	365.146	0.714891	0.781758	0.00645681	0.0751843
	PRX|57716|13797	1121.6	1765.61	1.5755	1.46462	0.000409569	0.0120453		WASF2|10163|12733	7219.66	8956.98	1.24099	1.20576	0.00126435	0.0270708		MAP7D1|55700|25514	2597.41	2016	0.775602	0.825836	0.00647706	0.0753293
	SLC2A3|6515|11007	92.6736	350.121	3.76903	2.9029	0.000409943	0.0120453		GSE1|23199|28979	8096.72	10832.7	1.33795	1.27271	0.00127429	0.0272414		TRAF4|9618|12034	2425.48	1881.64	0.776436	0.82014	0.00648017	0.0753293
	NFKB2|4791|7795	2017.48	2889.53	1.43319	1.35496	0.000413492	0.0121238		GNAL|2774|4388	159.209	263.686	1.66285	1.50362	0.00128028	0.027327		TRAF2|7186|12032	5845.24	4576.64	0.78266	0.822899	0.00650968	0.0756087
	GABARAPL1|23710|4068	577.477	883.748	1.53325	1.4306	0.000414789	0.0121361		NUP58|9818|20261	5485.71	7639.38	1.39278	1.30743	0.00128528	0.0273915		PALLD|23022|17068	13924.4	11109.9	0.797672	0.834045	0.00652145	0.0756817
	DYNLL2|140735|24596	1986.98	1432.53	0.720521	0.756458	0.000417777	0.0121977		FER1L6-AS2|157376|26534	126.43	227.195	1.78224	1.56905	0.00129215	0.0274176		CDC42EP1|11135|17014	4657.39	3684.63	0.79125	0.832185	0.00654092	0.075844
	RAB3A|5864|9777	574.054	909.815	1.58745	1.46771	0.000427607	0.0124583		OSMR-AS1|101929768|50296	2609	3664.81	1.40587	1.32287	0.00129115	0.0274176		NUDT4|11163|8051	1846.23	1424.42	0.770971	0.816768	0.00656472	0.0759923
	AEN|64782|25722	3046.14	2197.83	0.721561	0.756705	0.000433864	0.012614		ZC3HAV1L|92092|22423	1892.1	2777.25	1.4685	1.3656	0.00129445	0.0274176		SAMD5|389432|21180	1737.59	1244.75	0.715119	0.788255	0.0066562	0.0767297
	C14orf28|122525|19834	488.758	786.583	1.61115	1.48681	0.000439708	0.0126508		ARL6|84100|13210	324.104	496.748	1.53529	1.40989	0.00130371	0.0275716		MRPL58|3396|5359	1253.7	963.872	0.768139	0.81907	0.00665207	0.0767297
	PRSS53|339105|34407	781.131	1258.83	1.61595	1.48681	0.0004371	0.0126508		SERPINE1|5054|8583	417.354	812.186	1.95839	1.6729	0.00133084	0.0280594		RPUSD1|113000|14173	1507.07	1146.07	0.762707	0.818494	0.00669606	0.0770605
	PYGL|5836|9725	4702	6290.09	1.3384	1.28521	0.000438518	0.0126508		LOC101928605|101928605|NA	327.92	517.352	1.57979	1.43654	0.00133408	0.0280848		PRKCZ|5590|9412	4239.74	3428.11	0.808384	0.841744	0.00673721	0.0774051
	VAV2|7410|12658	12517.1	9163.43	0.732127	0.776582	0.0004381	0.0126508		COL13A1|1305|2190	1659.32	2547.53	1.5357	1.41321	0.00134201	0.0281772		MAMLD1|10046|2568	837.466	614.125	0.731598	0.793772	0.00677497	0.077644
	ZDHHC14|79683|20341	5831.21	3999.19	0.685502	0.727231	0.000439517	0.0126508		PIWIL2|55124|17644	322.537	516.704	1.60189	1.45048	0.00134255	0.0281772		RNF166|115992|28856	1555.8	1146.36	0.739265	0.80081	0.00682549	0.0780298
	AK2|204|362	4244.61	6117.65	1.44156	1.36246	0.000442683	0.0126572		MAPK7|5598|6880	623.736	950.939	1.52556	1.40066	0.00134575	0.0282016		PCBD1|5092|8646	1430.93	1105.64	0.771997	0.823036	0.0069029	0.0788185
	ARID3B|10620|14350	1869.98	2497.25	1.33418	1.28222	0.000442227	0.0126572		LOC100996654|100996654|NA	722.822	1132.02	1.57073	1.43028	0.0013592	0.0284033		RNF34|80196|17297	3588.4	2827.04	0.787331	0.827603	0.00690718	0.0788185
	TCP11L2|255394|28627	202.583	632.256	3.11509	2.53543	0.000442138	0.0126572		RNF217-AS1|7955|50866	529.98	803.472	1.51737	1.39304	0.00135949	0.0284033		ELP5|23587|30617	1267.15	1002.58	0.788905	0.832623	0.00692302	0.0788185
	NECTIN1|5818|9706	2734.83	1996.61	0.730014	0.763952	0.000450792	0.0127832		COL28A1|340267|22442	140.723	264.946	1.87697	1.62562	0.00136514	0.0284353		GOLM1|51280|15451	4934.15	4168.35	0.844699	0.867011	0.00692208	0.0788185
	PAQR5|54852|29645	1900.67	2630.43	1.38381	1.3214	0.000450663	0.0127832		MAPK8|5599|6881	1470.09	1893.52	1.28918	1.23981	0.0013672	0.0284354		YWHAH|7533|12853	4244.22	3301.34	0.777627	0.823062	0.00698259	0.0793659
	PKN2-AS1|101927891|50597	1638.4	2290.34	1.39885	1.32588	0.000450471	0.0127832		RHCE|6006|10008	72.3522	175.664	2.43256	1.95688	0.00137727	0.0285005		FAM53C|51307|1336	1981.24	1627.61	0.821853	0.851558	0.00699026	0.0793878
	SLC9A3R2|9351|11076	493.783	319.673	0.64958	0.697448	0.000449027	0.0127832		CNTRL|11064|1858	1139.1	1492.2	1.30901	1.25402	0.0013905	0.0287038		TYW3|127253|24757	2514.36	1867.17	0.742035	0.800217	0.00702305	0.0794336
	GALNT10|55568|19873	5896.08	4465.59	0.756947	0.78578	0.000453492	0.0128334		FAM129B|64855|25282	8837.43	11852.2	1.34151	1.27853	0.00139599	0.0287677		RPS6KC1|26750|10439	6126.91	5012.15	0.817493	0.847938	0.00705185	0.0796288
	EIF2B2|8892|3258	466.069	296.032	0.633767	0.685146	0.00046678	0.0131582		RBM43|375287|24790	319.847	519.666	1.62275	1.46234	0.00145161	0.0296555		GOLGA3|2802|4426	4107.14	3282.15	0.799328	0.837037	0.00708992	0.0798635
	PDXP|57026|30259	1168.33	1612.55	1.37597	1.31399	0.000466872	0.0131582		TMF1|7110|11870	1766.2	2336.04	1.32367	1.26335	0.0014531	0.0296555		AKT1|207|391	5596.83	4449.74	0.795751	0.833671	0.0071026	0.0798704
	LINC01234|100506465|49757	3898.97	2827.33	0.724647	0.75902	0.000469265	0.0131987		TXNDC17|84817|28218	489.835	774.051	1.58349	1.43724	0.00145482	0.0296555		FAM173B|134145|27029	2148.82	1632.49	0.758964	0.810429	0.00717832	0.0805956
	LMAN2|10960|16986	2073.11	1591.64	0.766913	0.795089	0.000470947	0.0132191		KCCAT333|102659288|NA	116.341	222.509	1.93722	1.65677	0.00147201	0.0298509		ZBTB40|9923|29045	3750.63	2989.43	0.796297	0.841076	0.00722186	0.0809528
	SH3D21|79729|26236	1311.94	1800.79	1.37107	1.30919	0.00047522	0.0132987		KIAA0355|9710|29016	4861.88	5991.95	1.23226	1.19927	0.00148068	0.0299388		PHACTR4|65979|25793	4463.89	3747.49	0.839194	0.862873	0.00725125	0.0812164
	ZNF473|25888|23239	1973.75	1496.9	0.758037	0.785313	0.000475709	0.0132987		HYAL3|8372|5322	869	1295.11	1.49215	1.37557	0.0014966	0.0300846		NCOA1|8648|7668	2631.36	2011.47	0.763811	0.815943	0.00727928	0.0813982
	PPM1F|9647|19388	3890.3	2965.25	0.762745	0.791844	0.000481695	0.0134388		S100A10|6281|10487	1391.12	2020.44	1.45402	1.35052	0.00151976	0.0303733		SAMHD1|25939|15925	1434.66	976.807	0.679678	0.764753	0.00733246	0.0816987
	KMT2E|55904|18541	9032.22	11481	1.27139	1.23169	0.000487869	0.0135563		UPP1|7378|12576	876.753	1309.9	1.49501	1.37766	0.00151824	0.0303733		CCNL2|81669|20570	1412.83	1091.61	0.771962	0.818827	0.00732968	0.0816987
	LRGUK|136332|21964	784.604	1114.43	1.4298	1.35437	0.000487715	0.0135563		CD109|135228|21685	4968.47	6477.76	1.30429	1.24669	0.00152535	0.0304409		USP46|64854|20075	3923.45	3174.2	0.808297	0.841018	0.00733144	0.0816987
	PI4KB|5298|8984	2316.47	1712.51	0.738433	0.771924	0.000493426	0.0136831		C7orf72|100130988|22564	167.522	319.207	1.93962	1.6519	0.00156783	0.0311088		LOC100129917|100129917|NA	419.999	292.029	0.696998	0.774005	0.00738278	0.0819583
	LOC101929224|101929224|NA	1128.44	1687.66	1.49594	1.40079	0.000495472	0.0136907		FLJ37035|399821|NA	1028.17	1489.38	1.44849	1.34596	0.00159116	0.0314363		NETO2|81831|14644	1124.43	836.924	0.743932	0.805237	0.00737102	0.0819583
	PLEKHJ1|55111|18211	806.116	529.673	0.659105	0.706487	0.00049568	0.0136907		UGP2|7360|12527	2415.1	3060.51	1.2687	1.2236	0.00158966	0.0314363		COPS4|51138|16702	1302.42	1014.25	0.777567	0.821543	0.00740095	0.0820282
	LRRC8E|80131|26272	1076.68	765.012	0.710606	0.749789	0.000496986	0.0136993		OPTN|10133|17142	505.777	774.372	1.53001	1.40026	0.00162022	0.0318221		EIF2D|1939|6583	1419.51	1113.36	0.784036	0.826935	0.00740036	0.0820282
	TXNRD3NB|645840|33870	1031.62	1490.31	1.44573	1.36352	0.000498414	0.0137114		TMEM164|84187|26217	2793.53	3443.63	1.23335	1.19938	0.00162221	0.0318221		SEPT8|23176|16511	1697.74	1295.87	0.762622	0.814838	0.00748361	0.0826128
	LPCAT1|79888|25718	10278.1	8118.86	0.790041	0.816668	0.000503738	0.0138303		FBXO8|26269|13587	1096.16	1600.21	1.46275	1.35525	0.00163269	0.0319369		STYXL1|51657|18165	4319.19	3493.89	0.808276	0.846618	0.0074802	0.0826128
	POR|5447|9208	5295.9	4073.28	0.768927	0.796012	0.000505447	0.0138497		BCL10|8915|989	1243.47	1686.78	1.35798	1.28547	0.00164821	0.0321494		DFFA|1676|2772	2162.06	1665.81	0.769424	0.819335	0.00750454	0.0827117
	ASPH|444|757	6955.08	9780.34	1.40684	1.3348	0.000516009	0.0141111		ITGA1|3672|6134	1811.83	2381.39	1.31605	1.2559	0.00166803	0.0323188		SLC12A8|84561|15595	4911.07	3646.78	0.74251	0.809568	0.00756099	0.0832674
	SRGAP2|23380|19751	2937.54	2220.86	0.755098	0.784953	0.000518785	0.0141589		SPICE1|152185|25083	2258.06	3020.18	1.33664	1.26952	0.00168078	0.0324637		PAK4|10298|16059	3655.22	3058.75	0.8367	0.861723	0.00758672	0.0833513
	RSRP1|57035|25234	469.479	695.847	1.48367	1.39177	0.000520809	0.0141861		INTS13|55726|20174	2687.15	3771.18	1.40393	1.31392	0.00168972	0.032508		JOSD2|126119|28853	326.001	225.257	0.693354	0.771381	0.00760574	0.0834275
	ARHGAP39|80728|29351	10597.2	7517.94	0.709455	0.748948	0.000530122	0.0142462		LINC01191|440900|49595	341.057	528.789	1.55565	1.4104	0.00168867	0.032508		HSPE1-MOB4|100529241|49184	5668.32	4318.07	0.761264	0.812727	0.00761638	0.083478
	CAP2|10486|20039	3645.71	2505.08	0.68683	0.735449	0.000532299	0.0142462		FBXO42|54455|29249	5899.76	7488.79	1.26926	1.22411	0.00170508	0.0325688		TTLL11|158135|18113	1307.82	1012.9	0.773236	0.821956	0.00762699	0.0835279
	DHRS11|79154|28639	1237.25	888.547	0.718657	0.755816	0.000531864	0.0142462		TXNDC16|57544|19965	1295.03	1831.11	1.41343	1.32342	0.00170115	0.0325688		ELOF1|84337|28691	553.545	381.919	0.690547	0.771504	0.00764168	0.0836225
	MANEAL|149175|26452	403.36	226.549	0.562193	0.626252	0.000530449	0.0142462		RYBP|23429|10480	4173.2	5468.88	1.3115	1.25239	0.00171769	0.032674		EXT2|2132|3513	4430.82	3519.67	0.793781	0.832805	0.00767807	0.0838214
	MIF-AS1|284889|27669	1146.01	1827.96	1.59537	1.47228	0.000524965	0.0142462		NRSN2-AS1|100507459|51222	688.286	973.11	1.41481	1.32236	0.00175385	0.033179		TPCN2|219931|20820	3509.62	2854.23	0.813459	0.846034	0.00767526	0.0838214
	NEMP1|23306|29001	2829.77	3642.21	1.28662	1.24614	0.000530971	0.0142462		STARD4-AS1|100505678|44117	552.775	802.229	1.4535	1.34915	0.00175303	0.033179		UBE2F-SCLY|100533179|48339	2234.84	1717.29	0.767291	0.822069	0.00783054	0.0852996
	SPR|6697|11257	701.161	448.896	0.639972	0.690861	0.000529771	0.0142462		PLEKHA8P1|51054|30222	637.053	895.844	1.40909	1.31933	0.00175767	0.0332059		RPL13A|23521|10304	15576.4	10566.5	0.678323	0.766731	0.00785725	0.0853726
	TOP2B|7155|11990	3536.51	4629.38	1.3101	1.26232	0.000528334	0.0142462		RNASE4|6038|10047	191.346	339.58	1.78844	1.5565	0.00178007	0.033239		DYNC1LI2|1783|2966	3806.49	3091.16	0.811516	0.846206	0.00785686	0.0853726
	WASHC3|51019|24256	773.446	1066.26	1.38042	1.31596	0.000529316	0.0142462		RNF223|401934|40020	134.306	246.148	1.83526	1.58528	0.00176883	0.033239		SSR4|6748|11326	559.177	399.16	0.717357	0.788144	0.00794315	0.0859677
	TGFB2|7042|11768	565.057	837.704	1.48067	1.38866	0.00053402	0.0142646		SLC45A2|51151|16472	152.18	275.218	1.81243	1.5691	0.0017835	0.033239		ASB16-AS1|339201|25442	1563.78	1233.97	0.78809	0.830835	0.00792841	0.0859677
	ASB6|140459|17181	1217.5	800.355	0.657892	0.706364	0.000550316	0.0146433		ZNF33A|7581|13096	2533.66	3221.02	1.27256	1.22605	0.00177636	0.033239		MAP7|9053|6869	7355.41	6035.89	0.820303	0.85072	0.00793191	0.0859677
	ZDHHC8|29801|18474	2065.65	1358.66	0.659619	0.707853	0.00054998	0.0146433		ZSWIM6|57688|29316	9138.27	11127.5	1.2177	1.1855	0.00177511	0.033239		ABCD4|5826|68	2151.45	1688.53	0.783846	0.827365	0.00795653	0.0860452
	VPS18|57617|15972	745.618	525.056	0.703088	0.742385	0.00055553	0.0147536		ATG13|9776|29091	2987.15	3766.5	1.26093	1.21702	0.00179256	0.0333629		RNF25|64320|14662	731.728	540.676	0.738895	0.801306	0.00799891	0.0863682
	SLC12A7|10723|10915	4911.9	3868.71	0.788257	0.812055	0.000560615	0.0148601		DNHD1|144132|26532	1092.38	1464.95	1.33926	1.2723	0.00179745	0.0334089		SNPH|9751|15931	928.574	600.413	0.645339	0.747693	0.00800855	0.0864047
	PIGT|51604|14938	875.603	610.605	0.697904	0.738695	0.000562951	0.0148934		RELB|5971|9956	968.82	1389.13	1.43452	1.3326	0.00182174	0.0337695		PLEKHF1|79156|20764	377.535	238.772	0.633441	0.743313	0.00803368	0.0865407
	TMEM206|55248|25593	2519.33	1817.21	0.720762	0.758392	0.000568616	0.0150145		HNF1B|6928|11630	1102.62	1528.74	1.38796	1.30433	0.00182722	0.0338257		TMEM147-AS1|100506469|51273	2148.69	1593.67	0.742812	0.806186	0.00805861	0.0867415
	THBS4|7060|11788	173.587	326.163	1.88398	1.6307	0.000571587	0.0150642		GJC2|57165|17494	693.719	960.488	1.38261	1.29982	0.00185397	0.034229		PICK1|9463|9394	1862.48	1495.07	0.802777	0.838628	0.00806942	0.0867902
	RETSAT|54884|25991	1359.99	1016.37	0.74668	0.777628	0.000575721	0.0151442		IQCG|84223|25251	1622.72	2051.67	1.26529	1.2193	0.00189793	0.0348542		C1orf61|10485|30780	4196.65	3439.2	0.819417	0.850702	0.0081342	0.0873509
	NDUFA3|4696|7686	452.626	287.799	0.63618	0.689093	0.00058317	0.0152819		CDA|978|1712	991.614	1423.07	1.43651	1.33488	0.00190552	0.0349378		NDUFA13|51079|17194	1538.33	1210.06	0.785746	0.828137	0.00816134	0.0875743
	SLC9B1|150159|24244	612.072	913.16	1.49632	1.39852	0.000582937	0.0152819		DNAJC27-AS1|729723|42943	1316.69	1903.56	1.44884	1.34259	0.00191081	0.0349378		DCAF15|90379|25095	1133.78	854.927	0.754665	0.810602	0.00820332	0.0879564
	LMBRD2|92255|25287	1154.52	1684.64	1.46205	1.37139	0.000602374	0.0157553		PER2|8864|8846	3658.43	4690.27	1.28262	1.2302	0.00191043	0.0349378		MIR22HG|84981|28219	544.376	388.932	0.714574	0.786612	0.00821302	0.0879921
	AHSA1|10598|1189	2550.22	1486.08	0.582591	0.644561	0.000604565	0.0157827		SLC22A13|9390|8494	232.341	365.467	1.57541	1.42297	0.0019126	0.0349378		MLLT1|4298|7134	5532.23	4572.89	0.826829	0.857046	0.00825544	0.0882412
	PDPR|55066|30264	4137.23	5134.67	1.24096	1.21009	0.000612612	0.0159626		ZNF608|57507|29238	1414.19	2177.32	1.53632	1.39886	0.00193403	0.0352361		PRDX1|5052|9352	4431.79	3374.76	0.761126	0.80815	0.00833009	0.08872
	CECR5|27440|1843	4189.5	5292.76	1.26341	1.22422	0.000633338	0.0164276		PINK1|65018|14581	653.319	1047.91	1.60479	1.43729	0.00196856	0.0357238		SOX4|6659|11200	818.057	599.029	0.73114	0.795645	0.00847911	0.0900742
	R3HCC1L|27291|23512	5125.01	6350.38	1.23899	1.20522	0.000633035	0.0164276		ZNF84|7637|13159	1395.34	1862.93	1.33629	1.26837	0.0019875	0.0360202		GTF2F1|2962|4652	1468.51	1109.41	0.754608	0.814389	0.00847651	0.0900742
	TPI1|7167|12009	1507.45	2070.52	1.37364	1.30672	0.000634028	0.0164276		ASB2|51676|16012	89.6085	202.074	2.2685	1.82203	0.00205097	0.0369281		TAF4|6874|11537	6640.85	5195.27	0.782147	0.827041	0.0084879	0.0900983
	AZIN1-AS1|100506753|51558	1731.18	2748.38	1.58886	1.46171	0.000636918	0.0164541		RAPGEF6|51735|20655	10201.4	13003.7	1.27458	1.22624	0.00206432	0.0370536		LOC653712|653712|NA	377.132	261.369	0.690962	0.777313	0.00857995	0.0909356
	CDCP1|64866|24357	5774.96	8254.11	1.43011	1.34879	0.000637432	0.0164541		MARCKS|4082|6759	706.894	1015.16	1.43806	1.33017	0.00211329	0.0378037		LETM1|3954|6556	5118.66	3913.78	0.764534	0.818769	0.00859754	0.0910521
	CHPF|79586|24291	2838.95	2106.64	0.742523	0.775809	0.000648546	0.0167097		LOC100506124|100506124|NA	894.704	1215.1	1.35778	1.28191	0.00211657	0.0378135		RAB25|57111|18238	1142.75	909.648	0.795459	0.835852	0.00862119	0.0911351
	MYO5A|4644|7602	3774.49	3027.66	0.801526	0.824876	0.000653405	0.0168036		MANBA|4126|6831	3944.03	4936.57	1.25161	1.21107	0.00212561	0.0378771		AXIN2|8313|904	2941.35	2124.4	0.722063	0.796215	0.00865598	0.0911816
	DIRAS1|148252|19127	1121.25	789.4	0.704948	0.749503	0.00065762	0.0168803		TSNAX-DISC1|100303453|49177	1697.32	2193.67	1.29365	1.23819	0.00215073	0.0382172		SLC33A1|9197|95	2676.35	2136.55	0.79767	0.836929	0.00867598	0.0912653
	LINC00898|400932|48581	78.3968	196.608	2.50731	2.0695	0.000658834	0.0168803		NPHP3-ACAD11|100532724|48351	1924.46	2921.32	1.51861	1.38133	0.00216578	0.0383454		TIMM44|10469|17316	3485.35	2705.2	0.776494	0.829508	0.00870219	0.0914591
	LOC101928020|101928020|NA	5004.57	6637.08	1.32667	1.27508	0.000675413	0.0172731		MRE11|4361|7230	3612.72	4432.74	1.22668	1.18949	0.00217404	0.0384423		HERPUD1|9709|13744	2293.64	1626.84	0.708372	0.781546	0.00876349	0.0918238
	CORO1C|23603|2254	5172.07	6666.42	1.28986	1.2428	0.000682598	0.0173924		ZSWIM5|57643|29299	1045.25	1383.5	1.32324	1.25676	0.00218006	0.0384995		LSM2|57819|13940	1574.84	1255.27	0.796893	0.836897	0.00874594	0.0918238
	FHAD1|114827|29408	3732.04	5381.3	1.44238	1.35511	0.000681444	0.0173924		SLC6A6|6533|11052	3202.63	4275.04	1.33535	1.26602	0.00219172	0.0386066		KLHL11|55175|19008	1034.61	762.522	0.735805	0.801188	0.00877277	0.0918322
	CCDC84|338657|30460	1881.74	1327.44	0.704105	0.745654	0.000683948	0.0173947		SNAPC3|6619|11136	2343.17	3029.73	1.29315	1.2374	0.00219023	0.0386066		MRPL27|51264|14483	1122.43	859.69	0.764613	0.817377	0.00881986	0.0920652
	FHL3|2275|3704	1413.09	1033.52	0.731833	0.769385	0.000691242	0.0175479		RMDN2|151393|26567	440.11	623.615	1.42164	1.31691	0.00221158	0.0388081		TONSL|4796|7801	6535.14	5016.38	0.768152	0.831871	0.00881581	0.0920652
	MAST2|23139|19035	8692.04	6395.09	0.735523	0.774381	0.000694435	0.0175966		SBF2|81846|2135	13671.9	16567.9	1.21225	1.17944	0.00220958	0.0388081		WDR77|79084|29652	1062.6	734.543	0.691206	0.778694	0.00885361	0.0922526
	CDH1|999|1748	4031.58	5247.72	1.30221	1.25391	0.0006994	0.01769		AOAH|313|548	143.565	231.84	1.61845	1.4397	0.00224121	0.0392167		TSPAN4|7106|11859	2475.27	1962.47	0.794385	0.837993	0.00887077	0.0923175
	PLEKHM3|389072|34006	1973.59	2831.38	1.43316	1.347	0.000709391	0.0179099		RNF217|154214|21487	3985.95	4805.9	1.20585	1.17404	0.00225379	0.0393488		FDXR|2232|3642	2198.07	1659.1	0.755154	0.815784	0.00893162	0.0928109
	NR2F2|7026|7976	1086.43	1492.33	1.37479	1.3093	0.000715521	0.0180316		LINC01397|104355139|50677	356.784	547.755	1.53339	1.39018	0.00226941	0.0395714		RHBDL3|162494|16502	2036.37	1382.33	0.678459	0.77204	0.00897839	0.0930631
	PGM1|5236|8905	1085.2	1577.66	1.45161	1.3671	0.000720516	0.0181244		SIN3A|25942|19353	11142.5	13212.2	1.18558	1.16367	0.00229434	0.0399557		TRAF6|7189|12036	1286.87	993.548	0.771396	0.821617	0.00899374	0.0931061
	AP1B1|162|554	3483.6	2607.32	0.748126	0.783462	0.000724222	0.0181797		SIAH2|6478|10858	3117.9	3918.08	1.25627	1.21203	0.00230957	0.040019		NTMT1|28989|23373	2945.02	2406.54	0.817265	0.850716	0.00900386	0.0931411
	LOC100130476|100130476|NA	423.746	681.549	1.61421	1.47689	0.000725344	0.0181797		MB21D2|151963|30438	1279.36	1696.28	1.32594	1.25819	0.0023247	0.0401804		DNAJC7|7266|12392	5020.91	4017.75	0.799617	0.840809	0.00904575	0.0935044
	BRCA2|675|1101	3644.85	4635.51	1.2716	1.23206	0.000728405	0.0182233		SHB|6461|10838	10713	13796.6	1.28803	1.23287	0.00237072	0.0408734		ATXN7L2|127002|28713	409.628	268.556	0.656946	0.759619	0.0091264	0.0938937
	GFER|2671|4236	1139.84	823.468	0.726606	0.762992	0.000730725	0.0182483		UBE2O|63893|29554	8028.69	9792.16	1.21957	1.18476	0.00238411	0.041053		CYB561A3|220002|23014	1725.3	1384.73	0.803326	0.846856	0.00912087	0.0938937
	LINC01006|100506380|48971	185.179	412.486	2.19215	1.8428	0.00073805	0.018398		SCAMP1|9522|10563	3800.25	4715.34	1.23999	1.2013	0.00240035	0.04123		RANGAP1|5905|9854	12772.4	10460	0.818793	0.850891	0.00911756	0.0938937
	RCAN1|1827|3040	1563.51	1149.27	0.734482	0.772911	0.000743432	0.0184987		MBNL2|10150|16746	10422.4	13528.3	1.29814	1.24274	0.00243694	0.0417027		EPHB4|2050|3395	2764.34	2248.54	0.812983	0.847463	0.00916317	0.0940863
	ARRDC3-AS1|100129716|44145	3347.15	4860.85	1.45326	1.3622	0.000755074	0.0187546		LINC01030|101937451|49016	184.073	299.275	1.62399	1.44103	0.00247065	0.0422273		WARS|7453|12729	2232.7	1798.03	0.804383	0.843571	0.00918533	0.0942418
	LOC728730|728730|NA	2328.62	2883.93	1.23755	1.20484	0.000761465	0.0188794		ARHGAP45|23526|17102	652.901	895.696	1.37653	1.29007	0.00248087	0.0422973		KHDRBS3|10656|18117	3206.04	2499.62	0.779014	0.827667	0.00922893	0.0944435
	BCKDK|10295|16902	488.08	784.988	1.61215	1.47431	0.000764939	0.0189316		THSD1|55901|17754	1119.38	1504.46	1.34713	1.2719	0.00248446	0.0423062		SLC35D1|23169|20800	1325.77	1058.3	0.797879	0.837488	0.00924591	0.0944435
	CHMP6|79643|25675	982.45	695.287	0.708331	0.750059	0.000775031	0.0191128		LOC101928021|101928021|NA	915.775	1358.23	1.48292	1.35556	0.00251585	0.0425849		MTOR|2475|3942	8733.36	7055.5	0.807666	0.843885	0.00923246	0.0944435
	CRKL|1399|2363	4595.35	5888.41	1.28129	1.24	0.000774674	0.0191128		DPY19L1P1|100129460|22395	3211.69	3965.97	1.23637	1.19727	0.00253303	0.0426585		VPS8|23355|29122	7865.16	6431.16	0.817336	0.85324	0.00922586	0.0944435
	SEMA3E|9723|10727	277.313	476.303	1.70585	1.53916	0.000787521	0.0193862		LINC00704|100216001|44678	219.564	370.956	1.69749	1.50104	0.00253545	0.0426585		RHOT2|89941|21169	758.661	557.694	0.73789	0.806522	0.00930522	0.094659
	CEP44|80817|29356	1585.41	2025.1	1.27832	1.23671	0.000789893	0.0194014		MKNK2|2872|7111	4524.68	6786.44	1.50037	1.36712	0.00253522	0.0426585		WIZ|58525|30917	2023.52	1612.92	0.79805	0.841573	0.00929887	0.094659
	MDH2|4191|6971	4401.32	3376.76	0.767433	0.796636	0.000790948	0.0194014		PGRMC2|10424|16089	2596	3229.73	1.24461	1.2033	0.00258097	0.0432038		PRH1-PRR4|100533464|NA	3254.1	2623.64	0.805389	0.842886	0.00929937	0.094659
	RRP36|88745|21374	1525.75	1102.08	0.721881	0.760108	0.000797512	0.0195277		RORA-AS1|101928784|51410	1175.32	1514	1.28922	1.2343	0.00262672	0.0437575		LLPH|84298|28229	1126.63	856.657	0.759538	0.816465	0.00935239	0.0949411
	RABL2A|11159|9799	1355.08	988.174	0.727888	0.768298	0.000819345	0.0200268		UBA6|55236|25581	4506.76	5665.29	1.25787	1.21169	0.00263574	0.0438022		ANKLE1|126549|26812	848.815	639.702	0.756124	0.813319	0.00944237	0.0955305
	PHACTR2|9749|20956	3169.65	4119.28	1.30097	1.25178	0.000822756	0.0200747		EFHD2|79180|28670	2010.93	2801.89	1.39436	1.30141	0.00265117	0.0439		PPP4C|5531|9319	1275.09	1020.54	0.800068	0.839462	0.00943791	0.0955305
	AHNAK|79026|347	7885.96	11416	1.44777	1.35958	0.000832121	0.0201961		NEURL1|9148|7761	317.837	505.679	1.59556	1.4217	0.00270281	0.0445415		C14orf80|283643|20127	1756.85	1374.91	0.785073	0.830543	0.00948661	0.0958376
	DNAJA4|55466|14885	2654.21	1129.93	0.425422	0.514497	0.000829639	0.0201961		ESYT2|57488|22211	7027.29	8323.77	1.18488	1.15879	0.00272585	0.0448142		BRD1|23774|1102	6185.95	4896.52	0.791406	0.840181	0.00955611	0.0963988
	PAX5|5079|8619	107.094	213.772	1.99089	1.72479	0.000830739	0.0201961		APAF1|317|576	3043.41	4119.29	1.353	1.27565	0.00279714	0.0456063		TMEM138|51524|26944	1313.64	934.169	0.711469	0.791	0.00958813	0.09644
	LINC00271|100131814|32526	1043.38	1595.78	1.52654	1.41167	0.00084098	0.0203753		ECT2L|345930|21118	293.66	523.336	1.78013	1.52465	0.00281797	0.0458497		STRN4|29888|15721	4461.05	3683.04	0.825407	0.862389	0.00958247	0.09644
	COQ8A|56997|16812	1289.71	1943.91	1.50877	1.40139	0.000845155	0.0204049		LOC105616981|105616981|NA	270.763	430.178	1.5871	1.41257	0.00287245	0.0465048		XRRA1|143570|18868	3358.58	2755.37	0.819987	0.850555	0.00959856	0.0964673
	RTN4RL1|146760|21329	1321.88	801.512	0.606752	0.667721	0.00084502	0.0204049		THAP8|199745|23191	494.999	765.69	1.54938	1.39604	0.0028943	0.0468036		MTMR4|9110|7452	3472.18	2871.72	0.826466	0.857347	0.00960481	0.0964673
	TFRC|7037|11763	7008.94	9614.74	1.37183	1.29952	0.000847602	0.0204282		ACVR2B-AS1|100128640|44161	206.062	392.375	1.90792	1.58992	0.00291306	0.0469969		MTG2|26164|16239	2994.28	2433.59	0.812715	0.847517	0.00962621	0.0965417
	KIAA0930|23313|1314	3768.6	2980.64	0.791233	0.816139	0.000851311	0.0204819		PAIP2B|400961|29200	491.545	784.007	1.59417	1.41759	0.00292818	0.0470607		ST13|6767|11343	5905.35	4076.35	0.69002	0.778022	0.00969597	0.0968195
	HSPB1|3315|5246	919.425	625.773	0.678172	0.733644	0.000855006	0.020535		GPRC5C|55890|13309	1876.04	2734.68	1.45834	1.3382	0.00294509	0.0471137		FAM102A|399665|31419	3944.85	3213.08	0.814112	0.84833	0.00968999	0.0968195
	TOB2|10766|11980	3807.05	2800.81	0.735268	0.775218	0.000856558	0.0205366		ZNF215|7762|13007	875.108	1222.63	1.39571	1.30002	0.00294242	0.0471137		NUDT9|53343|8056	1860.13	1357.21	0.728785	0.798408	0.00971827	0.0968598
	AIM1L|55057|17295	793.826	1289.79	1.62644	1.48068	0.000865448	0.0206422		LOC101928438|101928438|NA	1780.57	2321.4	1.30575	1.24285	0.00296024	0.0472612		TNPO2|30000|19998	7986.88	6356.53	0.796257	0.840242	0.00974654	0.0968598
	LDLRAP1|26119|18640	2708.62	1997.23	0.737101	0.77424	0.000864559	0.0206422		CARMN|728264|42872	793.11	1234.67	1.55772	1.39621	0.00299068	0.0473126		LOC101927550|101927550|NA	1247.07	997.526	0.799022	0.839359	0.00974539	0.0968598
	RABL2B|11158|9800	1276.13	914.318	0.716441	0.760878	0.000864115	0.0206422		CFAP221|200373|33720	193.136	346.213	1.79432	1.52531	0.00298825	0.0473126		MCM3AP|8888|6946	6778	5607.03	0.827206	0.856915	0.00974911	0.0968598
	PLAGL2|5326|9047	2334.67	1746.56	0.747434	0.782859	0.000888731	0.021161		DNTTIP1|116092|16160	1529.73	1971.66	1.28996	1.23247	0.00299087	0.0473126		CMTM8|152189|19179	5995.7	5000.85	0.833425	0.85839	0.00974491	0.0968598
	SMYD2|56950|20982	1835.8	2330.06	1.26923	1.22904	0.000903266	0.0214332		FBXO33|254170|19833	1057.28	1413.86	1.34021	1.26463	0.00298661	0.0473126		ST3GAL4|6484|10864	201.755	123.446	0.610495	0.740637	0.00975761	0.0968746
	ZC3HAV1|56829|23721	3351.21	2596.44	0.774312	0.806091	0.00090181	0.0214332		LINC01876|101929378|52695	7312.72	9314.78	1.27368	1.22017	0.00298627	0.0473126		RRP9|9136|16829	960.829	672.153	0.701612	0.790791	0.00981572	0.0971402
	PNPLA8|50640|28900	1712.41	2816.47	1.64506	1.49317	0.000918868	0.021766		LBHD1|79081|28351	3183.93	4110.17	1.29088	1.22864	0.00300728	0.0475178		ASPHD1|253982|27380	465.777	337.795	0.723048	0.796201	0.00981953	0.0971402
	OR2A1-AS1|101928492|49168	546.641	791.754	1.45205	1.3617	0.000920846	0.0217755		B3GNT4|79369|15683	427.934	597.117	1.39771	1.29989	0.00305095	0.0479881		VPS4A|27183|13488	2049.46	1677.34	0.818421	0.852836	0.00984201	0.0972928
	CECR6|27439|1844	156.642	270.135	1.73338	1.55052	0.000925138	0.0218396		NEAT1|283131|30815	7061.97	8491.53	1.2026	1.17174	0.00307837	0.0481199		PUF60|22827|17042	3957.3	3174.69	0.803199	0.841203	0.00989098	0.0976372
	NDUFS3|4722|7710	727.284	488.388	0.669933	0.72221	0.000933982	0.0220107		RELL1|768211|27379	2896.55	3500.7	1.20834	1.17759	0.00310512	0.0483742		FAM83D|81610|16122	4875.33	3423.32	0.702103	0.789867	0.00991975	0.0978513
	CSRP2|1466|2470	473.396	723.281	1.52958	1.41257	0.000939854	0.0221114		NDUFA5|4698|7688	1966.18	2590.03	1.31734	1.24838	0.00312877	0.0486032		ZNF335|63925|15807	2805.15	2358.12	0.841146	0.868126	0.00999275	0.0981507
	ETS1|2113|3488	1073.65	1541.07	1.43801	1.35122	0.000942168	0.0221281		PITRM1-AS1|100507034|44675	382.526	576.79	1.50542	1.35934	0.00315407	0.0489412		TPD52L2|7165|12007	5817.89	4502.42	0.77383	0.82435	0.0100136	0.0982859
	MAP3K15|389840|31689	414.471	606.96	1.46172	1.36287	0.000951633	0.0223119		ZER1|10444|30960	2257.01	3009.59	1.33387	1.2526	0.00318933	0.0493773		UNC13B|10497|12566	3838.83	3206.35	0.834331	0.86743	0.0100351	0.0984264
	TLE6|79816|30788	367.585	635.781	1.72921	1.54441	0.000953224	0.0223119		DSCAS|101927698|51116	493.559	781.822	1.58151	1.40576	0.00321539	0.0495906		PEX16|9409|8857	1059.07	816.278	0.772852	0.823827	0.0100525	0.0984571
	RAB11B-AS1|100507567|44178	1011.47	1472.96	1.45955	1.3619	0.000957796	0.022381		LINC00441|100862704|42778	351.007	513.467	1.46688	1.33926	0.0032287	0.0495906		TUBB4B|10383|20771	2639.64	2018.22	0.765344	0.815586	0.0100744	0.0985323
	DBNDD1|79007|28455	2932.55	2280.04	0.777771	0.805124	0.000963071	0.0224388		TMEM64|169200|25441	1702.36	2140.38	1.2575	1.20993	0.00321811	0.0495906		PUS1|80324|15508	5345.93	3918.48	0.733189	0.80037	0.0101217	0.0988545
	LINC00484|100129347|27862	210.865	536.445	2.54318	2.0625	0.000963522	0.0224388		WIPI1|55062|25471	1633.21	2325.39	1.42534	1.32269	0.00322567	0.0495906		ANKLE2|23141|29101	7422.31	6174.37	0.831841	0.859381	0.0101174	0.0988545
	ZNRF1|84937|18452	7804	9551.1	1.22424	1.19401	0.000966348	0.0224668		AGTPBP1|23287|17258	5197.05	6304.66	1.21335	1.18067	0.00325759	0.0498198		PDSS2|57107|23041	6551.09	5416.48	0.826528	0.85792	0.0101671	0.0990185
	DNAJC3|5611|9439	5113.5	3988.5	0.77972	0.816096	0.000968198	0.022472		BIK|638|1051	2402.17	3307.98	1.3782	1.28644	0.00332054	0.0502688		ARHGEF2|9181|682	3237.92	2746.65	0.847865	0.872145	0.0101659	0.0990185
	FA2H|79152|21197	1054.9	1801.44	1.71074	1.53298	0.000970513	0.0224879		SLC36A4|120103|19660	1952.48	2512.8	1.28917	1.22965	0.00335594	0.0505255		KLF2|10365|6347	600.791	374.449	0.619536	0.748066	0.0102339	0.099172
	LGALS3BP|3959|6564	4612.84	3320.62	0.720357	0.761494	0.000983685	0.0227549		RAB11FIP5|26056|24845	2144.81	2739.66	1.27811	1.22364	0.00337143	0.0505942		NSUN5P2|260294|16609	454.601	312.51	0.689349	0.778381	0.0102302	0.099172
	NBR1|4077|6746	2022.12	2872.01	1.42102	1.33593	0.000993347	0.02294		TCAM1P|146771|30707	117.109	226.708	1.95024	1.59655	0.0033899	0.050665		TMEM132A|54972|31092	1077.1	812.796	0.75589	0.819686	0.0102182	0.099172
	SLC25A29|123096|20116	1827.04	1326.72	0.727412	0.765955	0.000998353	0.0230171		LINC01814|101929567|52618	387.578	629.42	1.62428	1.42395	0.00346018	0.0516037		USP4|7375|12627	2255.87	1813.11	0.802945	0.841628	0.0102074	0.099172
	SH3D19|152503|30418	3951.32	5689.11	1.44015	1.34842	0.00100893	0.0232223		NAT16|375607|22030	1739.53	2685.18	1.54498	1.37723	0.00351808	0.0523542		ZDHHC7|55625|18459	4352.01	3511.74	0.806372	0.847033	0.0102291	0.099172
	ASCC1|51008|24268	4527.98	6049.96	1.33682	1.27706	0.00101125	0.0232368		MGEA5|10724|7056	8258.46	9744.42	1.17951	1.15613	0.00352635	0.0524208		SPPL2B|56928|30627	2701.48	2221.56	0.82283	0.85737	0.0102394	0.099172
	PELI2|57161|8828	203.913	379.611	1.84849	1.62044	0.00101419	0.0232658		RSPH3|83861|21054	2173.34	3231.83	1.49008	1.34989	0.00358186	0.0531887		SHANK3|85358|14294	3785.17	3112.09	0.823156	0.852419	0.0102305	0.099172
	PCSK7|9159|8748	2426.28	1820.55	0.749844	0.789253	0.00101792	0.0233125		TP53AIP1|63970|29984	52.8055	143.054	2.66433	1.92151	0.00361119	0.0535666		RPS3|6188|10420	9907.65	6792.67	0.685641	0.779306	0.0102626	0.0993175
	WNT7B|7477|12787	901.84	649.951	0.720187	0.761577	0.00103249	0.023607		DDX50|79009|17906	2386.12	3198.34	1.34216	1.26254	0.00365921	0.0541046		ADCY3|109|234	7420.89	5583.99	0.752416	0.812567	0.0102732	0.0993508
	MTA2|9219|7411	1921.45	1449.33	0.754086	0.78854	0.00103692	0.0236693		GPRC5A|9052|9836	4409.4	8306.02	1.88424	1.67517	0.00368871	0.0544243		TAF1C|9013|11534	1521.25	1179.76	0.777569	0.827649	0.0102849	0.0993947
	NPDC1|56654|7899	992.751	669.31	0.67791	0.729322	0.00104275	0.0237629		MAP3K9|4293|6861	4139.3	4977.47	1.20236	1.1714	0.00369947	0.0545248		EIF2B3|8891|3259	4031.2	3121.7	0.774102	0.827924	0.0103132	0.0995289
	IKBIP|121457|26430	1164.48	1569.73	1.34752	1.28507	0.00104834	0.023851		CASC9|101805492|48906	257.618	431.356	1.66688	1.4451	0.00371598	0.0547097		AHSA2|130872|20437	1735.8	1336.9	0.768802	0.821005	0.0103278	0.0995993
	DEPTOR|64798|22953	713.892	1239.98	1.7288	1.53557	0.00105025	0.0238551		USP28|57646|12625	2508.08	3209.68	1.27903	1.22229	0.00375859	0.0551021		RFWD2|64326|17440	12350.9	9784.26	0.79215	0.835649	0.0103528	0.0997716
	CCT3|7203|1616	9972.38	7013.33	0.70313	0.748604	0.00105375	0.0238953		FBXO10|26267|13589	3494.45	4387.07	1.25511	1.20649	0.00378243	0.0551473
	STAG2|10735|11355	6235.02	7551.41	1.21083	1.19063	0.001066	0.0241337		PADI1|29943|18367	222.712	381.399	1.71802	1.46841	0.00379254	0.0551896
	CELF5|60680|14058	729.003	1073.11	1.47127	1.36947	0.00108519	0.0244877		GLRX|2745|4330	225.578	482.666	2.14286	1.674	0.003881	0.0562399
	INHBC|3626|6068	89.063	174.724	1.97857	1.70115	0.00108374	0.0244877		TRAM2|9697|16855	4184.27	5578.03	1.33358	1.25521	0.00388541	0.0562448
	PPP1R9B|84687|9298	3685.74	2889.99	0.784317	0.810843	0.00109073	0.0245725		LRRC39|127495|28228	232.462	357.057	1.54963	1.37862	0.00390423	0.0563145
	FAM210A|125228|28346	3814.1	7421.54	1.94596	1.67289	0.00110945	0.0249536		NAB2|4665|7627	1274.58	1786.2	1.40345	1.29764	0.00391062	0.0563145
	INF2|64423|23791	4010.61	2987.56	0.745507	0.782532	0.0011197	0.0251432		PROS1|5627|9456	830.735	1146.28	1.38289	1.2855	0.00389628	0.0563145
	AES|166|307	2051.95	1579.44	0.7699	0.805734	0.00112848	0.0251989		TUFT1|7286|12422	1163.98	1613.98	1.38616	1.28704	0.00394056	0.0566276
	ATF6|22926|791	6704.84	8015.99	1.196	1.17097	0.00113663	0.0251989		LOC100268168|100268168|NA	380.024	610.469	1.60879	1.4084	0.00395879	0.0567289
	CRYZ|1429|2419	856.894	522.33	0.60863	0.677274	0.0011268	0.0251989		CDNF|441549|24913	696.109	1035.24	1.48898	1.3451	0.003969	0.0567999
	DDX27|55661|15837	2267.88	1662	0.732251	0.771094	0.0011386	0.0251989		MEGF6|1953|3232	6546.26	8278.36	1.26529	1.2112	0.00397382	0.05681
	LOC101927592|101927592|NA	2419.36	3181.07	1.31583	1.26019	0.00113686	0.0251989		CCDC28A|25901|21098	261.912	446.748	1.70436	1.45599	0.00402543	0.0572628
	LOC101928103|101928103|NA	426.088	645.775	1.5158	1.39862	0.00112542	0.0251989		PXDNL|137902|26359	374.91	579.039	1.53704	1.36685	0.00409351	0.057981
	PPP1R12C|54776|14947	4154.67	2757.76	0.663433	0.718252	0.00113514	0.0251989		SMAP1|60682|19651	6404.81	7782.31	1.2152	1.17935	0.00409275	0.057981
	TMED6|146456|28331	1010.6	1456.84	1.44448	1.34857	0.00113597	0.0251989		KCMF1|56888|20589	10763.5	14226.8	1.32204	1.24607	0.00411686	0.0582153
	ZMYM2|7750|12989	12321.3	15458.9	1.25484	1.21662	0.00113816	0.0251989		ANKRA2|57763|13208	680.231	916.211	1.35039	1.26447	0.00412917	0.0583066
	GALK2|2585|4119	4135.23	5120.71	1.23766	1.20557	0.00114648	0.0252733		CHD2|1106|1917	15667.3	18888.4	1.20571	1.17115	0.00413964	0.0583418
	MTHFR|4524|7436	2157.56	3021.9	1.40103	1.3197	0.00114467	0.0252733		LRP4-AS1|100507401|44128	462.92	658.592	1.42406	1.30719	0.00414012	0.0583418
	PIWIL4|143689|18444	108.945	232.925	2.1417	1.80108	0.00114745	0.0252733		RNF19A|25897|13432	4835.67	6275.99	1.29858	1.22521	0.00415963	0.0584975
	LRRC47|57470|29207	2511.82	1828.19	0.727703	0.770879	0.00115005	0.0252901		DSCR3|10311|3044	3911.33	4768.58	1.21899	1.18162	0.00418991	0.0588035
	MKX|283078|23729	4487.22	3420.44	0.761375	0.794172	0.00115294	0.0253134		HOXA-AS2|285943|43745	72.4558	148.672	2.03494	1.60719	0.00427589	0.0596067
	LOC101927762|101927762|NA	265.148	428.719	1.617	1.46486	0.00119255	0.0260595		CCDC91|55297|24855	5740.93	6899.19	1.20223	1.16991	0.00429602	0.0598065
	MICALL1|85377|29804	3288.78	2555.77	0.777167	0.807161	0.00119259	0.0260595		HPRT1|3251|5157	1866.61	2510.52	1.34467	1.2576	0.0043192	0.0600687
	SMAP2|64744|25082	736.559	1094.21	1.48696	1.377	0.00119068	0.0260595		UNC5CL|222643|21203	575.264	851.53	1.48319	1.34003	0.00436726	0.0605541
	BAX|581|959	1424.98	1018.87	0.713096	0.758231	0.00120176	0.0262184		ZBTB21|49854|13083	3154.88	4026.56	1.27678	1.21534	0.0043831	0.0605912
	KCTD5|54442|21423	2875.43	2209.81	0.768605	0.799203	0.00120557	0.0262602		ESR2|2100|3468	1192.85	1522.39	1.27919	1.21958	0.00439234	0.0606582
	PPP2R2C|5522|9306	5151.32	3863.25	0.749716	0.78192	0.00120917	0.0262971		LOC101929468|101929468|NA	439.172	753.175	1.71419	1.45533	0.00441673	0.0608383
	NINL|22981|29163	3888.01	5042.86	1.29687	1.24677	0.00121199	0.026317		SEPT7P9|285961|30810	266.885	402.057	1.50197	1.347	0.00441859	0.0608383
	BAG3|9531|939	6393	3964.38	0.619773	0.69455	0.00121828	0.026412		MYADM|91663|7544	847.264	1189.95	1.40743	1.29495	0.0044389	0.0610233
	KSR1|8844|6465	3073.23	2056.9	0.668529	0.728977	0.00123017	0.026628		FUNDC2|65991|24925	611.085	848.748	1.38971	1.28477	0.0045586	0.0623112
	SLC2A12|154091|18067	436.214	1090.18	2.49359	1.9974	0.00123256	0.026638		WDR26|80232|21208	5664.84	6804.9	1.20181	1.16903	0.00456167	0.0623112
	TESK2|10420|11732	1604.79	2425.6	1.51198	1.38853	0.00123651	0.02664		ID2-AS1|100506299|51103	1828.34	3580.98	1.95825	1.56151	0.0046299	0.0628977
	ZNF32-AS3|414201|23583	156.239	299.991	1.93337	1.66539	0.00123542	0.02664		WDR41|55255|25601	2654.57	3233.65	1.21953	1.18075	0.00465716	0.0631162
	CENPX|201254|11422	1867.11	1203.84	0.64673	0.706635	0.0012557	0.0269793		CACNA1C|775|1390	504.856	810.748	1.60506	1.39911	0.00467028	0.0632319
	LANCL3|347404|24767	597.172	847.268	1.4212	1.33118	0.00125617	0.0269793		LMAN1L|79748|6632	172.883	349.781	2.0314	1.59587	0.00467584	0.0632453
	LOC102723557|102723557|NA	414.156	632.237	1.52711	1.40331	0.00126372	0.0270708		ANO6|196527|25240	4818.86	5875.01	1.21977	1.17934	0.00469779	0.0632779
	WASF2|10163|12733	7219.66	8956.98	1.24099	1.20576	0.00126435	0.0270708		PITX3|5309|9006	449.961	765.606	1.70302	1.44769	0.0047036	0.0632779
	GSE1|23199|28979	8096.72	10832.7	1.33795	1.27271	0.00127429	0.0272414		TLDC1|57707|29325	3014.32	4289	1.42393	1.29531	0.00470107	0.0632779
	GNAL|2774|4388	159.209	263.686	1.66285	1.50362	0.00128028	0.027327		INSR|3643|6091	5019.33	6081.43	1.21123	1.17236	0.00471683	0.0633652
	NUP58|9818|20261	5485.71	7639.38	1.39278	1.30743	0.00128528	0.0273915		CLMN|79789|19972	3164.69	3831.14	1.21	1.17837	0.00472269	0.0633823
	FER1L6-AS2|157376|26534	126.43	227.195	1.78224	1.56905	0.00129215	0.0274176		ATP9A|10079|13540	6266.67	8069.54	1.28811	1.2226	0.00474752	0.0635302
	MARCKSL1|65108|7142	580.442	392.907	0.675325	0.728805	0.0012936	0.0274176		MYO1E|4643|7599	9193.34	12119.8	1.31843	1.24482	0.00482215	0.0640942
	OSMR-AS1|101929768|50296	2609	3664.81	1.40587	1.32287	0.00129115	0.0274176		RNF128|79589|21153	692.806	929.24	1.34277	1.25675	0.00483721	0.0642325
	ZC3HAV1L|92092|22423	1892.1	2777.25	1.4685	1.3656	0.00129445	0.0274176		NPHP3-AS1|348808|24129	311.059	535.368	1.72217	1.45342	0.00486953	0.0644758
	ARL6|84100|13210	324.104	496.748	1.53529	1.40989	0.00130371	0.0275716		TNXB|7148|11976	1764.15	2382.85	1.3499	1.26282	0.00486875	0.0644758
	GNAZ|2781|4395	3111.3	2302.6	0.740689	0.779543	0.00132673	0.0280155		INSIG1|3638|6083	2195.52	3003.7	1.36726	1.26999	0.00496481	0.0654862
	SERPINE1|5054|8583	417.354	812.186	1.95839	1.6729	0.00133084	0.0280594		LOC105372672|105372672|NA	1151.69	1773.12	1.54109	1.36734	0.0049615	0.0654862
	LOC101928605|101928605|NA	327.92	517.352	1.57979	1.43654	0.00133408	0.0280848		ZSWIM4|65249|25704	1336.2	2038.61	1.52772	1.35671	0.00497555	0.0655653
	COL13A1|1305|2190	1659.32	2547.53	1.5357	1.41321	0.00134201	0.0281772		WBP4|11193|12739	2025.28	2495.88	1.23378	1.18893	0.00499103	0.0655898
	PIWIL2|55124|17644	322.537	516.704	1.60189	1.45048	0.00134255	0.0281772		ZNF789|285989|27801	675.17	880.749	1.30529	1.23522	0.00498558	0.0655898
	MAPK7|5598|6880	623.736	950.939	1.52556	1.40066	0.00134575	0.0282016		ZNF192P1|651302|18777	282.364	442.511	1.56988	1.37676	0.00500166	0.0655964
	LOC100996654|100996654|NA	722.822	1132.02	1.57073	1.43028	0.0013592	0.0284033		HES1|3280|5192	307.687	498.459	1.62843	1.37157	0.00502064	0.0657828
	RNF217-AS1|7955|50866	529.98	803.472	1.51737	1.39304	0.00135949	0.0284033		LINC01170|103724389|49542	232.754	408.236	1.76323	1.46769	0.00506634	0.0662558
	SLC22A31|146429|27091	663.418	432.951	0.655727	0.714989	0.00136159	0.0284042		ARHGAP22|58504|30320	1443.97	1903.83	1.31867	1.24229	0.00508382	0.0662961
	COL28A1|340267|22442	140.723	264.946	1.87697	1.62562	0.00136514	0.0284353		C3orf58|205428|28490	724.706	1011.36	1.39511	1.28623	0.00508186	0.0662961
	MAPK8|5599|6881	1470.09	1893.52	1.28918	1.23981	0.0013672	0.0284354		PRC1-AS1|100507118|48587	648.457	956.598	1.47471	1.32677	0.00508881	0.0662985
	FOXP4|116113|20842	5285.48	4178.88	0.790271	0.816976	0.0013696	0.0284424		KIAA0895L|653319|34408	1547.03	2009.37	1.29951	1.23088	0.00509548	0.0663229
	EIF2AK2|5610|9437	3121.84	2320.7	0.742637	0.780863	0.00137239	0.0284574		RICTOR|253260|28611	5334.14	6485.51	1.21594	1.17622	0.00511261	0.0663582
	DLG5|9231|2904	8214.55	6632.06	0.807198	0.830821	0.00137859	0.0285005		GTF2E1|2960|4650	2054.23	2608.6	1.27031	1.21323	0.00513003	0.0664594
	RHCE|6006|10008	72.3522	175.664	2.43256	1.95688	0.00137727	0.0285005		RP1L1|94137|15946	89.1793	165.084	1.86074	1.50602	0.00516061	0.0666679
	CNTRL|11064|1858	1139.1	1492.2	1.30901	1.25402	0.0013905	0.0287038		COL1A1|1277|2197	1173.78	1709.48	1.45732	1.31725	0.00517761	0.0668251
	FAM129B|64855|25282	8837.43	11852.2	1.34151	1.27853	0.00139599	0.0287677		ZNF709|163051|20629	94.7987	178.754	1.89082	1.5211	0.0051858	0.0668683
	MPST|4357|7223	1629.52	1258.02	0.772157	0.808347	0.00139776	0.0287677		CETN3|1070|1868	1184.59	1496.55	1.26102	1.20505	0.0052123	0.0670847
	TMEM79|84283|28196	529.821	290.219	0.547714	0.620415	0.00140271	0.0288266		HSD17B13|345275|18685	286.158	451.532	1.57848	1.37788	0.00527922	0.0676936
	BRMS1|25855|17262	775.11	548.748	0.70996	0.755148	0.00141295	0.0289508		MEF2C|4208|6996	4419.1	6575.95	1.48767	1.33347	0.0053067	0.0678781
	LMF2|91289|25096	334.04	195.67	0.590752	0.663743	0.00141114	0.0289508		ZNF337-AS1|102724826|40759	2865.16	3778.8	1.31953	1.24064	0.00532994	0.0680101
	OXTR|5021|8529	254.602	134.205	0.525561	0.610889	0.00145727	0.0296555		LOC100129034|100129034|NA	364.392	582.488	1.60135	1.38927	0.0053559	0.0680451
	PROSC|11212|9457	1853.46	1435.28	0.773801	0.80612	0.00145808	0.0296555		MAP2K1|5604|6840	5870.07	7279.29	1.23954	1.19035	0.00535488	0.0680451
	RBM43|375287|24790	319.847	519.666	1.62275	1.46234	0.00145161	0.0296555		APLF|200558|28724	799.373	1026.63	1.28239	1.22123	0.00537617	0.0680661
	TMF1|7110|11870	1766.2	2336.04	1.32367	1.26335	0.0014531	0.0296555		SAXO1|158297|28566	450.074	676.662	1.49877	1.33814	0.00537727	0.0680661
	TXNDC17|84817|28218	489.835	774.051	1.58349	1.43724	0.00145482	0.0296555		AADACL2-AS1|101928142|50301	994.235	1490.74	1.49883	1.33748	0.00539788	0.068202
	FBXL19|54620|25300	3272.71	2427.94	0.741604	0.784191	0.00146615	0.0297757		NREP|9315|16834	646.199	1089.89	1.68677	1.42969	0.00539328	0.068202
	KCCAT333|102659288|NA	116.341	222.509	1.93722	1.65677	0.00147201	0.0298509		CAST|831|1515	1441	1812.41	1.26005	1.20598	0.00543716	0.0685102
	TESC|54997|26065	854.97	570.395	0.666215	0.725357	0.00147599	0.0298877		GTPBP1|9567|4669	2355.77	3018.22	1.28167	1.22011	0.00546839	0.0687782
	KIAA0355|9710|29016	4861.88	5991.95	1.23226	1.19927	0.00148068	0.0299388		TOB1-AS1|400604|44340	699.318	1052.51	1.50685	1.33925	0.00552276	0.0692728
	C12orf75|387882|35164	1520.22	1073.7	0.705602	0.753316	0.00148309	0.0299437		LOC105370888|105370888|NA	906.336	1178.71	1.29853	1.22853	0.00555186	0.0695115
	HYAL3|8372|5322	869	1295.11	1.49215	1.37557	0.0014966	0.0300846		ULK2|9706|13480	2096.27	2676.08	1.27548	1.21111	0.00556013	0.069552
	MYRF|745|1181	3071.38	2285.44	0.744069	0.784679	0.00149254	0.0300846		SCOC|60592|20335	837.132	1089.43	1.30197	1.23352	0.00556719	0.0695773
	ZC3H3|23144|28972	8708.73	6852.89	0.786937	0.817702	0.00149451	0.0300846		BFSP1|631|1040	3588.31	4833.21	1.34775	1.25748	0.00559761	0.0697353
	NUTF2|10204|13722	4477.62	3165.46	0.706834	0.754945	0.00150587	0.0302268		CUL4B|8450|2555	1966.5	2470.82	1.25734	1.20261	0.00559564	0.0697353
	SLC39A14|23516|20858	6164.85	4503.01	0.730184	0.773079	0.00151498	0.0303656		HLF|3131|4977	307.301	459.64	1.49126	1.33199	0.00562023	0.0697353
	S100A10|6281|10487	1391.12	2020.44	1.45402	1.35052	0.00151976	0.0303733		PPME1|51400|30178	5309.48	7154.35	1.34724	1.25626	0.00561571	0.0697353
	UPP1|7378|12576	876.753	1309.9	1.49501	1.37766	0.00151824	0.0303733		TRIM8|81603|15579	1918.45	2485.74	1.29728	1.22676	0.00568593	0.0702254
	CD109|135228|21685	4968.47	6477.76	1.30429	1.24669	0.00152535	0.0304409		IQCJ-SCHIP1|100505385|38842	2948.11	3776.13	1.28146	1.21639	0.00570265	0.0703157
	LRPAP1|4043|6701	3593.02	2758.99	0.768257	0.80293	0.00154389	0.0307664		LOC400927-CSNK1E|102800317|NA	1383.75	1971.57	1.42469	1.29632	0.00572899	0.0704821
	SLC12A9|56996|17435	828.363	598.451	0.72262	0.765425	0.00155957	0.031034		OTUD1|220213|27346	97.4458	185.674	1.89986	1.50974	0.00576702	0.0707933
	C7orf72|100130988|22564	167.522	319.207	1.93962	1.6519	0.00156783	0.0311088		EFEMP2|30008|3219	150.495	278.762	1.85508	1.49257	0.00581701	0.0711788
	IRGQ|126298|24868	1470.15	1095.09	0.744417	0.784586	0.00156773	0.0311088		GIPR|2696|4271	2400.93	3211.14	1.33758	1.24672	0.00581924	0.0711788
	SDC1|6382|10658	3618.43	2765.37	0.76503	0.799896	0.00157649	0.0312357		GMDS-AS1|100508120|48993	1283.41	1625.36	1.26719	1.20945	0.00582506	0.0711788
	FLJ37035|399821|NA	1028.17	1489.38	1.44849	1.34596	0.00159116	0.0314363		HGD|3081|4892	314.145	463.504	1.47695	1.32347	0.00584735	0.0713356
	UGP2|7360|12527	2415.1	3060.51	1.2687	1.2236	0.00158966	0.0314363		FOXN3|1112|1928	6227.09	8010.56	1.286	1.218	0.00591945	0.0717834
	COQ9|57017|25302	1595.41	1219.56	0.763818	0.798761	0.00160668	0.0316728		TDP1|55775|18884	5656.82	6785.06	1.19926	1.16685	0.00595742	0.072042
	TPST2|8459|12021	2145.74	1614.75	0.751833	0.79048	0.00160772	0.0316728		LOC101929710|101929710|NA	649.762	924.742	1.4284	1.2988	0.00597279	0.0721016
	UBTF|7343|12511	4512.31	3578.9	0.79366	0.825314	0.00161423	0.0317557		SEPSECS|51091|30605	1326.45	1744	1.31494	1.23386	0.00603829	0.072512
	OPTN|10133|17142	505.777	774.372	1.53001	1.40026	0.00162022	0.0318221		ZBTB44|29068|25001	3125.03	3765.71	1.20457	1.1646	0.00604374	0.0725144
	TMEM164|84187|26217	2793.53	3443.63	1.23335	1.19938	0.00162221	0.0318221		CALN1|83698|13248	247.215	363.867	1.47267	1.31913	0.00607074	0.0727119
	FBXO8|26269|13587	1096.16	1600.21	1.46275	1.35525	0.00163269	0.0319369		PPP2R2B|5521|9305	88.8472	179.986	2.02854	1.54741	0.00609239	0.0728511
	L3MBTL3|84456|23035	5254.48	4307.34	0.819653	0.843975	0.00163174	0.0319369		BRIP1|83990|20473	14701.1	18580.6	1.26379	1.20593	0.00611018	0.0728684
	BCL10|8915|989	1243.47	1686.78	1.35798	1.28547	0.00164821	0.0321494		IL1RAP|3556|5995	666.38	1117.67	1.68559	1.41355	0.00613854	0.0730804
	KNOP1|400506|34404	1806.01	1352.56	0.748951	0.788496	0.00164624	0.0321494		COX20|116228|26970	1522.92	2079.7	1.36622	1.26531	0.00614771	0.0731264
	BCR|613|1014	10637.4	8235.88	0.774143	0.808099	0.00167093	0.0323188		BFSP2-AS1|85003|28425	216.234	351.872	1.64936	1.39913	0.00620507	0.0734646
	DNMT3A|1788|2978	4521.98	3562.44	0.787535	0.818771	0.00166303	0.0323188		FCHO2|115548|25180	3994.4	4857.15	1.2168	1.17517	0.006203	0.0734646
	ITGA1|3672|6134	1811.83	2381.39	1.31605	1.2559	0.00166803	0.0323188		NLGN1|22871|14291	107.824	217.585	2.00016	1.54307	0.00622203	0.073504
	NLRP2|55655|22948	1838.09	1373.35	0.746319	0.782961	0.0016604	0.0323188		FAM129A|116496|16784	888.328	1253.29	1.41254	1.29046	0.0062361	0.0735444
	PRPSAP1|5635|9466	3641.01	2777.35	0.762149	0.796924	0.00166943	0.0323188		PPP2R5B|5526|9310	254.072	407.021	1.60106	1.37652	0.00630097	0.0739935
	RRP7BP|91695|30454	1904.18	1328.63	0.698841	0.749769	0.00166493	0.0323188		CHSY1|22856|17198	7085.87	8751.97	1.23497	1.18449	0.00640645	0.074931
	SPICE1|152185|25083	2258.06	3020.18	1.33664	1.26952	0.00168078	0.0324637		FAM13A-AS1|285512|19370	221.423	354.419	1.59812	1.3739	0.00640794	0.074931
	ADGRB2|576|944	1761.17	1199.38	0.680823	0.736486	0.00169249	0.032508		RXRB|6257|10478	930.336	1284.09	1.38249	1.26934	0.00641424	0.074931
	INTS13|55726|20174	2687.15	3771.18	1.40393	1.31392	0.00168972	0.032508		KDM5B|10765|18039	3087.85	4019.34	1.30233	1.22906	0.00643644	0.0750737
	LINC01191|440900|49595	341.057	528.789	1.55565	1.4104	0.00168867	0.032508		MC1R|4157|6929	858.801	1265.72	1.47222	1.31631	0.00644983	0.0751664
	PBX3|5090|8634	4154.45	2917.17	0.701712	0.756575	0.00169017	0.032508		KIAA1549L|25758|24836	123.699	215.482	1.74575	1.43361	0.00656192	0.0759923
	ALG12|79087|19358	954.322	670.336	0.704109	0.754561	0.00170429	0.0325688		SLC11A1|6556|10907	438.732	711.169	1.62262	1.38378	0.00657756	0.0760772
	FBXO42|54455|29249	5899.76	7488.79	1.26926	1.22411	0.00170508	0.0325688		FAM216A|29902|30180	1410.89	1997.15	1.41659	1.28876	0.00659343	0.0761969
	TRIM35|23087|16285	2050.79	1523.15	0.742238	0.782764	0.00170334	0.0325688		LINC00882|100302640|48568	529.54	760.677	1.42772	1.28164	0.00664131	0.076686
	TXNDC16|57544|19965	1295.03	1831.11	1.41343	1.32342	0.00170115	0.0325688		DBP|1628|2697	2668.59	3948.34	1.47996	1.321	0.0066746	0.0768775
	ARPC1B|10095|704	4992.71	3993.78	0.799824	0.826211	0.00171198	0.0326425		TK1|7083|11830	4826.04	6119.68	1.26772	1.20102	0.00672438	0.077322
	MICAL3|57553|24694	16913.5	13644.2	0.806665	0.831881	0.00171367	0.0326425		GRAMD3|65983|24911	695.138	954.209	1.37466	1.26581	0.00675852	0.0775854
	RYBP|23429|10480	4173.2	5468.88	1.3115	1.25239	0.00171769	0.032674		SLC2A7|155184|13445	1296.95	2004.48	1.54774	1.35006	0.00678049	0.077644
	TMEM120B|144404|32008	6003.84	4529.98	0.754613	0.792248	0.0017412	0.0330756		TRIM66|9866|29005	3020.58	4078.05	1.35018	1.25332	0.00677168	0.077644
	TSTA3|7264|12390	1646.53	1160.39	0.706759	0.756545	0.00174839	0.0331665		LINC01572|101927957|51385	8723.35	10777.3	1.236	1.18564	0.00680371	0.0778452
	NRSN2-AS1|100507459|51222	688.286	973.11	1.41481	1.32236	0.00175385	0.033179		CD163L1|283316|30375	491.49	679.395	1.38968	1.27372	0.00691886	0.0788185
	STARD4-AS1|100505678|44117	552.775	802.229	1.4535	1.34915	0.00175303	0.033179		EFNA4|1945|3224	478.054	694.255	1.44977	1.30255	0.00694738	0.0790308
	PLEKHA8P1|51054|30222	637.053	895.844	1.40909	1.31933	0.00175767	0.0332059		CXorf57|55086|25486	625.376	867.34	1.3886	1.27333	0.00701364	0.0794201
	PPIC|5480|9256	783.282	552.045	0.704271	0.755768	0.00176296	0.0332149		ELL|8178|23114	4926.18	5910.13	1.19967	1.16005	0.00700668	0.0794201
	ZDHHC2|51201|18469	2860.19	2270.48	0.793093	0.82454	0.00176082	0.0332149		LOC102723582|102723582|NA	2138.92	2827.31	1.32385	1.23757	0.00701611	0.0794201
	RAB5C|5878|9785	2747.26	1992.67	0.724843	0.770701	0.0017743	0.033239		SLC12A6|9990|10914	2331.65	2890.56	1.24074	1.18959	0.00700423	0.0794201
	RNASE4|6038|10047	191.346	339.58	1.78844	1.5565	0.00178007	0.033239		GAPLINC|100505592|51308	179.414	284.992	1.59729	1.36828	0.00704843	0.0796288
	RNF223|401934|40020	134.306	246.148	1.83526	1.58528	0.00176883	0.033239		AK7|122481|20091	896.582	1363.3	1.51937	1.33492	0.00708998	0.0798635
	SERINC2|347735|23231	1619.68	1207.05	0.745357	0.786937	0.00178043	0.033239		RARA|5914|9864	1298.75	1646.37	1.26822	1.20639	0.00707842	0.0798635
	SLC45A2|51151|16472	152.18	275.218	1.81243	1.5691	0.0017835	0.033239		LOC105376360|105376360|NA	569.711	1247.44	2.18859	1.54529	0.00710385	0.0798704
	TXN2|25828|17772	1534.21	1175.45	0.764845	0.80055	0.00178176	0.033239		ZMIZ1-AS1|283050|27433	1601.19	2442.43	1.52452	1.33398	0.00710795	0.0798704
	ZNF33A|7581|13096	2533.66	3221.02	1.27256	1.22605	0.00177636	0.033239		CACNG8|59283|13628	1105.93	1586.68	1.43614	1.28769	0.00720198	0.0807955
	ZSWIM6|57688|29316	9138.27	11127.5	1.2177	1.1855	0.00177511	0.033239		SDHAF3|57001|21752	5972.62	7702.89	1.28973	1.21866	0.00727819	0.0813982
	ATG13|9776|29091	2987.15	3766.5	1.26093	1.21702	0.00179256	0.0333629		MOGAT1|116255|18210	108.539	202.019	1.85672	1.46065	0.00729384	0.081495
	DNHD1|144132|26532	1092.38	1464.95	1.33926	1.2723	0.00179745	0.0334089		ZNF185|7739|12976	401.254	560.486	1.40033	1.27619	0.00733572	0.0816987
	GAMT|2593|4136	762.188	505.003	0.666225	0.727366	0.00180341	0.0334746		KIF27|55582|18632	1768.63	2137.38	1.20944	1.17089	0.00738065	0.0819583
	RELB|5971|9956	968.82	1389.13	1.43452	1.3326	0.00182174	0.0337695		MCPH1-AS1|100507530|51655	3407.22	4198.28	1.23384	1.18412	0.00736715	0.0819583
	HNF1B|6928|11630	1102.62	1528.74	1.38796	1.30433	0.00182722	0.0338257		MARCH8|220972|23356	2500.05	3184.33	1.27302	1.20952	0.00743225	0.0823091
	MSI1|4440|7330	1731.84	1217.37	0.702692	0.759982	0.00183515	0.0339269		HTRA4|203100|26909	75.7735	150.936	1.96011	1.48413	0.00744546	0.0823233
	GJC2|57165|17494	693.719	960.488	1.38261	1.29982	0.00185397	0.034229		KIFAP3|22920|17060	1364.04	1817.57	1.33186	1.24125	0.00744252	0.0823233
	SOGA1|140710|16111	8106.48	6540.68	0.806714	0.833757	0.00187158	0.0345081		RUNDC1|146923|25418	1281.7	1690.16	1.31986	1.23664	0.00749394	0.0826608
	EIF5|1983|3299	6393.23	4830.55	0.755563	0.795543	0.00188181	0.0346504		NOD2|64127|5331	754.416	1092.4	1.44803	1.29734	0.00756846	0.0832832
	PDXDC1|23042|28995	6747.74	5507.71	0.81596	0.846185	0.00189212	0.0347938		IARS2|55699|29685	3568.52	4287.34	1.20177	1.16377	0.00757858	0.0833281
	IQCG|84223|25251	1622.72	2051.67	1.26529	1.2193	0.00189793	0.0348542		MPL|4352|7217	465.253	719.14	1.54708	1.33592	0.00759418	0.0833669
	CDA|978|1712	991.614	1423.07	1.43651	1.33488	0.00190552	0.0349378		PARP11|57097|1186	484.602	654.537	1.34826	1.2503	0.00766049	0.083762
	DNAJC27-AS1|729723|42943	1316.69	1903.56	1.44884	1.34259	0.00191081	0.0349378		LOC100270804|100270804|NA	138.31	231.759	1.67155	1.38723	0.00770761	0.0840775
	PER2|8864|8846	3658.43	4690.27	1.28262	1.2302	0.00191043	0.0349378		LINC00672|100505576|44353	142.142	268.912	1.89473	1.4582	0.00783652	0.0852996
	SLC22A13|9390|8494	232.341	365.467	1.57541	1.42297	0.0019126	0.0349378		LOC101927365|101927365|NA	1338.28	1768.36	1.32365	1.22565	0.00783818	0.0852996
	TTPAL|79183|16114	1343.4	1038	0.772561	0.80702	0.00192923	0.035195		NRG4|145957|29862	164.794	280.363	1.70101	1.39646	0.00788568	0.0856141
	ZNF608|57507|29238	1414.19	2177.32	1.53632	1.39886	0.00193403	0.0352361		ANK3|288|494	6671.56	7890.13	1.1833	1.15018	0.00793715	0.0859677
	BCAR1|9564|971	8288.34	6524.06	0.786965	0.817222	0.001951	0.0354517		CCNB3|85417|18709	87.4832	159.871	1.83642	1.44214	0.00796763	0.0860978
	MEN1|4221|7010	1807.7	1431.13	0.79042	0.818585	0.00194969	0.0354517		ULK1|8408|12558	1996.32	2696.28	1.35002	1.2484	0.00803103	0.0865407
	PINK1|65018|14581	653.319	1047.91	1.60479	1.43729	0.00196856	0.0357238		LOC100129055|100129055|NA	85.523	155.368	1.82505	1.38125	0.00810552	0.0871106
	ZNF84|7637|13159	1395.34	1862.93	1.33629	1.26837	0.0019875	0.0360202		PKD1L2|114780|21715	318.047	569.922	1.7919	1.41706	0.00823353	0.0881435
	POLR2E|5434|9192	2464.11	1862.59	0.757562	0.80179	0.00199354	0.0360823		DDX58|23586|19102	1639.36	2018.05	1.23095	1.18452	0.0082526	0.0882412
	IFI30|10437|5398	426.754	267.36	0.632519	0.703453	0.0020046	0.036235		LPIN3|64900|14451	878.803	1136.94	1.29507	1.2181	0.00829029	0.0885452
	TBC1D13|54662|25571	1480.93	1140.88	0.770094	0.807601	0.00202645	0.036582		TAF1|6872|11535	132.255	222.697	1.67797	1.38167	0.00830058	0.0885866
	CPT1A|1374|2328	5681.35	4384.05	0.771499	0.80542	0.00203559	0.0366991		ADAMTS13|11093|1366	973.022	1256.02	1.29332	1.2168	0.00832972	0.08872
	ASB2|51676|16012	89.6085	202.074	2.2685	1.82203	0.00205097	0.0369281		LOC102723885|102723885|NA	501.26	819.17	1.63553	1.37127	0.00833235	0.08872
	GPAM|57678|24865	1730.59	1305.35	0.753112	0.791126	0.00206598	0.0370536		PPP2R3A|5523|9307	1395.54	1773.64	1.26978	1.20581	0.00836311	0.0889788
	RAPGEF6|51735|20655	10201.4	13003.7	1.27458	1.22624	0.00206432	0.0370536		METTL15|196074|26606	13414.1	15618.9	1.16452	1.13875	0.0085265	0.0904385
	TAF3|83860|17303	4890.35	3288.75	0.672035	0.734269	0.00206478	0.0370536		PARP16|54956|26040	923.6	1217.89	1.31632	1.23111	0.00862517	0.0911351
	MICA|100507436|7090	1454.23	1063.85	0.730329	0.773763	0.002095	0.0375252		TXNRD1|7296|12437	18295.7	23934.4	1.30833	1.22461	0.00861609	0.0911351
	MARCKS|4082|6759	706.894	1015.16	1.43806	1.33017	0.00211329	0.0378037		LOC101929512|101929512|NA	705.219	1023.28	1.45619	1.2964	0.00863557	0.0911753
	LOC100506124|100506124|NA	894.704	1215.1	1.35778	1.28191	0.00211657	0.0378135		PAM|5066|8596	9453.7	12097.8	1.27993	1.21429	0.00864973	0.0911816
	PTMS|5763|9629	1557.6	1142.84	0.732519	0.77788	0.00212234	0.0378676		RAD21L1|642636|16271	137.416	228.682	1.66513	1.37464	0.00865199	0.0911816
	MANBA|4126|6831	3944.03	4936.57	1.25161	1.21107	0.00212561	0.0378771		LINC00469|283982|26863	234.623	405.575	1.73698	1.39497	0.00867714	0.0912653
	TRABD|80305|28805	3061.36	2329.83	0.762801	0.799692	0.0021364	0.0380202		C4orf36|132989|28386	110.682	194.007	1.75539	1.402	0.00876241	0.0918238
	MORC4|79710|23485	1783.27	1332.72	0.747459	0.789872	0.00215577	0.0382172		DUSP5P1|574029|32020	1803.12	2438.15	1.3529	1.24645	0.00876182	0.0918238
	TP53I11|9537|16842	2148.32	1563.54	0.727476	0.773199	0.00215377	0.0382172		WDR11-AS1|283089|27437	796.624	1086.55	1.36385	1.25262	0.00877759	0.0918322
	TSNAX-DISC1|100303453|49177	1697.32	2193.67	1.29365	1.23819	0.00215073	0.0382172		DNAJC27|51277|30290	1264.84	1596.6	1.26317	1.1962	0.00879525	0.0919473
	NPHP3-ACAD11|100532724|48351	1924.46	2921.32	1.51861	1.38133	0.00216578	0.0383454		FLJ21408|400512|NA	1706.89	2172.38	1.27459	1.20348	0.00883639	0.0921681
	MRE11|4361|7230	3612.72	4432.74	1.22668	1.18949	0.00217404	0.0384423		KCNMB4|27345|6289	1178.14	1560.5	1.32598	1.23538	0.00885785	0.0922526
	ZSWIM5|57643|29299	1045.25	1383.5	1.32324	1.25676	0.00218006	0.0384995		AKR1E2|83592|23437	622.745	823.13	1.32275	1.23133	0.00891621	0.0927206
	SLC6A6|6533|11052	3202.63	4275.04	1.33535	1.26602	0.00219172	0.0386066		MAFK|7975|6782	2291.56	2945.32	1.28702	1.21302	0.00894054	0.0928337
	SNAPC3|6619|11136	2343.17	3029.73	1.29315	1.2374	0.00219023	0.0386066		DOT1L|84444|24948	11250.9	13949.5	1.24007	1.18398	0.00897711	0.0930631
	CALM1|801|1442	3160.84	2415.35	0.763572	0.800159	0.00221091	0.0388081		LOC100288798|100288798|NA	13939.7	17978.5	1.28975	1.2146	0.00898285	0.0930631
	RMDN2|151393|26567	440.11	623.615	1.42164	1.31691	0.00221158	0.0388081		NT5DC1|221294|21556	5618.06	6839.16	1.21753	1.17185	0.00905566	0.0935368
	SBF2|81846|2135	13671.9	16567.9	1.21225	1.17944	0.00220958	0.0388081		DCT|1638|2709	269.314	423.599	1.58047	1.34007	0.00908608	0.0937808
	BAHD1|22893|29153	2083.86	1633.4	0.783229	0.821143	0.00221591	0.0388347		FAM110C|642273|33340	582.748	932.806	1.60582	1.34985	0.0091246	0.0938937
	AOAH|313|548	143.565	231.84	1.61845	1.4397	0.00224121	0.0392167		UAP1|6675|12457	1480.09	1822.69	1.23246	1.18231	0.00913101	0.0938937
	RBM42|79171|28117	693.387	495.113	0.712115	0.763628	0.00224339	0.0392167		SEPT7-AS1|101928545|51153	629.994	882.524	1.40966	1.2725	0.00916337	0.0940863
	RNF217|154214|21487	3985.95	4805.9	1.20585	1.17404	0.00225379	0.0393488		SCARB1|949|1664	8321.5	10235.8	1.22972	1.17568	0.00924602	0.0944435
	LINC01397|104355139|50677	356.784	547.755	1.53339	1.39018	0.00226941	0.0395714		TECTA|7007|11720	333.992	509.924	1.52801	1.32094	0.00921703	0.0944435
	SIN3A|25942|19353	11142.5	13212.2	1.18558	1.16367	0.00229434	0.0399557		LINC01011|401232|33812	1367.11	2001.94	1.46513	1.29784	0.00930824	0.094659
	C20orf27|54976|15873	1336.46	913.381	0.684406	0.743459	0.00230462	0.040019		MIR181A2HG|100379345|37188	385.409	599.728	1.55773	1.33017	0.00929162	0.094659
	DVL1|1855|3084	3678.5	2922.98	0.796265	0.82613	0.00230927	0.040019		PUS10|150962|26505	1790.47	2312.91	1.2918	1.21638	0.0092772	0.094659
	SIAH2|6478|10858	3117.9	3918.08	1.25627	1.21203	0.00230957	0.040019		CECR5-AS1|100130717|1842	881.121	1196.95	1.36061	1.24973	0.00931832	0.0946917
	ZDHHC18|84243|20712	2696.44	2011.73	0.74549	0.7967	0.00230876	0.040019		RBFADN|100506070|48591	170.911	252.876	1.47642	1.30332	0.00935817	0.0949411
	MB21D2|151963|30438	1279.36	1696.28	1.32594	1.25819	0.0023247	0.0401804		SRSF9|8683|10791	1872.36	2332.8	1.24603	1.18882	0.00936349	0.0949411
	PCNX3|399909|18760	4253.45	3293.48	0.77517	0.809193	0.00232423	0.0401804		FOXL1|2300|3817	132.604	227.814	1.71852	1.38164	0.00943162	0.0955305
	HFM1|164045|20193	1.07281e+06	774391	0.721833	0.771117	0.00236551	0.0408346		LOC648987|648987|NA	4381.98	5960.87	1.36076	1.24447	0.00946277	0.0956668
	SHB|6461|10838	10713	13796.6	1.28803	1.23287	0.00237072	0.0408734		C8orf37-AS1|100616530|50444	2259.79	3172.61	1.40388	1.2694	0.00953252	0.0962311
	UBE2O|63893|29554	8028.69	9792.16	1.21957	1.18476	0.00238411	0.041053		TMEM57|55219|25572	1725.51	2248.94	1.30259	1.21533	0.00956365	0.0964044
	SKIV2L|6499|10898	882.702	625.554	0.708383	0.761844	0.00239687	0.0412214		RSPH9|221421|21057	293.387	419.002	1.42684	1.27635	0.00958232	0.09644
	SCAMP1|9522|10563	3800.25	4715.34	1.23999	1.2013	0.00240035	0.04123		MFSD8|256471|28486	3949.41	4740.77	1.20038	1.16149	0.00962203	0.0965417
	CHID1|66005|28474	8535.31	6320.69	0.74083	0.787609	0.00241686	0.041462		ALDH8A1|64577|15471	442.26	680.921	1.53871	1.31827	0.00964106	0.0966205
	GRK3|157|290	4097.19	3191.35	0.778316	0.815608	0.00243518	0.0417027		LRRC27|80313|29346	343.624	521.5	1.52005	1.31387	0.00965028	0.0966427
	MBNL2|10150|16746	10422.4	13528.3	1.29814	1.24274	0.00243694	0.0417027		GDPGP1|390637|34360	530.707	788.207	1.48718	1.29964	0.00966171	0.0966871
	LINC01030|101937451|49016	184.073	299.275	1.62399	1.44103	0.00247065	0.0422273		ERICH6|131831|28602	203.298	334.668	1.64896	1.35914	0.00969392	0.0968195
	ARHGAP45|23526|17102	652.901	895.696	1.37653	1.29007	0.00248087	0.0422973		IL10RA|3587|5964	118.19	207.231	1.75815	1.38422	0.00971564	0.0968598
	SLC25A44|9673|29036	1213.29	904.114	0.743544	0.78737	0.00247821	0.0422973		NEDD4L|23327|7728	4565.44	5919.22	1.29726	1.21682	0.00974497	0.0968598
	THSD1|55901|17754	1119.38	1504.46	1.34713	1.2719	0.00248446	0.0423062		CITED2|10370|1987	263.336	412.48	1.57185	1.33274	0.00977432	0.0969012
	ARV1|64801|29561	1262.62	940.575	0.744292	0.787288	0.00249434	0.0424203		NATD1|256302|30770	248.507	418.862	1.68394	1.36123	0.00976738	0.0969012
	SIRPA|140885|9662	2074.65	1513.93	0.728385	0.776311	0.0024973	0.0424203		PCF11|51585|30097	7816.7	9675.53	1.23829	1.18193	0.00980643	0.0971402
	MTCH1|23787|17586	2937.34	2251.72	0.766455	0.803316	0.00251003	0.0425841		DIAPH2|1730|2877	8002.94	9551.58	1.19399	1.15633	0.00985799	0.0973812
	CALR|811|1455	2817.63	1923.84	0.682278	0.744413	0.00251624	0.0425849		FLJ37453|729614|NA	2611.78	3615.83	1.38483	1.25201	0.00993004	0.0978829
	LOC101928021|101928021|NA	915.775	1358.23	1.48292	1.35556	0.00251585	0.0425849		MAP3K2|10746|6854	1654.5	2067.82	1.25005	1.19064	0.00995046	0.0980142
	CERS2|29956|14076	1889.27	1413.87	0.749153	0.792637	0.00252917	0.0426585		PKD1|5310|9008	6902.91	8348.05	1.21016	1.1667	0.00996553	0.0980927
	DPY19L1P1|100129460|22395	3211.69	3965.97	1.23637	1.19727	0.00253303	0.0426585		HIPK3|10114|4915	4604.72	5541.57	1.20375	1.15868	0.00999068	0.0981507
	LINC00704|100216001|44678	219.564	370.956	1.69749	1.50104	0.00253545	0.0426585		LTBP3|4054|6716	4880.54	6153.97	1.26123	1.1983	0.00998673	0.0981507
	MKNK2|2872|7111	4524.68	6786.44	1.50037	1.36712	0.00253522	0.0426585		GPR19|2842|4473	456.941	654.166	1.43241	1.27819	0.0100456	0.0984571
	TNK2|10188|19297	5962.93	4809.23	0.80625	0.834131	0.00253603	0.0426585		INTS6L|203522|27334	618.732	846.127	1.36768	1.24772	0.0100696	0.0985323
	CLEC16A|23274|29013	6250.91	5029.13	0.804131	0.831607	0.00254218	0.0427098		C2orf48|348738|26322	6297.36	7940.82	1.26062	1.1951	0.0101638	0.0990185
	CES2|8824|1864	1993.82	1562.92	0.784679	0.817796	0.00254642	0.0427292		ID2|3398|5361	839.992	1250.93	1.48874	1.29911	0.0101474	0.0990185
	ERGIC1|57222|29205	6832.57	5422.61	0.79348	0.823829	0.00257208	0.0431073		SLC6A16|28968|13622	1790.51	2265.85	1.26589	1.19889	0.0102404	0.099172
	PGRMC2|10424|16089	2596	3229.73	1.24461	1.2033	0.00258097	0.0432038		GJA3|2700|4277	852.843	1127.4	1.32514	1.22895	0.0103065	0.0995289
	MAN2A2|4122|6825	1070.61	793.837	0.742608	0.787561	0.00261259	0.0436274
	SPRY4|81848|15533	4277.92	3309.43	0.773582	0.810382	0.00261128	0.0436274
	JRK|8629|6199	2975.6	2330.83	0.784433	0.81585	0.002626	0.0437575
	RORA-AS1|101928784|51410	1175.32	1514	1.28922	1.2343	0.00262672	0.0437575
	NBEAL2|23218|31928	4571.09	3507.57	0.768118	0.811321	0.00263265	0.0438022
	UBA6|55236|25581	4506.76	5665.29	1.25787	1.21169	0.00263574	0.0438022
	ATG16L1|55054|21498	4894.08	3795.64	0.775559	0.817519	0.0026404	0.0438268
	EFHD2|79180|28670	2010.93	2801.89	1.39436	1.30141	0.00265117	0.0439
	SNAP47|116841|30669	3535.43	2786.78	0.788079	0.819794	0.00265029	0.0439
	HS6ST1|9394|5201	5620.81	4421.82	0.786982	0.825203	0.00265628	0.0439091
	TPRA1|131601|30413	1857.7	1387.37	0.747099	0.786558	0.00265807	0.0439091
	NDUFAB1|4706|7694	2028.44	1512.98	0.74545	0.78939	0.00270149	0.0445415
	NEURL1|9148|7761	317.837	505.679	1.59556	1.4217	0.00270281	0.0445415
	MUM1|84939|29641	4580.88	3296.02	0.71918	0.770691	0.00271051	0.0446152
	ESYT2|57488|22211	7027.29	8323.77	1.18488	1.15879	0.00272585	0.0448142
	NARFL|64428|14179	1762.26	1311.45	0.74497	0.791143	0.00273595	0.0449268
	PEA15|8682|8822	807.998	549.192	0.679533	0.741248	0.00275261	0.0451467
	RER1|11079|30309	3719.81	3021.85	0.812325	0.838515	0.00276345	0.0451698
	RGS19|10287|13735	839.343	590.115	0.703669	0.763687	0.00276383	0.0451698
	UBE2J2|118424|19268	5191.42	4042.25	0.778362	0.813299	0.00275791	0.0451698
	APAF1|317|576	3043.41	4119.29	1.353	1.27565	0.00279714	0.0456063
	TCP1|6950|11655	3730.45	2566.12	0.68759	0.748648	0.00279465	0.0456063
	CTU1|90353|29590	915.551	632.171	0.69101	0.746414	0.00281871	0.0458497
	ECT2L|345930|21118	293.66	523.336	1.78013	1.52465	0.00281797	0.0458497
	GUSB|2990|4696	2885.12	2279.76	0.79008	0.819956	0.00283689	0.0460911
	OTULIN|90268|25118	2279.9	1730.22	0.757842	0.80046	0.00284866	0.0462279
	TKT|7086|11834	9438.12	7452.84	0.789866	0.822171	0.00285954	0.04635
	LOC105616981|105616981|NA	270.763	430.178	1.5871	1.41257	0.00287245	0.0465048
	THAP8|199745|23191	494.999	765.69	1.54938	1.39604	0.0028943	0.0468036
	ACVR2B-AS1|100128640|44161	206.062	392.375	1.90792	1.58992	0.00291306	0.0469969
	TRAF3IP1|26146|17861	3000.22	2144.65	0.714072	0.771956	0.00291153	0.0469969
	NECAP2|55707|25528	1518.56	1186.46	0.780695	0.814832	0.00292039	0.0470602
	PAIP2B|400961|29200	491.545	784.007	1.59417	1.41759	0.00292818	0.0470607
	SLC2A8|29988|13812	750.947	540.51	0.721922	0.77406	0.00292889	0.0470607
	UGDH|7358|12525	2383.1	1854.94	0.778383	0.814497	0.00293064	0.0470607
	MVB12B|89853|23368	1835.54	1450.88	0.789398	0.822071	0.00293631	0.0470969
	GPRC5C|55890|13309	1876.04	2734.68	1.45834	1.3382	0.00294509	0.0471137
	MIGA2|84895|23621	1765.83	1334.76	0.75471	0.796427	0.00294759	0.0471137
	ZNF215|7762|13007	875.108	1222.63	1.39571	1.30002	0.00294242	0.0471137
	LOC101928438|101928438|NA	1780.57	2321.4	1.30575	1.24285	0.00296024	0.0472612
	C7orf43|55262|25604	520.689	339.204	0.655258	0.726392	0.00296854	0.0473126
	CARMN|728264|42872	793.11	1234.67	1.55772	1.39621	0.00299068	0.0473126
	CFAP221|200373|33720	193.136	346.213	1.79432	1.52531	0.00298825	0.0473126
	DNTTIP1|116092|16160	1529.73	1971.66	1.28996	1.23247	0.00299087	0.0473126
	FBXO33|254170|19833	1057.28	1413.86	1.34021	1.26463	0.00298661	0.0473126
	LINC01876|101929378|52695	7312.72	9314.78	1.27368	1.22017	0.00298627	0.0473126
	NUDC|10726|8045	5733.21	4030.06	0.702623	0.758703	0.00298411	0.0473126
	PUS3|83480|25461	627.345	409.352	0.651063	0.728114	0.00298653	0.0473126
	LBHD1|79081|28351	3183.93	4110.17	1.29088	1.22864	0.00300728	0.0475178
	SCARA3|51435|19000	1977.76	1417.17	0.716212	0.776218	0.00302609	0.0477603
	PPP2R5D|5528|9312	1631.55	1251.27	0.766007	0.805392	0.0030441	0.047935
	SEC11C|90701|23400	675.396	488.737	0.723001	0.773699	0.00304234	0.047935
	B3GNT4|79369|15683	427.934	597.117	1.39771	1.29989	0.00305095	0.0479881
	LOC148413|148413|NA	575.105	394.994	0.690792	0.752493	0.00305972	0.0480168
	SLC35B2|347734|16872	921.867	660.353	0.716314	0.771041	0.00305882	0.0480168
	ABHD3|171586|18718	5683.75	4021.72	0.707135	0.763862	0.00306823	0.0480957
	DDA1|79016|28360	1865.56	1452.34	0.778368	0.813167	0.00307811	0.0481199
	NEAT1|283131|30815	7061.97	8491.53	1.2026	1.17174	0.00307837	0.0481199
	RNF19B|127544|26886	1313.12	1023.68	0.779001	0.815387	0.00308023	0.0481199
	C19orf68|374920|34495	5294.08	4290.97	0.810117	0.844664	0.00309985	0.0483717
	CEP89|84902|25907	3051.02	2420.16	0.792345	0.827357	0.00310702	0.0483742
	RELL1|768211|27379	2896.55	3500.7	1.20834	1.17759	0.00310512	0.0483742
	MRPL49|740|1176	1077.06	815.865	0.756755	0.799324	0.00312852	0.0486032
	NDUFA5|4698|7688	1966.18	2590.03	1.31734	1.24838	0.00312877	0.0486032
	PITRM1-AS1|100507034|44675	382.526	576.79	1.50542	1.35934	0.00315407	0.0489412
	LSM10|84967|17562	510.844	346.82	0.678488	0.743337	0.00318204	0.0493199
	ZER1|10444|30960	2257.01	3009.59	1.33387	1.2526	0.00318933	0.0493773
	CTDSPL|10217|16890	6579.49	5182.84	0.787386	0.825777	0.00323182	0.0495906
	DSCAS|101927698|51116	493.559	781.822	1.58151	1.40576	0.00321539	0.0495906
	FUT10|84750|19234	6438.5	5148.61	0.799308	0.830983	0.00321592	0.0495906
	LINC00441|100862704|42778	351.007	513.467	1.46688	1.33926	0.0032287	0.0495906
	RPS19|6223|10402	8683.72	6791.1	0.782105	0.817241	0.00322794	0.0495906
	TMEM64|169200|25441	1702.36	2140.38	1.2575	1.20993	0.00321811	0.0495906
	WIPI1|55062|25471	1633.21	2325.39	1.42534	1.32269	0.00322567	0.0495906
	WNT9A|7483|12778	1285.18	970.729	0.757281	0.799288	0.00322358	0.0495906
	TRRAP|8295|12347	13089.2	10671.6	0.815198	0.840565	0.00323651	0.0496073
	AGTPBP1|23287|17258	5197.05	6304.66	1.21335	1.18067	0.00325759	0.0498198
	EMC8|10328|7864	3974.61	2987.11	0.751423	0.794815	0.00325436	0.0498198
	PDIA3|2923|4606	4695.28	3580.08	0.761912	0.807276	0.00326848	0.0499311
	CCDC30|728621|26103	344.833	210.801	0.611975	0.696189	0.00328614	0.0501455
	CALM3|808|1449	1923.43	1453.59	0.754821	0.800902	0.00329427	0.0502039
	RPS5|6193|10426	3262.02	2471.27	0.757686	0.802116	0.00329724	0.0502039
	CS|1431|2422	3674.04	2816.03	0.766167	0.806969	0.00330537	0.0502519
	MFAP3L|9848|29083	1327.82	1034.49	0.778665	0.815186	0.00331495	0.0502519
	MON1A|84315|28207	740.433	530.206	0.715026	0.773745	0.00331476	0.0502519
	NIPA2|81614|17044	3179	2489.02	0.782234	0.827304	0.00331183	0.0502519
	BIK|638|1051	2402.17	3307.98	1.3782	1.28644	0.00332054	0.0502688
	HECTD4|283450|26611	8176.57	6572.45	0.803584	0.838989	0.00332335	0.0502688
	ATP2A2|488|812	15381.8	12290.6	0.798903	0.835662	0.00332977	0.0503108
	KDM4A-AS1|100132774|40528	545.209	353.677	0.650334	0.729235	0.00333803	0.0503647
	NDUFAF1|51103|18828	876.941	659.199	0.751264	0.795962	0.00334063	0.0503647
	COQ4|51117|19693	2003.28	1530.31	0.762978	0.805471	0.00335891	0.0505255
	NAPRT|93100|30450	1008.26	723.468	0.72111	0.773596	0.00336227	0.0505255
	SLC36A4|120103|19660	1952.48	2512.8	1.28917	1.22965	0.00335594	0.0505255
	ADAMTSL5|339366|27912	1478.82	1122.5	0.75921	0.80245	0.00337417	0.0505942
	RAB11FIP5|26056|24845	2144.81	2739.66	1.27811	1.22364	0.00337143	0.0505942
	PGAM5|192111|28763	1416.14	1035.63	0.731683	0.781487	0.00338745	0.050665
	SUSD6|9766|19956	1874.54	1389.18	0.739889	0.790683	0.00338596	0.050665
	TCAM1P|146771|30707	117.109	226.708	1.95024	1.59655	0.0033899	0.050665
	NDUFA7|4701|7691	1975.58	1538.11	0.778197	0.814981	0.00345569	0.0515925
	LINC01814|101929567|52618	387.578	629.42	1.62428	1.42395	0.00346018	0.0516037
	CCNJ|54619|23434	1096.14	803.228	0.732645	0.787104	0.00350322	0.0521894
	NAT16|375607|22030	1739.53	2685.18	1.54498	1.37723	0.00351808	0.0523542
	MGEA5|10724|7056	8258.46	9744.42	1.17951	1.15613	0.00352635	0.0524208
	RSPH3|83861|21054	2173.34	3231.83	1.49008	1.34989	0.00358186	0.0531887
	TP53AIP1|63970|29984	52.8055	143.054	2.66433	1.92151	0.00361119	0.0535666
	PIK3R2|5296|8980	2761.76	2221.05	0.804711	0.837352	0.00364041	0.0539422
	TACC2|10579|11523	4000.75	3205.94	0.801247	0.831954	0.00365521	0.0541034
	DDX50|79009|17906	2386.12	3198.34	1.34216	1.26254	0.00365921	0.0541046
	HSPA1B|3304|5233	945.055	388.748	0.411004	0.557835	0.00366709	0.0541631
	GPRC5A|9052|9836	4409.4	8306.02	1.88424	1.67517	0.00368871	0.0544243
	MAP3K9|4293|6861	4139.3	4977.47	1.20236	1.1714	0.00369947	0.0545248
	CASC9|101805492|48906	257.618	431.356	1.66688	1.4451	0.00371598	0.0547097
	PIGQ|9091|14135	1787.52	1358.37	0.760601	0.804572	0.00372581	0.054796
	TOMM40|10452|18001	2463.94	1745.8	0.708959	0.767564	0.00373479	0.0548697
	COL6A1|1291|2211	1371.34	964.993	0.705096	0.765631	0.00375554	0.0551021
	USP28|57646|12625	2508.08	3209.68	1.27903	1.22229	0.00375859	0.0551021
	ACTR5|79913|14671	1848.84	1444.4	0.780494	0.817664	0.0037678	0.0551473
	CCZ1|51622|21691	916.164	689.034	0.750441	0.796204	0.00378457	0.0551473
	FBXO10|26267|13589	3494.45	4387.07	1.25511	1.20649	0.00378243	0.0551473
	INPP5A|3632|6076	1770.43	1390.21	0.7848	0.820286	0.00378563	0.0551473
	SLC35D2|11046|20799	3690.95	3058.03	0.82865	0.851682	0.00378325	0.0551473
	ZFYVE21|79038|20760	1791.13	1346.53	0.751929	0.799436	0.00377562	0.0551473
	PADI1|29943|18367	222.712	381.399	1.71802	1.46841	0.00379254	0.0551896
	EIF3CL|728689|26347	321.73	186.158	0.577939	0.677005	0.00386205	0.056083
	GSK3A|2931|4616	1377.25	966.387	0.702015	0.766635	0.00386048	0.056083
	HIKESHI|51501|26938	2741.39	2107.13	0.768419	0.809611	0.0038753	0.0562162
	GLRX|2745|4330	225.578	482.666	2.14286	1.674	0.003881	0.0562399
	TRAM2|9697|16855	4184.27	5578.03	1.33358	1.25521	0.00388541	0.0562448
	CSK|1445|2444	2661.42	2035.68	0.764862	0.806872	0.00390908	0.0563145
	LRRC39|127495|28228	232.462	357.057	1.54963	1.37862	0.00390423	0.0563145
	NAB2|4665|7627	1274.58	1786.2	1.40345	1.29764	0.00391062	0.0563145
	PROS1|5627|9456	830.735	1146.28	1.38289	1.2855	0.00389628	0.0563145
	TSSC4|10078|12386	399.237	248.007	0.626524	0.712697	0.00390871	0.0563145
	SEC23B|10483|10702	4484.97	3521.52	0.784448	0.827308	0.00393217	0.056566
	TUFT1|7286|12422	1163.98	1613.98	1.38616	1.28704	0.00394056	0.0566276
	EFCAB7|84455|29379	1446.49	939.432	0.648986	0.732651	0.00395993	0.0567289
	LOC100268168|100268168|NA	380.024	610.469	1.60879	1.4084	0.00395879	0.0567289
	PLAU|5328|9052	766.971	526.665	0.686045	0.753729	0.00395714	0.0567289
	CDNF|441549|24913	696.109	1035.24	1.48898	1.3451	0.003969	0.0567999
	MEGF6|1953|3232	6546.26	8278.36	1.26529	1.2112	0.00397382	0.05681
	NRBP2|340371|19339	610.829	441.88	0.726668	0.782567	0.00400679	0.0572221
	LRP3|4037|6695	1571.39	1148.27	0.73222	0.78342	0.00401329	0.0572557
	CCDC28A|25901|21098	261.912	446.748	1.70436	1.45599	0.00402543	0.0572628
	CLPTM1|1209|2087	3533.53	2870.88	0.812482	0.8436	0.00402187	0.0572628
	PLOD3|8985|9083	1395.49	1076.57	0.770879	0.812396	0.00402622	0.0572628
	DDOST|1650|2728	1496.7	1153.38	0.771207	0.812542	0.00407105	0.0578407
	CCT7|10574|1622	4269.72	3187.54	0.746433	0.794746	0.00407555	0.0578452
	PXDNL|137902|26359	374.91	579.039	1.53704	1.36685	0.00409351	0.057981
	SMAP1|60682|19651	6404.81	7782.31	1.2152	1.17935	0.00409275	0.057981
	KCMF1|56888|20589	10763.5	14226.8	1.32204	1.24607	0.00411686	0.0582153
	TAF6|6878|11540	1243.84	972.842	0.781527	0.821294	0.00411849	0.0582153
	ANKRA2|57763|13208	680.231	916.211	1.35039	1.26447	0.00412917	0.0583066
	CHD2|1106|1917	15667.3	18888.4	1.20571	1.17115	0.00413964	0.0583418
	LRP4-AS1|100507401|44128	462.92	658.592	1.42406	1.30719	0.00414012	0.0583418
	TYW1B|441250|33908	5380.25	4152.19	0.771398	0.809429	0.00414891	0.0584062
	RNF19A|25897|13432	4835.67	6275.99	1.29858	1.22521	0.00415963	0.0584975
	TTYH2|94015|13877	1125.36	787.884	0.699037	0.768083	0.00417626	0.0586715
	DSCR3|10311|3044	3911.33	4768.58	1.21899	1.18162	0.00418991	0.0588035
	GYG1|2992|4699	1481.02	1126.78	0.759743	0.80734	0.00419993	0.058882
	TADA2B|93624|30781	1199.12	883.891	0.737124	0.793012	0.00420403	0.058882
	HSPH1|10808|16969	8627.3	3447.83	0.399582	0.559364	0.00423098	0.0591994
	IRAK1|3654|6112	2005.53	1463.78	0.731769	0.78713	0.00425228	0.0594372
	SLC25A20|788|1421	531.556	355.672	0.66454	0.740166	0.00426415	0.0595429
	HOXA-AS2|285943|43745	72.4558	148.672	2.03494	1.60719	0.00427589	0.0596067
	MRPL12|6182|10378	1638.47	1189.59	0.728027	0.78338	0.00427736	0.0596067
	CCDC91|55297|24855	5740.93	6899.19	1.20223	1.16991	0.00429602	0.0598065
	HPRT1|3251|5157	1866.61	2510.52	1.34467	1.2576	0.0043192	0.0600687
	ZMYND19|116225|21146	1899.57	1383.96	0.730116	0.785679	0.00432608	0.0601038
	MAPK14|1432|6876	5140.07	3983.19	0.774395	0.814512	0.00435989	0.0605126
	UNC5CL|222643|21203	575.264	851.53	1.48319	1.34003	0.00436726	0.0605541
	DFFB|1677|2773	1183.44	825.924	0.697742	0.765893	0.00437231	0.0605633
	CASP7|840|1508	1486.8	1103.34	0.740486	0.794345	0.004377	0.0605675
	ZBTB21|49854|13083	3154.88	4026.56	1.27678	1.21534	0.0043831	0.0605912
	ESR2|2100|3468	1192.85	1522.39	1.27919	1.21958	0.00439234	0.0606582
	CACYBP|27101|30423	2552.62	1688.59	0.660926	0.739158	0.00440758	0.0608079
	LOC101929468|101929468|NA	439.172	753.175	1.71419	1.45533	0.00441673	0.0608383
	SEPT7P9|285961|30810	266.885	402.057	1.50197	1.347	0.00441859	0.0608383
	MYADM|91663|7544	847.264	1189.95	1.40743	1.29495	0.0044389	0.0610233
	SGMS1|259230|29799	10343.8	8437.62	0.815597	0.852761	0.00444087	0.0610233
	PRR5-ARHGAP8|553158|34512	1954.2	1493.84	0.765193	0.811038	0.00447252	0.0613971
	REXO1|57455|24616	5980.47	4745.62	0.793582	0.830341	0.00448726	0.0615383
	DGCR2|9993|2845	7075.51	5972.91	0.844219	0.868827	0.00453013	0.0620646
	FUNDC2|65991|24925	611.085	848.748	1.38971	1.28477	0.0045586	0.0623112
	GTF3C3|9330|4666	1700.02	1212.5	0.711948	0.77543	0.00455532	0.0623112
	WDR26|80232|21208	5664.84	6804.9	1.20181	1.16903	0.00456167	0.0623112
	CIAPIN1|57019|28050	2301.18	1862.67	0.809219	0.837356	0.00460407	0.0627662
	MIR600HG|81571|23642	347.513	228.039	0.655379	0.735939	0.00460212	0.0627662
	NIN|51199|14906	5610.36	4694.86	0.836369	0.85953	0.00461069	0.0627927
	UPF1|5976|9962	7768.8	6413.99	0.825816	0.852939	0.00461511	0.0627927
	ID2-AS1|100506299|51103	1828.34	3580.98	1.95825	1.56151	0.0046299	0.0628977
	RGL3|57139|30282	2967.64	2368.27	0.797211	0.829423	0.00463193	0.0628977
	AHCYL2|23382|22204	954.335	707.585	0.740722	0.791779	0.00465419	0.0631162
	WDR41|55255|25601	2654.57	3233.65	1.21953	1.18075	0.00465716	0.0631162
	CACNA1C|775|1390	504.856	810.748	1.60506	1.39911	0.00467028	0.0632319
	LMAN1L|79748|6632	172.883	349.781	2.0314	1.59587	0.00467584	0.0632453
	ANO6|196527|25240	4818.86	5875.01	1.21977	1.17934	0.00469779	0.0632779
	FAM227A|646851|44197	2279.55	1710.49	0.749876	0.801491	0.00470535	0.0632779
	PITX3|5309|9006	449.961	765.606	1.70302	1.44769	0.0047036	0.0632779
	PSMB5|5693|9542	1821.07	1307.34	0.717264	0.777219	0.00468937	0.0632779
	TEX2|55852|30884	5603.07	4537.91	0.809739	0.845753	0.00470575	0.0632779
	TLDC1|57707|29325	3014.32	4289	1.42393	1.29531	0.00470107	0.0632779
	INSR|3643|6091	5019.33	6081.43	1.21123	1.17236	0.00471683	0.0633652
	CLMN|79789|19972	3164.69	3831.14	1.21	1.17837	0.00472269	0.0633823
	ATP9A|10079|13540	6266.67	8069.54	1.28811	1.2226	0.00474752	0.0635302
	EFNA2|1943|3222	510.742	316.945	0.620697	0.714577	0.00474444	0.0635302
	PFDN5|5204|8869	446.364	285.371	0.637002	0.724383	0.00474731	0.0635302
	DOHH|83475|28662	993.37	747.959	0.754043	0.799603	0.00476346	0.0636819
	MRPS16|51021|14048	1049.27	771.736	0.734913	0.78793	0.00477425	0.0637644
	HIBCH|26275|4908	6253.8	4109.27	0.656914	0.7392	0.0047919	0.0639384
	EIF2B1|1967|3257	984.097	731.061	0.743241	0.795635	0.00480762	0.0640567
	LSM7|51690|20470	1134.5	846.028	0.747447	0.797832	0.00481005	0.0640567
	ILKAP|80895|15566	4065.05	3144.97	0.773281	0.812791	0.00481712	0.064089
	MYO1E|4643|7599	9193.34	12119.8	1.31843	1.24482	0.00482215	0.0640942
	RNF128|79589|21153	692.806	929.24	1.34277	1.25675	0.00483721	0.0642325
	KCNK13|56659|6275	1057.85	726.266	0.685542	0.758131	0.00485893	0.064459
	NPHP3-AS1|348808|24129	311.059	535.368	1.72217	1.45342	0.00486953	0.0644758
	TNXB|7148|11976	1764.15	2382.85	1.3499	1.26282	0.00486875	0.0644758
	CCT6A|908|1620	5337.64	3781.8	0.708414	0.772374	0.0049143	0.0649439
	PYCR1|5831|9721	2479.29	1784.45	0.721211	0.780822	0.00491422	0.0649439
	INSIG1|3638|6083	2195.52	3003.7	1.36726	1.26999	0.00496481	0.0654862
	LOC105372672|105372672|NA	1151.69	1773.12	1.54109	1.36734	0.0049615	0.0654862
	ZSWIM4|65249|25704	1336.2	2038.61	1.52772	1.35671	0.00497555	0.0655653
	PRPF40B|25766|25031	1403.64	1098.89	0.782582	0.820215	0.00499173	0.0655898
	RMND5B|64777|26181	2176.31	1732.66	0.795608	0.835763	0.00499641	0.0655898
	WBP4|11193|12739	2025.28	2495.88	1.23378	1.18893	0.00499103	0.0655898
	ZNF789|285989|27801	675.17	880.749	1.30529	1.23522	0.00498558	0.0655898
	ZNF192P1|651302|18777	282.364	442.511	1.56988	1.37676	0.00500166	0.0655964
	HES1|3280|5192	307.687	498.459	1.62843	1.37157	0.00502064	0.0657828
	RAPGEF1|2889|4568	8203.38	6544.49	0.797679	0.834807	0.00504129	0.0659907
	LINC01170|103724389|49542	232.754	408.236	1.76323	1.46769	0.00506634	0.0662558
	ARHGAP22|58504|30320	1443.97	1903.83	1.31867	1.24229	0.00508382	0.0662961
	C3orf58|205428|28490	724.706	1011.36	1.39511	1.28623	0.00508186	0.0662961
	NOL6|65083|19910	1584.84	1068.31	0.676937	0.752081	0.00507748	0.0662961
	PRC1-AS1|100507118|48587	648.457	956.598	1.47471	1.32677	0.00508881	0.0662985
	KIAA0895L|653319|34408	1547.03	2009.37	1.29951	1.23088	0.00509548	0.0663229
	APMAP|57136|13238	1684.61	1298.6	0.770195	0.815881	0.00510873	0.0663582
	RICTOR|253260|28611	5334.14	6485.51	1.21594	1.17622	0.00511261	0.0663582
	TOP3B|8940|11993	4141.63	3178.86	0.767722	0.809656	0.00511075	0.0663582
	GTF2E1|2960|4650	2054.23	2608.6	1.27031	1.21323	0.00513003	0.0664594
	SSR2|6746|11324	1609.72	1282.69	0.795587	0.830648	0.00512568	0.0664594
	PROSER3|148137|25204	1456.31	1145.77	0.787295	0.824377	0.00515606	0.0666679
	RP1L1|94137|15946	89.1793	165.084	1.86074	1.50602	0.00516061	0.0666679
	TNFRSF21|27242|13469	4405.32	3633.1	0.824909	0.852218	0.00515643	0.0666679
	COL1A1|1277|2197	1173.78	1709.48	1.45732	1.31725	0.00517761	0.0668251
	ZNF709|163051|20629	94.7987	178.754	1.89082	1.5211	0.0051858	0.0668683
	SHPK|23729|1492	3548.24	2764.94	0.778714	0.822856	0.0052062	0.0670686
	CETN3|1070|1868	1184.59	1496.55	1.26102	1.20505	0.0052123	0.0670847
	AGPAT2|10555|325	2207.41	1693.68	0.768213	0.811217	0.00525489	0.0674443
	PARP12|64761|21919	1567.5	1235.19	0.787085	0.824832	0.00525115	0.0674443
	ZBTB48|3104|4930	1718.92	1313.69	0.766178	0.814889	0.00525073	0.0674443
	HSD17B13|345275|18685	286.158	451.532	1.57848	1.37788	0.00527922	0.0676936
	EIF4G2|1982|3297	7132.32	5278.03	0.739889	0.795403	0.00528497	0.0677045
	MEF2C|4208|6996	4419.1	6575.95	1.48767	1.33347	0.0053067	0.0678781
	MLEC|9761|28973	1976.99	1576.55	0.796689	0.831344	0.00530835	0.0678781
	PTOV1|53635|9632	1829.12	1394.4	0.763155	0.80533	0.0053433	0.0680101
	SUGT1|10910|16987	4430.22	3064.47	0.691336	0.763062	0.00533581	0.0680101
	TYRO3|7301|12446	1585.46	1125.31	0.709826	0.774695	0.00532859	0.0680101
	UBA52|7311|12458	2781.87	2092.7	0.751931	0.803288	0.00534127	0.0680101
	ZNF337-AS1|102724826|40759	2865.16	3778.8	1.31953	1.24064	0.00532994	0.0680101
	LOC100129034|100129034|NA	364.392	582.488	1.60135	1.38927	0.0053559	0.0680451
	MAP2K1|5604|6840	5870.07	7279.29	1.23954	1.19035	0.00535488	0.0680451
	APLF|200558|28724	799.373	1026.63	1.28239	1.22123	0.00537617	0.0680661
	MUL1|79594|25762	997.002	758.754	0.759531	0.80794	0.00537657	0.0680661
	SAXO1|158297|28566	450.074	676.662	1.49877	1.33814	0.00537727	0.0680661
	SUGP1|57794|18643	4355.94	3412.76	0.782985	0.822394	0.00537152	0.0680661
	AADACL2-AS1|101928142|50301	994.235	1490.74	1.49883	1.33748	0.00539788	0.068202
	NREP|9315|16834	646.199	1089.89	1.68677	1.42969	0.00539328	0.068202
	FLOT2|2319|3758	3559.33	2944.43	0.827155	0.853769	0.00541492	0.0683547
	CAST|831|1515	1441	1812.41	1.26005	1.20598	0.00543716	0.0685102
	CC2D1A|54862|30237	1523.95	1195.58	0.784663	0.824815	0.00543702	0.0685102
	ATP13A2|23400|30213	2126.6	1601.9	0.753995	0.807422	0.00545534	0.0686766
	GTPBP1|9567|4669	2355.77	3018.22	1.28167	1.22011	0.00546839	0.0687782
	ANKRD39|51239|28640	602.12	435.104	0.722365	0.784408	0.00547887	0.0688474
	GTF3C1|2975|4664	8491.53	6980.13	0.821712	0.849994	0.00551494	0.0692375
	TOB1-AS1|400604|44340	699.318	1052.51	1.50685	1.33925	0.00552276	0.0692728
	KIAA0232|9778|28992	9216.57	7709.29	0.836116	0.860653	0.00554422	0.0694789
	LOC105370888|105370888|NA	906.336	1178.71	1.29853	1.22853	0.00555186	0.0695115
	ULK2|9706|13480	2096.27	2676.08	1.27548	1.21111	0.00556013	0.069552
	SCOC|60592|20335	837.132	1089.43	1.30197	1.23352	0.00556719	0.0695773
	MRPL38|64978|14033	2193.07	1744.56	0.795454	0.830548	0.00557913	0.0696634
	BFSP1|631|1040	3588.31	4833.21	1.34775	1.25748	0.00559761	0.0697353
	CUL4B|8450|2555	1966.5	2470.82	1.25734	1.20261	0.00559564	0.0697353
	HLF|3131|4977	307.301	459.64	1.49126	1.33199	0.00562023	0.0697353
	PLXNA1|5361|9099	3994.45	3018	0.756075	0.805265	0.00561637	0.0697353
	PPME1|51400|30178	5309.48	7154.35	1.34724	1.25626	0.00561571	0.0697353
	PPP1R12B|4660|7619	847.83	625.712	0.740397	0.795409	0.0056065	0.0697353
	RPSA|3921|6502	5769.73	4112.42	0.713159	0.781356	0.00561594	0.0697353
	KCNH3|23416|6252	4718.14	3741.33	0.793248	0.830221	0.00563669	0.0698767
	CHCHD10|400916|15559	700.939	491.558	0.703663	0.77528	0.00564485	0.0698866
	SNX17|9784|14979	1575.29	1214.93	0.771416	0.815782	0.00564761	0.0698866
	ASCC2|84164|24103	3667.93	3027	0.82491	0.852197	0.00568495	0.0702254
	SLC52A2|79581|30224	659.519	444.654	0.677048	0.752791	0.00569024	0.0702254
	TRIM8|81603|15579	1918.45	2485.74	1.29728	1.22676	0.00568593	0.0702254
	IQCJ-SCHIP1|100505385|38842	2948.11	3776.13	1.28146	1.21639	0.00570265	0.0703157
	ANAPC11|51529|14452	1987.72	1578.55	0.793588	0.836247	0.00572275	0.0704821
	LOC400927-CSNK1E|102800317|NA	1383.75	1971.57	1.42469	1.29632	0.00572899	0.0704821
	TP73|7161|12003	2571.92	1870.18	0.727044	0.790077	0.00573146	0.0704821
	NUFIP2|57532|17634	10874.6	8387.97	0.77122	0.816584	0.00576219	0.0707933
	OTUD1|220213|27346	97.4458	185.674	1.89986	1.50974	0.00576702	0.0707933
	TRMT61A|115708|23790	1408.49	973.154	0.693776	0.771391	0.00578818	0.0709901
	EFEMP2|30008|3219	150.495	278.762	1.85508	1.49257	0.00581701	0.0711788
	GIPR|2696|4271	2400.93	3211.14	1.33758	1.24672	0.00581924	0.0711788
	GMDS-AS1|100508120|48993	1283.41	1625.36	1.26719	1.20945	0.00582506	0.0711788
	ITPA|3704|6176	2605.18	1925.02	0.738958	0.792083	0.00582935	0.0711788
	LAMP1|3916|6499	1900.45	1407.68	0.740191	0.795471	0.00581088	0.0711788
	HGD|3081|4892	314.145	463.504	1.47695	1.32347	0.00584735	0.0713356
	CYB561|1534|2571	1437.93	1160.59	0.806646	0.839368	0.00589118	0.0717649
	PDP2|57546|30263	847.539	626.863	0.738875	0.795935	0.00589294	0.0717649
	FIBCD1|84929|25922	1400.94	1097.59	0.783353	0.824392	0.00592044	0.0717834
	FOXN3|1112|1928	6227.09	8010.56	1.286	1.218	0.00591945	0.0717834
	KAT2A|2648|4201	997.227	703.761	0.707774	0.7777	0.00590725	0.0717834
	KCTD13|253980|22234	3520.83	2867.71	0.814227	0.843439	0.00591626	0.0717834
	UBE2S|27338|17895	3258.69	2442.49	0.74976	0.800836	0.00590676	0.0717834
	MAGEB2|4113|6809	870.437	629.376	0.723435	0.782954	0.00595239	0.072042
	NAPA|8775|7641	1607.87	1196.64	0.744348	0.797955	0.00595585	0.072042
	TDP1|55775|18884	5656.82	6785.06	1.19926	1.16685	0.00595742	0.072042
	HSPD1|3329|5261	10408.2	7265.99	0.698012	0.769682	0.00596724	0.0720977
	LOC101929710|101929710|NA	649.762	924.742	1.4284	1.2988	0.00597279	0.0721016
	IPO13|9670|16853	1461.71	1095.55	0.749118	0.802697	0.00598453	0.0721802
	ABHD17C|58489|26925	3284.05	2591.27	0.788331	0.827083	0.0060114	0.0724126
	GNB1L|54584|4397	3559.9	2706.31	0.760294	0.807583	0.00601429	0.0724126
	HSPA4|3308|5237	8648.19	6294	0.727583	0.791883	0.00602065	0.0724261
	TRMT2A|27037|24974	861.997	623.921	0.727454	0.787361	0.00603111	0.0724889
	SEPSECS|51091|30605	1326.45	1744	1.31494	1.23386	0.00603829	0.072512
	ZBTB44|29068|25001	3125.03	3765.71	1.20457	1.1646	0.00604374	0.0725144
	STXBP5|134957|19665	5716.79	4462.72	0.780162	0.826379	0.00605003	0.0725268
	CALN1|83698|13248	247.215	363.867	1.47267	1.31913	0.00607074	0.0727119
	CRK|1398|2362	8218.93	6694.14	0.814194	0.846685	0.00609818	0.0728511
	MTSS1L|92154|25094	2749.78	2115.96	0.769959	0.815236	0.00609436	0.0728511
	PPP2R2B|5521|9305	88.8472	179.986	2.02854	1.54741	0.00609239	0.0728511
	ATP6V0D1|9114|13724	2042.53	1560.4	0.762684	0.810513	0.00611009	0.0728684
	BRIP1|83990|20473	14701.1	18580.6	1.26379	1.20593	0.00611018	0.0728684
	IL1RAP|3556|5995	666.38	1117.67	1.68559	1.41355	0.00613854	0.0730804
	STXBP2|6813|11445	1311.77	1030.02	0.785204	0.82551	0.00613493	0.0730804
	COX20|116228|26970	1522.92	2079.7	1.36622	1.26531	0.00614771	0.0731264
	ANAPC2|29882|19989	2291.14	1816.15	0.793955	0.832828	0.00618321	0.0734223
	SAMM50|25813|24276	2462.42	1891.8	0.767584	0.813338	0.0061817	0.0734223
	BFSP2-AS1|85003|28425	216.234	351.872	1.64936	1.39913	0.00620507	0.0734646
	FCHO2|115548|25180	3994.4	4857.15	1.2168	1.17517	0.006203	0.0734646
	LRRC75A|388341|32403	905.882	663.669	0.732054	0.791253	0.0062045	0.0734646
	ZC3H7B|23264|30869	3987.06	3109.55	0.780217	0.825875	0.00620805	0.0734646
	ADGRA2|25960|17849	1801.43	1227.48	0.680829	0.761532	0.0062153	0.0734874
	NLGN1|22871|14291	107.824	217.585	2.00016	1.54307	0.00622203	0.073504
	MTA1|9112|7410	15314.9	12219.2	0.797928	0.83976	0.00622806	0.0735124
	FAM129A|116496|16784	888.328	1253.29	1.41254	1.29046	0.0062361	0.0735444
	PITPNM1|9600|9003	1901.34	1422.85	0.748154	0.797566	0.00625659	0.0737231
	PLEKHG1|57480|20884	1210.36	876.469	0.724429	0.790799	0.00626276	0.0737329
	C12orf43|64897|25719	766.237	536.081	0.698269	0.770504	0.00630087	0.0739935
	PPP2R5B|5526|9310	254.072	407.021	1.60106	1.37652	0.00630097	0.0739935
	RFX1|5989|9982	2050.1	1554.07	0.757022	0.809959	0.00629603	0.0739935
	KYAT1|883|1564	1738.1	1273.54	0.731894	0.792896	0.00630821	0.0740156
	GIPC1|10755|1226	1850.31	1486.02	0.80249	0.842595	0.006352	0.0744662
	FAM118B|79607|26110	2125.19	1602.53	0.753156	0.806798	0.00636723	0.0745814
	CHSY1|22856|17198	7085.87	8751.97	1.23497	1.18449	0.00640645	0.074931
	FAM13A-AS1|285512|19370	221.423	354.419	1.59812	1.3739	0.00640794	0.074931
	RXRB|6257|10478	930.336	1284.09	1.38249	1.26934	0.00641424	0.074931
	TPRN|286262|26894	1629.88	1278.44	0.787123	0.826493	0.00641878	0.074931
	KDM5B|10765|18039	3087.85	4019.34	1.30233	1.22906	0.00643644	0.0750737
	MC1R|4157|6929	858.801	1265.72	1.47222	1.31631	0.00644983	0.0751664
	TMEM35B|100506144|40021	509.102	365.146	0.714891	0.781758	0.00645681	0.0751843
	MAP7D1|55700|25514	2597.41	2016	0.775602	0.825836	0.00647706	0.0753293
	TRAF4|9618|12034	2425.48	1881.64	0.776436	0.82014	0.00648017	0.0753293
	TRAF2|7186|12032	5845.24	4576.64	0.78266	0.822899	0.00650968	0.0756087
	PALLD|23022|17068	13924.4	11109.9	0.797672	0.834045	0.00652145	0.0756817
	CDC42EP1|11135|17014	4657.39	3684.63	0.79125	0.832185	0.00654092	0.075844
	KIAA1549L|25758|24836	123.699	215.482	1.74575	1.43361	0.00656192	0.0759923
	NUDT4|11163|8051	1846.23	1424.42	0.770971	0.816768	0.00656472	0.0759923
	SLC11A1|6556|10907	438.732	711.169	1.62262	1.38378	0.00657756	0.0760772
	FAM216A|29902|30180	1410.89	1997.15	1.41659	1.28876	0.00659343	0.0761969
	LINC00882|100302640|48568	529.54	760.677	1.42772	1.28164	0.00664131	0.076686
	MRPL58|3396|5359	1253.7	963.872	0.768139	0.81907	0.00665207	0.0767297
	SAMD5|389432|21180	1737.59	1244.75	0.715119	0.788255	0.0066562	0.0767297
	DBP|1628|2697	2668.59	3948.34	1.47996	1.321	0.0066746	0.0768775
	RPUSD1|113000|14173	1507.07	1146.07	0.762707	0.818494	0.00669606	0.0770605
	TK1|7083|11830	4826.04	6119.68	1.26772	1.20102	0.00672438	0.077322
	PRKCZ|5590|9412	4239.74	3428.11	0.808384	0.841744	0.00673721	0.0774051
	GRAMD3|65983|24911	695.138	954.209	1.37466	1.26581	0.00675852	0.0775854
	MAMLD1|10046|2568	837.466	614.125	0.731598	0.793772	0.00677497	0.077644
	SLC2A7|155184|13445	1296.95	2004.48	1.54774	1.35006	0.00678049	0.077644
	TRIM66|9866|29005	3020.58	4078.05	1.35018	1.25332	0.00677168	0.077644
	LINC01572|101927957|51385	8723.35	10777.3	1.236	1.18564	0.00680371	0.0778452
	RNF166|115992|28856	1555.8	1146.36	0.739265	0.80081	0.00682549	0.0780298
	CD163L1|283316|30375	491.49	679.395	1.38968	1.27372	0.00691886	0.0788185
	ELP5|23587|30617	1267.15	1002.58	0.788905	0.832623	0.00692302	0.0788185
	GOLM1|51280|15451	4934.15	4168.35	0.844699	0.867011	0.00692208	0.0788185
	PCBD1|5092|8646	1430.93	1105.64	0.771997	0.823036	0.0069029	0.0788185
	RNF34|80196|17297	3588.4	2827.04	0.787331	0.827603	0.00690718	0.0788185
	EFNA4|1945|3224	478.054	694.255	1.44977	1.30255	0.00694738	0.0790308
	YWHAH|7533|12853	4244.22	3301.34	0.777627	0.823062	0.00698259	0.0793659
	FAM53C|51307|1336	1981.24	1627.61	0.821853	0.851558	0.00699026	0.0793878
	CXorf57|55086|25486	625.376	867.34	1.3886	1.27333	0.00701364	0.0794201
	ELL|8178|23114	4926.18	5910.13	1.19967	1.16005	0.00700668	0.0794201
	LOC102723582|102723582|NA	2138.92	2827.31	1.32385	1.23757	0.00701611	0.0794201
	SLC12A6|9990|10914	2331.65	2890.56	1.24074	1.18959	0.00700423	0.0794201
	TYW3|127253|24757	2514.36	1867.17	0.742035	0.800217	0.00702305	0.0794336
	GAPLINC|100505592|51308	179.414	284.992	1.59729	1.36828	0.00704843	0.0796288
	RPS6KC1|26750|10439	6126.91	5012.15	0.817493	0.847938	0.00705185	0.0796288
	AK7|122481|20091	896.582	1363.3	1.51937	1.33492	0.00708998	0.0798635
	GOLGA3|2802|4426	4107.14	3282.15	0.799328	0.837037	0.00708992	0.0798635
	RARA|5914|9864	1298.75	1646.37	1.26822	1.20639	0.00707842	0.0798635
	AKT1|207|391	5596.83	4449.74	0.795751	0.833671	0.0071026	0.0798704
	LOC105376360|105376360|NA	569.711	1247.44	2.18859	1.54529	0.00710385	0.0798704
	ZMIZ1-AS1|283050|27433	1601.19	2442.43	1.52452	1.33398	0.00710795	0.0798704
	FAM173B|134145|27029	2148.82	1632.49	0.758964	0.810429	0.00717832	0.0805956
	CACNG8|59283|13628	1105.93	1586.68	1.43614	1.28769	0.00720198	0.0807955
	ZBTB40|9923|29045	3750.63	2989.43	0.796297	0.841076	0.00722186	0.0809528
	PHACTR4|65979|25793	4463.89	3747.49	0.839194	0.862873	0.00725125	0.0812164
	NCOA1|8648|7668	2631.36	2011.47	0.763811	0.815943	0.00727928	0.0813982
	SDHAF3|57001|21752	5972.62	7702.89	1.28973	1.21866	0.00727819	0.0813982
	MOGAT1|116255|18210	108.539	202.019	1.85672	1.46065	0.00729384	0.081495
	CCNL2|81669|20570	1412.83	1091.61	0.771962	0.818827	0.00732968	0.0816987
	SAMHD1|25939|15925	1434.66	976.807	0.679678	0.764753	0.00733246	0.0816987
	USP46|64854|20075	3923.45	3174.2	0.808297	0.841018	0.00733144	0.0816987
	ZNF185|7739|12976	401.254	560.486	1.40033	1.27619	0.00733572	0.0816987
	KIF27|55582|18632	1768.63	2137.38	1.20944	1.17089	0.00738065	0.0819583
	LOC100129917|100129917|NA	419.999	292.029	0.696998	0.774005	0.00738278	0.0819583
	MCPH1-AS1|100507530|51655	3407.22	4198.28	1.23384	1.18412	0.00736715	0.0819583
	NETO2|81831|14644	1124.43	836.924	0.743932	0.805237	0.00737102	0.0819583
	COPS4|51138|16702	1302.42	1014.25	0.777567	0.821543	0.00740095	0.0820282
	EIF2D|1939|6583	1419.51	1113.36	0.784036	0.826935	0.00740036	0.0820282
	MARCH8|220972|23356	2500.05	3184.33	1.27302	1.20952	0.00743225	0.0823091
	HTRA4|203100|26909	75.7735	150.936	1.96011	1.48413	0.00744546	0.0823233
	KIFAP3|22920|17060	1364.04	1817.57	1.33186	1.24125	0.00744252	0.0823233
	SEPT8|23176|16511	1697.74	1295.87	0.762622	0.814838	0.00748361	0.0826128
	STYXL1|51657|18165	4319.19	3493.89	0.808276	0.846618	0.0074802	0.0826128
	RUNDC1|146923|25418	1281.7	1690.16	1.31986	1.23664	0.00749394	0.0826608
	DFFA|1676|2772	2162.06	1665.81	0.769424	0.819335	0.00750454	0.0827117
	SLC12A8|84561|15595	4911.07	3646.78	0.74251	0.809568	0.00756099	0.0832674
	NOD2|64127|5331	754.416	1092.4	1.44803	1.29734	0.00756846	0.0832832
	IARS2|55699|29685	3568.52	4287.34	1.20177	1.16377	0.00757858	0.0833281
	PAK4|10298|16059	3655.22	3058.75	0.8367	0.861723	0.00758672	0.0833513
	MPL|4352|7217	465.253	719.14	1.54708	1.33592	0.00759418	0.0833669
	JOSD2|126119|28853	326.001	225.257	0.693354	0.771381	0.00760574	0.0834275
	HSPE1-MOB4|100529241|49184	5668.32	4318.07	0.761264	0.812727	0.00761638	0.083478
	TTLL11|158135|18113	1307.82	1012.9	0.773236	0.821956	0.00762699	0.0835279
	ELOF1|84337|28691	553.545	381.919	0.690547	0.771504	0.00764168	0.0836225
	PARP11|57097|1186	484.602	654.537	1.34826	1.2503	0.00766049	0.083762
	EXT2|2132|3513	4430.82	3519.67	0.793781	0.832805	0.00767807	0.0838214
	TPCN2|219931|20820	3509.62	2854.23	0.813459	0.846034	0.00767526	0.0838214
	LOC100270804|100270804|NA	138.31	231.759	1.67155	1.38723	0.00770761	0.0840775
	LINC00672|100505576|44353	142.142	268.912	1.89473	1.4582	0.00783652	0.0852996
	LOC101927365|101927365|NA	1338.28	1768.36	1.32365	1.22565	0.00783818	0.0852996
	UBE2F-SCLY|100533179|48339	2234.84	1717.29	0.767291	0.822069	0.00783054	0.0852996
	DYNC1LI2|1783|2966	3806.49	3091.16	0.811516	0.846206	0.00785686	0.0853726
	RPL13A|23521|10304	15576.4	10566.5	0.678323	0.766731	0.00785725	0.0853726
	NRG4|145957|29862	164.794	280.363	1.70101	1.39646	0.00788568	0.0856141
	ANK3|288|494	6671.56	7890.13	1.1833	1.15018	0.00793715	0.0859677
	ASB16-AS1|339201|25442	1563.78	1233.97	0.78809	0.830835	0.00792841	0.0859677
	MAP7|9053|6869	7355.41	6035.89	0.820303	0.85072	0.00793191	0.0859677
	SSR4|6748|11326	559.177	399.16	0.717357	0.788144	0.00794315	0.0859677
	ABCD4|5826|68	2151.45	1688.53	0.783846	0.827365	0.00795653	0.0860452
	CCNB3|85417|18709	87.4832	159.871	1.83642	1.44214	0.00796763	0.0860978
	RNF25|64320|14662	731.728	540.676	0.738895	0.801306	0.00799891	0.0863682
	SNPH|9751|15931	928.574	600.413	0.645339	0.747693	0.00800855	0.0864047
	PLEKHF1|79156|20764	377.535	238.772	0.633441	0.743313	0.00803368	0.0865407
	ULK1|8408|12558	1996.32	2696.28	1.35002	1.2484	0.00803103	0.0865407
	TMEM147-AS1|100506469|51273	2148.69	1593.67	0.742812	0.806186	0.00805861	0.0867415
	PICK1|9463|9394	1862.48	1495.07	0.802777	0.838628	0.00806942	0.0867902
	LOC100129055|100129055|NA	85.523	155.368	1.82505	1.38125	0.00810552	0.0871106
	C1orf61|10485|30780	4196.65	3439.2	0.819417	0.850702	0.0081342	0.0873509
	NDUFA13|51079|17194	1538.33	1210.06	0.785746	0.828137	0.00816134	0.0875743
	DCAF15|90379|25095	1133.78	854.927	0.754665	0.810602	0.00820332	0.0879564
	MIR22HG|84981|28219	544.376	388.932	0.714574	0.786612	0.00821302	0.0879921
	PKD1L2|114780|21715	318.047	569.922	1.7919	1.41706	0.00823353	0.0881435
	DDX58|23586|19102	1639.36	2018.05	1.23095	1.18452	0.0082526	0.0882412
	MLLT1|4298|7134	5532.23	4572.89	0.826829	0.857046	0.00825544	0.0882412
	LPIN3|64900|14451	878.803	1136.94	1.29507	1.2181	0.00829029	0.0885452
	TAF1|6872|11535	132.255	222.697	1.67797	1.38167	0.00830058	0.0885866
	ADAMTS13|11093|1366	973.022	1256.02	1.29332	1.2168	0.00832972	0.08872
	LOC102723885|102723885|NA	501.26	819.17	1.63553	1.37127	0.00833235	0.08872
	PRDX1|5052|9352	4431.79	3374.76	0.761126	0.80815	0.00833009	0.08872
	PPP2R3A|5523|9307	1395.54	1773.64	1.26978	1.20581	0.00836311	0.0889788
	GTF2F1|2962|4652	1468.51	1109.41	0.754608	0.814389	0.00847651	0.0900742
	SOX4|6659|11200	818.057	599.029	0.73114	0.795645	0.00847911	0.0900742
	TAF4|6874|11537	6640.85	5195.27	0.782147	0.827041	0.0084879	0.0900983
	METTL15|196074|26606	13414.1	15618.9	1.16452	1.13875	0.0085265	0.0904385
	LOC653712|653712|NA	377.132	261.369	0.690962	0.777313	0.00857995	0.0909356
	LETM1|3954|6556	5118.66	3913.78	0.764534	0.818769	0.00859754	0.0910521
	PARP16|54956|26040	923.6	1217.89	1.31632	1.23111	0.00862517	0.0911351
	RAB25|57111|18238	1142.75	909.648	0.795459	0.835852	0.00862119	0.0911351
	TXNRD1|7296|12437	18295.7	23934.4	1.30833	1.22461	0.00861609	0.0911351
	LOC101929512|101929512|NA	705.219	1023.28	1.45619	1.2964	0.00863557	0.0911753
	AXIN2|8313|904	2941.35	2124.4	0.722063	0.796215	0.00865598	0.0911816
	PAM|5066|8596	9453.7	12097.8	1.27993	1.21429	0.00864973	0.0911816
	RAD21L1|642636|16271	137.416	228.682	1.66513	1.37464	0.00865199	0.0911816
	LINC00469|283982|26863	234.623	405.575	1.73698	1.39497	0.00867714	0.0912653
	SLC33A1|9197|95	2676.35	2136.55	0.79767	0.836929	0.00867598	0.0912653
	TIMM44|10469|17316	3485.35	2705.2	0.776494	0.829508	0.00870219	0.0914591
	C4orf36|132989|28386	110.682	194.007	1.75539	1.402	0.00876241	0.0918238
	DUSP5P1|574029|32020	1803.12	2438.15	1.3529	1.24645	0.00876182	0.0918238
	HERPUD1|9709|13744	2293.64	1626.84	0.708372	0.781546	0.00876349	0.0918238
	LSM2|57819|13940	1574.84	1255.27	0.796893	0.836897	0.00874594	0.0918238
	KLHL11|55175|19008	1034.61	762.522	0.735805	0.801188	0.00877277	0.0918322
	WDR11-AS1|283089|27437	796.624	1086.55	1.36385	1.25262	0.00877759	0.0918322
	DNAJC27|51277|30290	1264.84	1596.6	1.26317	1.1962	0.00879525	0.0919473
	MRPL27|51264|14483	1122.43	859.69	0.764613	0.817377	0.00881986	0.0920652
	TONSL|4796|7801	6535.14	5016.38	0.768152	0.831871	0.00881581	0.0920652
	FLJ21408|400512|NA	1706.89	2172.38	1.27459	1.20348	0.00883639	0.0921681
	KCNMB4|27345|6289	1178.14	1560.5	1.32598	1.23538	0.00885785	0.0922526
	WDR77|79084|29652	1062.6	734.543	0.691206	0.778694	0.00885361	0.0922526
	TSPAN4|7106|11859	2475.27	1962.47	0.794385	0.837993	0.00887077	0.0923175
	AKR1E2|83592|23437	622.745	823.13	1.32275	1.23133	0.00891621	0.0927206
	FDXR|2232|3642	2198.07	1659.1	0.755154	0.815784	0.00893162	0.0928109
	MAFK|7975|6782	2291.56	2945.32	1.28702	1.21302	0.00894054	0.0928337
	DOT1L|84444|24948	11250.9	13949.5	1.24007	1.18398	0.00897711	0.0930631
	LOC100288798|100288798|NA	13939.7	17978.5	1.28975	1.2146	0.00898285	0.0930631
	RHBDL3|162494|16502	2036.37	1382.33	0.678459	0.77204	0.00897839	0.0930631
	TRAF6|7189|12036	1286.87	993.548	0.771396	0.821617	0.00899374	0.0931061
	NTMT1|28989|23373	2945.02	2406.54	0.817265	0.850716	0.00900386	0.0931411
	DNAJC7|7266|12392	5020.91	4017.75	0.799617	0.840809	0.00904575	0.0935044
	NT5DC1|221294|21556	5618.06	6839.16	1.21753	1.17185	0.00905566	0.0935368
	DCT|1638|2709	269.314	423.599	1.58047	1.34007	0.00908608	0.0937808
	ATXN7L2|127002|28713	409.628	268.556	0.656946	0.759619	0.0091264	0.0938937
	CYB561A3|220002|23014	1725.3	1384.73	0.803326	0.846856	0.00912087	0.0938937
	FAM110C|642273|33340	582.748	932.806	1.60582	1.34985	0.0091246	0.0938937
	RANGAP1|5905|9854	12772.4	10460	0.818793	0.850891	0.00911756	0.0938937
	UAP1|6675|12457	1480.09	1822.69	1.23246	1.18231	0.00913101	0.0938937
	EPHB4|2050|3395	2764.34	2248.54	0.812983	0.847463	0.00916317	0.0940863
	SEPT7-AS1|101928545|51153	629.994	882.524	1.40966	1.2725	0.00916337	0.0940863
	WARS|7453|12729	2232.7	1798.03	0.804383	0.843571	0.00918533	0.0942418
	KHDRBS3|10656|18117	3206.04	2499.62	0.779014	0.827667	0.00922893	0.0944435
	MTOR|2475|3942	8733.36	7055.5	0.807666	0.843885	0.00923246	0.0944435
	SCARB1|949|1664	8321.5	10235.8	1.22972	1.17568	0.00924602	0.0944435
	SLC35D1|23169|20800	1325.77	1058.3	0.797879	0.837488	0.00924591	0.0944435
	TECTA|7007|11720	333.992	509.924	1.52801	1.32094	0.00921703	0.0944435
	VPS8|23355|29122	7865.16	6431.16	0.817336	0.85324	0.00922586	0.0944435
	LINC01011|401232|33812	1367.11	2001.94	1.46513	1.29784	0.00930824	0.094659
	MIR181A2HG|100379345|37188	385.409	599.728	1.55773	1.33017	0.00929162	0.094659
	PRH1-PRR4|100533464|NA	3254.1	2623.64	0.805389	0.842886	0.00929937	0.094659
	PUS10|150962|26505	1790.47	2312.91	1.2918	1.21638	0.0092772	0.094659
	RHOT2|89941|21169	758.661	557.694	0.73789	0.806522	0.00930522	0.094659
	WIZ|58525|30917	2023.52	1612.92	0.79805	0.841573	0.00929887	0.094659
	CECR5-AS1|100130717|1842	881.121	1196.95	1.36061	1.24973	0.00931832	0.0946917
	LLPH|84298|28229	1126.63	856.657	0.759538	0.816465	0.00935239	0.0949411
	RBFADN|100506070|48591	170.911	252.876	1.47642	1.30332	0.00935817	0.0949411
	SRSF9|8683|10791	1872.36	2332.8	1.24603	1.18882	0.00936349	0.0949411
	ANKLE1|126549|26812	848.815	639.702	0.756124	0.813319	0.00944237	0.0955305
	FOXL1|2300|3817	132.604	227.814	1.71852	1.38164	0.00943162	0.0955305
	PPP4C|5531|9319	1275.09	1020.54	0.800068	0.839462	0.00943791	0.0955305
	LOC648987|648987|NA	4381.98	5960.87	1.36076	1.24447	0.00946277	0.0956668
	C14orf80|283643|20127	1756.85	1374.91	0.785073	0.830543	0.00948661	0.0958376
	C8orf37-AS1|100616530|50444	2259.79	3172.61	1.40388	1.2694	0.00953252	0.0962311
	BRD1|23774|1102	6185.95	4896.52	0.791406	0.840181	0.00955611	0.0963988
	TMEM57|55219|25572	1725.51	2248.94	1.30259	1.21533	0.00956365	0.0964044
	RSPH9|221421|21057	293.387	419.002	1.42684	1.27635	0.00958232	0.09644
	STRN4|29888|15721	4461.05	3683.04	0.825407	0.862389	0.00958247	0.09644
	TMEM138|51524|26944	1313.64	934.169	0.711469	0.791	0.00958813	0.09644
	MTMR4|9110|7452	3472.18	2871.72	0.826466	0.857347	0.00960481	0.0964673
	XRRA1|143570|18868	3358.58	2755.37	0.819987	0.850555	0.00959856	0.0964673
	MFSD8|256471|28486	3949.41	4740.77	1.20038	1.16149	0.00962203	0.0965417
	MTG2|26164|16239	2994.28	2433.59	0.812715	0.847517	0.00962621	0.0965417
	ALDH8A1|64577|15471	442.26	680.921	1.53871	1.31827	0.00964106	0.0966205
	LRRC27|80313|29346	343.624	521.5	1.52005	1.31387	0.00965028	0.0966427
	GDPGP1|390637|34360	530.707	788.207	1.48718	1.29964	0.00966171	0.0966871
	ERICH6|131831|28602	203.298	334.668	1.64896	1.35914	0.00969392	0.0968195
	FAM102A|399665|31419	3944.85	3213.08	0.814112	0.84833	0.00968999	0.0968195
	ST13|6767|11343	5905.35	4076.35	0.69002	0.778022	0.00969597	0.0968195
	CMTM8|152189|19179	5995.7	5000.85	0.833425	0.85839	0.00974491	0.0968598
	IL10RA|3587|5964	118.19	207.231	1.75815	1.38422	0.00971564	0.0968598
	LOC101927550|101927550|NA	1247.07	997.526	0.799022	0.839359	0.00974539	0.0968598
	MCM3AP|8888|6946	6778	5607.03	0.827206	0.856915	0.00974911	0.0968598
	NEDD4L|23327|7728	4565.44	5919.22	1.29726	1.21682	0.00974497	0.0968598
	NUDT9|53343|8056	1860.13	1357.21	0.728785	0.798408	0.00971827	0.0968598
	TNPO2|30000|19998	7986.88	6356.53	0.796257	0.840242	0.00974654	0.0968598
	ST3GAL4|6484|10864	201.755	123.446	0.610495	0.740637	0.00975761	0.0968746
	CITED2|10370|1987	263.336	412.48	1.57185	1.33274	0.00977432	0.0969012
	NATD1|256302|30770	248.507	418.862	1.68394	1.36123	0.00976738	0.0969012
	ASPHD1|253982|27380	465.777	337.795	0.723048	0.796201	0.00981953	0.0971402
	PCF11|51585|30097	7816.7	9675.53	1.23829	1.18193	0.00980643	0.0971402
	RRP9|9136|16829	960.829	672.153	0.701612	0.790791	0.00981572	0.0971402
	VPS4A|27183|13488	2049.46	1677.34	0.818421	0.852836	0.00984201	0.0972928
	DIAPH2|1730|2877	8002.94	9551.58	1.19399	1.15633	0.00985799	0.0973812
	PUF60|22827|17042	3957.3	3174.69	0.803199	0.841203	0.00989098	0.0976372
	FAM83D|81610|16122	4875.33	3423.32	0.702103	0.789867	0.00991975	0.0978513
	FLJ37453|729614|NA	2611.78	3615.83	1.38483	1.25201	0.00993004	0.0978829
	MAP3K2|10746|6854	1654.5	2067.82	1.25005	1.19064	0.00995046	0.0980142
	PKD1|5310|9008	6902.91	8348.05	1.21016	1.1667	0.00996553	0.0980927
	HIPK3|10114|4915	4604.72	5541.57	1.20375	1.15868	0.00999068	0.0981507
	LTBP3|4054|6716	4880.54	6153.97	1.26123	1.1983	0.00998673	0.0981507
	ZNF335|63925|15807	2805.15	2358.12	0.841146	0.868126	0.00999275	0.0981507
	TPD52L2|7165|12007	5817.89	4502.42	0.77383	0.82435	0.0100136	0.0982859
	UNC13B|10497|12566	3838.83	3206.35	0.834331	0.86743	0.0100351	0.0984264
	GPR19|2842|4473	456.941	654.166	1.43241	1.27819	0.0100456	0.0984571
	PEX16|9409|8857	1059.07	816.278	0.772852	0.823827	0.0100525	0.0984571
	INTS6L|203522|27334	618.732	846.127	1.36768	1.24772	0.0100696	0.0985323
	TUBB4B|10383|20771	2639.64	2018.22	0.765344	0.815586	0.0100744	0.0985323
	ANKLE2|23141|29101	7422.31	6174.37	0.831841	0.859381	0.0101174	0.0988545
	PUS1|80324|15508	5345.93	3918.48	0.733189	0.80037	0.0101217	0.0988545
	ARHGEF2|9181|682	3237.92	2746.65	0.847865	0.872145	0.0101659	0.0990185
	C2orf48|348738|26322	6297.36	7940.82	1.26062	1.1951	0.0101638	0.0990185
	ID2|3398|5361	839.992	1250.93	1.48874	1.29911	0.0101474	0.0990185
	PDSS2|57107|23041	6551.09	5416.48	0.826528	0.85792	0.0101671	0.0990185
	KLF2|10365|6347	600.791	374.449	0.619536	0.748066	0.0102339	0.099172
	NSUN5P2|260294|16609	454.601	312.51	0.689349	0.778381	0.0102302	0.099172
	SHANK3|85358|14294	3785.17	3112.09	0.823156	0.852419	0.0102305	0.099172
	SLC6A16|28968|13622	1790.51	2265.85	1.26589	1.19889	0.0102404	0.099172
	SPPL2B|56928|30627	2701.48	2221.56	0.82283	0.85737	0.0102394	0.099172
	TMEM132A|54972|31092	1077.1	812.796	0.75589	0.819686	0.0102182	0.099172
	USP4|7375|12627	2255.87	1813.11	0.802945	0.841628	0.0102074	0.099172
	ZDHHC7|55625|18459	4352.01	3511.74	0.806372	0.847033	0.0102291	0.099172
	RPS3|6188|10420	9907.65	6792.67	0.685641	0.779306	0.0102626	0.0993175
	ADCY3|109|234	7420.89	5583.99	0.752416	0.812567	0.0102732	0.0993508
	TAF1C|9013|11534	1521.25	1179.76	0.777569	0.827649	0.0102849	0.0993947
	EIF2B3|8891|3259	4031.2	3121.7	0.774102	0.827924	0.0103132	0.0995289
	GJA3|2700|4277	852.843	1127.4	1.32514	1.22895	0.0103065	0.0995289
	AHSA2|130872|20437	1735.8	1336.9	0.768802	0.821005	0.0103278	0.0995993
	RFWD2|64326|17440	12350.9	9784.26	0.79215	0.835649	0.0103528	0.0997716
	ALOX12B|242|430	561.017	837.756	1.49675	1.29894	0.0103855	0.100017
	CLDN7|1366|2049	2787.53	3831.43	1.37551	1.24934	0.0104339	0.100203
	DDX49|54555|18684	975.182	732.456	0.753073	0.819425	0.0104213	0.100203
	IL6R|3570|6019	892.869	1243.36	1.39443	1.2666	0.0104339	0.100203
	TTLL1|25809|1312	557.721	801.587	1.43509	1.27827	0.0104147	0.100203
	CTTN|2017|3338	7110.56	6071.07	0.85393	0.875264	0.0104572	0.100288
	SLC30A4|7782|11015	208.65	311.039	1.48277	1.2956	0.0104531	0.100288
	ATXN1|6310|10548	10140.6	13212.4	1.3031	1.21787	0.0104997	0.100346
	EPPK1|83481|15577	3705.71	2765.25	0.746493	0.80803	0.0104968	0.100346
	JAG1|182|6188	2643.5	2080.11	0.786958	0.832133	0.0104919	0.100346
	RHBDD3|25807|1308	3356.38	2576.62	0.767345	0.827348	0.0104958	0.100346
	UPK1A|11045|12577	540.103	1197	2.21725	1.15872	0.0104748	0.100346
	SPRTN|83932|25356	1010.97	812.973	0.804113	0.842773	0.0105139	0.100412
	ZNF25|219749|13043	547.547	748.131	1.37015	1.24975	0.0105512	0.100699
	LOC100129083|100129083|NA	236.393	349.712	1.48122	1.29363	0.0105811	0.100915
	NPRL3|8131|14124	3277.01	2626.87	0.801622	0.848284	0.0105901	0.100931
	EXOSC4|54512|18189	423.539	260.641	0.619512	0.75037	0.0106029	0.100984
	ITSN1|6453|6183	6856.14	5518.69	0.804598	0.84405	0.0106171	0.101049
	MYCBP2|23077|23386	11780.9	9572.42	0.812476	0.850291	0.0106326	0.101127
	TLL1|7092|11843	271.078	401.403	1.48388	1.29383	0.0106715	0.101427
	FRG1JP|642236|51768	397.437	548.487	1.37907	1.25265	0.0106909	0.101542
	DGAT1|8694|2843	2175.82	1713.17	0.789526	0.836104	0.0107221	0.101768
	CCT5|22948|1618	6228.77	4906.69	0.787742	0.833155	0.0107948	0.101875
	COPG1|22820|2236	3458.04	2948.82	0.852105	0.874485	0.0107557	0.101875
	ERCC3|2071|3435	3820.71	2996.49	0.783904	0.831302	0.0107818	0.101875
	FLJ12825|440101|NA	117.827	220.101	1.86071	1.37655	0.0107651	0.101875
	FOXP1|27086|3823	3183.8	4012.56	1.25985	1.19358	0.0107784	0.101875
	LYN|4067|6735	5290.67	4504.78	0.851316	0.880196	0.0107998	0.101875
	NEK4|6787|11399	2925.69	2393.32	0.817171	0.851138	0.0107892	0.101875
	PIM1|5292|8986	609.442	829.646	1.36074	1.24572	0.0107612	0.101875
	SLC4A5|57835|18168	894.222	1247.68	1.39703	1.2603	0.0107544	0.101875
	EDEM2|55741|15877	1742.16	1427.94	0.820942	0.853784	0.0108142	0.101885
	LINC00992|728342|48943	654.519	932.899	1.4264	1.273	0.0108156	0.101885
	CA12|771|1371	283.884	489.913	1.72331	1.35603	0.0108462	0.102034
	CLTB|1212|2091	1161.88	915.832	0.788297	0.836151	0.0108434	0.102034
	SPOUT1|51490|26933	1954.44	1550.93	0.795483	0.844212	0.0108724	0.102142
	SUV39H1|6839|11479	1021.29	786.078	0.768751	0.823205	0.0108693	0.102142
	CPSF1|29894|2324	2291.86	1856.09	0.810843	0.847994	0.0109171	0.102492
	CACTIN|58509|29938	1765.64	1346.15	0.764623	0.819461	0.0109386	0.102624
	PPP1R18|170954|29413	1931.98	1547.54	0.800296	0.841664	0.0110056	0.103182
	ASNA1|439|752	855.423	636.491	0.744664	0.811394	0.0110179	0.103195
	LOC105379143|105379143|NA	1218.24	1579.96	1.29763	1.21497	0.011022	0.103195
	CTHRC1|115908|18831	160.072	266	1.6551	1.34383	0.0110325	0.103224
	RPL12|6136|10302	5273.73	4144.39	0.786197	0.835384	0.0110605	0.103416
	LINC00513|100506860|43566	1028.31	1474.88	1.43697	1.27307	0.0110889	0.103612
	NAA10|8260|18704	539.015	378.775	0.704604	0.793173	0.0110985	0.103631
	CACNA1B|774|1389	3086.07	2453.64	0.795126	0.838309	0.0111478	0.103951
	MAP3K8|1326|6860	632.749	863.824	1.36671	1.24576	0.0111444	0.103951
	EHD1|10938|3242	2798.95	2333.26	0.834023	0.862413	0.0111816	0.104195
	CINP|51550|23789	724.651	525.617	0.724256	0.80366	0.0112497	0.10476
	ZNF526|116115|29415	955.449	753.565	0.788174	0.834947	0.0112574	0.104761
	XPNPEP3|63929|28052	1090.61	812.795	0.744112	0.810008	0.0112767	0.10487
	MYO1F|4542|7600	890.038	1433.9	1.61208	1.33051	0.0112931	0.104881
	SAMD9|54809|1348	202.095	304.464	1.52206	1.30416	0.0112876	0.104881
	CEACAM19|56971|31951	541.645	812.047	1.5017	1.29299	0.0113191	0.105052
	TMEM184B|25829|1310	5015.44	4170.02	0.830866	0.862395	0.0113329	0.105109
	NAT9|26151|23133	1474.83	1116.92	0.757911	0.819875	0.0113506	0.105202
	POLR3F|10621|15763	1022.61	797.396	0.780345	0.830836	0.0113799	0.105336
	RHOD|29984|670	1262.46	974.049	0.771302	0.821942	0.0113803	0.105336
	ZNF787|126208|26998	5269.9	4401.12	0.835402	0.868769	0.0113993	0.105442
	CDKN1B|1027|1785	1308.12	1633.65	1.25051	1.18903	0.0114121	0.10549
	CLPB|81570|30664	4888.87	4076.24	0.833422	0.868261	0.0114709	0.105962
	AP2A2|161|562	6920.85	5457.16	0.788402	0.835409	0.0114982	0.106072
	ING4|51147|19423	884.695	1138.78	1.28854	1.20765	0.0114939	0.106072
	BRE-AS1|100302650|44171	170.203	283.264	1.67801	1.34128	0.011561	0.106296
	C11orf84|144097|25115	3027.55	2263.97	0.746733	0.819441	0.0115521	0.106296
	CBWD2|150472|17907	812.248	1047.63	1.2905	1.20976	0.0115862	0.106296
	FAT4|79633|23109	184.68	371.592	2.00842	1.29751	0.0115769	0.106296
	HSPA13|6782|11375	895.335	1201.68	1.34348	1.23369	0.0115939	0.106296
	LINC01337|103689917|50546	289.415	427.98	1.47261	1.28306	0.0115919	0.106296
	LOC100506023|100506023|NA	1845.94	2372.97	1.28415	1.2053	0.0116071	0.106296
	PGS1|9489|30029	6901.42	5626.36	0.8152	0.859199	0.0116004	0.106296
	PTPMT1|114971|26965	817.083	616.673	0.754851	0.817131	0.0115567	0.106296
	TBC1D22A|25771|1309	13939.2	15963	1.1451	1.12297	0.0115522	0.106296
	ZNF12|7559|12902	1814.6	2298.79	1.2675	1.20009	0.0115408	0.106296
	COPS9|150678|21314	585.358	411.771	0.704295	0.784411	0.0116369	0.106498
	CCDC137|339230|33451	3422.67	2747.23	0.803063	0.847269	0.0116672	0.106705
	GPATCH3|63906|25720	535.375	379.523	0.707716	0.787497	0.0116832	0.106781
	FHDC1|85462|29363	555.278	346.281	0.621518	0.757058	0.0116921	0.106791
	ARHGEF1|9138|681	2803.16	2243.49	0.80053	0.849106	0.0117245	0.106796
	DCTN1|1639|2711	1976.6	1609.61	0.813691	0.855109	0.0117076	0.106796
	DNAJB6|10049|14888	10694	8099.27	0.75714	0.81864	0.0117286	0.106796
	ING1|3621|6062	1030.58	1353.81	1.31479	1.22018	0.0117314	0.106796
	ZNF786|136051|21806	3196.2	2704.44	0.846388	0.871369	0.0117128	0.106796
	TTC6|319089|19739	173.796	257.413	1.47829	1.28629	0.0117716	0.107092
	PLCD3|113026|9061	2277.46	1874.96	0.824133	0.856568	0.0117816	0.107113
	C21orf59|56683|1301	1200.06	968.872	0.80764	0.844206	0.0118383	0.107486
	CCSAP|126731|29578	1137.59	1475.05	1.2989	1.21236	0.0118307	0.107486
	HP09053|101929357|NA	410.653	596.715	1.45419	1.27706	0.0118727	0.107728
	LOC101927795|101927795|NA	460.025	665.07	1.44765	1.27452	0.0118841	0.10776
	TTC21B|79809|25660	2844.87	3546.04	1.24619	1.18573	0.0119046	0.107875
	CCS|9973|1613	881.462	685.666	0.776462	0.834209	0.0119425	0.108131
	SMIM14|201895|27321	1433.6	2106.66	1.46929	1.28134	0.0119484	0.108131
	TMEM151A|256472|28497	161.562	87.1789	0.541977	0.745409	0.0119579	0.108146
	AFF4|27125|17869	6975.58	8063.45	1.15694	1.13105	0.0119935	0.108397
	BID|637|1050	2691.07	1961.54	0.728747	0.807468	0.0120156	0.108403
	ELF1|1997|3316	4084.04	4898.11	1.19926	1.15899	0.0120177	0.108403
	ZNF746|155061|21948	2145.34	1683.54	0.784487	0.830219	0.0120033	0.108403
	MOK|5891|9833	970.977	723.923	0.744002	0.811157	0.0120435	0.108515
	PCOLCE2|26577|8739	664.417	902.875	1.35567	1.23607	0.0120493	0.108515
	PHB|5245|8912	2809.19	2167.76	0.772384	0.83486	0.0120537	0.108515
	ANKRD18CP|101926917|43601	861.089	1098.15	1.27792	1.20211	0.0120887	0.108688
	MYPOP|339344|20178	940.992	701.448	0.743234	0.810888	0.0120844	0.108688
	RAB38|23682|9776	1063.58	1340.83	1.25939	1.19412	0.0120979	0.108701
	SDCBP|6386|10662	1334.71	1680.95	1.25883	1.19186	0.0121454	0.108987
	URB1|9875|17344	11285.1	8386.16	0.743266	0.811289	0.0121535	0.108987
	VCP|7415|12666	5541.34	4439.88	0.800988	0.844531	0.0121478	0.108987
	KBTBD7|84078|25266	305.079	206.17	0.677765	0.778994	0.0121983	0.109247
	LIPE|3991|6621	1090.14	845.547	0.773702	0.82886	0.0121932	0.109247
	AKIRIN1|79647|25744	3040.61	2422.62	0.795988	0.836766	0.0122097	0.109278
	EPHX4|253152|23758	207.361	328.1	1.58711	1.31525	0.0122259	0.109352
	PRKCSH|5589|9411	2598.37	2099.14	0.807373	0.847357	0.0122425	0.10943
	CHPF2|54480|29270	1355.02	1056.31	0.780768	0.835458	0.0122792	0.109661
	FAM89A|375061|25057	1748.45	1345.54	0.769735	0.825353	0.0122842	0.109661
	DMTF1|9988|14603	5401.47	6416.29	1.18846	1.15125	0.0123129	0.109688
	GATA6|2627|4174	1061.38	815.744	0.768037	0.825289	0.0123069	0.109688
	PPP1R1C|151242|14940	2803.96	3804.3	1.35773	1.23029	0.0123191	0.109688
	SDC4|6385|10661	2663.52	3625.05	1.36227	1.24338	0.012309	0.109688
	E2F4|1874|3118	1651.15	1304.69	0.791604	0.839178	0.0123358	0.109766
	RPL27A|6157|10329	14278.9	11656.1	0.816423	0.848911	0.0124005	0.110271
	LTBR|4055|6718	1814.81	1339.15	0.738782	0.811315	0.0124268	0.110362
	OVOL1|5017|8525	1083.81	1462.98	1.35305	1.23967	0.0124243	0.110362
	CDK10|8558|1770	2728.32	2248.5	0.825262	0.85395	0.012439	0.1104
	NIPAL1|152519|27194	1081.92	1374.75	1.27342	1.19561	0.0124553	0.110474
	CLN3|1201|2074	977.048	740.031	0.755101	0.81909	0.0125022	0.110733
	IFT74|80173|21424	1954.85	2408.54	1.23408	1.17777	0.0125125	0.110733
	ME1|4199|6983	10648.5	8294.93	0.778864	0.831037	0.0125112	0.110733
	THRB-AS1|644990|44515	660.152	978.391	1.48317	1.28424	0.0125166	0.110733
	LINC01128|643837|49377	1682.82	2137.56	1.27084	1.19768	0.0125584	0.111031
	CYLD|1540|2584	682.948	923.426	1.352	1.23413	0.0125869	0.111212
	ANKRD13D|338692|27880	1819.24	1496.82	0.823234	0.862692	0.0126391	0.111603
	INPP5E|56623|21474	1837.19	1387.75	0.756876	0.820361	0.0126525	0.111649
	CANT1|124583|19721	2485.11	1975.48	0.794297	0.84052	0.0126609	0.111652
	CCDC146|57639|29296	1679.92	2153.94	1.28292	1.20327	0.0126732	0.111689
	ALG9|79796|15672	2519.72	2989.83	1.18642	1.15056	0.0127118	0.111958
	DKK1|22943|2891	1940.75	1531.9	0.79007	0.829222	0.0127897	0.112327
	IFT52|51098|15901	2151.79	1617.53	0.75038	0.815965	0.0127789	0.112327
	RUNDC3B|154661|30286	857.337	1336.64	1.55912	1.30191	0.0127804	0.112327
	THTPA|79178|18987	382.647	268.59	0.702189	0.79247	0.0127944	0.112327
	TRIT1|54802|20286	3759.01	4566.68	1.21515	1.16478	0.0127779	0.112327
	UCK1|83549|14859	979.387	706.089	0.722528	0.801478	0.0128169	0.112454
	GOLGA7B|401647|31668	210.253	328.726	1.56644	1.30462	0.0128325	0.112519
	HSPA4L|22824|17041	1990.63	1438.69	0.722267	0.805113	0.0128576	0.112667
	LOC106660606|106660606|NA	730.388	544.187	0.747432	0.819328	0.0128817	0.112736
	WASHC1|100287171|24361	488.669	358.228	0.734881	0.813727	0.0128817	0.112736
	SGTA|6449|10819	4558.65	3687.87	0.809428	0.855713	0.0128984	0.11281
	AGPAT3|56894|326	3818.84	3071.77	0.804974	0.847709	0.0129259	0.112979
	RABL6|55684|24703	5202.83	4264.11	0.819552	0.855411	0.0129669	0.113266
	PXMP2|5827|9716	1136.61	863.247	0.759606	0.817574	0.0129864	0.113365
	GRIN2C|2905|4587	1919.4	1311.82	0.683359	0.78536	0.0130024	0.113432
	INPP4B|8821|6075	10184.1	12719.1	1.24898	1.1858	0.0130338	0.113634
	KIAA0907|22889|29145	7661.14	6264.92	0.817789	0.853081	0.0131178	0.114295
	DEPDC7|91614|29899	357.346	248.044	0.689966	0.788793	0.0131394	0.114411
	CFAP36|112942|30540	1201.75	1492.4	1.24212	1.18315	0.0131617	0.114533
	ADGRG5|221188|19010	653.538	498.274	0.763769	0.822361	0.013194	0.114631
	CELSR1|9620|1850	5490.47	4711.88	0.858199	0.880942	0.0131893	0.114631
	TTBK2|146057|19141	2779.46	2031.37	0.730184	0.81069	0.013198	0.114631
	AKR1A1|10327|380	2846.34	2358.4	0.828395	0.865814	0.0132287	0.114826
	LOC105378385|105378385|NA	216.827	342.591	1.59024	1.31221	0.0132697	0.11511
	KLRA1P|10748|6372	434.389	616.062	1.42264	1.25824	0.0132814	0.115139
	EVPL|2125|3503	4032.66	3376.64	0.837784	0.868861	0.0133057	0.115277
	SNHG17|388796|48600	8592.64	5961.16	0.693958	0.800262	0.013328	0.115398
	CDKN2B-AS1|100048912|34341	3572.35	4487.42	1.25689	1.19067	0.0133676	0.115441
	DVL3|1857|3087	1891.02	1499.96	0.792675	0.839872	0.0133748	0.115441
	FGF9|2254|3687	1013.99	723.473	0.711975	0.79964	0.0133469	0.115441
	LINC00944|387895|48640	592.14	770.843	1.30265	1.21216	0.013371	0.115441
	LOC654342|654342|NA	735.271	550.283	0.748048	0.820575	0.0133576	0.115441
	LRP5|4041|6697	9400.16	7977.17	0.848453	0.872653	0.0134015	0.115563
	SBF2-AS1|283104|27438	1677.32	2378.38	1.41848	1.26264	0.0134056	0.115563
	CNOT2|4848|7878	7706.71	9062.96	1.17644	1.14293	0.0134256	0.115591
	H2AFX|3014|4739	3121.34	2518.28	0.807933	0.848927	0.0134225	0.115591
	ZYX|7791|13200	1225.83	919.753	0.750932	0.818809	0.0134881	0.116057
	USP48|84196|18533	3945.43	3251.79	0.82387	0.858866	0.0134968	0.116059
	SYCP2L|221711|21537	1215.82	1579.92	1.30004	1.20456	0.0135815	0.116714
	INTS11|54973|26052	2133.56	1705.31	0.80075	0.848725	0.0136427	0.117167
	LOC100506127|100506127|NA	651.583	479.448	0.73385	0.811663	0.0136572	0.11722
	TBL3|10607|11587	709.561	505.413	0.715508	0.800887	0.0136661	0.117223
	DNAJB1|3337|5270	7725.68	5808.85	0.751493	0.818153	0.0136926	0.117377
	TNFAIP8L1|126282|28279	1246.46	940.619	0.754541	0.815773	0.0137044	0.117406
	NDUFB7|4713|7702	491.854	337.399	0.686029	0.789577	0.0137454	0.117611
	SNHG15|285958|27797	2884.32	2035.57	0.707055	0.799972	0.013742	0.117611
	SETD1B|23067|29187	3670.65	3010.06	0.820241	0.856056	0.0137768	0.117807
	ATXN7|6314|10560	2056.35	2503.49	1.21637	1.16543	0.0138447	0.118314
	LOC100507291|100507291|NA	1361.73	1781.38	1.30852	1.21473	0.0138762	0.118456
	SCAI|286205|26709	7532.1	6217.03	0.825074	0.860336	0.0138785	0.118456
	CLPTM1L|81037|24308	3503.85	2683.42	0.766341	0.82589	0.0139194	0.118586
	DBI|1622|2690	763.566	556.456	0.727936	0.80822	0.0139126	0.118586
	DCTN2|10540|2712	1942.54	1514.44	0.779284	0.833626	0.0139137	0.118586
	RPS19BP1|91582|28749	757.687	555.311	0.73215	0.809772	0.0139281	0.118587
	MTURN|222166|25457	914.505	1228.29	1.34346	1.22659	0.0139791	0.118947
	EPG5|57724|29331	3322.43	4020.99	1.20985	1.1616	0.0140092	0.11913
	RBM5|10181|9902	5670.79	4614.06	0.813174	0.855786	0.0140336	0.119264
	CLYBL|171425|18355	5137.01	6265.92	1.21951	1.16864	0.0140653	0.119387
	TYW1|55253|25598	6700.65	5433.97	0.810748	0.850914	0.014063	0.119387
	CHUK|1147|1974	3213.69	2464.77	0.766521	0.827858	0.0141448	0.119902
	IDE|3416|5381	7449.13	6016.27	0.807342	0.852941	0.0141385	0.119902
	JUNB|3726|6205	1043.4	1436.71	1.37915	1.24104	0.0141521	0.119902
	SOX12|6666|11198	1585.7	2101.16	1.3255	1.21877	0.0141841	0.1201
	CAD|790|1424	5781.78	4452.35	0.770385	0.822246	0.0141972	0.120137
	ADGRG1|9289|4512	822.835	602.633	0.731368	0.808506	0.014292	0.12049
	CARD9|64170|16391	481.718	298.61	0.622482	0.772814	0.0143088	0.12049
	DLG2|1740|2901	1081.15	1361.89	1.2617	1.18734	0.0142593	0.12049
	MRPL4|51073|14276	1406.05	1101.95	0.784637	0.838566	0.0142863	0.12049
	MYPN|84665|23246	179.038	309.236	1.72757	1.30398	0.0142497	0.12049
	PARD6B|84612|16245	3914.29	4984.33	1.27473	1.19409	0.0143021	0.12049
	SPATA2|9825|14681	1083.07	855.086	0.788093	0.838265	0.0142673	0.12049
	ZKSCAN2|342357|25677	1046.16	1296.9	1.24184	1.17892	0.0143045	0.12049
	SLC9A3R1|9368|11075	3090.05	2487.77	0.804666	0.846213	0.0143338	0.120628
	RHBDF2|79651|20788	9450.07	7573.34	0.801657	0.849834	0.0143487	0.120679
	TMEM161A|54929|26020	2969.65	2402.36	0.808313	0.858697	0.0143851	0.120838
	UBR3|130507|30467	10223.5	7853.39	0.76797	0.837164	0.0143787	0.120838
	LOC646626|646626|NA	125.001	241.929	1.9504	1.20368	0.0144107	0.120979
	SLC22A23|63027|21106	3689.56	2898.46	0.784992	0.835135	0.0144395	0.121148
	MTNR1A|4543|7463	194.179	311.464	1.60244	1.29498	0.0144559	0.121212
	CDC25C|995|1727	2853.46	3445.22	1.20747	1.1602	0.0144772	0.121317
	LARP4|113251|24320	10272.7	8462.01	0.823798	0.860435	0.0144967	0.121407
	HSP90AB1|3326|5258	13070.3	9272.96	0.709354	0.806165	0.0145065	0.121415
	GPR75-ASB3|100302652|40043	2550.43	3086.78	1.21086	1.16335	0.0145185	0.121442
	HSD11B2|3291|5209	232.061	146.089	0.634592	0.775736	0.0145329	0.12145
	PAIP2|51247|17970	2912.32	3632.2	1.24687	1.18181	0.014537	0.12145
	PCYT2|5833|8756	1854.4	1402.96	0.758264	0.823478	0.0145796	0.121731
	MYO16|23026|29822	578.383	829.527	1.4365	1.2608	0.0146045	0.121866
	N4BP2|55728|29851	1916.57	2284.29	1.19312	1.15217	0.0146193	0.121916
	H6PD|9563|4795	1172.09	1678.66	1.43039	1.25558	0.0146403	0.122012
	LIMA1|51474|24636	3934.82	4972.53	1.26474	1.1914	0.0146485	0.122012
	CASC1|55259|29599	252.746	364.38	1.45477	1.26269	0.0146863	0.12218
	PTPN23|25930|14406	2267.47	1852.83	0.817578	0.854871	0.0146846	0.12218
	AMY2B|280|478	759.213	1001.14	1.32133	1.21788	0.0147186	0.122301
	LOC101929163|101929163|NA	279.655	421.063	1.50852	1.2753	0.0147122	0.122301
	ANKRD54|129138|25185	1135.95	909.511	0.799724	0.845376	0.014802	0.122894
	BRWD3|254065|17342	3834.91	4725.12	1.23264	1.17311	0.0148474	0.122894
	C11orf54|28970|30204	1080.44	1318.09	1.21946	1.16635	0.0148142	0.122894
	C19orf44|84167|26141	1309.81	1037.28	0.790745	0.840428	0.0148433	0.122894
	LOC100130172|100130172|NA	474.405	695.433	1.46739	1.26584	0.0148389	0.122894
	LOC729970|729970|NA	191.427	294.181	1.52953	1.28187	0.0148523	0.122894
	PEX7|5191|8860	2547.85	3094.59	1.21416	1.16407	0.0148348	0.122894
	PIGZ|80235|30596	1250.35	990.127	0.791072	0.841188	0.0148668	0.12294
	CALCOCO1|57658|29306	456.434	668.736	1.46665	1.26388	0.0149031	0.122942
	DPYD|1806|3012	583.438	850.648	1.45625	1.26379	0.0148906	0.122942
	ITPK1|3705|6177	9093.67	7401.35	0.813949	0.85637	0.0148937	0.122942
	LOC105747689|105747689|NA	4345.09	5520.39	1.2712	1.19405	0.0149114	0.122942
	TNIP2|79155|19118	1359.99	1092.92	0.803229	0.844841	0.0148998	0.122942
	POLR2C|5432|9189	1139.76	873.473	0.766193	0.828654	0.0149249	0.122979
	PHYKPL|85007|28249	5419.59	4409.62	0.813823	0.855459	0.0149609	0.123202
	PIF1|80119|26220	976.428	665.733	0.681819	0.790667	0.0150039	0.123482
	GALNT14|79623|22946	3159.22	2248.97	0.711566	0.814231	0.0150136	0.123489
	MRPS10|55173|14502	1129.69	888.793	0.786413	0.838925	0.0150226	0.12349
	ABCF2|10061|71	2537.55	1931.74	0.761667	0.827191	0.0150914	0.123788
	BAP1|8314|950	1197.43	969.492	0.810777	0.851487	0.0151154	0.123788
	CYP2S1|29785|15654	480.607	348.499	0.722164	0.807175	0.0151217	0.123788
	FUBP3|8939|4005	7200.36	5964.17	0.82823	0.86199	0.0151161	0.123788
	RRP7A|27341|24286	7503.17	5995.95	0.79937	0.844909	0.0151137	0.123788
	SORCS2|57537|16698	13503	6206.42	0.460717	0.897951	0.0150813	0.123788
	TMEM177|80775|28143	635.671	472.623	0.744574	0.817736	0.0150687	0.123788
	CAMK2G|818|1463	4988.63	3971.43	0.795769	0.843948	0.0151444	0.123901
	DGCR14|8220|16817	1666.01	1352.56	0.812586	0.852336	0.0152475	0.124561
	DVL2|1856|3086	1362.27	1125.62	0.826016	0.86145	0.0152452	0.124561
	SKIDA1|387640|32697	291.404	485.628	1.66659	1.29021	0.0152522	0.124561
	ZNF770|54989|26061	2818.63	3610.08	1.28154	1.19525	0.0153553	0.125329
	CCDC130|81576|28118	2278.73	1890.37	0.829728	0.862677	0.0153747	0.125339
	TEX30|93081|25188	1149.83	889.146	0.772988	0.831992	0.0153739	0.125339
	PPIE|10450|9258	2259.91	1853.89	0.820323	0.85746	0.0153854	0.125353
	ARRDC4|91947|28087	480.302	316.217	0.656742	0.784388	0.0154679	0.125408
	BCDIN3D-AS1|100286844|44113	399.267	574.463	1.43932	1.2561	0.0154245	0.125408
	CDC37|11140|1735	2248.3	1767.94	0.786543	0.840474	0.0154062	0.125408
	EEF1D|1936|3211	10920.7	8236.75	0.754577	0.822413	0.0154172	0.125408
	IGF1R|3480|5465	5731.26	6658.21	1.16133	1.13354	0.0154412	0.125408
	KDM7A|80853|22224	1549.11	2078.51	1.34227	1.22247	0.0154605	0.125408
	MITD1|129531|25207	841.843	563.401	0.667297	0.792652	0.0154435	0.125408
	OPLAH|26873|8149	1244.14	900.952	0.726779	0.818296	0.0154493	0.125408
	PKP2|5318|9024	2460.77	2951.8	1.20052	1.15707	0.015474	0.125408
	DOPEY2|9980|1291	2603.53	3077.68	1.18232	1.14849	0.0155208	0.125714
	C3orf20|84077|25320	1046.43	1347.24	1.2863	1.19764	0.015552	0.125893
	KLC2|64837|20716	1538.45	1204.31	0.785313	0.836222	0.015567	0.125924
	VWF|7450|12726	487.581	757.035	1.55416	1.27915	0.0155741	0.125924
	FIZ1|84922|25917	664.94	518.37	0.779718	0.839147	0.0156009	0.126067
	UBA1|7317|12469	3156.68	2592.32	0.820725	0.857886	0.0156155	0.126111
	UBALD2|283991|28438	893.266	1186.57	1.32942	1.22038	0.0156436	0.126264
	SNHG4|724102|32964	6706.19	4888.73	0.729225	0.814134	0.0157109	0.126659
	TBCD|6904|11581	16938.1	13528.5	0.798685	0.845104	0.0157097	0.126659
	PIP4K2B|8396|8998	3584.64	3080.28	0.859047	0.881337	0.0157223	0.126678
	CHORDC1|26973|14525	3901.71	2146.39	0.550018	0.809887	0.0158424	0.127571
	ATAD3A|55210|25567	3003.12	2213.86	0.738119	0.820191	0.0158726	0.127591
	NACC1|112939|20967	7145.87	5876.9	0.822081	0.859991	0.0158617	0.127591
	STRA6|64220|30650	36.9056	73.889	2.0067	1.16581	0.0158698	0.127591
	ARHGEF26-AS1|100507524|41048	369.419	517.545	1.40362	1.24303	0.0159399	0.128057
	CLIC1|1192|2062	1728.31	1335.02	0.771928	0.831443	0.015952	0.12808
	ILDR1|286676|28741	392.206	604.161	1.53	1.26966	0.0159643	0.128087
	MYOM2|9172|7614	888.016	1258.85	1.42259	1.24562	0.0159715	0.128087
	BCAS3|54828|14347	10041	12072.6	1.20261	1.1575	0.0160033	0.128193
	C9orf172|389813|37284	170.86	102.797	0.603653	0.784734	0.0159968	0.128193
	ENTPD3-AS1|285266|26710	538.372	749.312	1.38915	1.23914	0.0160241	0.128286
	ATG9A|79065|22408	984.744	1274.38	1.29435	1.20226	0.0161256	0.128342
	C12orf10|60314|17590	641.78	465.695	0.726389	0.810251	0.0161984	0.128342
	ERMAP|114625|15743	271.313	390.929	1.44355	1.25444	0.016185	0.128342
	FDX1|2230|3638	1881.59	1544.12	0.819723	0.857146	0.0160848	0.128342
	LINC00578|100505566|43807	122.502	228.303	1.82126	1.23834	0.016162	0.128342
	LINC02081|101928710|52930	255.529	392.787	1.5401	1.27326	0.0161197	0.128342
	LZTR1|8216|6742	2847.08	2294.03	0.806742	0.85894	0.0161913	0.128342
	MCRS1|10445|6960	1367.62	1103.61	0.807512	0.850522	0.0161268	0.128342
	MIER3|166968|26678	3078.15	2507.6	0.814193	0.854219	0.0161942	0.128342
	MRPL37|51253|14034	2263.61	1791.73	0.791314	0.839382	0.0161678	0.128342
	NEK6|10783|7749	3941.04	5401.59	1.37156	1.23503	0.0160988	0.128342
	PITX1|5307|9004	557.295	406.124	0.730719	0.817571	0.016105	0.128342
	PSMD8|5714|9566	1576.05	1229.39	0.778827	0.840219	0.016133	0.128342
	REPS2|9185|9963	771.275	1122.37	1.45018	1.25537	0.0160948	0.128342
	SSH1|54434|30579	12504.5	16573.8	1.32569	1.21563	0.0160784	0.128342
	TAOK2|9344|16835	2483.45	1953.58	0.786381	0.841061	0.0161862	0.128342
	TMEM54|113452|24143	672.398	501.891	0.746419	0.819704	0.0161166	0.128342
	ZNF689|115509|25173	951.751	722.255	0.759798	0.825788	0.0161583	0.128342
	GCLC|2729|4311	3772.19	4472.41	1.18617	1.14941	0.0162531	0.128702
	ADCY10P1|221442|44143	960.817	697.977	0.72441	0.810196	0.0162629	0.128705
	MIR181A1HG|100131234|48659	3430.39	4576.85	1.33553	1.21958	0.0163152	0.128918
	PRR13|54458|24528	1227.38	988.978	0.805046	0.849401	0.0163179	0.128918
	RMND5A|64795|25850	2655.73	3149.55	1.18529	1.14768	0.0163064	0.128918
	SDC3|9672|10660	2620.94	2074.92	0.791561	0.843657	0.0163272	0.128918
	NFATC3|4775|7777	6973.21	5447.7	0.780915	0.834294	0.0163522	0.129043
	FGF19|9965|3675	1047.09	796.081	0.760333	0.830273	0.0164034	0.129373
	PDXDC2P|283970|27559	3384.43	2873.9	0.849112	0.875929	0.0164309	0.129516
	BCL11B|64919|13222	428.037	589.401	1.37134	1.22919	0.0164645	0.129706
	ANKRD13B|124930|26363	884.809	675.546	0.764799	0.83151	0.0165363	0.130123
	SLC39A11|201266|14463	16269.6	19304.3	1.18672	1.14814	0.0165331	0.130123
	DHX37|57647|17210	5093.37	3947.3	0.7754	0.83398	0.0165747	0.130351
	LOC101929140|101929140|NA	1582.21	1983.85	1.25395	1.18317	0.0165942	0.13043
	CTDP1|9150|2498	4769.75	5676.82	1.18994	1.14855	0.0166269	0.130538
	MKLN1-AS|100506881|40374	206.54	295.993	1.43434	1.24978	0.0166242	0.130538
	LRRC45|201255|28302	2397.27	1883.84	0.787068	0.844076	0.0166428	0.13059
	CISD2|493856|24212	2580.39	3067.91	1.1895	1.14852	0.0167028	0.130689
	EPM2A|7957|3413	1785.75	2294.3	1.28626	1.19577	0.0166763	0.130689
	NR4A1|3164|7980	472.211	682.103	1.44345	1.32013	0.0166938	0.130689
	SYNE1|23345|17089	1308.75	1799.38	1.37597	1.23544	0.0166717	0.130689
	TUSC2|11334|17034	477.35	360.977	0.756392	0.824779	0.0166995	0.130689
	CYB5A|1528|2570	667.136	507.79	0.758363	0.827455	0.0167275	0.130734
	GNG12-AS1|100289178|43938	1810.62	2365.02	1.30625	1.20232	0.016726	0.130734
	CLDND2|125875|28511	545.767	747.814	1.37136	1.23017	0.0168086	0.130946
	GPATCH4|54865|25982	1177.89	815.705	0.691839	0.799811	0.0167717	0.130946
	RNF8|9025|10071	3312.96	2769.47	0.835111	0.866578	0.0167797	0.130946
	RPS6KB2|6199|10437	1005.53	793.668	0.79159	0.845942	0.0168116	0.130946
	SLC25A10|1468|10980	3448.64	2844.56	0.826188	0.861273	0.0168084	0.130946
	TMEM9|252839|18823	2642.74	3315.08	1.25429	1.18558	0.0168005	0.130946
	COASY|80347|29932	814.884	621.626	0.765452	0.830105	0.016833	0.131039
	GAS2L1|10634|16955	707.517	542.212	0.76692	0.829077	0.0169011	0.13135
	LINC00624|100289211|44254	132.57	224.555	1.67483	1.271	0.0169014	0.13135
	SYT12|91683|18381	321.046	524.643	1.63869	1.27072	0.0168982	0.13135
	NOL9|79707|26265	4957.55	3915.31	0.789695	0.839499	0.0169141	0.131375
	SLC44A2|57153|17292	2081.43	1539.33	0.738821	0.817741	0.0169238	0.131376
	RAB35|11021|9774	2300.3	1881.33	0.818177	0.863058	0.016938	0.131412
	HARS|3035|4816	2131.78	1722.31	0.806966	0.853122	0.0170171	0.131893
	TNK1|8711|11940	982.919	792.495	0.807768	0.851538	0.017019	0.131893
	LOC101927322|101927322|NA	625.871	918.953	1.47153	1.26187	0.0170856	0.132112
	POP5|51367|17689	204.677	123.805	0.6088	0.781983	0.0170849	0.132112
	SDF2L1|23753|10676	330.622	222.009	0.680336	0.792235	0.0170649	0.132112
	SLC5A11|115584|23091	459.505	317.482	0.687852	0.797242	0.0170755	0.132112
	NUP85|79902|8734	5425.92	4304.14	0.792896	0.843455	0.0171054	0.132191
	BICD2|23299|17208	4226.72	3347.81	0.792051	0.843048	0.0171671	0.132391
	MBTD1|54799|19866	8670.96	10402.2	1.19987	1.15103	0.0171739	0.132391
	MKL1|57591|14334	8638.26	7153.53	0.827756	0.861509	0.0171858	0.132391
	POLR3H|171568|30349	4475.23	3571.3	0.798603	0.849316	0.0171888	0.132391
	SVIL-AS1|102724316|51219	2535.14	2075.46	0.817564	0.856235	0.017178	0.132391
	TUFM|7284|12420	652.827	478.954	0.735458	0.814166	0.0171428	0.132391
	LOC100130691|100130691|NA	3332.51	3970.97	1.19186	1.14987	0.0172731	0.132966
	C1orf116|79098|28667	404.948	660.034	1.63644	1.26897	0.017292	0.133038
	BCAS2|10286|975	1240.09	960.041	0.773565	0.836542	0.0173257	0.133173
	ZBTB8OS|339487|24094	2236.54	1697.33	0.758041	0.826341	0.0173385	0.133173
	ZNF697|90874|32034	783.96	624.974	0.795789	0.846374	0.0173291	0.133173
	LOC100506302|100506302|NA	237.139	155.109	0.653706	0.794672	0.0173487	0.133177
	BRPF3|27154|14256	2712.22	2229.92	0.822209	0.859524	0.0173772	0.133322
	CLCN3|1182|2021	3460.96	4072.04	1.17691	1.14183	0.0174062	0.133396
	RBP1|5947|9919	959.532	703.541	0.734095	0.816524	0.017398	0.133396
	L3MBTL2|83746|18594	2444.27	1915.43	0.783807	0.834536	0.0174418	0.133521
	SUN3|256979|22429	221.875	331.076	1.50771	1.26063	0.0174324	0.133521
	SLC41A1|254428|19429	1252.59	1551.78	1.23627	1.17276	0.0174659	0.133631
	LLGL1|3996|6628	1188.18	936.982	0.789198	0.842052	0.0175022	0.133834
	IGF2R|3482|5467	6566.36	5526.2	0.84114	0.875944	0.0175183	0.133884
	ADAM32|203102|15479	2527.18	3104.7	1.23071	1.16934	0.0175302	0.1339
	SLC3A2|6520|11026	4411.51	3563.45	0.807083	0.853068	0.0175743	0.134163
	CLN6|54982|2077	2551.56	2008.59	0.787179	0.841899	0.0176129	0.134374
	RFPL2|10739|9979	325.912	219.93	0.676112	0.797461	0.0176214	0.134374
	RAPGEF5|9771|16862	8002.18	9148.45	1.14275	1.12	0.0176395	0.134438
	XIAP|331|592	3359.12	2783.64	0.828534	0.872577	0.0176975	0.134806
	LINC00640|283553|44291	1245.84	1628.25	1.30733	1.2037	0.0177387	0.135045
	FLJ22447|400221|NA	83.3328	152.827	1.86127	1.19641	0.0178264	0.135159
	LINC00637|145216|27069	427.681	611.479	1.42726	1.24694	0.0178416	0.135159
	LINC01607|101927067|51660	903.145	1353.06	1.49938	1.2596	0.0178418	0.135159
	PHF20|51230|16098	7355.92	8510.39	1.15676	1.12601	0.0178146	0.135159
	RAB11FIP3|9727|17224	1196.5	914.905	0.763734	0.836041	0.0178313	0.135159
	SIRT7|51547|14935	1586.46	1295.22	0.816198	0.856371	0.0178146	0.135159
	TMEM63B|55362|17735	2336.15	1835.89	0.785287	0.83788	0.0178301	0.135159
	UBN1|29855|12506	3233.06	2680.31	0.828434	0.863284	0.0177828	0.135159
	USP53|54532|29255	4515.65	5467.87	1.21081	1.1589	0.0178077	0.135159
	ZNF552|79818|26135	460.868	347.213	0.752509	0.82968	0.0178538	0.135176
	ACP2|53|123	691.487	533.92	0.770981	0.83441	0.017891	0.135235
	DIXDC1|85458|23695	900.417	1140.59	1.26726	1.1838	0.0178832	0.135235
	MGLL|11343|17038	816.529	1085.83	1.33117	1.21342	0.0178856	0.135235
	TIGAR|57103|1185	1907.31	1508.82	0.789854	0.842532	0.0179076	0.135287
	VWDE|221806|21897	2482	2984.92	1.2035	1.15532	0.0179377	0.13544
	C18orf65|400658|51248	122.621	198.907	1.6178	1.26457	0.0179834	0.135711
	CHURC1-FNTB|100529261|42960	6285.93	7590.13	1.20736	1.15852	0.0179943	0.135719
	WDR83|84292|32672	343.354	237.597	0.69104	0.803274	0.0180419	0.136004
	LMBRD1|55788|23038	1225.49	1575.42	1.28524	1.19502	0.0180851	0.13618
	PDGFA|5154|8799	2417.26	3273.82	1.35532	1.21997	0.0180773	0.13618
	MPDU1|9526|7207	707.546	520.039	0.734021	0.818374	0.0180962	0.13619
	CD81|975|1701	2971.93	2371.36	0.798989	0.851509	0.0181393	0.136395
	NR1D2|9975|7963	2802.98	3445.91	1.22933	1.16835	0.0181487	0.136395
	PLPP1|8611|9228	1667.63	2047.66	1.22679	1.16815	0.0181531	0.136395
	WIPI2|26100|32225	1452.65	1799.35	1.23795	1.17303	0.0182228	0.136845
	INO80E|283899|26905	2114.81	1747.87	0.826635	0.863343	0.0182456	0.136941
	ATP2B1-AS1|338758|27883	532.237	802.702	1.51042	1.25489	0.0182808	0.137131
	SEC13|6396|10697	1039.68	820.513	0.787813	0.845101	0.0182952	0.137164
	NOMO3|408050|25242	463.005	333.115	0.718674	0.818335	0.0183453	0.137317
	PEBP1|5037|8630	1128.21	824.103	0.73052	0.8125	0.0183403	0.137317
	UBE2L3|7332|12488	6630.85	5431.4	0.818719	0.859104	0.0183303	0.137317
	RPN1|6184|10381	5002.03	4123.67	0.824145	0.858045	0.0183811	0.13751
	HYKK|123688|34403	629.679	841.556	1.33477	1.21195	0.0184061	0.137622
	ZEB1|6935|11642	2104.68	1649.98	0.78482	0.842136	0.0184301	0.137727
	FAM53B|9679|28968	9506.49	7911.45	0.832284	0.866017	0.018509	0.138167
	RP9P|441212|33969	2381.32	1967.81	0.825692	0.865844	0.0185009	0.138167
	CIAO1|9391|14280	1807.74	1470.6	0.813491	0.854234	0.0185312	0.138258
	TRAF7|84231|20456	4831.93	3941.41	0.816727	0.856881	0.0185448	0.138285
	CCNE1|898|1589	1116.8	846.856	0.756877	0.827913	0.0185811	0.138345
	NAT14|57106|28918	250.972	169.135	0.67446	0.799912	0.0185828	0.138345
	SLC5A6|8884|11041	1535.76	1165.06	0.760429	0.829574	0.0185757	0.138345
	ENKUR|219670|28388	833.446	1085.87	1.30547	1.2024	0.0186581	0.13868
	FKBP8|23770|3724	1800.57	2213.33	1.22968	1.16947	0.0186568	0.13868
	RFXANK|8625|9987	571.546	424.77	0.74136	0.824473	0.018653	0.13868
	NDUFV3|4731|7719	2441.89	2034.43	0.832592	0.866993	0.0186777	0.138752
	FOXRED1|55572|26927	968.118	769.907	0.793619	0.845162	0.0186892	0.138762
	NDUFB10|4716|7696	692.908	505.721	0.732955	0.824327	0.0187193	0.138878
	RTN2|6253|10468	692.394	999.197	1.44314	1.24397	0.0187249	0.138878
	TMEM175|84286|28709	923.8	715.582	0.773313	0.834982	0.0187428	0.138936
	CPNE8|144402|23498	5565.2	4559.74	0.819203	0.859392	0.0187821	0.139153
	GPT2|84706|18062	2280.34	2948.63	1.29208	1.18882	0.0187959	0.139181
	KLHL20|27252|25056	2176.64	1776.36	0.816211	0.857333	0.018817	0.139187
	PLCB3|5331|9056	2974.4	2392.64	0.805227	0.855436	0.018815	0.139187
	RPN2|6185|10382	6753.61	5724.65	0.847335	0.882752	0.0188977	0.13971
	NDUFB1|4707|7695	1051.46	818.56	0.776929	0.838768	0.0190099	0.140464
	MICAL2|9645|24693	2376.82	3077.23	1.29495	1.1986	0.0190652	0.140797
	AGBL3|340351|27981	1810.6	2142.02	1.18353	1.14487	0.0191085	0.140862
	C11orf95|65998|28449	1109.87	845.853	0.763722	0.835959	0.0190906	0.140862
	DDX39A|10212|17821	2607.06	2135.48	0.819707	0.862255	0.0191234	0.140862
	KCNQ2|3785|6296	2302.28	1818.63	0.790312	0.844478	0.0191027	0.140862
	MRTO4|51154|18477	1750.19	1308.77	0.748131	0.828306	0.019125	0.140862
	ITGA6|3655|6142	5013.6	6051.2	1.20722	1.15738	0.0191363	0.14087
	ASIC1|41|100	676.111	536.826	0.79452	0.846507	0.0191773	0.141097
	IKZF2|22807|13177	262.606	377.773	1.42526	1.23609	0.0192365	0.141274
	IMPA2|3613|6051	3215.74	3920.83	1.21895	1.16208	0.0192423	0.141274
	MED14OS|100873985|40162	99.7967	167.39	1.69356	1.23757	0.0192118	0.141274
	STX6|10228|11441	3221.99	3761.38	1.1667	1.13852	0.0192295	0.141274
	DGCR8|54487|2847	5561.01	4713.26	0.84778	0.881009	0.0192772	0.141455
	MSANTD3|91283|23370	745.407	1008.52	1.35053	1.21495	0.0192948	0.141509
	APEH|327|586	2883.24	2300.8	0.79955	0.858019	0.0193734	0.141632
	CRAT|1384|2342	1648.44	1247	0.7563	0.8298	0.019432	0.141632
	CREBRF|153222|24050	1140.89	1580.75	1.38691	1.2259	0.0194337	0.141632
	DPH7|92715|25199	2748.84	2135.58	0.777073	0.833618	0.019412	0.141632
	LINC02115|102467212|52970	106.934	173.493	1.65334	1.24691	0.01939	0.141632
	NLE1|54475|19889	2093.65	1523.8	0.728158	0.828455	0.0194346	0.141632
	PID1|55022|26084	18996.6	10865.7	0.57199	0.827972	0.0193865	0.141632
	TAF12|6883|11545	5576.79	4625.41	0.828971	0.867724	0.0193297	0.141632
	TMEM129|92305|25137	1772.14	1381.4	0.781058	0.842085	0.0194326	0.141632
	TSNARE1|203062|26437	5112.97	6497.6	1.27055	1.18487	0.0193935	0.141632
	TUBGCP4|27229|16691	2981.47	2448.73	0.821036	0.859972	0.0193494	0.141632
	ZBTB2|57621|20868	4658.95	6162.15	1.32304	1.20205	0.0193749	0.141632
	LGR5|8549|4504	143.523	237.007	1.66253	1.24312	0.019449	0.141662
	DEPDC5|9681|18423	3690.45	3055.32	0.827052	0.864323	0.0194749	0.141701
	LRRC8A|56262|19027	2092.06	1650.78	0.788673	0.84497	0.0194733	0.141701
	CNGA1|1259|2148	300.843	436.011	1.45064	1.24205	0.0194983	0.141779
	DDAH1|23576|2715	3274.84	4062.8	1.2417	1.17163	0.0195062	0.141779
	EXOSC5|56915|24662	1009.98	1319.39	1.30963	1.20168	0.0195314	0.141813
	UBE2A|7319|12472	980.299	728.212	0.741605	0.822976	0.0195294	0.141813
	ANO9|338440|20679	1816.89	1433.01	0.789171	0.843598	0.0195469	0.141851
	TMEM56-RWDD3|100527978|49388	1851.72	2435.71	1.31543	1.20402	0.0195724	0.141961
	GRK2|156|289	2844.6	2294.63	0.807025	0.851367	0.0196007	0.142062
	ZNF558|148156|26422	1134.11	1470.85	1.29933	1.19814	0.0196068	0.142062
	FAM172A|83989|25365	9524.11	11036	1.15884	1.13022	0.0196947	0.142504
	ICMT|23463|5350	2946.66	2387.56	0.810225	0.85247	0.0196987	0.142504
	WDFY3-AS2|404201|21603	306.313	415.57	1.35873	1.21824	0.0196886	0.142504
	TUBG1|7283|12417	1231.81	1017.83	0.825479	0.863372	0.0197193	0.142578
	LOC101929099|101929099|NA	1321.25	1647.24	1.24863	1.1771	0.0197387	0.142644
	GUCY1A2|2977|4684	180.172	279.749	1.55108	1.28262	0.0197701	0.142646
	LIPE-AS1|100996307|48589	1785.11	2973.99	1.66491	1.2348	0.0197552	0.142646
	ZNF767P|79970|21884	6368.32	5189.75	0.814738	0.859646	0.0197634	0.142646
	EEF2|1938|3214	11631.6	9233.45	0.794154	0.851048	0.0198499	0.143148
	CACNA1I|8911|1396	384.456	591.121	1.53606	1.25259	0.01988	0.143215
	PSEN2|5664|9509	1633.73	1321	0.808835	0.854233	0.0198723	0.143215
	TANC1|85461|29364	10109.4	8378.65	0.828534	0.87203	0.0199209	0.143434
	CCNY|219771|23354	11648.9	9599.81	0.823931	0.864668	0.0200536	0.144315
	DUSP3|1845|3069	2013.17	2424.3	1.20373	1.15497	0.0200809	0.144436
	UBLCP1|134510|28110	1649.24	1287.03	0.780227	0.841148	0.0201678	0.144985
	ACO2|50|118	6226.78	5161.83	0.828542	0.866904	0.0202329	0.145378
	SLC4A2|6522|11028	2979.26	2417.98	0.812645	0.860415	0.0202528	0.145445
	HSP90B1|7184|12028	6862.61	5494.31	0.800358	0.850576	0.0202878	0.145579
	LOC100507557|100507557|NA	319.507	462.581	1.45223	1.23944	0.0202948	0.145579
	LOC101927502|101927502|NA	383.514	507.581	1.32659	1.20808	0.020303	0.145579
	TSTD3|100130890|40910	870.041	692.919	0.797514	0.848882	0.0203177	0.145609
	CERS3|204219|23752	85.9701	137.895	1.59747	1.24632	0.0203521	0.145779
	CRBN|51185|30185	1329.48	1590.33	1.19691	1.1524	0.0203958	0.145819
	CTH|1491|2501	525.641	679.907	1.29002	1.19547	0.020401	0.145819
	LRRC56|115399|25430	1146.68	1567.65	1.36812	1.21912	0.0204105	0.145819
	POLR2L|5441|9199	963.25	743.295	0.773348	0.837209	0.0203722	0.145819
	SEMA4G|57715|10735	847.831	1115.32	1.31497	1.20724	0.0203831	0.145819
	ARMC7|79637|26168	1080.87	840.219	0.77622	0.838941	0.0204361	0.145881
	CD55|1604|2665	726.678	994.47	1.36965	1.22107	0.0204402	0.145881
	MID2|11043|7096	542.604	699.571	1.28914	1.19355	0.0205605	0.146462
	PTGER4|5734|9596	150.542	238.31	1.58864	1.24617	0.020564	0.146462
	PTPDC1|138639|30184	580.809	770.188	1.33018	1.20735	0.0205514	0.146462
	ZNF142|7701|12927	3142.48	2489.16	0.792355	0.846347	0.0205483	0.146462
	AQP1|358|633	216.164	140.744	0.651725	0.804446	0.0205973	0.146524
	C18orf8|29919|24326	1932.73	1535.18	0.793211	0.844053	0.0206046	0.146524
	GABRE|2564|4085	239.215	333.231	1.39899	1.22613	0.0205873	0.146524
	BCAP31|10134|16695	2556.62	2119.29	0.828981	0.865065	0.0206186	0.146548
	TUBA1C|84790|20768	5298.59	4084.98	0.771007	0.836829	0.020712	0.147136
	TSPAN3|10099|17752	3035.07	2346.16	0.772925	0.837673	0.0207564	0.147376
	FOXD1|2297|3802	374.737	549.975	1.47136	1.23904	0.020801	0.147617
	KBTBD8|84541|30691	225.488	132.205	0.586065	0.828142	0.0208373	0.147722
	LOC440028|440028|NA	709.749	921.973	1.30058	1.19085	0.020832	0.147722
	DNAJA1|3301|5229	5378.57	3334.9	0.619888	0.81145	0.0209055	0.148129
	CABLES1|91768|25097	1804.07	2244.75	1.24344	1.1731	0.0209523	0.148385
	UGGT1|56886|15663	6851.46	5656.43	0.82519	0.868175	0.0210011	0.148579
	ZNF337|26152|15809	3047.54	2588.41	0.848928	0.876585	0.0209963	0.148579
	LOC101928414|101928414|NA	1635.26	1986.36	1.21477	1.15862	0.0210233	0.14866
	DTYMK|1841|3061	2997.2	2392.69	0.798991	0.854206	0.021097	0.149104
	HOXA-AS3|100133311|43748	1920	2763.79	1.43958	1.22971	0.0211307	0.149266
	C17orf67|339210|27900	1098.2	895.917	0.815847	0.857122	0.0212195	0.149664
	FICD|11153|18416	276.208	180.164	0.65644	0.807058	0.0212124	0.149664
	MMRN2|79812|19888	572.939	779.054	1.36353	1.21444	0.0212112	0.149664
	CDR2L|30850|29999	1780.68	1453.71	0.816122	0.858749	0.0212548	0.149836
	SERPINB1|1992|3311	1016.83	1526.84	1.50362	1.23235	0.0213071	0.149999
	TAPT1-AS1|202020|26832	1138.99	1481.14	1.29932	1.19518	0.0213003	0.149999
	TRIM2|23321|15974	492.51	704.212	1.42508	1.22726	0.0213104	0.149999
	DNAJB11|51726|14889	1165.53	902.26	0.772987	0.837688	0.0213236	0.150015
	PLBD2|196463|27283	1547.26	1268.53	0.819005	0.860528	0.0213798	0.150333
	SLC35E3|55508|20864	943.57	1151.12	1.21894	1.16146	0.0214011	0.150406
	TSPAN33|340348|28743	691.303	533.575	0.768809	0.833269	0.0214185	0.150452
	INPP4A|3631|6074	4987.17	4086.94	0.819012	0.856348	0.0214318	0.150469
	FOSB|2354|3797	650.532	939.207	1.44475	1.23147	0.0215709	0.151369
	PKN3|29941|17999	3004.7	2482.93	0.826691	0.863708	0.0215934	0.15145
	YIF1B|90522|30511	1905.47	2359.64	1.2387	1.16811	0.0216552	0.151806
	ORAI1|84876|25896	2091.59	1699.95	0.813397	0.857529	0.0216792	0.151897
	IGSF9B|22997|32326	2141.08	1805.41	0.844062	0.874544	0.0216966	0.151942
	ECHS1|1892|3151	714.995	548.214	0.768556	0.839947	0.0217104	0.151962
	FLAD1|80308|24671	1024.34	769.948	0.750824	0.831429	0.0217237	0.151978
	VCL|7414|12665	9035.56	11335.6	1.25539	1.17644	0.0218178	0.152559
	ADARB1|104|226	2255.99	1879.15	0.832787	0.874457	0.0218364	0.152612
	CABP1|9478|1384	150.287	91.2524	0.60142	0.820398	0.0218554	0.152667
	ANKDD1B|728780|32525	946.524	662.008	0.697742	0.815912	0.0219159	0.153006
	C18orf21|83608|28802	522.031	388.217	0.743565	0.827632	0.0219834	0.153006
	DNAJC21|134218|27030	1802.09	1475.82	0.819002	0.860654	0.0219586	0.153006
	FAM149B1|317662|29162	1763.17	2114.03	1.20071	1.15179	0.0219528	0.153006
	PPP6R2|9701|19253	9838.26	8012.82	0.814208	0.862925	0.0220006	0.153006
	RAB15|376267|20150	292.541	199.878	0.681466	0.812489	0.0219713	0.153006
	SHMT2|6472|10852	817.806	618.695	0.759234	0.835315	0.0220036	0.153006
	SOCS4|122809|19392	2743.34	2295.91	0.836539	0.871626	0.0219777	0.153006
	WWTR1|25937|24042	11103.6	13665.7	1.23111	1.17168	0.0219977	0.153006
	TNFAIP3|7128|11896	258.682	380.573	1.47365	1.23319	0.0220334	0.153136
	GCC2|9648|23218	2264.03	2683.6	1.18582	1.14234	0.0220817	0.153395
	SMCO4|56935|24810	2263.5	1804.87	0.796761	0.854515	0.0221103	0.153516
	PCSK9|255738|20001	2879.06	2085.97	0.724307	0.826885	0.0221469	0.153693
	SLX4IP|128710|16225	6593.67	5773.44	0.875393	0.893183	0.0221868	0.153892
	C11orf91|100131378|34444	84.3194	142.648	1.69419	1.21321	0.0222337	0.154141
	C21orf62-AS1|54067|1290	1012.34	1291.48	1.27536	1.18292	0.022293	0.154474
	BYSL|705|1157	1612.33	1256.96	0.779049	0.84193	0.022311	0.154483
	LZTS2|84445|29381	1356.19	1648.72	1.21685	1.15953	0.0223167	0.154483
	HERC1|8925|4867	5452.6	4589.35	0.841348	0.87636	0.022331	0.154504
	AP4E1|23431|573	2478.56	3025.82	1.22038	1.16111	0.0224218	0.154591
[truncated: 15,135 more rows]

## Sheet: B. DE TSS WT Norm|Hypox
PRO-seq transcription start site DESeq2 Results for HCT116 wild-type (90min hypoxia vs. Normoxia)
	All Detected TSS (CPM > 0.5 in at least 2 samples)								Upregulated TSS (Adjusted p < 0.1)								Downregulated TSS (Adjusted p < 0.1)
	Gene ID | Entrez ID | HGNC ID	Base Mean Normoxia	Base Mean Hypoxia	Fold-change	Adjusted Fold-change	p	Adjusted p		Gene ID | Entrez ID | HGNC ID	Base Mean Normoxia	Base Mean Hypoxia	Fold-change	Adjusted Fold-change	p	Adjusted p		Gene ID | Entrez ID | HGNC ID	Base Mean Normoxia	Base Mean Hypoxia	Fold-change	Adjusted Fold-change	p	Adjusted p
	ANKRD37|353322|29593	395.855	1967.22	4.97057	4.78635	1.41956e-20	1.97674e-16		ANKRD37|353322|29593	395.855	1967.22	4.97057	4.78635	1.41956e-20	1.97674e-16		DNAJA4|55466|14885	182.973	62.4575	0.338154	0.385263	1.27293e-05	0.00844074
	PIGS|94005|14937	181.598	654.147	3.60852	3.48184	3.63787e-18	2.53287e-14		PIGS|94005|14937	181.598	654.147	3.60852	3.48184	3.63787e-18	2.53287e-14		SRM|6723|11296	733.926	405.148	0.552594	0.600433	4.76507e-05	0.0236977
	ANGPTL4|51129|16039	1861.01	3845.96	2.06788	2.00137	7.17776e-12	3.33168e-08		ANGPTL4|51129|16039	1861.01	3845.96	2.06788	2.00137	7.17776e-12	3.33168e-08		RAD23A|5886|9812	2154.74	1240.53	0.576117	0.6233	5.30118e-05	0.0254
	SDAD1P1|157489|31403	273.888	833.435	3.02143	2.86402	6.70317e-11	2.33354e-07		SDAD1P1|157489|31403	273.888	833.435	3.02143	2.86402	6.70317e-11	2.33354e-07		CTRL|1506|2524	136.42	38.1127	0.284799	0.959349	6.13417e-05	0.0266932
	BHLHE40|8553|1046	867.603	2167.37	2.50109	2.389	1.31753e-10	3.5469e-07		BHLHE40|8553|1046	867.603	2167.37	2.50109	2.389	1.31753e-10	3.5469e-07		HSPH1|10808|16969	2316.12	1266.25	0.546572	0.612236	0.000319573	0.097433
	LOC105370526|105370526|NA	341.214	1940.28	5.68578	5.1998	1.52829e-10	3.5469e-07		LOC105370526|105370526|NA	341.214	1940.28	5.68578	5.1998	1.52829e-10	3.5469e-07		ATP6V0A2|23545|18481	1287.53	845.547	0.656464	0.710929	0.000375166	0.0987303
	SLC2A1|6513|11005	753.052	1540.61	2.04412	1.951	1.21323e-08	2.41346e-05		SLC2A1|6513|11005	753.052	1540.61	2.04412	1.951	1.21323e-08	2.41346e-05
	CAND1.11|100130460|NA	704.507	3106.78	4.41559	4.00263	1.3914e-08	2.42191e-05		CAND1.11|100130460|NA	704.507	3106.78	4.41559	4.00263	1.3914e-08	2.42191e-05
	HIF1A-AS2|100750247|43015	3.4549	125.694	39.0337	29.5778	1.08366e-07	0.000167667		HIF1A-AS2|100750247|43015	3.4549	125.694	39.0337	29.5778	1.08366e-07	0.000167667
	DDIT4|54541|24944	3955.06	8629.01	2.1821	2.04927	1.90097e-07	0.000264711		DDIT4|54541|24944	3955.06	8629.01	2.1821	2.04927	1.90097e-07	0.000264711
	AK4|205|363	304.847	651.027	2.13655	2.00858	3.01104e-07	0.000381171		AK4|205|363	304.847	651.027	2.13655	2.00858	3.01104e-07	0.000381171
	LOC102723582|102723582|NA	1208.91	2332.72	1.93056	1.82608	3.95518e-07	0.000458966		LOC102723582|102723582|NA	1208.91	2332.72	1.93056	1.82608	3.95518e-07	0.000458966
	PDK1|5163|8809	624.669	1223.38	1.96377	1.85032	7.42018e-07	0.000738043		PDK1|5163|8809	624.669	1223.38	1.96377	1.85032	7.42018e-07	0.000738043
	UPK1A-AS1|100862728|40603	191.808	446.953	2.32605	2.15897	7.09102e-07	0.000738043		UPK1A-AS1|100862728|40603	191.808	446.953	2.32605	2.15897	7.09102e-07	0.000738043
	SLC2A1-AS1|440584|44187	366.636	701.167	1.91475	1.79705	1.66833e-06	0.00154876		SLC2A1-AS1|440584|44187	366.636	701.167	1.91475	1.79705	1.66833e-06	0.00154876
	FAM129B|64855|25282	361.847	757.42	2.09485	1.95062	1.91374e-06	0.00166555		FAM129B|64855|25282	361.847	757.42	2.09485	1.95062	1.91374e-06	0.00166555
	SPRY1|10252|11269	72.4461	211.275	2.9751	2.67835	2.05532e-06	0.00168355		SPRY1|10252|11269	72.4461	211.275	2.9751	2.67835	2.05532e-06	0.00168355
	MIR210HG|100506211|39524	44.6345	150.812	3.3604	2.97355	3.04342e-06	0.00235442		MIR210HG|100506211|39524	44.6345	150.812	3.3604	2.97355	3.04342e-06	0.00235442
	ADM|133|259	2166.02	3877.43	1.79017	1.68101	3.56136e-06	0.0026101		ADM|133|259	2166.02	3877.43	1.79017	1.68101	3.56136e-06	0.0026101
	PGAM1|5223|8888	188.488	454.515	2.40724	2.18641	6.25654e-06	0.00435611		PGAM1|5223|8888	188.488	454.515	2.40724	2.18641	6.25654e-06	0.00435611
	DNAJA4|55466|14885	182.973	62.4575	0.338154	0.385263	1.27293e-05	0.00844074		NARF|26502|29916	1327.61	2065.31	1.555	1.47515	1.6816e-05	0.0106438
	NARF|26502|29916	1327.61	2065.31	1.555	1.47515	1.6816e-05	0.0106438		FAM162A|26355|17865	1040.49	1579.2	1.51897	1.44422	2.23295e-05	0.0135191
	FAM162A|26355|17865	1040.49	1579.2	1.51897	1.44422	2.23295e-05	0.0135191		SLC2A12|154091|18067	39.3854	135.692	3.49393	2.96366	3.16136e-05	0.0183425
	SLC2A12|154091|18067	39.3854	135.692	3.49393	2.96366	3.16136e-05	0.0183425		BNIP3L|665|1085	10.457	75.1896	7.1845	5.52981	3.40759e-05	0.0189803
	BNIP3L|665|1085	10.457	75.1896	7.1845	5.52981	3.40759e-05	0.0189803		DPCD|25911|24542	471.611	883.867	1.87817	1.72602	4.63122e-05	0.0236977
	DPCD|25911|24542	471.611	883.867	1.87817	1.72602	4.63122e-05	0.0236977		LUCAT1|100505994|48498	43.2025	175.679	4.05746	3.34313	4.47339e-05	0.0236977
	LUCAT1|100505994|48498	43.2025	175.679	4.05746	3.34313	4.47339e-05	0.0236977		KLHL24|54800|25947	238.227	492.544	2.07062	1.86626	5.65459e-05	0.0254
	SRM|6723|11296	733.926	405.148	0.552594	0.600433	4.76507e-05	0.0236977		LOC101929705|101929705|NA	78.4022	206.384	2.63153	2.29531	5.48538e-05	0.0254
	KLHL24|54800|25947	238.227	492.544	2.07062	1.86626	5.65459e-05	0.0254		TCP11L2|255394|28627	123.128	332.165	2.66134	2.28963	9.83311e-05	0.0414927
	LOC101929705|101929705|NA	78.4022	206.384	2.63153	2.29531	5.48538e-05	0.0254		SLU7|10569|16939	324.988	579.792	1.78605	1.62967	0.000111978	0.0458618
	RAD23A|5886|9812	2154.74	1240.53	0.576117	0.6233	5.30118e-05	0.0254		ENKUR|219670|28388	111.085	275.328	2.49486	2.15453	0.00012358	0.0491671
	CTRL|1506|2524	136.42	38.1127	0.284799	0.959349	6.13417e-05	0.0266932		MPI|4351|7216	1650.1	2473.39	1.50043	1.40145	0.000155486	0.0601429
	TCP11L2|255394|28627	123.128	332.165	2.66134	2.28963	9.83311e-05	0.0414927		FOSL2|2355|3798	425.629	708.739	1.67102	1.53531	0.000163814	0.0616516
	SLU7|10569|16939	324.988	579.792	1.78605	1.62967	0.000111978	0.0458618		CRIPT|9419|14312	459.469	848.457	1.85491	1.66991	0.000179159	0.0656522
	ENKUR|219670|28388	111.085	275.328	2.49486	2.15453	0.00012358	0.0491671		ALDOA|226|414	1622.35	2366.29	1.45746	1.36963	0.000193854	0.0684976
	MPI|4351|7216	1650.1	2473.39	1.50043	1.40145	0.000155486	0.0601429		LOC554223|554223|NA	1.74448	52.0479	31.6078	18.3933	0.000196762	0.0684976
	FOSL2|2355|3798	425.629	708.739	1.67102	1.53531	0.000163814	0.0616516		CLK3|1198|2071	267.68	542.446	2.03456	1.79314	0.000242174	0.0822506
	CRIPT|9419|14312	459.469	848.457	1.85491	1.66991	0.000179159	0.0656522		CHMP1B|57132|24287	914.014	1472.7	1.61454	1.4807	0.00030072	0.095206
	ALDOA|226|414	1622.35	2366.29	1.45746	1.36963	0.000193854	0.0684976		ENO2|2026|3353	192.767	358.071	1.84597	1.64911	0.00030083	0.095206
	LOC554223|554223|NA	1.74448	52.0479	31.6078	18.3933	0.000196762	0.0684976		RNMT|8731|10075	473.512	741.275	1.56446	1.44381	0.00028996	0.095206
	CLK3|1198|2071	267.68	542.446	2.03456	1.79314	0.000242174	0.0822506		DHX40|79665|18018	334.662	559.124	1.66542	1.51427	0.000328858	0.097433
	CHMP1B|57132|24287	914.014	1472.7	1.61454	1.4807	0.00030072	0.095206		NDRG1|10397|7679	2698.49	6704.31	2.48388	2.09219	0.0003237	0.097433
	ENO2|2026|3353	192.767	358.071	1.84597	1.64911	0.00030083	0.095206		TMEM95|339168|27898	124.585	287.92	2.31474	1.97303	0.000337966	0.0980454
	RNMT|8731|10075	473.512	741.275	1.56446	1.44381	0.00028996	0.095206		FAM134C|162427|27258	1216.68	1762.73	1.44909	1.35453	0.00037448	0.0987303
	DHX40|79665|18018	334.662	559.124	1.66542	1.51427	0.000328858	0.097433		FBXL20|84961|24679	468.777	814.415	1.73401	1.56319	0.000366954	0.0987303
	HSPH1|10808|16969	2316.12	1266.25	0.546572	0.612236	0.000319573	0.097433		FLJ23867|200058|NA	32.0365	93.42	2.92423	2.38434	0.000357922	0.0987303
	NDRG1|10397|7679	2698.49	6704.31	2.48388	2.09219	0.0003237	0.097433		LGALS8|3964|6569	252.146	442.073	1.75505	1.57566	0.000375778	0.0987303
	TMEM95|339168|27898	124.585	287.92	2.31474	1.97303	0.000337966	0.0980454
	ATP6V0A2|23545|18481	1287.53	845.547	0.656464	0.710929	0.000375166	0.0987303
	FAM134C|162427|27258	1216.68	1762.73	1.44909	1.35453	0.00037448	0.0987303
	FBXL20|84961|24679	468.777	814.415	1.73401	1.56319	0.000366954	0.0987303
	FLJ23867|200058|NA	32.0365	93.42	2.92423	2.38434	0.000357922	0.0987303
	LGALS8|3964|6569	252.146	442.073	1.75505	1.57566	0.000375778	0.0987303
	OSER1-AS1|100505783|48585	702.295	1089.5	1.5526	1.42707	0.000411432	0.106096
	UPRT|139596|28334	114.273	234.618	2.05552	1.78357	0.000424471	0.107468
	ANKZF1|55139|25527	1036.03	1554.12	1.50068	1.38816	0.000438014	0.108917
	MTSS1|9788|20443	199.097	341.051	1.71709	1.55464	0.000450771	0.110123
	NUDT13|25961|18827	191.398	375.803	1.96916	1.71857	0.000477835	0.114722
	PFKP|5214|8878	122.551	245.825	2.00666	1.73793	0.00051042	0.11846
	RBM15B|29890|24303	942.239	614.326	0.652758	0.711294	0.000505688	0.11846
	SLA2|84174|17329	121.782	39.4245	0.339191	0.96864	0.000548195	0.125141
	NIPAL3|57185|25233	247.807	460.279	1.86095	1.63613	0.000572885	0.128668
	MXD1|4084|6761	377.43	601.821	1.59824	1.45093	0.000615344	0.13601
	APEH|327|586	568.191	357.176	0.629011	0.695863	0.000672251	0.141835
	MAFF|23764|6780	156.18	346.972	2.23408	1.87603	0.000666302	0.141835
	ZNF292|23036|18410	679.75	1041.88	1.53146	1.40163	0.000661288	0.141835
	SERINC1|57515|13464	479.435	785.382	1.64184	1.4767	0.000684147	0.14219
	P4HA1|5033|8546	2016.07	2879.43	1.42867	1.32811	0.000709094	0.145208
	SLC31A1|1317|11016	940.577	1438.76	1.53061	1.39994	0.000737093	0.148754
	RND3|390|671	1511.11	2232.94	1.47816	1.36063	0.000818889	0.1629
	AKAP12|9590|370	867.574	1431.2	1.65253	1.47259	0.000873339	0.169268
	JMJD8|339123|14148	724.369	476.629	0.661751	0.726424	0.000894388	0.169268
	PAIP2|51247|17970	1462.93	2182.15	1.4921	1.36747	0.000884876	0.169268
	RSBN1|54665|25642	485.386	777.835	1.60638	1.4446	0.000899522	0.169268
	EPC1|80314|19876	299.817	547.017	1.83011	1.58846	0.000986761	0.181556
	TEC|7006|11719	998.366	1454.09	1.45825	1.33451	0.00100393	0.181556
	WNT7B|7477|12787	309.347	186.148	0.601127	0.676978	0.000994795	0.181556
	EFCAB11|90141|20357	1158.88	1621.08	1.39803	1.29556	0.00103248	0.18199
	FERMT3|83706|23151	487.613	246.915	0.505674	0.931911	0.00102718	0.18199
	FBXO32|114907|16731	75.4454	156.359	2.06236	1.73139	0.00106186	0.18483
	PTCH2|8643|9586	168.586	83.1184	0.49918	0.93266	0.00109179	0.187693
	PITRM1-AS1|100507034|44675	100.485	208.179	2.05532	1.72126	0.00117015	0.198712
	C5orf66|100996485|48332	164.501	80.6595	0.487732	0.946702	0.00123041	0.206427
	LAMP1|3916|6499	373.788	223.048	0.596826	0.678356	0.00125287	0.207694
	CDKL4|344387|19287	75.3376	24.4421	0.323249	0.974473	0.00136174	0.223085
	COQ8A|56997|16812	904.67	1392.88	1.54231	1.37943	0.00142099	0.230085
	ZNF860|344787|34513	351.3	556.29	1.58619	1.41194	0.00145375	0.232684
	UGP2|7360|12527	497.764	786.518	1.58324	1.40802	0.00153897	0.243525
	RRN3P2|653390|37619	77.1285	162.428	2.10706	1.72491	0.00160163	0.250593
	SFXN3|81855|16087	542.047	865.268	1.60011	1.41561	0.00166878	0.258198
	C4orf47|441054|34346	14.5472	61.2482	4.30863	2.88768	0.00171328	0.259476
	RHEBL1|121268|21166	170.602	330.437	1.94017	1.61034	0.00171431	0.259476
	C1D|10438|29911	580.363	935.892	1.61621	1.41566	0.00186953	0.279927
	HAS3|3038|4820	462.484	255.987	0.556033	0.921915	0.00201997	0.284351
	HELB|92797|17196	1287.22	1913.25	1.48529	1.33741	0.00198892	0.284351
	LOC101927189|101927189|NA	68.9222	24.29	0.345815	0.974892	0.0020216	0.284351
	MIR181A2HG|100379345|37188	449.698	805.3	1.7967	1.52609	0.00200478	0.284351
	SAP30|8819|10532	1549.2	2370.38	1.52794	1.36163	0.00195269	0.284351
	USP21|27005|12620	618.527	389.733	0.630483	0.716689	0.00199884	0.284351
	RTN4RL1|146760|21329	165.304	80.1995	0.480525	0.958843	0.00206707	0.28499
	SHISA5|51246|30376	40.6473	103.065	2.49395	1.91021	0.00206371	0.28499
	INTS6|26512|14879	1266.32	805.893	0.635241	0.722604	0.00214714	0.290281
	LTB4R2|56413|19260	110.034	42.78	0.396783	0.971246	0.00213894	0.290281
	MIR22HG|84981|28219	358.834	225.35	0.628187	0.720695	0.00226149	0.3028
	DLG1|1739|2900	1493.24	2132.04	1.42745	1.28781	0.00232537	0.305397
	KIAA1217|56243|25428	162.913	308.38	1.90045	1.56835	0.00233643	0.305397
	TTC7A|57217|19750	353.388	212.976	0.599664	0.697414	0.00236337	0.305397
	ZNF160|90338|12948	805.675	1260.58	1.56616	1.37888	0.00236861	0.305397
	LOC101927051|101927051|NA	432.865	711.301	1.64052	1.41763	0.00240023	0.306635
	PER1|5187|8845	586.173	825.715	1.40968	1.281	0.0025813	0.326197
	PIGA|5277|8957	409.477	600.837	1.46815	1.31393	0.00260021	0.326197
	DDX41|51428|18674	693.456	442.555	0.637619	0.730556	0.00268403	0.33219
	SLC41A1|254428|19429	1584.66	2195.2	1.38615	1.25881	0.00269569	0.33219
	ARRDC3|57561|29263	2304.07	3294.26	1.43049	1.29139	0.00290863	0.346206
	CEP152|22995|29298	613.915	870.282	1.41863	1.27338	0.00290888	0.346206
	DGAT1|8694|2843	1410.2	849.958	0.601004	0.707121	0.00288686	0.346206
	PUS1|80324|15508	424.472	261.912	0.61789	0.718721	0.00286873	0.346206
	C2orf81|388963|34350	812.258	1230.83	1.51583	1.33718	0.00298035	0.351707
	TRIOBP|11078|17009	556.869	374.273	0.670613	0.758696	0.00300589	0.351739
	COL13A1|1305|2190	338.514	562.846	1.66762	1.41367	0.00308208	0.355217
	SCAMP1|9522|10563	739.316	1030.47	1.39481	1.26115	0.00308663	0.355217
	AP1S1|1174|559	97.744	41.8901	0.423824	0.971329	0.00332446	0.370344
	E2F4|1874|3118	809.536	575.677	0.710401	0.789802	0.00327295	0.370344
	ILKAP|80895|15566	433.276	268.569	0.617893	0.724437	0.00328407	0.370344
	LOC100507053|100507053|NA	1589.64	2360.84	1.4867	1.31622	0.00330881	0.370344
	IQCG|84223|25251	274.901	448.146	1.63591	1.38507	0.00352308	0.380952
	PGK1|5230|8896	1513.14	2141.9	1.41666	1.2697	0.00356414	0.380952
	PLCG2|5336|9066	380.31	215.896	0.56593	0.947424	0.00350144	0.380952
	STK24|8428|11403	397.566	224.532	0.560141	0.950723	0.00358382	0.380952
	TXNDC17|84817|28218	1271.47	1725.62	1.35862	1.23648	0.00357867	0.380952
	XLOC_009911|105500240|NA	498.485	830.706	1.6681	1.40361	0.0035256	0.380952
	HILPDA|29923|28859	1290.66	1975.43	1.53088	1.32418	0.00366567	0.383793
	SSFA2|6744|11319	571.194	379.05	0.664288	0.760567	0.00364543	0.383793
	LOC100507424|100507424|NA	102.901	45.6058	0.444573	0.97043	0.00383826	0.39591
	MMP11|4320|7157	600.549	391.463	0.649799	0.752912	0.00381231	0.39591
	BET1|10282|14562	485.088	689.461	1.42162	1.25922	0.00398075	0.397043
	CABIN1|23523|24187	1234.33	1953.15	1.58364	1.35006	0.00401409	0.397043
	CD63|967|1692	374.957	560.969	1.50027	1.30658	0.00404884	0.397043
	HAS2-AS1|594842|34340	78.6184	166.006	2.11195	1.59867	0.00404508	0.397043
	LDHA|3939|6535	2900.48	3811.52	1.31437	1.21305	0.00396608	0.397043
	LOC101928617|101928617|NA	819.343	1404.11	1.7148	1.42524	0.00397242	0.397043
	NME9|347736|21343	152.823	337.597	2.21256	1.64069	0.00388749	0.397043
	ABHD4|63874|20154	272.113	423.503	1.56243	1.33536	0.00408778	0.398058
	DDX19B|11269|2742	513.312	730.135	1.42197	1.26259	0.00419179	0.402556
	HINFP|25988|17850	1433.88	1954.16	1.36429	1.23196	0.00418441	0.402556
	APAF1|317|576	810.442	1151.18	1.42106	1.26116	0.00433808	0.409121
	C1orf122|127687|24789	640.063	439.895	0.68577	0.782561	0.00434828	0.409121
	MNT|4335|7188	219.786	388.124	1.76765	1.4216	0.00430363	0.409121
	ADHFE1|137872|16354	260.418	121.869	0.472028	0.969948	0.0045704	0.410684
	CTNS|1497|2518	442.607	279.505	0.631113	0.75059	0.00450731	0.410684
	IMMP1L|196294|26317	934.76	1508.14	1.6159	1.35517	0.00460084	0.410684
	KLF10|7071|11810	855.718	1293.41	1.51145	1.30533	0.00456204	0.410684
	MAPK1|5594|6871	625.889	383.45	0.611396	0.929508	0.00455075	0.410684
	OPTN|10133|17142	97.6988	186.171	1.88908	1.47464	0.00449259	0.410684
	RNF122|79845|21147	354.715	543.633	1.53354	1.31097	0.0044091	0.410684
	TK1|7083|11830	3101.64	4304.25	1.38739	1.2417	0.00459163	0.410684
	BCKDHA|593|986	683.212	1018.34	1.49081	1.28999	0.00498755	0.436803
	MRM2|29960|16352	819.256	601.429	0.732805	0.815762	0.00498227	0.436803
	ZRANB2-AS2|100852410|43595	622.591	1037.32	1.67043	1.36084	0.00493934	0.436803
	ABCB9|23457|50	947.85	1335.15	1.41052	1.24655	0.00507777	0.439851
	ARPC5L|81873|23366	831.506	1208.69	1.45473	1.27252	0.00508553	0.439851
	NOL3|8996|7869	919.04	1261.15	1.37179	1.229	0.00516897	0.444308
	DBNDD2|55861|15881	99.3153	43.9679	0.445273	0.972963	0.00545792	0.461588
	ORAI1|84876|25896	642.914	454.778	0.705697	0.80798	0.00548992	0.461588
	RBM38|55544|15818	739.485	495.272	0.670796	0.78493	0.00545379	0.461588
	UBE2D3|7323|12476	1240.65	1799.6	1.45072	1.26848	0.00550259	0.461588
	FBXL8|55336|17875	477.084	747.726	1.56983	1.30246	0.005603	0.467196
	LINC01619|256021|27409	91.9751	184.22	2.01105	1.41694	0.00566487	0.468253
	PRSS53|339105|34407	129.587	234.585	1.82865	1.38199	0.00570454	0.468253
	TIRAP|114609|17192	406.497	261.675	0.639222	0.926921	0.00571656	0.468253
	GPAA1|8733|4446	2358.98	1528.79	0.648142	0.777547	0.00575798	0.468888
	NBR1|4077|6746	587.018	817.48	1.39496	1.23707	0.00589243	0.474289
	SEC22A|26984|20260	1274.09	1713.19	1.34622	1.20553	0.00588136	0.474289
	BHLHE40-AS1|100507582|44471	38.2444	86.6791	2.26585	1.02706	0.00599882	0.474623
	ICMT|23463|5350	850.097	600.827	0.703972	0.808028	0.00597946	0.474623
	LYRM7|90624|28072	546.421	815.242	1.49333	1.26732	0.00598521	0.474623
	CAPN13|92291|16663	1.45877	18.7076	16.9496	1.01355	0.00607638	0.478043
	CCDC144NL-AS1|440416|51340	7.20998	0	0.0418849	0.992624	0.00644657	0.482626
	FBXO8|26269|13587	87.4563	171.477	1.97296	1.03271	0.00641795	0.482626
	GLUD1P7|414212|23636	86.3795	159.112	1.8534	1.03838	0.00623899	0.482626
	GPI|2821|4458	1063.29	1462.29	1.37742	1.22119	0.00620924	0.482626
	MBNL2|10150|16746	285.966	436.754	1.53392	1.27493	0.00641728	0.482626
	NKAPP1|158801|26706	381.119	568.718	1.49445	1.26141	0.00637473	0.482626
	PIP5KL1|138429|28711	1152.69	795.601	0.690871	0.806433	0.00629432	0.482626
	QSOX1|5768|9756	1878.24	2603.36	1.3869	1.22183	0.00643919	0.482626
	ZKSCAN8|7745|12983	1708.35	2446.76	1.43334	1.25531	0.00629695	0.482626
	BRI3BP|140707|14251	365.499	234.405	0.636759	0.934938	0.00655423	0.485466
	KDSR|2531|4021	701.703	1013.68	1.44717	1.24901	0.00652433	0.485466
	ADIG|149685|28606	189.334	113.624	0.602491	0.950743	0.00671046	0.494408
	DDAH2|23564|2716	1746.4	1205.72	0.690807	0.812541	0.00697611	0.500404
	DNAJC5|80331|16235	284.408	171.873	0.597551	0.953847	0.00690327	0.500404
	FTX|100302692|37190	302.654	460.011	1.52367	1.25455	0.00702379	0.500404
	PSMD10|5716|9555	604.21	830.595	1.37682	1.20712	0.00700151	0.500404
	SMIM14|201895|27321	981.269	1454.43	1.4833	1.25763	0.00704338	0.500404
	SYCP2L|221711|21537	160.044	260.691	1.62773	1.28413	0.00687389	0.500404
	WNT9A|7483|12778	640.154	408.074	0.637176	0.938655	0.00687805	0.500404
	ARHGEF37|389337|34430	249.443	390.553	1.57018	1.25143	0.00736759	0.50373
	AVPI1|60370|30898	1054.89	1510.18	1.43363	1.22378	0.00727976	0.50373
	CDC34|997|1734	899.855	645.635	0.716763	0.824824	0.00720906	0.50373
	FAM50A|9130|18786	222.314	121.749	0.544453	0.965844	0.00740779	0.50373
	H3F3A|3020|4764	1124.29	1627.85	1.45034	1.23747	0.00741578	0.50373
	INTS14|81556|25372	2273.41	2934.55	1.29182	1.17623	0.00731311	0.50373
	LOC102724814|102724814|NA	90.3024	43.2304	0.482226	0.970532	0.00730194	0.50373
	SECISBP2|79048|30972	3327.88	2304.96	0.692769	0.816409	0.00720501	0.50373
	SUV39H2|79723|17287	923.59	674.51	0.729239	0.829984	0.00724112	0.50373
	ASB3|51130|16013	840.126	1213.3	1.44626	1.23192	0.00752455	0.508342
	CXorf56|63932|26239	466.89	681.891	1.46278	1.24218	0.00761414	0.508342
	EEF1D|1936|3211	1432.9	1033.61	0.723318	0.838064	0.00769898	0.508342
	FAM120A|23196|13247	626.334	441.164	0.705842	0.825013	0.00761692	0.508342
	SLC22A31|146429|27091	133.707	76.294	0.566636	0.962154	0.00768919	0.508342
	SPEF1|25876|15874	778.607	500.574	0.64299	0.941191	0.00776288	0.508342
	TMEM45A|55076|25480	239.904	366.792	1.53102	1.22828	0.00775546	0.508342
	TMEM50A|23585|30590	846.715	1129.56	1.33544	1.18871	0.00777572	0.508342
	LPIN3|64900|14451	513.731	712.29	1.38962	1.20334	0.00813049	0.529052
	ENY2|56943|24449	1941.9	2535.77	1.30614	1.17329	0.00817494	0.52947
	SDF2L1|23753|10676	476.725	317.966	0.665396	0.930021	0.00826271	0.532677
	CFAP36|112942|30540	687.283	1058.25	1.54143	1.06286	0.00841532	0.535083
	HERC3|8916|4876	54.7377	112.868	2.07532	1.02767	0.00838807	0.535083
	KIAA0040|9674|28950	673.93	1123.07	1.66712	1.04423	0.00841132	0.535083
	FOXC1|2296|3800	750.002	477.341	0.638636	0.94537	0.00846988	0.536105
	BPNT1|10380|1096	743.318	1017.4	1.3696	1.19309	0.00856513	0.53725
	STK19|8859|11398	1178.66	791.577	0.673382	0.929259	0.00854182	0.53725
	IFT20|90410|30989	237.381	353.81	1.49529	1.07947	0.00870759	0.543025
	LOC100270804|100270804|NA	399.993	627.859	1.57281	1.05486	0.00874078	0.543025
	LOC101927043|101927043|NA	340.748	531.627	1.56661	1.05712	0.0087742	0.543025
	DAGLB|221955|28923	983.485	1278.9	1.30211	1.16858	0.0089301	0.54407
	INPP5E|56623|21474	1084.38	759.052	0.699325	0.842465	0.00894398	0.54407
	KLF2|10365|6347	731.077	511.833	0.699804	0.842449	0.00894737	0.54407
	YJEFN3|374887|24785	118.44	64.4852	0.545802	0.967075	0.00891425	0.54407
	ZNF215|7762|13007	711.222	999.407	1.40368	1.19006	0.00902691	0.546521
	SEPSECS-AS1|285540|27737	564.825	895.4	1.58568	1.05136	0.00907478	0.54704
	LOC101928002|101928002|NA	217.127	343.29	1.58755	1.05162	0.0091658	0.547784
	MID2|11043|7096	110.338	195.706	1.77593	1.03666	0.00915422	0.547784
	PIN1|5300|8988	352.161	229.839	0.656306	0.941814	0.00932126	0.552334
	SCOC-AS1|100129858|50601	497.034	696.893	1.40306	1.19139	0.00929868	0.552334
	ATF6B|1388|2349	438.932	285.613	0.649491	0.944434	0.00936355	0.552363
	PRSS8|5652|9491	463.5	675.763	1.46214	1.09104	0.00940108	0.552363
	FAM86B3P|286042|44371	1457.15	2137.97	1.46911	1.08056	0.00952707	0.554927
	GABARAPL1|23710|4068	226.144	381.024	1.68545	1.04066	0.00948599	0.554927
	ZBTB39|9880|29014	954.415	704.295	0.738134	0.848502	0.00956427	0.554927
	BRE|9577|1106	1061.97	1514.79	1.42769	1.11768	0.0103135	0.560996
	C11orf54|28970|30204	505.828	704.229	1.39921	1.16249	0.0102624	0.560996
	CDKN1C|1028|1786	1543.47	2262.46	1.4657	1.06887	0.0101254	0.560996
	CENPC|1060|1854	1117.14	1452.28	1.30058	1.16682	0.0102812	0.560996
	CRABP2|1382|2339	1171.13	1681.5	1.43547	1.1115	0.0100382	0.560996
	CRELD2|79174|28150	641.508	455.752	0.712108	0.855899	0.00984243	0.560996
	CYB5R4|51167|20147	1098.82	1444.52	1.31465	1.15872	0.010191	0.560996
	DTL|51514|30288	503.217	743.106	1.47782	1.0704	0.0101911	0.560996
	LOC101927365|101927365|NA	419.081	682.958	1.63115	1.04394	0.00983809	0.560996
	LOC105378269|105378269|NA	214.568	128.202	0.600572	0.959954	0.00980989	0.560996
	PAIP2B|400961|29200	312.317	470.21	1.49734	1.06462	0.0102063	0.560996
	SIK3|23387|29165	77.2041	36.7743	0.471594	0.975738	0.010295	0.560996
	SLC30A6|55676|19305	1638.72	2194.4	1.34034	1.18279	0.0099077	0.560996
	SLC39A5|283375|20502	126.074	69.8736	0.555627	0.967172	0.0101029	0.560996
	TJAP1|93643|17949	75.1059	35.4122	0.470177	0.975539	0.0101004	0.560996
	TOR1AIP2|163590|24055	2251.9	2985.96	1.32779	1.16612	0.0101313	0.560996
	UFSP2|55325|25640	671.299	1092.58	1.6274	1.0434	0.0103571	0.561179
	ARFGAP2|84364|13504	1267.16	878.847	0.693524	0.92286	0.0106764	0.563529
	CETN3|1070|1868	1083.76	1399.96	1.2924	1.1576	0.0104451	0.563529
	CHADL|150356|25165	215.769	130.953	0.610857	0.959598	0.0108688	0.563529
	HES1|3280|5192	650.793	964.235	1.48995	1.06098	0.0109266	0.563529
	LINC01291|102724515|50358	5.06662	29.741	5.89988	1.0101	0.0108851	0.563529
	LRP2BP|55805|25434	8.36063	32.3717	3.88868	1.01393	0.0104852	0.563529
	MANEA-AS1|101927288|43732	536.373	808.132	1.50655	1.0588	0.0108966	0.563529
	RNF181|51255|28037	225.633	351.024	1.55699	1.05131	0.0106154	0.563529
	RUNDC3B|154661|30286	51.4784	104.861	2.03499	1.02501	0.0107852	0.563529
	SPACA6|147650|27113	80.5511	35.0787	0.442008	0.978427	0.0106362	0.563529
	STC2|8614|11374	409.157	580.028	1.42009	1.1113	0.0108399	0.563529
	TSC2|7249|12363	688.733	499.798	0.725698	0.862822	0.0106408	0.563529
	ZNF776|284309|26765	805.964	1116.19	1.38742	1.15856	0.0107617	0.563529
	CHPF|79586|24291	1441.33	1041.71	0.721656	0.873873	0.0111493	0.572892
	CDC37L1-AS1|101929351|49735	1184.21	1638.73	1.38666	1.13748	0.0114082	0.581902
	PDCD2|5134|8762	948.278	698.697	0.738024	0.868591	0.0113912	0.581902
	SCFD2|152579|30676	341.535	231.837	0.678005	0.931821	0.0114732	0.583079
	DBP|1628|2697	666.931	923.556	1.38518	1.1319	0.0117413	0.588119
	IGSF9B|22997|32326	236.678	134.894	0.568209	0.967923	0.0117165	0.588119
	LMNTD2|256329|28561	863.789	1133.57	1.31439	1.15515	0.0116395	0.588119
	PIK3C3|5289|8974	133.611	218.275	1.63975	1.04066	0.0117038	0.588119
	ASAH1|427|735	289.312	429.696	1.49001	1.05919	0.0118203	0.589958
	GRINA|2907|4589	579.696	380.792	0.653875	0.950566	0.0119574	0.592219
	KCNG3|170850|18306	144.337	79.0919	0.547426	0.970499	0.0120209	0.592219
	MKX-AS1|101929202|50686	160.123	91.8853	0.570846	0.967793	0.0120358	0.592219
	SOCS1|8651|19383	889.807	546.576	0.612794	0.962237	0.0119707	0.592219
	PDCD2L|84306|28194	1270.56	1668.07	1.31326	1.14403	0.0121781	0.593408
	ROPN1B|152015|31927	7.03083	31.0323	4.34762	1.01194	0.0122139	0.593408
	TXNDC16|57544|19965	411.746	672.483	1.63345	1.04001	0.0122304	0.593408
	ZNF224|7767|13017	358.236	533.2	1.48475	1.05912	0.0121466	0.593408
	DUSP7|1849|3073	397.757	271.335	0.682003	0.937341	0.0124121	0.593806
	GPR155|151556|22951	250.389	372.592	1.48692	1.05686	0.0127503	0.593806
	MRPL2|51069|14056	1175.09	1642.52	1.39794	1.09614	0.012448	0.593806
	NR1D1|9572|7962	1169.81	1769.07	1.51294	1.05254	0.0123444	0.593806
	QSOX2|169714|30249	331.796	186.106	0.558427	0.969698	0.0125344	0.593806
	RAN|5901|9846	109.506	45.742	0.412621	0.98153	0.0125434	0.593806
	RPL13|6137|10303	4058.36	3194.76	0.787043	0.877382	0.0126999	0.593806
	SLC25A27|9481|21065	300.55	455.752	1.5185	1.05045	0.0127299	0.593806
	TFCP2L1|29842|17925	825.276	586.292	0.710437	0.917237	0.0126492	0.593806
	TMEM249|340393|44155	194.093	113.727	0.590444	0.966034	0.0124656	0.593806
	ZNF585B|92285|30948	77.5944	143.481	1.83603	1.02973	0.0127381	0.593806
	ZNF587B|100293516|37142	232.288	134.737	0.58259	0.966854	0.0126298	0.593806
	CHD6|84181|19057	43.5566	88.6655	2.03549	1.025	0.0128509	0.594477
	SLC1A1|6505|10939	308.693	433.117	1.40435	1.09176	0.0128928	0.594477
	TNFRSF4|7293|11918	93.7232	47.8805	0.517723	0.973372	0.012864	0.594477
	CENPK|64105|29479	919.824	1242.12	1.34983	1.12879	0.013177	0.594758
	DNAJC12|56521|28908	68.5982	135.715	1.99349	1.02497	0.0135224	0.594758
	FES|2242|3657	168.105	94.6402	0.570996	0.969018	0.0132271	0.594758
	GCC2|9648|23218	775.255	1078.66	1.39372	1.08883	0.0135712	0.594758
	IRF9|10379|6131	734.518	554.884	0.755245	0.885247	0.013374	0.594758
	LINC02080|101928514|52928	42.7347	15.5276	0.360337	0.983881	0.0135701	0.594758
	LOC101927021|101927021|NA	679.538	472.77	0.695175	0.937167	0.0130009	0.594758
	LRBA|987|1742	1735.82	2226.57	1.28378	1.14301	0.0135991	0.594758
	MANF|7873|15461	478.357	316.048	0.657735	0.952619	0.0131133	0.594758
	MC1R|4157|6929	753.443	1052.89	1.39783	1.08477	0.013312	0.594758
	PDE2A|5138|8777	36.4821	11.5006	0.317198	0.985756	0.013493	0.594758
	RILP|83547|30266	431.665	297.512	0.68755	0.94003	0.0130424	0.594758
	SARM1|23098|17074	107.905	49.5499	0.457514	0.978953	0.0132268	0.594758
	SMG5|23381|24644	87.6929	41.7949	0.479602	0.977429	0.0135989	0.594758
	ST3GAL3|6487|10866	678.088	476.239	0.70098	0.940991	0.0135715	0.594758
	VCAN|1462|2464	110.706	180.456	1.62516	1.04114	0.013261	0.594758
	WASHC3|51019|24256	546.434	749.437	1.37481	1.09525	0.013625	0.594758
	LINC01136|730227|49452	880.351	1288.45	1.46654	1.05787	0.0136744	0.59505
	ALDH1A3|220|409	2078.91	1345.22	0.64718	0.95747	0.0137716	0.596995
	CDCA4|55038|14625	502.611	336.83	0.666766	0.950849	0.0138048	0.596995
	DNAH6|1768|2951	39.7719	89.3102	2.25765	1.02012	0.0141159	0.604813
	LOC101926913|101926913|NA	417.118	571.546	1.37042	1.08973	0.0140416	0.604813
	PPP1R3F|89801|14944	277.563	172.687	0.621562	0.959922	0.0140923	0.604813
	CENPQ|55166|21347	389.699	550.65	1.41052	1.0835	0.0144992	0.605667
	CRTC2|200186|27301	631.43	407.523	0.642845	0.958881	0.0142867	0.605667
	EXOSC6|118460|19055	1501.5	1150.38	0.764572	0.887478	0.0146858	0.605667
	FAM58A|92002|28434	455.935	291.873	0.639096	0.959648	0.0147287	0.605667
	FXR2|9513|4024	237.286	139.875	0.58606	0.968631	0.0146127	0.605667
	GOLPH3L|55204|24882	317.797	479.163	1.51289	1.04789	0.0146543	0.605667
	LINC01623|401242|52050	247.665	145.252	0.586419	0.968489	0.0146154	0.605667
	LOC729652|729652|NA	82.4043	39.0669	0.472004	0.978476	0.0142458	0.605667
	LRRC45|201255|28302	606.746	434.179	0.714219	0.928881	0.0142161	0.605667
	MEGF11|84465|29635	128.324	70.0819	0.551122	0.972171	0.0145696	0.605667
	NBDY|550643|50713	307.819	493.113	1.60512	1.03848	0.0147448	0.605667
	NETO2|81831|14644	113.925	57.9219	0.506353	0.976125	0.0146671	0.605667
	NUDT16L1|84309|28154	708.735	477.056	0.672022	0.951986	0.014739	0.605667
	TRABD|80305|28805	1466.94	1070.29	0.730804	0.9278	0.0143385	0.605667
	CERS3|204219|23752	35.7954	11.4088	0.326042	0.985771	0.0149903	0.606661
	DLG5|9231|2904	574.038	352.802	0.6143	0.965519	0.0150514	0.606661
	FAM53B|9679|28968	437.918	281.582	0.642214	0.954231	0.0150739	0.606661
	GRB7|2886|4567	148.732	235.492	1.5782	1.0411	0.0149895	0.606661
	REL|5966|9954	624.221	855.196	1.37075	1.08957	0.0148335	0.606661
	RNF223|401934|40020	703.539	1018.05	1.45009	1.05557	0.0150131	0.606661
	SELENOP|6414|10751	239.737	381.539	1.56631	1.0414	0.0150605	0.606661
	ABHD17C|58489|26925	436.267	317.65	0.727412	0.923999	0.015333	0.607147
	AKAP13|11214|371	35.8407	11.3971	0.319665	0.986179	0.0152705	0.607147
	PLAU|5328|9052	1087.51	777.849	0.714504	0.93423	0.0152088	0.607147
	PNLDC1|154197|21185	621.811	412.766	0.665589	0.954879	0.0153127	0.607147
	PTGES2|80142|17822	262.555	172.252	0.655645	0.956568	0.0153502	0.607147
	SLC7A5|8140|11063	3097.13	2317.77	0.748194	0.903491	0.015358	0.607147
	TMEM238|388564|40042	378.97	260.043	0.686867	0.947611	0.0153912	0.607147
	SYNRG|11276|557	638.691	406.787	0.636248	0.960862	0.0155174	0.610394
	KLK8|11202|6369	118.476	203.315	1.71701	1.03159	0.0158145	0.620331
	KLHL28|54813|19741	1150.38	1596.97	1.39045	1.07154	0.0158963	0.621787
	ZNF286A|57335|13501	491.625	680.338	1.38634	1.07519	0.0160665	0.626683
	AOC2|314|549	200.834	121.529	0.606508	0.966281	0.0162144	0.628928
	SYVN1|84447|20738	1550.93	1948.59	1.25753	1.12731	0.0162024	0.628928
	ESPN|83715|13281	2916.85	2187.14	0.749088	0.91015	0.0162661	0.629183
	FLJ37035|399821|NA	1032.72	1473.55	1.42606	1.06063	0.0163801	0.630921
	HEATR5B|54497|29273	704.597	909.62	1.29323	1.11936	0.0165706	0.630921
	LAMA5|3911|6485	467.159	305.145	0.651509	0.959626	0.0166642	0.630921
	LMBRD2|92255|25287	363.664	511.014	1.40637	1.06725	0.016603	0.630921
	POLD4|57804|14106	322.428	467.561	1.4559	1.05297	0.0165906	0.630921
	TRAK1|22906|29947	231.271	363.07	1.56411	1.04005	0.0165089	0.630921
	TRPC7-AS2|106478968|40937	19.3876	4.11394	0.174897	0.991026	0.0165618	0.630921
	ZBTB14|7541|12860	211.02	348.989	1.65739	1.03346	0.0166735	0.630921
	RBBP5|5929|9888	633.433	852.501	1.34617	1.10004	0.0167314	0.631394
	BARD1|580|952	1021.76	1329.53	1.30283	1.11152	0.0168721	0.634118
	ZNF468|90333|33105	1059.53	1433.32	1.35349	1.08406	0.0168946	0.634118
	ST8SIA6|338596|23317	105.798	53.0168	0.5042	0.977433	0.0170334	0.6359
	XKRX|402415|29845	18.8048	52.944	2.73053	1.01544	0.0170206	0.6359
	FLJ31356|403150|NA	10.2938	34.029	3.38215	1.0132	0.017111	0.636411
	LOC101060091|101060091|NA	95.7633	173.376	1.8171	1.02698	0.0171385	0.636411
	PPP1R9B|84687|9298	212.79	132.835	0.628332	0.964047	0.0172176	0.637645
	LINC00887|100131551|48574	16.5269	45.799	2.79104	1.01481	0.0174599	0.643462
	OFD1|8481|2567	978.832	1246.94	1.27439	1.12205	0.0175133	0.643462
	WSB1|26118|19221	2484.51	3192.1	1.28451	1.11065	0.0174967	0.643462
	ZNF35|7584|13099	1336.78	1034.51	0.774187	0.900816	0.0176541	0.646931
	ASB16-AS1|339201|25442	1141.64	1499.5	1.31357	1.10654	0.0177583	0.649041
	CNTRL|11064|1858	313.27	490.801	1.57075	1.03804	0.0178783	0.650667
	TRAF3IP1|26146|17861	63.9443	24.4846	0.378013	0.985318	0.0178963	0.650667
	FAM71F2|346653|27998	44.434	17.0985	0.373891	0.984868	0.0179839	0.652149
	HMBS|3145|4982	100.073	48.9529	0.493331	0.978837	0.0181084	0.65496
	ARNTL2|56938|18984	200.953	106.426	0.52537	0.977022	0.0181653	0.655316
	FAM60A|58516|30702	1247.59	1644.11	1.3195	1.11088	0.0182342	0.656102
	LLGL2|3993|6629	552.521	364.298	0.658146	0.960286	0.0183136	0.657259
	KRT8|3856|6446	609.319	896.567	1.47368	1.04694	0.0185652	0.664489
	TBC1D22A|25771|1309	195.374	300.529	1.55138	1.03904	0.0186105	0.664489
	CALCOCO1|57658|29306	32.5055	74.1926	2.31011	1.0178	0.019092	0.664856
	COPE|11316|2234	1254.88	1642.44	1.30968	1.09449	0.0192071	0.664856
	GNRH2|2797|4420	141.372	85.7719	0.603976	0.969624	0.0187278	0.664856
	GTPBP4|23560|21535	849.998	637.168	0.748386	0.928882	0.0194247	0.664856
	HYAL2|8692|5321	294.439	196.489	0.666597	0.958706	0.019084	0.664856
	KDM3A|55818|20815	183.438	308.112	1.67776	1.03062	0.0190135	0.664856
	LSR|51599|29572	761.277	572.781	0.750459	0.934878	0.0193694	0.664856
	MTM1|4534|7448	379.682	261.128	0.687163	0.954453	0.0194324	0.664856
	MXD3|83463|14008	369.817	256.688	0.69673	0.951403	0.0192756	0.664856
	PITX1|5307|9004	205.749	128.975	0.620153	0.967272	0.0193703	0.664856
	RALY-AS1|101926888|50743	102.726	55.4157	0.537989	0.975951	0.0191221	0.664856
	RIDA|10247|16897	2056.59	2579.83	1.25549	1.11433	0.0189153	0.664856
	TMEM259|91304|17039	328.063	206.699	0.62656	0.966054	0.0191711	0.664856
	TTL|150465|21586	1107.53	769.16	0.693452	0.951229	0.0187386	0.664856
	VAMP5|10791|12646	43.6574	15.8263	0.361021	0.985716	0.0191237	0.664856
	ZBTB21|49854|13083	750.413	1024.79	1.36788	1.06851	0.0190954	0.664856
	ZCWPW2|152098|23574	864.118	1235.14	1.43138	1.05384	0.0191445	0.664856
	NCS1|23413|3953	42.6618	15.7432	0.374578	0.98573	0.0195089	0.665835
	CRAMP1|57585|14122	135.693	74.2575	0.547661	0.975581	0.0197659	0.666212
	IRF2BP1|26145|21728	460.372	326.203	0.705551	0.949408	0.0196282	0.666212
	LINC00511|400619|43564	208.924	311.934	1.49244	1.04275	0.0197269	0.666212
	LZTR1|8216|6742	652.683	488.211	0.747714	0.93416	0.019807	0.666212
	PRRC2C|23215|24903	851.109	1140.28	1.34226	1.07444	0.0197445	0.666212
	SLC38A3|10991|18044	174.576	296.336	1.70235	1.02923	0.0196243	0.666212
	CDK5R1|8851|1775	254.14	153.849	0.60118	0.970281	0.0198923	0.666647
	FRG1|2483|3954	701.575	936.538	1.33564	1.08065	0.0199156	0.666647
	CDC40|51362|17350	797.775	1212.46	1.52078	1.04112	0.0201058	0.667076
	FAM120AOS|158293|23389	274.759	408.369	1.49365	1.04212	0.0200985	0.667076
	PRIMA1|145270|18319	64.382	28.0934	0.435358	0.982434	0.0199918	0.667076
	PURB|5814|9702	381.262	273.987	0.720408	0.945877	0.0201201	0.667076
	LOC106660606|106660606|NA	689.966	498.383	0.722289	0.943125	0.0202351	0.669297
	DNAJC10|54431|24637	1384.14	1089.3	0.786064	0.912772	0.020373	0.672262
	ARAP2|116984|16924	379.072	264.895	0.698494	0.953084	0.0206017	0.676601
	MYDGF|56005|16948	642.77	434.148	0.673528	0.959226	0.0205789	0.676601
	ABHD16A|7920|13921	1888.54	2504.45	1.32733	1.0739	0.0216755	0.677749
	AMIGO3|386724|24075	1071.34	814.325	0.760536	0.928401	0.0213582	0.677749
	CORIN|10699|19012	107.321	56.336	0.5271	0.977679	0.0210945	0.677749
	CSF2|1437|2434	13.6408	1.70596	0.116063	0.992652	0.0214842	0.677749
	ENGASE|64772|24622	376.466	249.963	0.659859	0.962405	0.0207756	0.677749
	FALEC|100874054|43713	794.736	611.133	0.76741	0.912714	0.021147	0.677749
	GALK2|2585|4119	303.47	436.781	1.44081	1.04759	0.0215977	0.677749
	HS6ST1|9394|5201	583.049	414.245	0.708243	0.952541	0.0214885	0.677749
	HSCB|150274|28913	911.945	1206.39	1.32356	1.07964	0.0207868	0.677749
	METTL22|79091|28368	2045.28	2705.38	1.32355	1.07397	0.020729	0.677749
	MLLT3|4300|7136	137.134	216.059	1.5764	1.03425	0.0212335	0.677749
	MTFP1|51537|26945	761.536	966.085	1.27056	1.10281	0.0211179	0.677749
	NOL4L|140688|16106	83.6034	42.6775	0.510229	0.978423	0.0208901	0.677749
	NRSN2-AS1|100507459|51222	1459.7	2550.37	1.74752	1.02612	0.0216489	0.677749
	PTMS|5763|9629	1017.06	719.143	0.704762	0.951956	0.0216059	0.677749
	RAB15|376267|20150	65.9049	30.9267	0.471039	0.981233	0.0215531	0.677749
	SCLY|51540|18161	495.55	334.516	0.674295	0.959565	0.0212998	0.677749
	SSH3|54961|30581	1086.86	859.211	0.791506	0.909784	0.0216695	0.677749
	TACC3|10460|11524	397.393	242.631	0.608271	0.971137	0.0215559	0.677749
	TOMM40|10452|18001	498.137	319.72	0.640518	0.965945	0.0214291	0.677749
	TRIM38|10475|10059	325.41	482.82	1.48924	1.04221	0.0217074	0.677749
	ZSWIM6|57688|29316	419.505	293.692	0.699717	0.953792	0.0215137	0.677749
	CARHSP1|23589|17150	748.617	1057.41	1.41595	1.04999	0.0219379	0.678855
	LOC101927027|101927027|NA	331.547	518.208	1.56703	1.03471	0.0218195	0.678855
	LOC101927592|101927592|NA	463.549	690.68	1.49242	1.04097	0.0219021	0.678855
	ST6GALNAC2|10610|10867	223.444	149.038	0.665082	0.961609	0.0219017	0.678855
	MAPK7|5598|6880	402.275	556.045	1.38294	1.05546	0.0220669	0.67929
	MYO1E|4643|7599	1375.83	1774.65	1.29168	1.08805	0.0220983	0.67929
	RDH10|157506|19975	4375.42	3292.95	0.752851	0.93411	0.0220951	0.67929
	BTG1|694|1130	2362.88	2954.22	1.25101	1.09593	0.022236	0.679509
	CWF19L2|143884|26508	633.858	918.181	1.45065	1.04598	0.0221685	0.679509
	NME2|4831|7850	1963.31	1439.46	0.733648	0.944147	0.0222518	0.679509
	DHCR7|1717|2860	175.725	110.624	0.627303	0.968995	0.022494	0.680933
	SMTN|6525|11126	1069.19	773.447	0.724197	0.946445	0.0224576	0.680933
	SQSTM1|8878|11280	2919.67	2221.14	0.759848	0.922426	0.0224322	0.680933
	ZMYND19|116225|21146	124.76	59.5992	0.473647	0.981943	0.0223738	0.680933
	PSMG3|84262|22420	592.194	422.166	0.714939	0.950344	0.0225788	0.682016
	SDF4|51150|24188	878.802	659.966	0.748995	0.937669	0.0226445	0.68252
	CDA|978|1712	412.626	617.856	1.49509	1.03957	0.022815	0.68329
	TNFRSF12A|51330|18152	1857.06	2363.9	1.27426	1.09175	0.0228172	0.68329
	ZCCHC24|219654|26911	366.03	259.181	0.705187	0.95288	0.0227269	0.68329
	KRT15|3866|6421	27.8418	63.8212	2.30736	1.01692	0.0228718	0.683454
	CD2BP2|10421|1656	1322.6	1029.89	0.778339	0.920613	0.0230763	0.68778
	EIF6|3692|6159	661.653	504.207	0.764851	0.9301	0.0231153	0.68778
	ADGRG5|221188|19010	60.7001	27.1558	0.442972	0.983598	0.0244664	0.688429
	AHSA2|130872|20437	568.625	413.406	0.724257	0.948273	0.0242685	0.688429
	ANKRD18CP|101926917|43601	364.244	509.886	1.40202	1.04837	0.0249784	0.688429
	ARHGDIA|396|678	170.658	91.7588	0.54555	0.97783	0.0251115	0.688429
	ART5|116969|24049	31.8667	72.1447	2.25193	1.01727	0.0237956	0.688429
	BAIAP2|10458|947	3772.83	2840.14	0.752443	0.934562	0.0249527	0.688429
	C18orf32|497661|31690	3761.27	2772.74	0.737316	0.941763	0.0235321	0.688429
	CCAR2|57805|23360	662.568	957.066	1.44502	1.04314	0.0241752	0.688429
	CCNG2|901|1593	207.892	351.119	1.67895	1.02718	0.0252128	0.688429
	CDNF|441549|24913	609.428	846.864	1.39061	1.0517	0.0241233	0.688429
	CHRAC1|54108|13544	3501.35	4998.54	1.42813	1.03878	0.0250915	0.688429
	CRBN|51185|30185	530.698	730.359	1.37792	1.05065	0.0251915	0.688429
	DHRS11|79154|28639	441.935	298.077	0.671492	0.962241	0.0231896	0.688429
	DLEU1|10301|13747	756.661	1004.45	1.32729	1.06558	0.0251955	0.688429
	DYRK4|8798|3095	368.66	496.422	1.34996	1.06055	0.0241387	0.688429
	FAM53C|51307|1336	1450.82	1093.24	0.75249	0.937098	0.0239845	0.688429
	G3BP2|9908|30291	2582.91	3314.83	1.28413	1.08143	0.0246261	0.688429
	HMG20A|10363|5001	391.668	536.207	1.37164	1.05284	0.0246951	0.688429
	INSIG2|51141|20452	157.776	241.371	1.52788	1.03477	0.0249024	0.688429
	ITFG1-AS1|101927102|51383	46.7039	18.7584	0.404989	0.984963	0.023264	0.688429
	KCNJ12|3768|6258	354.803	244.38	0.690138	0.958722	0.0244564	0.688429
	LAMTOR3|8649|15606	418.58	291.668	0.693269	0.957748	0.0237685	0.688429
	LINC01039|104355149|49027	48.6688	20.6494	0.427882	0.984117	0.0233095	0.688429
	LINC01234|100506465|49757	473.516	700.261	1.48632	1.03895	0.0239512	0.688429
	LOC101928725|101928725|NA	281.059	408.124	1.45413	1.0415	0.0251699	0.688429
	LOC105371083|105371083|NA	61.6643	121.085	1.96514	1.02034	0.0247435	0.688429
	LOC440028|440028|NA	249.41	386.975	1.55666	1.03278	0.0250576	0.688429
	LRRC41|10489|16917	222.475	145.476	0.651626	0.966503	0.0252043	0.688429
	MAP4K2|5871|6864	606.253	397.905	0.655242	0.966053	0.0242616	0.688429
	NR4A2|4929|7981	1125.42	1501.27	1.33428	1.06447	0.0242318	0.688429
	NUSAP1|51203|18538	2099.53	2671.61	1.27182	1.08743	0.0241239	0.688429
	PPME1|51400|30178	1007.15	1333.79	1.32444	1.06817	0.0244188	0.688429
	PRKCZ|5590|9412	33.5117	11.454	0.344945	0.98739	0.0244627	0.688429
	RCC2|55920|30297	652.817	854.416	1.30822	1.07225	0.0252136	0.688429
	SNX6|58533|14970	545.232	400.061	0.733214	0.946282	0.0235181	0.688429
	TBX6|6911|11605	202.079	294.131	1.4587	1.043	0.0234765	0.688429
	TMEM14A|28978|21076	1131.25	1519.6	1.34487	1.07091	0.0235474	0.688429
	TNKS1BP1|85456|19081	72.5088	34.973	0.482681	0.981587	0.0241622	0.688429
	TTC1|7265|12391	620.105	828.784	1.3395	1.06183	0.0245909	0.688429
	TXLNA|200081|30685	1051.41	823.355	0.782755	0.922409	0.0236063	0.688429
	ZNF197|10168|12988	544.476	398.312	0.7297	0.948324	0.0243331	0.688429
	ZNF214|7761|13006	158.434	242.15	1.52336	1.03539	0.0251249	0.688429
	ATF7IP2|80063|20397	28.8734	7.54274	0.267284	0.990206	0.0253215	0.689126
	CTSB|1508|2527	1130.84	811.376	0.71547	0.955858	0.0255813	0.689126
	GAS6|2621|4168	236.298	151.502	0.636706	0.969588	0.0258824	0.689126
	HECTD4|283450|26611	294.203	204.262	0.691479	0.95971	0.0254196	0.689126
	HNRNPA1L2|144983|27067	909.209	1287.21	1.41669	1.04495	0.025708	0.689126
	INAFM2|100505573|35165	206.537	128.172	0.61742	0.970846	0.0254054	0.689126
	NFKBIL1|4795|7800	368.727	531.423	1.4495	1.04118	0.0257011	0.689126
	NPHP4|261734|19104	321.489	441.425	1.37271	1.05447	0.0258328	0.689126
	PEX13|5194|8855	645.416	864.425	1.34123	1.0673	0.0258528	0.689126
	PMEL|6490|10880	463.799	711.288	1.53582	1.03397	0.0256209	0.689126
	SLC27A4|10999|10998	392.387	279.432	0.711446	0.953303	0.0257716	0.689126
	TIGD5|84948|18336	1080.56	773.829	0.717764	0.954096	0.0256552	0.689126
	TUBA1A|7846|20766	386.518	573.535	1.48376	1.03789	0.0257461	0.689126
	ALG6|29929|23157	2379.14	2920.92	1.22825	1.09349	0.0262467	0.689826
	ARF4-AS1|106144532|51593	1295.36	1705.92	1.3179	1.06678	0.0260872	0.689826
	DYRK1A|1859|3091	50.8359	22.6229	0.445809	0.983614	0.0261257	0.689826
	FER|2241|3655	245.512	397.489	1.62151	1.02901	0.0263051	0.689826
	PLIN3|10226|16893	266.598	401.352	1.51316	1.03534	0.0259829	0.689826
	PLOD2|5352|9082	190.676	300.939	1.57333	1.03194	0.0262828	0.689826
	RB1CC1|9821|15574	533.298	779.76	1.46258	1.03968	0.0261936	0.689826
	SFR1|119392|29574	1738.1	2126.93	1.22401	1.09464	0.0262403	0.689826
	AURKAIP1|54998|24114	316.589	207.655	0.651178	0.967309	0.0264056	0.689926
	C19orf67|646457|34354	176.793	111.474	0.627415	0.970615	0.0265566	0.689926
	EIF2AK2|5610|9437	219.118	141.19	0.638959	0.969151	0.0265113	0.689926
	MPZL3|196264|27279	632.187	826.48	1.30854	1.0692	0.0264547	0.689926
	SDR42E1|93517|29834	497.255	677.572	1.36346	1.05337	0.0265024	0.689926
	HSPBAP1|79663|16389	773.512	993.652	1.28523	1.07537	0.0266863	0.692006
	SLC39A3|29985|17128	324.015	231.255	0.714632	0.955488	0.0267381	0.69206
	CBX4|8535|1554	155.498	83.1417	0.531666	0.979747	0.0269541	0.696357
	MSL2|55167|25544	1094.78	807.614	0.738723	0.953279	0.027273	0.701991
	TBC1D23|55773|25622	513.363	719.98	1.40439	1.04209	0.0272564	0.701991
	ABCC3|8714|54	450.734	321.806	0.715014	0.955336	0.0273772	0.703371
	ACTR3B|57180|17256	900.999	651.3	0.722092	0.956731	0.0291851	0.704835
	C16orf59|80178|25849	865.832	603.507	0.696844	0.959688	0.0292057	0.704835
	CXCR4|7852|2561	85.2562	157.863	1.85985	1.02099	0.0285033	0.704835
	CYSRT1|375791|30529	318.711	210.58	0.66374	0.966891	0.0286264	0.704835
	DCAF11|80344|20258	407.657	549.452	1.34872	1.05408	0.028493	0.704835
	DEPTOR|64798|22953	327.444	501.961	1.52339	1.03362	0.0279067	0.704835
	EPG5|57724|29331	401.748	552.205	1.37661	1.04963	0.0275254	0.704835
	HOXB6|3216|5117	958.835	1249.17	1.30484	1.0683	0.0276331	0.704835
	KIF1C|10749|6317	195.036	120.98	0.618083	0.972117	0.0289129	0.704835
	LFNG|3955|6560	547.638	387.661	0.702804	0.959013	0.0286515	0.704835
	LOC100506022|100506022|NA	674.482	976.651	1.44969	1.03947	0.0277884	0.704835
	LOC105373496|105373496|NA	70.4554	136.459	1.9756	1.01869	0.0286474	0.704835
	METTL14|57721|29330	947.503	1208.52	1.27539	1.07589	0.0289064	0.704835
	MPND|84954|25934	137.961	76.8473	0.553819	0.978569	0.028799	0.704835
	NADK|65220|29831	269.833	181.395	0.674125	0.966073	0.0287293	0.704835
	NCAPD3|23310|28952	1920.8	2679.73	1.39569	1.04412	0.0281857	0.704835
	NISCH|11188|18006	322.239	223.321	0.690434	0.963222	0.0291473	0.704835
	PNKP|11284|9154	640.011	469.913	0.733645	0.95337	0.0279499	0.704835
	PPIE|10450|9258	1084.28	1424.97	1.31508	1.06122	0.0287221	0.704835
	PPP1R10|5514|9284	3943.03	4803.19	1.21887	1.09313	0.0280763	0.704835
	PRRC1|133619|28164	1409.37	1810.72	1.28627	1.07047	0.028563	0.704835
	RAPGEF6|51735|20655	1544.28	1959.35	1.26866	1.07077	0.0285805	0.704835
	RNF103|7844|12859	1065.76	1468.74	1.37834	1.04771	0.0286398	0.704835
	RPTOR|57521|30287	825.423	619.642	0.750578	0.949635	0.0286765	0.704835
	SLC25A10|1468|10980	855.523	586.17	0.683204	0.96324	0.0286406	0.704835
	SPTAN1|6709|11273	561.239	373.875	0.663255	0.967001	0.0286188	0.704835
	STAG3L2|442582|33886	1079.26	1421.22	1.31601	1.0625	0.027851	0.704835
	TBC1D15|64786|25694	367.332	520.108	1.41813	1.04293	0.0286463	0.704835
	TCEAL9|51186|30084	415.269	564.912	1.35752	1.05263	0.028191	0.704835
	TMEM263|90488|28281	251.023	352.989	1.40509	1.04358	0.0289236	0.704835
	TMEM8A|58986|17205	74.6949	37.869	0.510944	0.981323	0.0291416	0.704835
	TRMU|55687|25481	946.492	658.476	0.695677	0.962704	0.0291922	0.704835
	TTN-AS1|100506866|44124	440.461	587.571	1.33478	1.057	0.0288703	0.704835
	VPS9D1|9605|13526	373.743	262.035	0.70592	0.959152	0.0285784	0.704835
	ZNF780A|284323|27603	520.105	669.63	1.28691	1.06996	0.0289546	0.704835
	LOC143666|143666|NA	727.006	984.467	1.35166	1.05179	0.0292711	0.70519
	MKNK1|8569|7110	1373.8	1757.04	1.27945	1.07515	0.0293552	0.705994
	AASDH|132949|23993	1132.94	1546.34	1.36515	1.04719	0.0295104	0.708228
	ANKDD1B|728780|32525	60.0963	28.8341	0.474883	0.983342	0.0296006	0.708228
	USP46|64854|20075	336.08	244.22	0.725407	0.955263	0.0295661	0.708228
	ZNF318|24149|13578	426.086	319.152	0.745792	0.949447	0.0296585	0.708395
	ANAPC15|25906|24531	877.189	1213.32	1.38378	1.04557	0.0300039	0.709571
	CDK19|23097|19338	463.977	624.718	1.34791	1.05243	0.0300071	0.709571
	KATNAL1|84056|28361	689.994	895.252	1.29916	1.06881	0.0299013	0.709571
	LOC101927478|101927478|NA	1973.02	2574.57	1.30552	1.06683	0.0300134	0.709571
	NXT2|55916|18151	212.731	323.934	1.52227	1.03276	0.0297609	0.709571
	TIGD2|166815|18333	89.0915	47.3673	0.529499	0.980331	0.0298561	0.709571
	AS3MT|57412|17452	114.247	62.3949	0.548716	0.979693	0.0314103	0.711197
	ATP6AP2|10159|18305	440.312	325.705	0.738335	0.952687	0.0302829	0.711197
	C12orf60|144608|28726	1108.39	1569.11	1.41655	1.03981	0.0314069	0.711197
	CEP89|84902|25907	308.915	421.603	1.36333	1.04939	0.0302763	0.711197
	DPH1|1801|3003	732.799	967.645	1.32305	1.05634	0.0305043	0.711197
	EFNA2|1943|3222	159.316	99.8013	0.630098	0.971623	0.0309753	0.711197
	ENO1|2023|3350	951.521	739.52	0.775976	0.937869	0.031279	0.711197
	ENTPD7|57089|19745	699.027	522.298	0.745033	0.951005	0.030458	0.711197
	GRAMD2|196996|27287	1299.08	1716.34	1.32083	1.05552	0.0315648	0.711197
	HLA-F|3134|4963	221.9	345.141	1.55858	1.02967	0.0314579	0.711197
	LOC100507250|100507250|NA	1174.31	1680.06	1.43206	1.03979	0.0307319	0.711197
	NDUFAF8|284184|33551	335.059	240.189	0.720074	0.958408	0.0311692	0.711197
	PEX3|8504|8858	516.225	685.119	1.32669	1.05438	0.0316072	0.711197
	PLIN2|123|248	370.719	490.061	1.32178	1.04667	0.0303605	0.711197
	PLXNA2|5362|9100	34.3189	14.4594	0.421696	0.98567	0.0316144	0.711197
	RAB3A|5864|9777	201.657	289.518	1.43712	1.03857	0.0310459	0.711197
	SERINC3|10955|11699	640.76	919.316	1.43504	1.03796	0.0315984	0.711197
	SNX2|6643|11173	1026.66	1346.5	1.31123	1.05746	0.0311444	0.711197
	ST3GAL6|10402|18080	25.0682	7.06441	0.283629	0.990138	0.030858	0.711197
	STK39|27347|17717	112.05	65.5933	0.578969	0.977012	0.0309767	0.711197
	THUMPD2|80745|14890	2368.49	2908.51	1.22921	1.09041	0.0314906	0.711197
	TMEM248|55069|25476	314.261	221.066	0.702234	0.961699	0.0314109	0.711197
	TPRN|286262|26894	707.007	474.021	0.666676	0.96885	0.0314958	0.711197
	UBAP1|51271|12461	286.263	188.521	0.653574	0.96905	0.0305807	0.711197
	USP53|54532|29255	2484	3249.01	1.30798	1.05985	0.0307348	0.711197
	YRDC|79693|28905	741.459	538.28	0.728094	0.956477	0.0313806	0.711197
	ZCWPW1|55063|23486	711.379	929.255	1.30654	1.06742	0.0308123	0.711197
	ZNF17|7565|12958	473.279	614.584	1.29873	1.06179	0.0313166	0.711197
	ZNF211|10520|13003	317.024	443.958	1.39667	1.04407	0.0315329	0.711197
	ZSCAN2|54993|20994	434.548	620.776	1.42886	1.03925	0.0311619	0.711197
	ZNF28|7576|13073	1100.49	1499.86	1.36435	1.04498	0.0317053	0.712091
	C12orf10|60314|17590	1600.67	1230.37	0.768757	0.946731	0.0326604	0.712124
	CABLES2|81928|16143	95.3265	50.4697	0.525236	0.982013	0.0322449	0.712124
	CDK5RAP3|80279|18673	1192.17	1538.69	1.29133	1.06486	0.03263	0.712124
	ECI1|1632|2703	870.248	634.269	0.729133	0.956543	0.0322928	0.712124
	ELMSAN1|91748|19853	137.202	81.6467	0.601055	0.976036	0.0326784	0.712124
	ERCC6|2074|3438	1385.2	1794.36	1.29504	1.06122	0.0321571	0.712124
	FGF8|2253|3686	340.207	201.438	0.598665	0.976241	0.0321266	0.712124
	HMGN3|9324|12312	649.914	919.663	1.41713	1.03767	0.0318588	0.712124
	ISCU|23479|29882	104.821	164.063	1.5743	1.02887	0.032136	0.712124
	KIF4A|24137|13339	797.95	1122.42	1.4088	1.04041	0.0326491	0.712124
	LMNB2|84823|6638	274.617	169.767	0.615483	0.974415	0.0321636	0.712124
	PAXIP1-AS2|100132707|48958	159.285	245.545	1.5435	1.03027	0.0320701	0.712124
	PLCD3|113026|9061	309.39	196.73	0.632196	0.972866	0.0324396	0.712124
	RER1|11079|30309	213.842	141.138	0.658133	0.969575	0.0322185	0.712124
	RNF187|149603|27146	369.421	224.596	0.60297	0.975898	0.0320233	0.712124
	SESTD1|91404|18379	203.078	125.44	0.615793	0.97463	0.0320179	0.712124
	TRMT10A|93587|28403	1039.82	1386.74	1.33597	1.05115	0.0326697	0.712124
	UBP1|7342|12507	462.475	292.582	0.630286	0.972238	0.0325626	0.712124
	ZXDB|158586|13199	60.6039	108.429	1.79762	1.02138	0.0325005	0.712124
	DPM2|8818|3006	418.728	282.257	0.67377	0.96805	0.0330644	0.717168
	SBK1|388228|17699	562.878	405.901	0.718736	0.960443	0.0329935	0.717168
	SMARCD2|6603|11107	953.4	729.212	0.763993	0.94708	0.0330452	0.717168
	ASXL1|171023|18318	294.595	210.05	0.711267	0.963053	0.033241	0.71724
	C11orf68|83638|28801	857.34	634.54	0.740379	0.954284	0.0333168	0.71724
	FLJ36777|730971|NA	1633.84	2219.88	1.35938	1.04616	0.0333253	0.71724
	MRPL12|6182|10378	1270.85	946.776	0.74555	0.951735	0.0332457	0.71724
	RCOR1|23186|17441	522.767	385.045	0.734249	0.956664	0.0332339	0.71724
	SLAIN2|57606|29282	764.719	574.555	0.750724	0.952016	0.033391	0.717546
	ACR|49|126	3.06228	15.9988	5.17861	1.00837	0.0348493	0.722514
	AKAP5|9495|375	204.148	121.371	0.596158	0.977144	0.0356336	0.722514
	ANKRD30BL|554226|35167	128.689	65.4808	0.50311	0.983919	0.0380115	0.722514
	ANXA2|302|537	340.024	240.229	0.704329	0.963111	0.0342546	0.722514
	AP1S3|130340|18971	576.172	415.463	0.718348	0.963893	0.040066	0.722514
	ASNSD1|54529|24910	1619.24	2189.9	1.3534	1.03968	0.0386648	0.722514
	ATP7A|538|869	189.742	287.358	1.51533	1.03103	0.0339569	0.722514
	BCL11B|64919|13222	51.426	90.8346	1.76391	1.02176	0.0352663	0.722514
	BCL9L|283149|23688	295.411	192.857	0.656214	0.972521	0.03864	0.722514
	BIN3|55909|1054	962.635	1238.63	1.28668	1.05177	0.0402528	0.722514
	C2CD2L|9854|29000	622.874	487.458	0.782511	0.943658	0.0367078	0.722514
	CALR|811|1455	4909	4028.61	0.821285	0.926591	0.0403409	0.722514
	CASC1|55259|29599	90.8169	144.846	1.58853	1.02606	0.0372302	0.722514
	CCNH|902|1594	1648.58	2204.31	1.33782	1.04754	0.0358949	0.722514
	CDK9|1025|1780	652.354	429.942	0.657869	0.972906	0.0373969	0.722514
	CHKA|1119|1937	494.431	334.346	0.672245	0.969516	0.0361955	0.722514
	CIR1|9541|24217	248.686	359.808	1.45421	1.03301	0.0375913	0.722514
	CLOCK|9575|2082	186.234	116.931	0.632107	0.973563	0.034535	0.722514
	CNTD2|79935|25805	119.523	71.2304	0.602318	0.976415	0.0349085	0.722514
	COA6|388753|18025	1147.79	1535.36	1.3392	1.048	0.0348187	0.722514
	COL6A4P1|344875|33484	497.259	653.896	1.31608	1.04928	0.0387634	0.722514
	COPG1|22820|2236	992.466	1280.71	1.29295	1.05517	0.0366405	0.722514
	COPS3|8533|2239	1363.25	1741.81	1.27884	1.05941	0.0344983	0.722514
	CPB2-AS1|100509894|39898	520.873	697.344	1.34427	1.04767	0.0356242	0.722514
	CPSF1|29894|2324	1971.26	1569.31	0.797203	0.938725	0.0372028	0.722514
	CTH|1491|2501	725.512	970.59	1.33779	1.04824	0.0347361	0.722514
	CYB5R2|51700|24376	246.379	335.417	1.36865	1.04093	0.0372428	0.722514
	CYP4V2|285440|23198	831.519	647.068	0.779362	0.947649	0.0394198	0.722514
	DNLZ|728489|33879	161.868	93.183	0.573992	0.979158	0.035913	0.722514
	DONSON|29980|2993	949.676	657.625	0.691256	0.966806	0.0363067	0.722514
	DVL2|1856|3086	3047.34	2319.09	0.761191	0.953486	0.0389836	0.722514
	DYNLL2|140735|24596	2197.1	1664.28	0.757508	0.955167	0.0401947	0.722514
	EAPP|55837|19312	1008.56	1351.79	1.34151	1.04961	0.0357295	0.722514
	ELOVL7|79993|26292	887.559	653.578	0.735077	0.961925	0.0402909	0.722514
	EPHB4|2050|3395	451.84	310.274	0.686214	0.969741	0.0401171	0.722514
	FKBP7|51661|3723	433.474	620.804	1.43369	1.03628	0.0353092	0.722514
	FNIP1|96459|29418	1040.85	1354.5	1.30273	1.05447	0.0359153	0.722514
	FUBP3|8939|4005	231.978	156.128	0.670462	0.969234	0.0367194	0.722514
	GEM|2669|4234	1840.53	2314.57	1.25709	1.06505	0.0397721	0.722514
	GLCCI1|113263|18713	1167.14	1493.7	1.27938	1.05957	0.0364868	0.722514
	GLO1|2739|4323	2580.76	3191.02	1.23694	1.07244	0.0387673	0.722514
	GLRX|2745|4330	292.857	634.023	2.16676	1.01444	0.0358122	0.722514
	GPS2|2874|4550	834.552	615.447	0.737885	0.959739	0.0404712	0.722514
	GRB10|2887|4564	75.4682	37.5808	0.494121	0.984482	0.0398502	0.722514
	GUK1|2987|4693	31.3556	63.2549	2.043	1.0161	0.0385896	0.722514
	HMGN1|3150|4984	619.627	472.142	0.761856	0.952619	0.0391851	0.722514
	IDUA|3425|5391	478.585	351.623	0.731991	0.959883	0.0377942	0.722514
	IFFO1|25900|24970	485.158	325.796	0.673833	0.970739	0.0393195	0.722514
	IFI27L1|122509|19754	732.67	979.731	1.33747	1.04681	0.0376626	0.722514
	IFT140|9742|29077	843.846	1144	1.3566	1.0462	0.0339945	0.722514
	ISCA1|81689|28660	1624.66	2101.46	1.29403	1.05698	0.0347054	0.722514
	JRKL|8690|6200	667.209	871.608	1.30786	1.05139	0.0379608	0.722514
	KIFAP3|22920|17060	106.316	166.765	1.56269	1.02669	0.0392687	0.722514
	KITLG|4254|6343	3296.34	2711.19	0.822496	0.929398	0.0360244	0.722514
	KLHL22|84861|25888	246.386	162.49	0.656876	0.969699	0.0337056	0.722514
	LINC00898|400932|48581	197.697	287.75	1.45585	1.03409	0.0357692	0.722514
	LINC01128|643837|49377	169.301	257.548	1.51669	1.02878	0.0402122	0.722514
	LINC01347|731275|50566	47.4212	89.5957	1.88857	1.01768	0.0385908	0.722514
	LOC101927502|101927502|NA	136.73	214.57	1.57982	1.02654	0.0345132	0.722514
	LOC105274304|105274304|NA	1634.95	2058.87	1.26052	1.06775	0.0344422	0.722514
	LOC105379143|105379143|NA	628.57	897.368	1.43034	1.03425	0.0376556	0.722514
	LSM5|23658|17162	1272.14	1639.22	1.29104	1.05356	0.0404453	0.722514
	LY6G5B|58496|13931	187.741	119.475	0.644812	0.97364	0.0388107	0.722514
	LYAR|55646|26021	1490.87	1189.08	0.796763	0.939619	0.0376676	0.722514
	MAD1L1|8379|6762	911.196	639.635	0.701985	0.96739	0.0396619	0.722514
	MAP3K20-AS1|339751|27935	3.68026	16.9949	4.4244	1.0085	0.040258	0.722514
	MAST4|375449|19037	98.7525	154.644	1.5698	1.02741	0.0369805	0.722514
	MCM4|4173|6947	680.031	876.125	1.28835	1.05314	0.0404064	0.722514
	METRNL|284207|27584	194.872	103.44	0.529561	0.982528	0.0398379	0.722514
	MFSD12|126321|28299	877.5	600.048	0.683001	0.968808	0.0370714	0.722514
	MICU1|10367|1530	658.353	842.223	1.28151	1.06203	0.0339847	0.722514
	MIR181A1HG|100131234|48659	436.261	673.081	1.55193	1.02838	0.0356407	0.722514
	NDUFA8|4702|7692	886.733	1110.79	1.25437	1.06282	0.0397917	0.722514
	NDUFS7|374291|7714	735.319	559.894	0.763597	0.952488	0.0398839	0.722514
	NEDD4L|23327|7728	245.454	403.904	1.65034	1.02441	0.0355408	0.722514
	NR2F2-AS1|644192|44222	97.2937	150.825	1.55717	1.02636	0.0402073	0.722514
	PARD6G|84552|16076	407.852	288.547	0.706417	0.963213	0.0345691	0.722514
	PBX3|5090|8634	161.756	92.957	0.584418	0.980185	0.0402032	0.722514
	PDGFB|5155|8800	430.926	593.35	1.38098	1.04053	0.0382057	0.722514
	PDS5A|23244|29088	167.991	107.171	0.634689	0.974299	0.0386472	0.722514
	PGAM5|192111|28763	688.877	471.335	0.684059	0.967635	0.0357585	0.722514
	PHC2|1912|3183	144.844	88.3947	0.615238	0.976737	0.0398862	0.722514
	PICALM|8301|15514	16.2599	42.2121	2.59932	1.01229	0.0383977	0.722514
	PKD1|5310|9008	97.5741	52.3306	0.521659	0.982015	0.0344786	0.722514
	PKN1|5585|9405	98.1387	53.8943	0.549959	0.980893	0.03839	0.722514
	PLXNA3|55558|9101	370.004	266.118	0.719754	0.96135	0.0356944	0.722514
	POLR3GL|84265|28466	615.757	853.462	1.38915	1.03921	0.037681	0.722514
	PON3|5446|9206	174.686	260.218	1.50146	1.03155	0.0404192	0.722514
	POT1|25913|17284	455.452	611.776	1.34263	1.04646	0.0364447	0.722514
	PPP2CB|5516|9300	275.163	185.258	0.669664	0.971523	0.0367112	0.722514
	PPP3CB|5532|9315	508.136	377.394	0.739914	0.957165	0.0348826	0.722514
	PREX1|57580|32594	140.936	83.8263	0.597646	0.976795	0.0352607	0.722514
	RAB3GAP1|22930|17063	655.713	829.147	1.26547	1.06188	0.0384471	0.722514
	RANBP6|26953|9851	861.464	1130.47	1.31336	1.0492	0.0400704	0.722514
	RARS2|57038|21406	1683.72	2090.41	1.24251	1.06905	0.0361878	0.722514
	RDH11|51109|17964	1403.07	1776.55	1.267	1.06562	0.0347959	0.722514
	RIBC2|26150|13241	276.908	389.288	1.40251	1.03728	0.0390331	0.722514
	RIOK3|8780|11451	47.5171	98.8676	2.09073	1.01649	0.0340995	0.722514
	RNF168|165918|26661	1351.07	1684.83	1.2482	1.06678	0.0364839	0.722514
	RNPC3|55599|18666	729.113	961.579	1.32044	1.05202	0.0379219	0.722514
	RPL34-AS1|285456|26749	102.452	171.673	1.68075	1.02381	0.0344861	0.722514
	RPS19|6223|10402	811.458	582.131	0.715697	0.964378	0.0382257	0.722514
	SDCCAG8|10806|10671	1326.11	1772.4	1.33749	1.0431	0.0366247	0.722514
	SF3B1|23451|10768	1802.19	2375.54	1.31899	1.04958	0.0373271	0.722514
	SLC25A39|51629|24279	749.227	577.622	0.768615	0.952748	0.0402556	0.722514
	SLC38A9|153129|26907	219.727	305.1	1.38891	1.03907	0.0381801	0.722514
	SMYD5|10322|16258	1427.97	1756.11	1.2306	1.07331	0.0373502	0.722514
	SNX5|27131|14969	1636.87	1283.33	0.782925	0.946329	0.0404242	0.722514
	SPATA4|132851|17333	29.4563	60.504	2.04906	1.01609	0.0388153	0.722514
	SRXN1|140809|16132	521.733	252.307	0.483202	0.98319	0.0365895	0.722514
	STT3A-AS1|105369550|44585	1040.05	1378.31	1.32638	1.04924	0.0385403	0.722514
	TAF9B|51616|17306	369.953	271.966	0.732721	0.958613	0.0354229	0.722514
	TDRD3|81550|20612	1592.58	2039.58	1.28159	1.05639	0.0380578	0.722514
	TFDP2|7029|11751	422.245	589.712	1.39868	1.03771	0.0354447	0.722514
	TIMP2|7077|11821	161.696	97.2283	0.601225	0.977801	0.0391145	0.722514
	TLL1|7092|11843	65.2337	116.598	1.77589	1.02083	0.0356572	0.722514
	TMEM132A|54972|31092	289.148	199.934	0.691993	0.967343	0.0365198	0.722514
	TMEM150A|129303|24677	477.535	360.613	0.754441	0.956294	0.038485	0.722514
	TMEM243|79161|21707	1003.72	1328.45	1.32561	1.04666	0.0378528	0.722514
	TPGS1|91978|25058	682.195	524.764	0.771146	0.950585	0.0391784	0.722514
	TRAF2|7186|12032	500.161	377.475	0.752485	0.953719	0.0366504	0.722514
	TRIML2|205860|26378	21.5527	5.44963	0.256632	0.991697	0.0389873	0.722514
	TRPM2-AS|101928607|50758	969.42	1381.48	1.42653	1.03708	0.0366243	0.722514
	TSC22D4|81628|21696	544.868	758.311	1.39275	1.03887	0.0380828	0.722514
	TTC19|54902|26006	385.476	532.862	1.38455	1.03786	0.0385888	0.722514
	VDR|7421|12679	819.031	1047.58	1.279	1.05166	0.0401004	0.722514
	WNT10B|7480|12775	260.533	351.834	1.35195	1.04234	0.0400925	0.722514
	ZBED4|9889|20721	73.3045	34.2547	0.463623	0.985763	0.0399525	0.722514
	ZFP36L2|678|1108	1649.17	1267.19	0.768779	0.947717	0.0372445	0.722514
	ZNF493|284443|23708	220.228	317.168	1.43247	1.03378	0.0401297	0.722514
	ZNF562|54811|25950	1473.23	1902.16	1.29287	1.04809	0.0392165	0.722514
	ZYX|7791|13200	331.266	222.395	0.668329	0.969825	0.0353931	0.722514
	ADIRF|10974|24043	1203.27	922.188	0.765899	0.953788	0.0408316	0.722662
	CAPG|822|1474	675.353	887.437	1.31636	1.04766	0.0406539	0.722662
	CTTNBP2NL|55917|25330	261.351	379.053	1.45328	1.03157	0.0408427	0.722662
	GPS1|2873|4549	225.302	152.673	0.671948	0.971453	0.0408295	0.722662
	LINC00173|100287569|33791	394.613	527.929	1.34023	1.04382	0.0407312	0.722662
	TAF1A|9015|11532	652.017	848.51	1.30334	1.05057	0.0407674	0.722662
	WAC|51322|17327	279.749	194.084	0.691457	0.968303	0.0407838	0.722662
	ADD3|120|245	825.485	1083.9	1.31538	1.04668	0.0421488	0.722792
	ARID1A|8289|11110	456.202	341.493	0.74593	0.959264	0.0422372	0.722792
	ARPC2|10109|705	452.569	309.698	0.683749	0.969902	0.041218	0.722792
	CBLB|868|1542	720.065	1012.83	1.40349	1.03553	0.0416544	0.722792
	CBR3|874|1549	380.17	560.484	1.47616	1.0303	0.0411484	0.722792
	CCDC58|131076|31136	789.354	1067.74	1.35431	1.03411	0.0412911	0.722792
	DMPK|1760|2933	418.179	301.264	0.720042	0.964662	0.0423352	0.722792
	DNAJB14|79982|25881	1001.29	746.851	0.744449	0.959199	0.0410163	0.722792
	DUSP11|8446|3066	1074	1325.66	1.23523	1.0639	0.0413658	0.722792
	EGLN3|112399|14661	2020.95	2557.67	1.26529	1.05711	0.0416935	0.722792
	FAM172A|83989|25365	595.45	786.117	1.32417	1.04483	0.0423826	0.722792
	FAM175A|84142|25829	1120.21	1457.58	1.30137	1.04843	0.0418015	0.722792
	GRID1|2894|4575	103.583	57.9571	0.556664	0.981616	0.0423737	0.722792
	HSF5|124535|26862	50.9259	23.9304	0.456237	0.986307	0.0420591	0.722792
	LIF|3976|6596	382.511	250.204	0.654532	0.972979	0.04114	0.722792
	LOC101927278|101927278|NA	397.437	528.11	1.33439	1.04318	0.0415187	0.722792
	LOC148709|148709|NA	248.092	354.792	1.43398	1.03297	0.0420363	0.722792
	MORC4|79710|23485	218.262	137.758	0.62688	0.976362	0.0417421	0.722792
	N4BP2L2|10443|26916	435.866	570.933	1.30783	1.04779	0.0419351	0.722792
	NASP|4678|7644	2103.85	2605.16	1.23805	1.06362	0.0421633	0.722792
	NPAT|4863|7896	713.884	898.833	1.25956	1.05782	0.0425099	0.722792
	PRIM2|5558|9370	423.357	557.919	1.31555	1.04549	0.0425032	0.722792
	RNF111|54778|17384	535.516	715.894	1.33941	1.04365	0.04184	0.722792
	RPLP2|6181|10377	1456.98	1144.01	0.787003	0.948861	0.0422128	0.722792
	SETD1A|9739|29010	224.02	322.268	1.43693	1.03233	0.042223	0.722792
	TMEM107|84314|28128	459.747	637.659	1.38847	1.03656	0.0425111	0.722792
	TNIP2|79155|19118	642.99	473.522	0.734933	0.961183	0.0421044	0.722792
	UBQLN2|29978|12509	696.58	925.298	1.32999	1.04485	0.0413338	0.722792
	VARS|7407|12651	911.833	704.404	0.7745	0.953563	0.0416741	0.722792
	WDR54|84058|25770	573.635	781.668	1.3614	1.03992	0.0418472	0.722792
	ZNF607|84775|28192	1085.4	1432.37	1.321	1.04665	0.0412413	0.722792
	ZNF765|91661|25092	1369.36	1705.26	1.24672	1.05869	0.0420963	0.722792
	ANKRD13B|124930|26363	130.565	76.2645	0.586568	0.979834	0.0428459	0.726021
	BCLAF1|9774|16863	1792.85	2254.54	1.25846	1.05787	0.0427965	0.726021
	KIZ|55857|15865	791.144	1058.97	1.33949	1.0462	0.043066	0.726021
	LOC284930|284930|NA	508.573	665.81	1.30709	1.04745	0.0430493	0.726021
	NUP205|23165|18658	1558.17	1951.95	1.25301	1.05852	0.0429376	0.726021
	SEC14L1P1|729799|44189	35.4205	13.7324	0.39042	0.988575	0.0429003	0.726021
	VKORC1|79001|23663	839.475	1095.88	1.30625	1.04867	0.0430206	0.726021
	AIMP2|7965|20609	176.376	110.966	0.626895	0.977326	0.0435984	0.72624
	CSPG5|10675|2467	263.596	170.715	0.649043	0.974489	0.0431852	0.72624
	GALR3|8484|4134	41.8259	75.7863	1.76986	1.0197	0.0433759	0.72624
	GIPR|2696|4271	234.852	356.575	1.5168	1.02716	0.0435736	0.72624
	IGF1R|3480|5465	110.449	168.333	1.51762	1.02738	0.0435608	0.72624
	KCNQ2|3785|6296	602.747	428.625	0.709726	0.967796	0.0434873	0.72624
	NDUFA10|4705|7684	256.155	172.273	0.673031	0.971337	0.043184	0.72624
	PPP1R3E|90673|14943	125.03	188.366	1.51024	1.02745	0.0436005	0.72624
	THAP12|5612|9440	294.96	205.195	0.690497	0.969696	0.0433049	0.72624
	VWA7|80737|13939	836.209	610.955	0.731273	0.962929	0.0435814	0.72624
	LOC101929767|101929767|NA	240.081	336.626	1.39814	1.0355	0.0436818	0.726725
	BHLHE41|79365|16617	60.4855	103.877	1.71542	1.02037	0.0442058	0.726761
	CGN|57530|17429	238.953	329.146	1.37341	1.03777	0.044125	0.726761
	FANCD2|2177|3585	940.717	1197.79	1.27212	1.05335	0.0439697	0.726761
	HDAC11-AS1|100874101|40868	748.787	950.022	1.2728	1.05359	0.0437607	0.726761
	LOC101928042|101928042|NA	208.186	306.509	1.47747	1.02926	0.0440955	0.726761
	LOC105374366|105374366|NA	727.38	980.975	1.35104	1.04006	0.0439921	0.726761
	PAN3|255967|29991	154.769	219.916	1.42045	1.03435	0.04384	0.726761
	RAB13|5872|9762	279.833	391.705	1.4024	1.03464	0.0441591	0.726761
	STYXL1|51657|18165	870.591	1070.58	1.23103	1.0634	0.0441438	0.726761
	TLE3|7090|11839	799.509	1019.69	1.27542	1.0525	0.0441948	0.726761
	EIF4A1|1973|3282	3958.3	3130.94	0.790774	0.945835	0.0442667	0.726903
	ARC|23237|648	1397.61	1129.82	0.80821	0.943555	0.0450556	0.728042
	ATF6|22926|791	599.291	748.911	1.25049	1.05681	0.0453854	0.728042
	BTBD8|284697|21019	561.207	768.667	1.36947	1.03736	0.045345	0.728042
	C1orf53|388722|30003	355.384	529.286	1.49304	1.02769	0.0449801	0.728042
	GPC1|2817|4449	544.622	379.713	0.696156	0.969794	0.0452385	0.728042
	GUCA1B|2979|4679	96.0159	57.0085	0.590132	0.980421	0.045408	0.728042
	HIRA|7290|4916	777.624	524.329	0.674066	0.972769	0.0448756	0.728042
	LOC105370203|105370203|NA	614.124	791.139	1.29312	1.04943	0.0444693	0.728042
	MRPL32|64983|14035	1962.95	2749.59	1.40159	1.03229	0.0454269	0.728042
	NACC1|112939|20967	241.259	149.95	0.618402	0.980568	0.0452101	0.728042
	PDK3|5165|8811	747.023	1061.37	1.42108	1.03235	0.0451109	0.728042
	RCHY1|25898|17479	806.524	1031.1	1.28023	1.05106	0.0447516	0.728042
	RMND5B|64777|26181	593.513	466.13	0.782516	0.951161	0.0445284	0.728042
	SLC35B2|347734|16872	180.894	122.197	0.67446	0.972894	0.0452837	0.728042
	SNX19|399979|21532	1128.85	919.837	0.814684	0.943884	0.045434	0.728042
	TMEM258|746|1164	1783.78	2366.49	1.32721	1.04337	0.0451819	0.728042
	TST|7263|12388	1140.76	840.703	0.736309	0.963061	0.0452471	0.728042
	VPS45|11311|14579	363.817	499.434	1.37438	1.03686	0.0448211	0.728042
	ZNF296|162979|15981	672.349	526.068	0.775691	0.953235	0.0444478	0.728042
	ZNF653|115950|25196	293.295	205.688	0.698685	0.968207	0.0451508	0.728042
	ZNHIT1|10467|21688	669.532	866.025	1.29287	1.05025	0.044639	0.728042
	LINC01783|100132147|52573	231.012	143.964	0.626077	0.977536	0.0455948	0.729458
	STAT4|6775|11365	17.9464	4.64669	0.252387	0.992387	0.04565	0.729458
	TBC1D9B|23061|29097	485.205	356.579	0.732491	0.96419	0.0456795	0.729458
	PDCD6|10016|8765	1135.27	927.937	0.818132	0.943537	0.0457412	0.729607
	ADARB1|104|226	21.4692	6.53289	0.304524	0.991132	0.0459868	0.729736
	ADCY7|113|238	27.9351	10.6236	0.377494	0.989297	0.0477829	0.729736
	AFMID|125061|20910	3045.75	3747.85	1.23189	1.05854	0.0485777	0.729736
	AP3D1|8943|568	392.64	295.271	0.748174	0.961906	0.048598	0.729736
	ATG2B|55102|20187	406.989	588.264	1.44682	1.03014	0.0468811	0.729736
	BLOC1S6|26258|8549	993.628	1257.44	1.26732	1.0492	0.0487003	0.729736
	CAPN10|11132|1477	502.959	382.849	0.761174	0.95917	0.047976	0.729736
	CCDC136|64753|22225	139.431	86.3998	0.622603	0.97925	0.0462386	0.729736
	CCT6A|908|1620	821.811	642.176	0.778797	0.953836	0.0484138	0.729736
	CDCA3|83461|14624	467.034	649.078	1.39064	1.03384	0.047199	0.729736
	COQ10B|80219|25819	886.121	1157.26	1.30813	1.04341	0.0485848	0.729736
	CPT1B|1375|2329	149.794	90.8012	0.611171	0.979103	0.0479114	0.729736
	CUEDC2|79004|28352	1739.01	2300.13	1.32361	1.04154	0.0477052	0.729736
	DCXR|51181|18985	973.266	711.534	0.729117	0.962595	0.0474138	0.729736
	DGKD|8527|2851	45.6899	21.0674	0.461951	0.984813	0.0487324	0.729736
	EPS15L1|58513|24634	138.784	80.8268	0.578209	0.980975	0.0464996	0.729736
	EZH2|2146|3527	337.534	225.262	0.663282	0.97381	0.0463869	0.729736
	FAM227B|196951|26543	821.649	1113.26	1.35852	1.03661	0.0480945	0.729736
	FAM65A|79567|25836	25.1931	8.34108	0.313999	0.991179	0.0463047	0.729736
	FNTB|2342|3785	740.893	924.961	1.24795	1.05502	0.0470475	0.729736
	HDAC7|51564|14067	191.13	122.038	0.636208	0.975925	0.0459543	0.729736
	HOXA10-AS|100874323|40281	177.187	117.609	0.665344	0.974058	0.047723	0.729736
	HR|55806|5172	429.316	329.385	0.768278	0.954908	0.0461006	0.729736
	JMJD1C|221037|12313	288.009	213.731	0.743178	0.96263	0.0480914	0.729736
	KCNJ14|3770|6260	140.976	81.9014	0.585654	0.98071	0.0483291	0.729736
	LINC00471|151477|28668	1556.36	1926	1.2377	1.06499	0.0484459	0.729736
	LOC100507291|100507291|NA	702.573	897.74	1.2778	1.05055	0.0480735	0.729736
	LOC400710|400710|NA	240.541	160.481	0.667948	0.973697	0.0482576	0.729736
	MDFI|4188|6967	27.5658	10.5882	0.388157	0.988957	0.0470195	0.729736
	MOSPD3|64598|25078	340.049	467.134	1.37465	1.03569	0.0476222	0.729736
	MTTP|4547|7467	276.672	391.481	1.42107	1.03162	0.0477318	0.729736
	NBEAL2|23218|31928	367.682	271.905	0.737268	0.963597	0.045998	0.729736
	NTAN1|123803|29909	451.803	335.713	0.741214	0.960468	0.0465846	0.729736
	NTSR1|4923|8039	984.158	761.571	0.775323	0.955331	0.0477924	0.729736
	NUP62CL|54830|25960	354.203	502.281	1.41668	1.03248	0.0473969	0.729736
	OPLAH|26873|8149	994.603	791.868	0.796084	0.94968	0.0477363	0.729736
	PEX16|9409|8857	920.591	735.374	0.800666	0.948466	0.0487364	0.729736
	PLA2G4A|5321|9035	192.238	288.159	1.4939	1.02678	0.0478623	0.729736
	POLD1|5424|9175	75.9393	43.1092	0.569784	0.981759	0.0485151	0.729736
	PRIMPOL|201973|26575	306.555	410.88	1.34099	1.03968	0.048371	0.729736
	PTGS2|5743|9605	181.528	284.233	1.56643	1.02396	0.0471926	0.729736
	QPCTL|54814|25952	1182.25	1520.26	1.28615	1.05054	0.0464861	0.729736
	RAP1GAP|5909|9858	59.9753	29.2721	0.482327	0.986054	0.0482411	0.729736
	RBM48|84060|21785	427.26	570.337	1.33728	1.04017	0.0475317	0.729736
	RBMS2|5939|9909	74.523	120.709	1.64085	1.02096	0.0471744	0.729736
	RFX5|5993|9986	183.665	252.528	1.37926	1.03512	0.0484093	0.729736
	RTFDC1|51507|15890	296.372	397.19	1.34179	1.03892	0.0484942	0.729736
	SH3PXD2B|285590|29242	432.017	294.437	0.679248	0.972099	0.0466434	0.729736
	SMG1P3|100271836|49860	958.052	758.475	0.789974	0.949	0.0472426	0.729736
	SMIM2-AS1|101929212|42674	508.077	669.505	1.32149	1.04314	0.0470152	0.729736
	STAT6|6778|11368	403.168	536.858	1.33488	1.03942	0.0486622	0.729736
	STOM|2040|3383	405.132	544.583	1.34568	1.03818	0.0483974	0.729736
	TOPBP1|11073|17008	378.074	510.902	1.35168	1.03816	0.0475493	0.729736
	USP25|29761|12624	775.932	593.226	0.762714	0.957719	0.0475536	0.729736
	VGLL4|9686|28966	277.724	380.895	1.37467	1.03503	0.0475453	0.729736
	WASHC2C|253725|23414	327.988	234.559	0.715071	0.968537	0.0487273	0.729736
	ZNF180|7733|12970	808.774	1064.44	1.31661	1.04237	0.0481452	0.729736
	MRPS31P5|100887750|39253	819.155	1133.7	1.38443	1.03457	0.048822	0.730164
	PPTC7|160760|30695	688.247	493.58	0.716024	0.968065	0.0488699	0.730164
	AKR1A1|10327|380	1363.52	1789.36	1.31308	1.04228	0.0491352	0.73128
	EGLN2|112398|14660	272.783	178.275	0.654294	0.975997	0.0490874	0.73128
	KIF16B|55614|15869	642.469	832.731	1.29713	1.04483	0.0491546	0.73128
	LOC100652768|100652768|NA	162.998	104.792	0.645879	0.977499	0.0491501	0.73128
	IQSEC2|23096|29059	314.696	227.774	0.721409	0.967135	0.0493435	0.731947
	LACTB|114294|16468	248.933	337.344	1.35255	1.03724	0.0494097	0.731947
	NAA60|79903|25875	226.214	159.957	0.703593	0.969818	0.0493731	0.731947
	PJA2|9867|17481	474.505	621.061	1.30939	1.04468	0.0492896	0.731947
	ADAM19|8728|197	345.229	254.243	0.732811	0.966514	0.0505823	0.732039
	AGAP6|414189|23466	23.3024	7.75919	0.326014	0.991351	0.0512164	0.732039
	B4GALT2|8704|925	183.24	111.891	0.61087	0.979712	0.0508934	0.732039
	BSDC1|55108|25501	291.923	389.548	1.33173	1.03767	0.0499346	0.732039
	C2orf73|129852|26861	244.922	358.115	1.46983	1.02712	0.0506223	0.732039
	CAMK2D|817|1462	583.86	428.611	0.731821	0.965587	0.0509706	0.732039
	CDC5L|988|1743	968.924	1251.97	1.29315	1.04589	0.0497146	0.732039
	CHMP2A|27243|30216	2360.37	1866.65	0.791179	0.952568	0.0512559	0.732039
	CLCN3|1182|2021	109.815	167.938	1.53952	1.02443	0.0507163	0.732039
	DPH7|92715|25199	1216.31	907.611	0.746428	0.964599	0.0512483	0.732039
	EIF3L|51386|18138	1903.4	2331.77	1.22571	1.065	0.0500708	0.732039
	ETF1|2107|3477	585.799	453.049	0.771911	0.958078	0.0512236	0.732039
	FAM117B|150864|14440	358.093	470.67	1.31443	1.04107	0.0503056	0.732039
	FBXO18|84893|13620	119.835	73.3671	0.61785	0.98127	0.0508231	0.732039
	GALNT5|11227|4127	100.89	158.567	1.5774	1.02365	0.0502047	0.732039
	IZUMO1|284359|28539	357.578	260.994	0.729978	0.966189	0.0504426	0.732039
	KAZALD1|81621|25460	724.303	941.923	1.30136	1.04284	0.0496459	0.732039
	LOC101928414|101928414|NA	816.509	1057.86	1.29691	1.04228	0.0502759	0.732039
	LOC153684|153684|NA	277.532	190.198	0.690273	0.972289	0.050837	0.732039
	LOC285626|285626|NA	204.097	306.012	1.5056	1.02576	0.0498596	0.732039
	LOC653160|653160|NA	142.223	90.6831	0.63538	0.977414	0.0495663	0.732039
	MIR31HG|554202|37187	3251.18	2524.52	0.776856	0.956827	0.0506598	0.732039
	MSL1|339287|27905	327.519	231.86	0.704683	0.970086	0.0510624	0.732039
	NDUFS3|4722|7710	1902.29	1523.15	0.800274	0.950134	0.0509841	0.732039
	PDP1|54704|9279	906.303	684.965	0.755809	0.961112	0.0507853	0.732039
	PLK3|1263|2154	957.308	738.772	0.770247	0.957639	0.051213	0.732039
	PRKCA|5578|9393	663.158	502.429	0.760556	0.960314	0.050817	0.732039
	PTGER4|5734|9596	1321.35	1732.35	1.31215	1.04185	0.0502018	0.732039
	RNF20|56254|10062	776.447	1045.4	1.34656	1.03337	0.0511682	0.732039
	SERPINI1|5274|8943	847.319	1065.81	1.2583	1.05146	0.0510662	0.732039
	TEAD1|7003|11714	63.425	32.6427	0.502933	0.985527	0.0497637	0.732039
	TMEM158|25907|30293	142.122	87.9425	0.61008	0.979349	0.0511138	0.732039
	TRIB3|57761|16228	268.592	187.491	0.697454	0.97084	0.0502695	0.732039
	TRPV1|7442|12716	110.793	67.5142	0.606212	0.979718	0.0495605	0.732039
	TXNDC11|51061|28030	643.961	497.025	0.769658	0.958194	0.049709	0.732039
	LOC171391|171391|NA	1065.54	799.273	0.748788	0.963985	0.0514256	0.733711
	DANCR|57291|28964	2437.14	1868.14	0.766892	0.960154	0.0517711	0.73713
	TSSC4|10078|12386	1732.52	1324.11	0.765515	0.961461	0.0517198	0.73713
	OXLD1|339229|27901	1866.8	1515.95	0.812164	0.947113	0.0519694	0.73905
	PSMG1|8624|3043	1894.44	1418.89	0.749043	0.963397	0.0520122	0.73905
	CCNB1IP1|57820|19437	952.724	1258.5	1.32209	1.04049	0.0521832	0.740125
	WWC3|55841|29237	146.658	91.2468	0.626975	0.978619	0.0521941	0.740125
	C10orf10|11067|23355	792.603	1116.92	1.4102	1.03065	0.0523483	0.740129
	GBE1|2632|4180	455.606	615.798	1.35478	1.03595	0.0522868	0.740129
	KDM5A|5927|9886	695.049	916.692	1.32129	1.03951	0.0523538	0.740129
	TADA2A|6871|11531	2347.48	2867.34	1.22206	1.0611	0.0524966	0.741394
	ABCB10|23456|41	571.959	414.85	0.723837	0.968797	0.0544182	0.741461
	ABHD17A|81926|28756	320.416	225.799	0.702827	0.971312	0.0533192	0.741461
	ANKRD23|200539|24470	123.582	72.6513	0.592062	0.984208	0.0541476	0.741461
	BTBD16|118663|26340	33.6545	14.112	0.419849	0.9889	0.0543836	0.741461
	C20orf24|55969|15870	603.971	456.996	0.754364	0.963892	0.0538187	0.741461
	CCDC28A|25901|21098	108.063	161.43	1.50556	1.02513	0.0537098	0.741461
	CCPG1|9236|24227	439.036	588.269	1.33972	1.03664	0.0543129	0.741461
	CENPU|79682|21348	506.616	653.172	1.28909	1.04349	0.0534857	0.741461
	CS|1431|2422	2104.54	1730.95	0.822361	0.945303	0.0539549	0.741461
	FAM168A|23201|28999	605.289	810.422	1.33969	1.03618	0.0528052	0.741461
	FCGBP|8857|13572	48.5577	21.9437	0.449924	0.988875	0.0541758	0.741461
	FCHSD1|89848|25463	453.643	585.327	1.28966	1.04285	0.0541471	0.741461
	GLUL|2752|4341	288.957	203.412	0.698381	0.970795	0.0528109	0.741461
	GRIN2C|2905|4587	333.471	228.529	0.692435	0.97289	0.0526991	0.741461
	HIBADH|11112|4907	933.306	1193.67	1.28025	1.04911	0.0530997	0.741461
	KIF27|55582|18632	644.555	498.413	0.771731	0.959672	0.054159	0.741461
	KLHL8|57563|18644	1580.28	1930.24	1.2227	1.05675	0.053702	0.741461
	LGMN|5641|9472	1502.96	1947.56	1.29618	1.03163	0.0534142	0.741461
	LINC00482|284185|26816	540.085	721.744	1.33584	1.03645	0.0532251	0.741461
	LINC01089|338799|27886	218.724	144.813	0.670761	0.97529	0.0529103	0.741461
	MDH1|4190|6970	1260.64	1573.59	1.24913	1.05243	0.0542695	0.741461
	MKL2|57496|29819	469.617	361.858	0.771306	0.959972	0.0542944	0.741461
	MMP23B|8510|7171	65.7561	32.7196	0.502323	0.985995	0.0540355	0.741461
	MOAP1|64112|16658	1253.83	1635.62	1.30435	1.04007	0.0531507	0.741461
	MRPL50|54534|16654	1057.21	1336.49	1.2664	1.04673	0.0540129	0.741461
	MYADM|91663|7544	193.078	276.633	1.43963	1.02836	0.0536767	0.741461
	OAS2|4939|8087	7.25233	25.122	3.34997	1.00844	0.0527765	0.741461
	PDHB|5162|8808	1060.24	1437.23	1.35591	1.03457	0.0542621	0.741461
	PFDN2|5202|8867	632.854	487.52	0.769617	0.95958	0.0543568	0.741461
	PLAUR|5329|9053	595.41	780.139	1.31504	1.03989	0.0533576	0.741461
	SERPINB5|5268|8949	211.797	312.891	1.47804	1.02618	0.0540363	0.741461
	SMIM10L2B|644596|34500	40.6517	77.1574	1.85921	1.01609	0.0531	0.741461
	SPIRE1|56907|30622	426.195	303.9	0.710391	0.970067	0.0530146	0.741461
	TANGO2|128989|25439	587.99	457.073	0.774438	0.958215	0.053476	0.741461
	TMEM201|199953|33719	334.954	217.02	0.645934	0.977303	0.0539573	0.741461
	ZNF512B|57473|29212	81.167	40.5298	0.493369	0.986514	0.054386	0.741461
	LOXL2|4017|6666	563.737	752.195	1.33416	1.03684	0.0545609	0.741954
	MRM1|79922|26202	2624.34	2056.14	0.784706	0.957017	0.0545209	0.741954
	ATP9B|374868|13541	673.136	508.237	0.751939	0.964061	0.0546786	0.742828
	PIGN|23556|8967	641.51	851.697	1.32958	1.03768	0.0547337	0.742853
	ALG9|79796|15672	420.343	560.11	1.33237	1.03704	0.0548691	0.74342
	BPHL|670|1094	718.522	552.547	0.767857	0.960515	0.05544	0.74342
	C21orf62-AS1|54067|1290	508.248	690.488	1.36116	1.03401	0.0556263	0.74342
	CCP110|9738|24342	292.768	201.456	0.686675	0.973807	0.0551984	0.74342
	CSRP2|1466|2470	835.717	1120.28	1.3405	1.03566	0.0555855	0.74342
	DEDD2|162989|24450	506.833	676.331	1.34101	1.03535	0.05583	0.74342
	GNA11|2767|4379	401.663	279.883	0.693771	0.973365	0.0557089	0.74342
	LOC100132356|100132356|NA	943.998	1244.49	1.32047	1.03784	0.0557549	0.74342
	MAFA|389692|23145	223.272	149.045	0.666395	0.977265	0.055772	0.74342
	MCM2|4171|6944	694.977	970.018	1.39682	1.03065	0.0553579	0.74342
	MTDH|92140|29608	1010.53	801.25	0.792062	0.954453	0.0549135	0.74342
	PDCD4|27250|8763	140.459	214.134	1.53077	1.02332	0.0554708	0.74342
	PHKG2|5261|8931	751.395	563.769	0.752262	0.964065	0.0553411	0.74342
	SLC48A1|55652|26035	728.793	568.042	0.780094	0.95923	0.0555879	0.74342
	TRAPPC6B|122553|23066	1084.66	1312.94	1.21147	1.05611	0.0558432	0.74342
	TTC13|79573|26204	523.099	396.878	0.755546	0.965157	0.0554404	0.74342
	UBXN7|26043|29119	908.894	1190.05	1.31012	1.03737	0.0557702	0.74342
	WDR53|348793|28786	908.234	1181.76	1.30183	1.04078	0.0552073	0.74342
	ZNF394|84124|18832	728.553	928.883	1.27471	1.04454	0.0555818	0.74342
	ZNF709|163051|20629	4.20203	15.5285	3.79661	1.00784	0.0550696	0.74342
	SLC5A11|115584|23091	21.5338	6.41669	0.26589	0.99293	0.0560016	0.744816
	CD58|965|1688	1064.24	1305.3	1.22616	1.05383	0.0563876	0.745098
	FBXO42|54455|29249	1081.68	1344.52	1.24432	1.05124	0.056373	0.745098
	HEATR5A|25938|20276	1354.84	1065.05	0.784158	0.956242	0.0561494	0.745098
	PKN2-AS1|101927891|50597	245.773	337.712	1.37271	1.0328	0.0561777	0.745098
	RILPL1|353116|26814	562.613	398.944	0.708342	0.971738	0.0563974	0.745098
	SLC25A42|284439|28380	367.195	261.111	0.713056	0.975056	0.0563511	0.745098
	SUMF2|25870|20415	3045.51	2393.44	0.785821	0.959329	0.0561839	0.745098
	C11orf52|91894|30531	106.729	163.321	1.51661	1.02383	0.0564682	0.745327
	PI4KA|5297|8983	82.2759	45.0131	0.540627	0.984733	0.0565546	0.745761
	YIPF3|25844|21023	458.848	601.318	1.31195	1.03902	0.0566553	0.746381
	NRTN|4902|8007	86.8364	46.4419	0.543136	0.984505	0.0567577	0.747024
	CTBP1-AS2|92070|28307	783.744	613.648	0.782132	0.958496	0.0570641	0.748663
	FBXO2|26232|13581	151.515	90.7436	0.593673	0.981938	0.0572394	0.748663
	METRN|79006|14151	298.092	189.502	0.634588	0.978351	0.0574199	0.748663
	MSANTD1|345222|33741	48.1606	22.9937	0.480795	0.987272	0.0573633	0.748663
	SERPINE2|5270|8951	722.423	556.334	0.769011	0.961666	0.0573152	0.748663
	SYNGR1|9145|11498	49.72	21.2437	0.449832	0.988346	0.0572767	0.748663
	TCERG1|10915|15630	752.976	579.509	0.771779	0.961642	0.057301	0.748663
	TREX2|11219|12270	62.288	30.3092	0.496821	0.986678	0.0573308	0.748663
	UQCRH|7388|12590	1133.31	1520.82	1.34181	1.03536	0.0574143	0.748663
	VRK1|7443|12718	433.747	313.253	0.719806	0.974041	0.057027	0.748663
	ALKBH7|84266|21306	256.573	173.51	0.672756	0.976248	0.0579087	0.74949
	C12orf75|387882|35164	197.218	129.843	0.652404	0.977643	0.0578974	0.74949
	DVL1|1855|3084	290.56	208.932	0.716558	0.970615	0.0577669	0.74949
	GLIS2|84662|29450	86.2214	50.2416	0.582601	0.982352	0.0576002	0.74949
	KDM6A|7403|12637	420.896	560.849	1.33241	1.03567	0.0577627	0.74949
	LPAR2|9170|3168	363.295	261.245	0.717893	0.969891	0.0579139	0.74949
	PXDNL|137902|26359	50.2256	88.4868	1.73425	1.01729	0.0576829	0.74949
	TOR1A|1861|3098	491.674	339.423	0.687823	0.974427	0.0576851	0.74949
	PCYT2|5833|8756	362.574	258.806	0.718465	0.971899	0.0580217	0.750187
	ATP5G3|518|843	1472.09	1216.28	0.826796	0.9418	0.0585491	0.75121
	ESRRA|2101|3471	1049.07	823.968	0.785096	0.957877	0.0587865	0.75121
	FARP1|10160|3591	72.1397	39.1394	0.530229	0.985294	0.0587587	0.75121
	HNRNPC|3183|5035	1529.41	1871.41	1.22533	1.05344	0.0589063	0.75121
	KIAA0754|643314|29111	275.255	186.139	0.67603	0.975745	0.0586209	0.75121
	KIAA1551|55196|25559	506.8	372.305	0.733958	0.968473	0.0582569	0.75121
	LOC643770|643770|NA	220.303	323.901	1.47089	1.02535	0.0589099	0.75121
	MARCKS|4082|6759	196.834	296.664	1.5173	1.02337	0.0585998	0.75121
	MVD|4597|7529	888.401	699.411	0.78562	0.962808	0.0587053	0.75121
	SEC23A|10484|10701	241.293	342.699	1.40933	1.02941	0.0588243	0.75121
	SLC27A5|10998|10999	232.191	151.156	0.656928	0.977819	0.0588987	0.75121
	SLC52A2|79581|30224	1171.35	932.049	0.79496	0.957219	0.0588377	0.75121
	SNTB2|6645|11169	636.517	448.098	0.701349	0.973199	0.0583538	0.75121
	SRP54|6729|11301	833.972	1060.4	1.27279	1.04359	0.0587693	0.75121
	UBL7-AS1|440288|48614	820.439	1137.09	1.3859	1.03078	0.0581676	0.75121
	DIS3L|115752|28698	1225.47	974.157	0.795007	0.956761	0.0590433	0.752221
	ACSL1|2180|3569	152.608	101.232	0.658053	0.978973	0.0677009	0.753069
	ADAMTS14|140766|14899	304.052	225.594	0.738629	0.970085	0.0665741	0.753069
	ADAP1|11033|16486	31.7464	13.7765	0.423711	0.98928	0.0620282	0.753069
	ADGRA2|25960|17849	90.9721	48.9435	0.531648	0.986447	0.0686552	0.753069
	AFG3L2|10939|315	1214.51	1018.8	0.838873	0.949324	0.0709098	0.753069
	ALG10|84920|23162	774.356	1047.96	1.35354	1.03256	0.0629086	0.753069
	AP5M1|55745|20192	503.896	641.145	1.27269	1.04027	0.0659265	0.753069
	AQP1|358|633	22.6558	7.70208	0.351259	0.990988	0.059525	0.753069
	ARFGAP1|55738|15852	190.284	127.727	0.675046	0.977125	0.0648586	0.753069
	ARHGAP17|55114|18239	183.825	126.532	0.683017	0.977225	0.0689483	0.753069
	ARRDC1|92714|28633	765.224	602.704	0.787073	0.961855	0.0673679	0.753069
	ARX|170302|18060	63.2681	35.3031	0.543434	0.985534	0.0643777	0.753069
	ASNA1|439|752	562.173	442.048	0.783592	0.967919	0.063408	0.753069
	AURKA|6790|11393	478.157	323.391	0.675128	0.977594	0.0651163	0.753069
	B3GALT4|8705|919	2633.85	1944.88	0.738204	0.969128	0.059813	0.753069
	B4GAT1|11041|15685	332.573	250.173	0.754069	0.968855	0.0697479	0.753069
	BANP|54971|13450	38.4955	17.3328	0.461171	0.98873	0.0669896	0.753069
	BCDIN3D-AS1|100286844|44113	578.395	723.49	1.24941	1.04738	0.0610584	0.753069
	BIRC3|330|591	81.9816	127.662	1.57486	1.02111	0.060631	0.753069
	BMT2|154743|26475	197.06	271.512	1.38353	1.02772	0.0705405	0.753069
	BOD1|91272|25114	191.911	128.382	0.680665	0.976215	0.0635899	0.753069
	BROX|148362|26512	474.781	613.855	1.29463	1.03791	0.0652487	0.753069
	C15orf57|90416|28295	731.168	958.473	1.31189	1.03437	0.0697186	0.753069
	C19orf43|79002|28424	544.686	408.888	0.749736	0.96619	0.0599266	0.753069
	C7orf26|79034|21702	1686.27	1333.1	0.791386	0.961058	0.0699471	0.753069
	C8orf88|100127983|44672	40.2961	18.6167	0.462677	0.987864	0.0711432	0.753069
	CA13|377677|14914	313.533	423.629	1.35557	1.03316	0.0605539	0.753069
	CACNA2D2|9254|1400	596.043	414.748	0.693805	0.975093	0.0632767	0.753069
	CALCOCO2|10241|29912	1024.32	1300.85	1.26902	1.04015	0.0672151	0.753069
	CASP2|835|1503	886.804	1062.77	1.19803	1.05639	0.0625532	0.753069
	CCDC171|203238|29828	720.048	910.173	1.26057	1.04474	0.0613331	0.753069
	CENPV|201161|29920	598.993	475.84	0.798246	0.960149	0.0703874	0.753069
	CERKL|375298|21699	30.6348	59.7053	1.963	1.01385	0.0614371	0.753069
	CHD2|1106|1917	2455.01	3215.45	1.31111	1.03815	0.059322	0.753069
	CHRM4|1132|1953	4.53583	17.7689	3.65066	1.00742	0.0642808	0.753069
	CLCN6|1185|2024	177.912	121.565	0.68013	0.975854	0.0617477	0.753069
	CLHC1|130162|26453	567.002	724.806	1.2804	1.03804	0.0705134	0.753069
	CMYA5|202333|14305	89.3972	51.3777	0.5711	0.983763	0.062416	0.753069
	COTL1|23406|18304	1472.41	1176.41	0.798393	0.960609	0.0702495	0.753069
	CPEB3|22849|21746	285.065	397.006	1.39638	1.02951	0.059319	0.753069
	CRYZL1|9946|2420	789.072	958.963	1.21642	1.05911	0.0633269	0.753069
	CSTB|1476|2482	753.632	585.033	0.775176	0.963584	0.0646471	0.753069
	CTCF|10664|13723	133.213	88.1375	0.652948	0.979698	0.0698151	0.753069
	CYBA|1535|2577	1245.73	969.258	0.776503	0.962105	0.0627133	0.753069
	CYCS|54205|19986	1182.09	872.879	0.737556	0.967188	0.0610879	0.753069
	DACT3-AS1|100506068|44120	22.7236	49.8439	2.17647	1.01175	0.0635101	0.753069
	DEGS2|123099|20113	89.4662	142.96	1.59613	1.01844	0.0712217	0.753069
	DENND5A|23258|19344	478.703	343.737	0.716328	0.973217	0.0640045	0.753069
	DPF1|8193|20225	101.024	58.0928	0.563633	0.985246	0.0688833	0.753069
	DPM1|8813|3005	1561.19	2007.7	1.28593	1.03956	0.0647786	0.753069
	DUSP19|142679|18894	333.759	479.261	1.44369	1.0241	0.0686453	0.753069
	DYRK1B|9149|3092	113.843	68.0488	0.595242	0.983961	0.0710849	0.753069
	EDC4|23644|17157	1360.18	1015.24	0.745903	0.968441	0.0699261	0.753069
	EI24|9538|13276	562.006	429.86	0.76301	0.964673	0.0602027	0.753069
	EIF2B3|8891|3259	955.344	1180.55	1.23782	1.04641	0.0651801	0.753069
	ELOB|6923|11619	338.028	247.443	0.732504	0.971206	0.0665299	0.753069
	ELP3|55140|20696	779.839	961.141	1.23314	1.04763	0.0694182	0.753069
	EP400NL|347918|26602	962.2	745.492	0.773793	0.962392	0.0614932	0.753069
	EPPK1|83481|15577	568.857	433.412	0.760578	0.967339	0.0681375	0.753069
	ERRFI1|54206|18185	948.62	708.461	0.744416	0.969176	0.0658182	0.753069
	EXOSC2|23404|17097	1269.5	1614.59	1.27227	1.03924	0.0667622	0.753069
	EXTL1|2134|3515	35.0519	15.0013	0.429949	0.98933	0.0628926	0.753069
	FAM122C|159091|25202	75.2028	119.093	1.57434	1.0209	0.0616186	0.753069
	FAM228B|375190|24736	653.734	523.368	0.800284	0.958063	0.0659201	0.753069
	FAM45A|404636|31793	1376.45	1073.41	0.778686	0.965587	0.070558	0.753069
	FAM71D|161142|20101	4.44366	17.1775	4.12525	1.00704	0.0635405	0.753069
	FASN|2194|3594	2294.13	1425.13	0.620938	0.981613	0.059538	0.753069
	FBLN1|2192|3600	160.79	110.56	0.688793	0.977172	0.0710923	0.753069
	FBXL19|54620|25300	137.777	84.0946	0.610853	0.981478	0.0607533	0.753069
	FBXO9|26268|13588	92.7666	55.6639	0.598817	0.983379	0.0680492	0.753069
	FBXW9|84261|28136	2266.47	1806.76	0.798233	0.96128	0.0706885	0.753069
	FOSB|2354|3797	986.832	1353.72	1.37298	1.02937	0.0662715	0.753069
	FRG1BP|284802|15792	1391.97	1759.94	1.26517	1.04237	0.063871	0.753069
	GALNT12|79695|19877	504.324	366.408	0.724615	0.973588	0.0711358	0.753069
	GART|2618|4163	1452.35	1879.54	1.29524	1.0386	0.066977	0.753069
	GCLC|2729|4311	349.29	237.935	0.6765	0.976413	0.060488	0.753069
	GLTSCR1|29998|4332	124.547	75.9359	0.617108	0.98204	0.0685914	0.753069
	GNB3|2784|4400	126.135	82.3219	0.656151	0.978092	0.0630198	0.753069
	GNG12-AS1|100289178|43938	150.723	221.749	1.48206	1.02396	0.0609781	0.753069
	GPATCH2|55105|25499	734.426	908.163	1.23587	1.0455	0.0678859	0.753069
	HAMP|57817|15598	24.9661	9.88788	0.385711	0.990934	0.0693568	0.753069
	HAT1|8520|4821	544.749	706.001	1.29137	1.04007	0.0648501	0.753069
	HOXB9|3219|5120	1715.17	1397.7	0.815904	0.951825	0.0637559	0.753069
	IP6K2|51447|17313	710.259	922.317	1.29949	1.03673	0.0645772	0.753069
	ISOC1|51015|24254	2321.48	2856.74	1.23098	1.0443	0.071143	0.753069
	KIF9-AS1|285352|26822	465.827	353.76	0.76033	0.966957	0.0670885	0.753069
	KLF12|11278|6346	130.507	187.646	1.43958	1.02574	0.0645722	0.753069
	KLHL25|64410|25732	417.856	290.087	0.692176	0.975247	0.0661625	0.753069
	LAMB3|3914|6490	65.7273	112.895	1.72849	1.01375	0.0698629	0.753069
	LANCL3|347404|24767	86.9611	133.609	1.53961	1.02064	0.0691755	0.753069
	LAT|27040|18874	70.6593	39.048	0.556802	0.984681	0.0637032	0.753069
	LINC00663|284440|28609	674.412	861.271	1.27841	1.03868	0.0682772	0.753069
	LINC00842|643650|44989	60.9646	97.4	1.61499	1.01937	0.0641189	0.753069
	LINC01011|401232|33812	7.70215	21.9303	2.76521	1.00886	0.0711309	0.753069
	LINC01547|84536|15707	1146.31	1398.25	1.22132	1.04817	0.0673879	0.753069
	LINC01714|102724539|52501	10.3499	28.5509	2.77282	1.00909	0.0631775	0.753069
	LOC100288123|100288123|NA	8.92435	31.1783	3.16586	1.00787	0.0625218	0.753069
	LOC100419170|100419170|NA	36.3054	15.5171	0.426887	0.990173	0.0687701	0.753069
	LOC100506098|100506098|NA	78.707	124.209	1.58021	1.02104	0.0600211	0.753069
	LOC100996654|100996654|NA	1097.95	1496.02	1.36382	1.03212	0.0644601	0.753069
	LOC103611081|103611081|NA	69.3358	35.4935	0.514736	0.987844	0.0654376	0.753069
	LRFN1|57622|29290	38.1606	19.6783	0.502981	0.987422	0.0694516	0.753069
	LRP5|4041|6697	144.487	83.28	0.573986	0.984242	0.0605852	0.753069
	LRRC14|9684|20419	198.493	125.189	0.627493	0.981797	0.0706201	0.753069
	LRRC8A|56262|19027	680.234	537.539	0.790849	0.961254	0.0684867	0.753069
	LVCAT8|105377586|NA	28.632	11.2671	0.392972	0.990805	0.0697079	0.753069
	LYSMD3|116068|26969	921.573	1167.28	1.26784	1.04139	0.0630833	0.753069
	MANEAL|149175|26452	55.4578	28.7224	0.526172	0.986429	0.066248	0.753069
	MAPK9|5601|6886	58.8879	30.5477	0.509438	0.987165	0.0655482	0.753069
	MAPKBP1|23005|29536	846.439	673.471	0.795094	0.958164	0.0667992	0.753069
	MED17|9440|2375	1714.32	2149.48	1.25447	1.04236	0.0688261	0.753069
	MED6|10001|19970	343.939	461.817	1.34392	1.03074	0.0699303	0.753069
	MIR600HG|81571|23642	38.2254	16.9977	0.442924	0.989423	0.0691964	0.753069
	MIRLET7BHG|400931|37189	861.301	635.629	0.739556	0.970257	0.0629479	0.753069
	MLLT10|8028|16063	166.436	105.778	0.638317	0.980417	0.0659211	0.753069
	MLX|6945|11645	793.483	638.301	0.806607	0.958381	0.0693845	0.753069
	MPZL2|10205|3496	371.943	533.967	1.43432	1.02465	0.0698172	0.753069
	MTOR|2475|3942	660.15	541.819	0.820475	0.956124	0.0705526	0.753069
	MTR|4548|7468	1832.33	2231.02	1.21841	1.04889	0.0633852	0.753069
	MUM1|84939|29641	147.188	97.4206	0.663336	0.979037	0.0667419	0.753069
	MYLIP|29116|21155	1317.25	1020.42	0.773579	0.964015	0.0682327	0.753069
	NBR2|10230|20691	359.374	512.279	1.42435	1.02643	0.0640614	0.753069
	NCOA7|135112|21081	18.6934	5.79395	0.307973	0.99224	0.0655261	0.753069
	NDUFB5|4711|7700	523.778	649.19	1.24047	1.04582	0.0644199	0.753069
	NEMP1|23306|29001	619.913	786.628	1.26596	1.04148	0.0653086	0.753069
	NLE1|54475|19889	762.685	610.84	0.802217	0.958491	0.0681121	0.753069
	NOL10|79954|25862	1505.95	2025.54	1.34586	1.03122	0.0675484	0.753069
	NPLOC4|55666|18261	704.59	559.047	0.791956	0.962169	0.0677213	0.753069
	NRF1|4899|7996	86.3735	47.3494	0.549708	0.985717	0.0647487	0.753069
	NRIP1|8204|8001	107.138	67.5477	0.625467	0.981814	0.0712238	0.753069
	NUDT21|11051|13870	828.617	1022.79	1.23424	1.05026	0.059276	0.753069
	NUDT22|84304|28189	1186.39	1438.37	1.21387	1.05304	0.0604679	0.753069
	NUP133|55746|18016	1714.36	2113	1.23267	1.04669	0.0664784	0.753069
	PAXBP1-AS1|100506215|39603	685.515	543.472	0.792466	0.960209	0.0693683	0.753069
	PCBP2|5094|8648	739.265	589.776	0.797788	0.95872	0.067049	0.753069
	PCNX3|399909|18760	393.491	285.161	0.729881	0.971983	0.0685911	0.753069
	PFDN1|5201|8866	446.405	572.877	1.28506	1.03791	0.0671428	0.753069
	PGM1|5236|8905	8.24674	22.6328	2.73445	1.00956	0.0639692	0.753069
	PHEX|5251|8918	6.23514	19.3551	3.16939	1.00845	0.0653069	0.753069
	PHLPP1|23239|20610	81.5154	122.542	1.52124	1.02147	0.0691246	0.753069
	PIGZ|80235|30596	361.486	271.01	0.745526	0.968847	0.0660372	0.753069
	PLA2G15|23659|17163	615.602	786.721	1.27915	1.03775	0.0673097	0.753069
	PLAGL2|5326|9047	357.285	261.307	0.72867	0.969997	0.065432	0.753069
	PLXNA1|5361|9099	54.3045	27.7182	0.521268	0.986801	0.0688181	0.753069
	PMS2CL|441194|30061	72.1254	122.579	1.68843	1.01812	0.0612413	0.753069
	PNISR|25957|21222	798.023	1012.13	1.26978	1.04023	0.0651839	0.753069
	POLK|51426|9183	525.627	686.352	1.30695	1.03381	0.0689114	0.753069
	POLR3F|10621|15763	598.221	788.821	1.3218	1.03447	0.0642764	0.753069
	PPFIA1|8500|9245	302.222	217.099	0.713102	0.973057	0.0625659	0.753069
	PPP1CA|5499|9281	298.279	204.588	0.682745	0.976162	0.0641048	0.753069
	PTPN9|5780|9661	551.097	441.591	0.79827	0.960176	0.0704179	0.753069
	PYGL|5836|9725	1570.45	1893.74	1.20646	1.05063	0.0663394	0.753069
	RAB3GAP2|25782|17168	1225.52	1460.97	1.19207	1.05281	0.0693201	0.753069
	RAD9A|5883|9827	121.017	72.4154	0.603546	0.983204	0.0687562	0.753069
	RBM18|92400|28413	1128.59	1452.72	1.28682	1.03707	0.0685394	0.753069
	RBM27|54439|29243	305.582	218.356	0.711945	0.974405	0.070751	0.753069
	REC8|9985|16879	145.943	91.1819	0.633512	0.979981	0.0603345	0.753069
	RET|5979|9967	547.311	399.751	0.728792	0.970847	0.0635424	0.753069
	RETSAT|54884|25991	1827.23	2327.29	1.27481	1.04087	0.0655634	0.753069
	RFTN1|23180|30278	110.617	70.6546	0.642477	0.980035	0.0673325	0.753069
	RHOB|388|668	4506.1	3874.67	0.859431	0.943631	0.0634756	0.753069
	RIOX2|84864|19441	956.745	774.659	0.810003	0.957558	0.0697038	0.753069
	RNF19A|25897|13432	41.2183	80.087	1.97187	1.012	0.0710821	0.753069
	RPAP1|26015|24567	1723.53	2150.13	1.24834	1.04567	0.0613512	0.753069
	RPL36AL|6166|10346	2630.7	3223.21	1.2257	1.05475	0.0619824	0.753069
	SAMD1|90378|17958	152.107	102.609	0.679801	0.977301	0.0684916	0.753069
	SAMD14|201191|27312	34.3976	13.8888	0.406467	0.990306	0.0647418	0.753069
	SDHAF4|135154|20957	2240.96	2687.21	1.19954	1.05585	0.0625092	0.753069
	SELENOH|280636|18251	1621.41	1295.62	0.798821	0.954686	0.0607642	0.753069
	SELENOK|58515|30394	848.928	1065.35	1.25527	1.04173	0.0678779	0.753069
	SERPINB9|5272|8955	1504.1	1226.46	0.815563	0.95531	0.0631401	0.753069
	SF3B6|51639|30096	2086.63	2502.88	1.20023	1.05076	0.0705882	0.753069
	SH2B1|25970|30417	654.754	484.74	0.739334	0.970907	0.0670622	0.753069
	SHQ1|55164|25543	1273.75	1516.49	1.19126	1.05334	0.0689744	0.753069
	SIPA1|6494|10885	126.557	78.2397	0.629125	0.981499	0.070427	0.753069
	SLC22A13|9390|8494	36.1386	64.8637	1.8139	1.01557	0.0631743	0.753069
	SLC22A23|63027|21106	240.866	162.689	0.679229	0.976678	0.0642883	0.753069
	SLC35A5|55032|20792	386.232	533.863	1.38434	1.02756	0.0708159	0.753069
	SMAGP|57228|26918	247.452	178.124	0.720321	0.970105	0.062292	0.753069
	SMAP1|60682|19651	275.09	404.351	1.47542	1.02278	0.0696202	0.753069
	SMYD3|64754|15513	776.29	977.041	1.25728	1.04266	0.0639159	0.753069
	SNX17|9784|14979	965.026	794.548	0.823337	0.947658	0.0630211	0.753069
	SPATA7|55812|20423	370.55	501.822	1.35665	1.03152	0.0641644	0.753069
	SPNS1|83985|30621	854.105	667.588	0.779937	0.964569	0.0689018	0.753069
	SPOCD1|90853|26338	317.58	423.25	1.33369	1.03151	0.0706201	0.753069
	STK4-AS1|100505826|43811	961.713	1319.45	1.37345	1.02916	0.0679673	0.753069
	SYDE2|84144|25841	171.008	117.002	0.683991	0.974798	0.0599646	0.753069
	SYNC|81493|28897	89.7922	54.1473	0.591596	0.982672	0.0620605	0.753069
	TBC1D10B|26000|24510	204.245	142.275	0.700787	0.97417	0.061031	0.753069
	TCOF1|6949|11654	518.085	643.831	1.23821	1.04373	0.0709387	0.753069
	TERB1|283847|26675	341.336	243.178	0.715419	0.973748	0.0668342	0.753069
	THBS1|7057|11785	443.394	341.508	0.766509	0.963696	0.0672824	0.753069
	TMEM198|130612|33704	96.309	61.6094	0.6357	0.978913	0.0610615	0.753069
	TMUB2|79089|28459	390.251	517.615	1.32708	1.03265	0.0699622	0.753069
	TNKS2-AS1|100507633|45173	1156.48	1449.57	1.2561	1.04218	0.0674289	0.753069
	TPM3P9|147804|44142	1307.22	1642.65	1.25832	1.04263	0.0656073	0.753069
	TPP1|1200|2073	373.582	488.773	1.3044	1.03603	0.0657899	0.753069
	TRAPPC2|6399|23068	512.103	697.446	1.36295	1.03093	0.0639312	0.753069
	TRIM33|51592|16290	381.395	288.86	0.760245	0.966627	0.0655129	0.753069
	TRMT10C|54931|26022	1129.17	1391.68	1.23315	1.04641	0.0664637	0.753069
	TSR2|90121|25455	309.855	231.585	0.74589	0.969656	0.0694428	0.753069
	TSR3|115939|14175	249.617	167.442	0.669043	0.97677	0.0598002	0.753069
	TUBB3|10381|20772	1522.27	1214.06	0.795942	0.956958	0.0608093	0.753069
	TUBB4B|10383|20771	686.766	521.861	0.756788	0.965891	0.0623426	0.753069
	TUT1|64852|26184	2087.16	2663.02	1.27676	1.04376	0.0699247	0.753069
	UCA1|652995|37126	569.387	967.102	1.6991	1.01596	0.0665196	0.753069
	USP22|23326|12621	877.375	680.722	0.774677	0.965446	0.0690224	0.753069
	UTP11|51118|24329	907.282	1163.86	1.28425	1.03741	0.0693479	0.753069
	VPS4A|27183|13488	538.97	419.132	0.77876	0.963086	0.0660168	0.753069
	VWDE|221806|21897	781.868	966.785	1.23923	1.049	0.0602209	0.753069
	WDR36|134430|30696	627.395	840.321	1.3402	1.03364	0.0615935	0.753069
	ZBED8|63920|30804	2298.46	2790.13	1.21473	1.04769	0.0710619	0.753069
	ZCRB1|85437|29620	425.288	570.106	1.34028	1.03289	0.063885	0.753069
	ZDHHC14|79683|20341	376.392	275.306	0.73046	0.972457	0.0707361	0.753069
	ZFX-AS1|100873922|40617	233.422	172.478	0.738724	0.969333	0.0641864	0.753069
	ZNF14|7561|12924	826.432	1044.16	1.26422	1.04366	0.0606118	0.753069
	ZNF221|7638|13014	211.512	318.635	1.51026	1.02102	0.0710447	0.753069
	ZNF263|10127|13056	683.896	504.332	0.736388	0.970472	0.0650645	0.753069
	ZNF41|7592|13107	154.328	100.451	0.654578	0.979247	0.0670645	0.753069
	ZNF417|147687|20646	410.067	537.392	1.31128	1.03639	0.0639192	0.753069
	ZNF45|7596|13111	522.985	676.725	1.29682	1.03639	0.0673492	0.753069
	ZNF611|81856|28766	1173.29	1458.66	1.24432	1.04753	0.0602507	0.753069
	ZNF701|55762|25597	694.306	868.289	1.25199	1.04224	0.0676089	0.753069
	ZNF845|91664|25112	679.616	884.835	1.30427	1.03666	0.0642249	0.753069
	ADCK2|90956|19039	1268.66	952.799	0.750569	0.969853	0.0716089	0.753442
	ANKRD13D|338692|27880	166.944	105.059	0.624871	0.982145	0.0727458	0.753442
	BTBD2|55643|15504	318.161	220.277	0.691526	0.977202	0.0721752	0.753442
	CCDC80|151887|30649	455.751	597.862	1.31297	1.03325	0.0714043	0.753442
	CNPPD1|27013|25220	1103.48	1398.08	1.26729	1.03879	0.0721673	0.753442
	COLGALT1|79709|26182	472.41	367.439	0.776861	0.965295	0.0726535	0.753442
	CYP21A2|1589|2600	25.4754	9.84146	0.38296	0.991251	0.0731777	0.753442
	DARS|1615|2678	789.174	629.1	0.797571	0.961594	0.0734005	0.753442
	FAAH|2166|3553	285.758	214.08	0.746733	0.971033	0.0736939	0.753442
	FAM174A|345757|24943	199.61	283.089	1.42175	1.0244	0.0732169	0.753442
	GBX1|2636|4185	109.95	70.7255	0.639385	0.980922	0.0734894	0.753442
	GPD1L|23171|28956	204.147	143.458	0.701119	0.97612	0.0730185	0.753442
	HDGFRP2|84717|NA	38.238	16.6779	0.445507	0.989838	0.0733715	0.753442
	ITGA3|3675|6139	611.43	471.91	0.77264	0.966404	0.0723764	0.753442
	ITPR1-AS1|100996539|44470	430.549	563.415	1.30864	1.03308	0.0723128	0.753442
	KIAA1522|57648|29301	65.0649	36.1567	0.552537	0.985776	0.0714998	0.753442
	LINC01359|101927084|50591	171.414	267.781	1.56695	1.019	0.0729883	0.753442
	LOC100129617|100129617|NA	39.9599	19.6491	0.491554	0.988303	0.0732438	0.753442
	LRP8|7804|6700	202.598	132.659	0.651821	0.980296	0.0721224	0.753442
	MAP2K3|5606|6843	200.238	136.638	0.686194	0.977299	0.0714019	0.753442
	MAP3K8|1326|6860	446.528	577.374	1.29712	1.03477	0.0726696	0.753442
	MFAP1|4236|7032	1073.33	1409.77	1.31464	1.03254	0.072715	0.753442
	MFSD3|113655|25157	2481.86	1978	0.797201	0.961307	0.071507	0.753442
	MRPS21|54460|14046	1630.42	2005.87	1.23056	1.03738	0.0720607	0.753442
	NFYA|4800|7804	522.754	413.436	0.790106	0.962341	0.0728737	0.753442
	NPRL3|8131|14124	44.1526	22.1108	0.507213	0.987696	0.0722046	0.753442
	PFKFB2|5208|8873	897.278	744.045	0.827609	0.956557	0.0732955	0.753442
	PGAM2|5224|8889	115.167	167.187	1.47212	1.02153	0.0734151	0.753442
	PHLDB3|653583|30499	236.477	166.35	0.705262	0.976509	0.0736443	0.753442
	PODXL|5420|9171	451.522	354.421	0.785023	0.964199	0.073617	0.753442
	PRMT7|54496|25557	1574.24	1866.78	1.18614	1.05094	0.0733272	0.753442
	PROCR|10544|9452	461.369	619.621	1.34274	1.03052	0.073351	0.753442
	PTPN1|5770|9642	1553.2	1827.36	1.17751	1.05464	0.0727865	0.753442
	RBM39|9584|15923	1754.8	2209.64	1.25991	1.03834	0.0734835	0.753442
	RNF144B|255488|21578	380.893	507.363	1.32704	1.03119	0.0729501	0.753442
	SIM2|6493|10883	629.507	781.174	1.24403	1.04106	0.0723801	0.753442
	SLC29A1|2030|11003	233.285	157.396	0.67089	0.978252	0.0733246	0.753442
	SMC5-AS1|100507299|48718	943.298	1154.5	1.22433	1.04494	0.0734503	0.753442
	TBC1D32|221322|21485	909.949	1158.8	1.27372	1.03611	0.0729691	0.753442
	WTAP|9589|16846	683.481	511.967	0.747873	0.970517	0.0715528	0.753442
	ZDHHC9|51114|18475	129.794	200.992	1.54538	1.01971	0.0722243	0.753442
	ZFP69|339559|24708	21.1928	6.4735	0.334807	0.992157	0.0723709	0.753442
	ZMYND11|10771|16966	21.3332	7.33339	0.338084	0.992271	0.0736074	0.753442
	ZNF584|201514|27318	1747.06	1391.29	0.797368	0.961655	0.0716417	0.753442
	ZNRD1ASP|80862|13924	1196.9	1530.57	1.27965	1.03575	0.0727135	0.753442
	BRD7|29117|14310	183.039	124.096	0.672462	0.978835	0.0741615	0.755523
	CPNE9|151835|24336	62.9073	34.8429	0.557813	0.985869	0.0745471	0.755523
	DHX58|79132|29517	222.647	153.774	0.699266	0.976479	0.074416	0.755523
	DNM2|1785|2974	301.588	214.34	0.704311	0.975907	0.074348	0.755523
	FBXO44|93611|24847	140.008	96.0694	0.684224	0.97725	0.0744847	0.755523
	KANK2|25959|29300	669.325	828.152	1.23702	1.04243	0.074396	0.755523
	LOC101927635|101927635|NA	386.667	510.686	1.32456	1.03102	0.0742362	0.755523
	MIER1|57708|29657	643.597	490.449	0.759625	0.969208	0.0745485	0.755523
	PIK3IP1|113791|24942	31.1908	63.4202	2.00859	1.01191	0.0742945	0.755523
	PURA|5813|9701	385.573	287.354	0.749562	0.970807	0.0739549	0.755523
	TNRC6C|57690|29318	22.3786	48.7426	2.17195	1.01052	0.0742031	0.755523
	TTC33|23548|29959	570.841	436.003	0.762023	0.968388	0.0743118	0.755523
	CASD1|64921|16014	87.6445	53.0916	0.602644	0.983671	0.0746529	0.756031
	ADGRB2|576|944	238.411	163.368	0.683649	0.97807	0.0747431	0.756394
	ACAT2|39|94	1036.87	832.061	0.801148	0.961873	0.0750005	0.757157
	ARHGEF19|128272|26604	138.38	196.082	1.41913	1.02386	0.0758984	0.757157
	BABAM1|29086|25008	1046.78	1313.67	1.2549	1.03889	0.0757333	0.757157
	BAX|581|959	423.4	320.592	0.758129	0.969983	0.0758746	0.757157
	CKAP4|10970|16991	278.508	207.134	0.741583	0.971588	0.0753726	0.757157
	DUS1L|64118|30086	917.988	714.68	0.778004	0.966383	0.075827	0.757157
	FKRP|79147|17997	88.9166	53.8867	0.602786	0.983804	0.0757951	0.757157
	FLJ31104|441072|NA	1404.77	1686.37	1.20105	1.0467	0.075046	0.757157
	KCTD2|23510|21294	297.049	220.472	0.742581	0.971551	0.0754186	0.757157
	LOC100506606|100506606|NA	12.3297	28.6	2.34087	1.00993	0.0750898	0.757157
	LOC284009|284009|NA	73.8092	41.7386	0.569509	0.986973	0.0760935	0.757157
	LPAR5|57121|13307	214.318	289.152	1.35979	1.02772	0.0751702	0.757157
	MIR34AHG|106614088|51913	542.814	694	1.28066	1.03581	0.075141	0.757157
	MZT1|440145|33830	1383.65	1727.27	1.24907	1.03909	0.0759805	0.757157
	POLR2G|5436|9194	1386.5	1734.61	1.25118	1.03917	0.076074	0.757157
	RWDD3|25950|21393	1132.08	1360.34	1.203	1.04286	0.0756253	0.757157
	SLC25A33|84275|29681	867.87	636.288	0.7313	0.973418	0.0753936	0.757157
	STK17A|9263|11395	997.472	768.922	0.768726	0.968474	0.0754485	0.757157
	TAB3|257397|30681	69.8643	37.6753	0.535943	0.988322	0.0761235	0.757157
	THAP10|56906|23193	880.079	1120.11	1.27465	1.0345	0.0753383	0.757157
	TMEM102|284114|26722	412.749	535.739	1.301	1.03329	0.0756559	0.757157
	TUBD1|51174|16811	847.12	1091.95	1.28924	1.03452	0.0754753	0.757157
	WHRN|25861|16361	639.203	811.707	1.27183	1.03629	0.0754701	0.757157
	ZCCHC17|51538|30246	1779	2123.6	1.19388	1.04896	0.0759262	0.757157
	ANKRD39|51239|28640	1174.27	955.154	0.815589	0.959412	0.0770293	0.757805
	ARRDC4|91947|28087	195.282	136.493	0.69792	0.977498	0.0766995	0.757805
	CC2D1A|54862|30237	192.235	133.276	0.695379	0.977985	0.0769365	0.757805
	CTNNBL1|56259|15879	513.474	643.898	1.25626	1.03846	0.0769178	0.757805
	GEMIN8P4|492303|37979	177.012	249.908	1.41755	1.02429	0.076975	0.757805
	GFI1|2672|4237	65.1	106.754	1.61742	1.01743	0.0766586	0.757805
	HSD17B11|51170|22960	595.335	773.223	1.29983	1.03332	0.076244	0.757805
	ING5|84289|19421	224.534	156.852	0.693993	0.977508	0.0770982	0.757805
	KREMEN2|79412|18797	625.226	762.576	1.22163	1.04413	0.0768738	0.757805
	MED21|9412|11473	783.146	987.293	1.2622	1.03544	0.0768351	0.757805
	NUP210L|91181|29915	390.206	285.833	0.733608	0.973093	0.0770986	0.757805
	PLEKHM3|389072|34006	615.233	820.213	1.33301	1.03002	0.0765146	0.757805
	PTPRCAP|5790|9667	121.848	80.7343	0.66268	0.980114	0.0767093	0.757805
	SHF|90525|25116	107.747	161.593	1.49662	1.02064	0.0763835	0.757805
	SRSF10|10772|16713	948.074	1151.67	1.21586	1.04512	0.0763041	0.757805
	STRIP2|57464|22209	848.923	662.679	0.779505	0.966276	0.0765415	0.757805
	YWHAG|7532|12852	2274.96	1917.08	0.842134	0.9499	0.0771138	0.757805
	LINC00982|440556|48664	14.3624	4.0126	0.295825	0.993037	0.0771895	0.758014
	ANKRD34A|284615|27639	469.933	604.636	1.29077	1.04102	0.077654	0.758297
	ATP1B3|483|806	1104.25	902.947	0.816279	0.958551	0.0774285	0.758297
	FDPS|2224|3631	1128.55	1360.39	1.20528	1.04691	0.0775106	0.758297
	FRAT1|10023|3944	195.019	305.032	1.53986	1.01889	0.0773302	0.758297
	LNX1|84708|6657	99.5417	159.614	1.61546	1.01736	0.0775863	0.758297
	NAPRT|93100|30450	3318.61	2761.03	0.832376	0.954629	0.0775845	0.758297
	ZCCHC6|79670|25817	1202.36	1497.58	1.24556	1.03824	0.0776418	0.758297
	ZNF251|90987|13045	450.496	349.881	0.774949	0.967469	0.0775294	0.758297
	CAV1|857|1527	531.844	723.378	1.36093	1.02743	0.0777173	0.758384
	DCST1-AS1|100505666|41147	95.2809	145.705	1.53506	1.01926	0.0779958	0.758938
	FAM83E|54854|25972	1154.58	741.743	0.64333	0.981924	0.0780466	0.758938
	GPATCH4|54865|25982	891.293	707.942	0.794714	0.96316	0.0779592	0.758938
	NAT8L|339983|26742	122.585	75.3499	0.606988	0.983929	0.0778737	0.758938
	VEZT|55591|18258	645.419	795.352	1.23323	1.04164	0.078016	0.758938
	C8orf59|401466|32235	918.267	1135.92	1.23805	1.04211	0.0788242	0.759433
	HMOX1|3162|5013	1100.54	1371.43	1.2463	1.03957	0.0783357	0.759433
	LINC00271|100131814|32526	714.914	888.848	1.24632	1.0434	0.0787499	0.759433
	LINC00888|100505687|48575	1406.25	1757.78	1.2507	1.03864	0.0785335	0.759433
	LINC00920|100505865|48611	172.487	245.5	1.42673	1.02348	0.0788547	0.759433
	LINC01814|101929567|52618	477.296	646.032	1.35349	1.02757	0.0788371	0.759433
	MLEC|9761|28973	172.091	107.986	0.631136	0.982358	0.078458	0.759433
	SDCCAG3|10807|10667	430.176	327.709	0.761552	0.971436	0.0784535	0.759433
	SEPT7P2|641977|32339	1208.99	1589.38	1.31587	1.03103	0.0781963	0.759433
	TSEN54|283989|27561	354.428	258.365	0.724348	0.974681	0.078396	0.759433
	VMAC|400673|33803	231.016	314.48	1.35993	1.02742	0.0788493	0.759433
	WDR61|80349|30300	1030.21	1239.31	1.20392	1.04862	0.0784181	0.759433
	ZBTB5|9925|23836	975.647	726.836	0.74475	0.972543	0.0786526	0.759433
	ZDHHC11|79844|19158	173.985	118.004	0.685817	0.979664	0.078861	0.759433
	BRMS1L|84312|20512	523.418	648.19	1.23858	1.04126	0.0789564	0.759826
	ACSL3|2181|3570	806.776	663.259	0.820084	0.957261	0.0803558	0.759902
	ASCC2|84164|24103	1196.73	1548.36	1.29451	1.03356	0.0803925	0.759902
	BBS4|585|969	840.299	1060.85	1.26263	1.03765	0.0803162	0.759902
	C3orf33|285315|26434	630.382	504.614	0.802607	0.962702	0.0796105	0.759902
	CALD1|800|1441	402.514	508.899	1.26443	1.03634	0.0794324	0.759902
	CMTM8|152189|19179	237.662	176.661	0.741782	0.972542	0.0796674	0.759902
	ELF3|1999|3318	4511.96	5566.24	1.23395	1.03782	0.0796271	0.759902
	FKBP11|51303|18624	192.288	132.823	0.690599	0.978407	0.0802939	0.759902
	GDF11|10220|4216	225.988	160.736	0.718931	0.975992	0.0800385	0.759902
	GYS1|2997|4706	1088.83	1324	1.21869	1.03923	0.0804112	0.759902
	HMGN4|10473|4989	594.256	734.083	1.23841	1.03991	0.0802965	0.759902
	IRS1|3667|6125	301.596	207.109	0.689058	0.978701	0.0803262	0.759902
	LANCL1|10314|6508	1043.87	1284.59	1.23223	1.04126	0.0793051	0.759902
	LOC105371814|105371814|NA	180.093	127.923	0.710918	0.976912	0.0800457	0.759902
	MAOB|4129|6834	160.061	102.649	0.645546	0.981676	0.0792991	0.759902
	MECP2|4204|6990	119.115	75.4942	0.63243	0.983776	0.0793954	0.759902
	MGC72080|389538|NA	759.694	603.983	0.795898	0.964555	0.0803717	0.759902
	NDFIP2-AS1|100874208|40844	409.957	550.81	1.34296	1.02849	0.079178	0.759902
	NSFP1|728806|31405	3.84377	14.4244	3.71926	1.00668	0.0802864	0.759902
	PCNX2|80003|8736	301.042	215.918	0.714097	0.975748	0.0792161	0.759902
	PEPD|5184|8840	947.59	766.174	0.808031	0.961365	0.0802338	0.759902
	PHLDA3|23612|8934	266.434	188.284	0.704826	0.976964	0.0797039	0.759902
	RBP5|83758|15847	71.3279	114.477	1.60792	1.01711	0.0800412	0.759902
	RNFT1|51136|30206	1251.64	1475.59	1.18025	1.05008	0.0801505	0.759902
	SNHG7|84973|28254	3777.26	3169.15	0.839055	0.955127	0.0799627	0.759902
	STMN1|3925|6510	15.1934	40.8375	2.47897	1.00869	0.079356	0.759902
	YIPF5|81555|24877	692.586	905.532	1.30844	1.03109	0.0804378	0.759902
	PITPNM1|9600|9003	183.845	125.044	0.679477	0.979068	0.0805046	0.760018
	FAT1|2195|3595	537.106	388.213	0.723867	0.975188	0.0807329	0.761382
	FECH|2235|3647	432.005	333.528	0.770409	0.968965	0.0807585	0.761382
	APOE|348|613	54.5323	28.5393	0.520546	0.988263	0.0808865	0.761472
	FGFR4|2264|3691	43.4926	22.8261	0.523889	0.987364	0.0809617	0.761472
	FOXD2-AS1|84793|44256	169.029	112.541	0.666879	0.980446	0.0810029	0.761472
	HSPB6|126393|26511	230.223	162.425	0.706693	0.977715	0.0810381	0.761472
	KANTR|102723508|49510	224.077	310.965	1.38507	1.02527	0.0812021	0.761472
	LOC283335|283335|NA	647.741	791.151	1.2199	1.04366	0.0810713	0.761472
	S100A13|6284|10490	980.466	1224.49	1.24973	1.03797	0.0812055	0.761472
	STN1|79991|26200	1863.01	2305.7	1.23826	1.04009	0.0811088	0.761472
	CCNT2-AS1|100129961|40130	670.415	839.872	1.2548	1.03244	0.0813254	0.761571
	USP8|9101|12631	2080.56	2535.54	1.21871	1.04482	0.0813015	0.761571
	MUT|4594|7526	263.481	352.462	1.33494	1.02846	0.0815759	0.762379
	SCO2|9997|10604	1549.21	1188.74	0.767209	0.971797	0.0815203	0.762379
	ZNF775|285971|28501	344.988	256.952	0.742212	0.97312	0.0815367	0.762379
	ACTG1P20|644961|51500	70.9855	37.1062	0.522404	0.987977	0.0816617	0.762669
	BRPF1|7862|14255	512.34	408.285	0.795791	0.962303	0.0817835	0.762679
	EHBP1|23301|29144	151.526	102.039	0.67379	0.980821	0.0817359	0.762679
	SSH1|54434|30579	661.153	504.216	0.761078	0.970587	0.0818271	0.762679
	C8orf37|157657|27232	522.793	679.204	1.30173	1.0315	0.0820129	0.763178
	HSPA5|3309|5238	3869.18	3218.36	0.831191	0.954354	0.0820102	0.763178
	INO80C|125476|26994	1397.24	1739.2	1.24508	1.03611	0.082045	0.763178
	ITPRIP|85450|29370	944.518	768.452	0.811534	0.962377	0.082109	0.763263
	B4GALT5|9334|928	808.16	631.831	0.780266	0.96792	0.0825273	0.763848
	CCND3|896|1585	93.9872	143.205	1.53007	1.01887	0.0828265	0.763848
	CD82|3732|6210	435.934	571.742	1.31267	1.02932	0.0826248	0.763848
	CEP55|55165|1161	586.52	455.658	0.773757	0.967572	0.0835671	0.763848
	CHD8|57680|20153	614.366	470.648	0.765502	0.970062	0.0823222	0.763848
	DGCR5|26220|16757	165.596	110.229	0.667984	0.980311	0.083546	0.763848
	DGKQ|1609|2856	169.16	110.659	0.647558	0.98217	0.0833682	0.763848
	DIO3OS|64150|20348	22.7385	8.7184	0.387574	0.991736	0.0839529	0.763848
	DOCK5|80005|23476	816.489	644.145	0.788358	0.966067	0.0829522	0.763848
	DUSP3|1845|3069	639.739	795.275	1.24428	1.03781	0.0841544	0.763848
	ELOF1|84337|28691	1290.21	1544.63	1.19707	1.04937	0.0836382	0.763848
	GSN-AS1|57000|23372	67.8229	111.129	1.6467	1.01605	0.0840001	0.763848
	HIGD2B|123346|26984	771.923	976.793	1.26759	1.03525	0.0830173	0.763848
	HSD11B2|3291|5209	605.078	489.736	0.810582	0.961994	0.0832293	0.763848
	JUND|3727|6206	1121.49	867.238	0.772253	0.96875	0.083377	0.763848
	LHX4-AS1|100527964|40982	79.7783	46.1804	0.58412	0.985641	0.0841878	0.763848
	LMO4|8543|6644	406.704	291.992	0.714951	0.976691	0.0826081	0.763848
	LOC105372179|105372179|NA	3.05849	11.9993	3.79555	1.00666	0.0826618	0.763848
	LRRIQ3|127255|28318	497.12	675.604	1.36065	1.0275	0.0837751	0.763848
	MGC12916|84815|NA	17.6629	6.35814	0.364421	0.992051	0.0839166	0.763848
	MGST1|4257|7061	73.7041	41.5619	0.565732	0.98646	0.0828277	0.763848
	MRPL57|78988|14514	181.527	258.852	1.4299	1.02287	0.0830682	0.763848
	NT5DC3|51559|30826	863.381	702.762	0.814075	0.960635	0.0822582	0.763848
	NTHL1|4913|8028	250.125	187.429	0.749919	0.971935	0.0839289	0.763848
	PDF|64146|30012	1305.98	1023.03	0.78361	0.967571	0.0841385	0.763848
	PROS1|5627|9456	244.163	343.938	1.41196	1.0233	0.082403	0.763848
	ROGDI|79641|29478	313.31	226.241	0.720197	0.976418	0.0842015	0.763848
	RPS27L|51065|18476	1445.14	1766.88	1.22245	1.04033	0.0827929	0.763848
	RRN3P1|730092|30548	20.4352	6.60777	0.320761	0.993285	0.0836874	0.763848
	SGCE|8910|10808	143.509	198.332	1.38845	1.02513	0.083736	0.763848
	SGF29|112869|25156	385.704	506.222	1.31242	1.03017	0.0831593	0.763848
	SGSM3|27352|25228	1634.43	1288.4	0.78832	0.966541	0.0833854	0.763848
	SLC10A7|84068|23088	160.231	218.88	1.36413	1.02599	0.0841421	0.763848
	SUPT7L|9913|30632	665.456	841.298	1.26605	1.0358	0.0836151	0.763848
	TMEM206|55248|25593	548.991	422.446	0.766639	0.970443	0.0840383	0.763848
	URM1|81605|28378	793.518	962.893	1.21449	1.04243	0.0830582	0.763848
	USP12|219333|20485	151.108	91.6904	0.600721	0.984928	0.0839574	0.763848
	AP5B1|91056|25104	537.293	417.881	0.778428	0.968874	0.0843815	0.764982
	FAAP100|80233|26171	2352.35	1865.36	0.793575	0.96604	0.0845578	0.765086
	FBRS|64319|20442	140.149	89.1709	0.634038	0.983108	0.0845372	0.765086
	SH3BGRL3|83442|15568	802.111	609.564	0.760428	0.971335	0.0844744	0.765086
	BIK|638|1051	1470.89	1857.13	1.262	1.04124	0.0846425	0.765355
	ARHGEF26-AS1|100507524|41048	357.362	470.108	1.31774	1.02975	0.0848453	0.766194
	TMF1|7110|11870	829.223	990.23	1.19449	1.04646	0.0848259	0.766194
	ALKBH1|8846|17911	711.812	892.777	1.25553	1.03586	0.0856138	0.766946
	B3GLCT|145173|20207	187.502	132.465	0.704159	0.978056	0.0854158	0.766946
	BCDIN3D|144233|27050	1618.38	1933.43	1.19517	1.05145	0.0855593	0.766946
	CLMN|79789|19972	634.315	833.69	1.31494	1.02954	0.0852067	0.766946
	CPE|1363|2303	216.835	154.271	0.708683	0.977377	0.0856446	0.766946
	CSNK1G2|1455|2455	100.611	61.5622	0.598946	0.985126	0.0855815	0.766946
	ELP2|55250|18248	1205.93	1446.65	1.20078	1.04473	0.0853069	0.766946
	IFT74|80173|21424	757.729	953.828	1.25787	1.03555	0.0853348	0.766946
	LOC101927402|101927402|NA	782.82	1014.6	1.29711	1.03112	0.0854069	0.766946
	NUDT19|390916|32036	1600.18	1372.92	0.858276	0.951487	0.0855548	0.766946
	OPHN1|4983|8148	621.954	792.667	1.27686	1.03316	0.0856157	0.766946
	RRS1|23212|17083	941.519	718.895	0.764374	0.971048	0.0855669	0.766946
	SH3RF1|57630|17650	548.883	444.309	0.810276	0.964419	0.085071	0.766946
	CSNK2A2|1459|2459	156.048	103.607	0.667514	0.980135	0.0857425	0.767329
	AKR1C3|8644|386	12.7481	39.0354	3.00179	1.00705	0.0859307	0.768059
	COMTD1|118881|26309	270.723	194.312	0.718888	0.976541	0.0859895	0.768059
	NFATC3|4775|7777	1577.25	1242.18	0.787063	0.966108	0.0859875	0.768059
	CDH24|64403|14265	488.874	279.08	0.569936	0.986746	0.0861208	0.768461
	HAUS1|115106|25174	1089.12	1327.04	1.21896	1.03964	0.0861876	0.768461
	MRPL13|28998|14278	695.154	856.177	1.23235	1.03903	0.0862001	0.768461
	BACH2|60468|14078	60.9827	96.8876	1.61009	1.01663	0.0864293	0.76863
	BCKDHB|594|987	1226.55	1472.5	1.20085	1.04386	0.0872126	0.76863
	C2orf82|389084|33763	61.3903	35.4395	0.571376	0.986314	0.0864477	0.76863
	CDC20|991|1723	1390.84	1096.59	0.788629	0.967503	0.0869179	0.76863
	COX6C|1345|2285	439.674	604.976	1.37446	1.02474	0.0865358	0.76863
	CROCCP3|114819|29405	35.2	16.6768	0.488851	0.988873	0.0865623	0.76863
	FAM89A|375061|25057	322.693	212.142	0.656103	0.982019	0.0870872	0.76863
	GNG10|2790|4402	286.919	204.579	0.708243	0.978151	0.0869413	0.76863
	KAT6B|23522|17582	194.716	137.201	0.701651	0.976428	0.0867446	0.76863
	KLC2|64837|20716	179.673	113.925	0.625851	0.98382	0.0868633	0.76863
	LOC105747689|105747689|NA	345.193	230.804	0.668491	0.981317	0.0863183	0.76863
	NGLY1|55768|17646	1098.73	1378.77	1.25555	1.03585	0.0865464	0.76863
	PLA2G4E-AS1|101928388|51419	737.112	944.084	1.28131	1.03216	0.0866635	0.76863
	PNP|4860|7892	2058.85	1713.26	0.830858	0.95851	0.0871274	0.76863
	POLR3G|10622|30075	1103.08	1311.84	1.19066	1.04496	0.0871554	0.76863
	SLC25A46|91137|25198	878.14	1079.05	1.22963	1.03898	0.0872014	0.76863
	TAS2R13|50838|14919	30.1513	13.0661	0.435847	0.990808	0.0869963	0.76863
	WNT7A|7476|12786	17.0105	5.77387	0.344934	0.992618	0.086816	0.76863
	ACAD11|84129|30211	868.181	1113.38	1.28339	1.03216	0.0874082	0.768848
	EMID1|129080|18036	372.715	284.3	0.760566	0.972073	0.0874521	0.768848
	HOTTIP|100316868|37461	446.323	564.755	1.26621	1.03385	0.0874279	0.768848
	KDM4C|23081|17071	601.938	803.569	1.33704	1.02712	0.0874581	0.768848
	ACAP2|23527|16469	3331.43	4224.43	1.26863	1.03355	0.0876003	0.769612
	ZNF572|137209|26758	1688.22	2058.41	1.22069	1.03904	0.0877293	0.770259
	PLCB3|5331|9056	1117.05	906.626	0.81118	0.962582	0.0879282	0.771519
	ZCCHC2|54877|22916	215.571	151.59	0.703321	0.97807	0.0880758	0.772327
	ADRB1|153|285	251.935	191.998	0.759258	0.971857	0.0883298	0.773365
	METTL18|92342|28793	639.042	795.644	1.24661	1.03512	0.0882703	0.773365
	RRP9|9136|16829	895.44	719.915	0.805037	0.965209	0.0883608	0.773365
	BRIP1|83990|20473	1087.33	1285.83	1.18325	1.04657	0.0890082	0.773663
	CD109|135228|21685	461.752	607.36	1.31776	1.02842	0.0890979	0.773663
	CYB5R1|51706|13397	430.633	565.409	1.31358	1.02868	0.0892043	0.773663
	DCAF1|9730|30911	121.012	76.7538	0.642744	0.983658	0.089262	0.773663
	EXPH5|23086|30578	347.87	453.206	1.30117	1.02981	0.0888999	0.773663
	FBXL6|26233|13603	1044.18	826.316	0.790308	0.967248	0.0895103	0.773663
	INF2|64423|23791	787.159	643.019	0.814311	0.962718	0.0887012	0.773663
	ITPKA|3706|6178	90.0385	52.9625	0.583333	0.986177	0.0889458	0.773663
	LINC01132|100506810|49444	7.94091	22.2197	2.63715	1.00819	0.0898013	0.773663
	LOC100506747|100506747|NA	1710.78	2237.45	1.30816	1.03073	0.0893177	0.773663
	LTBP4|8425|6717	716.021	571.182	0.800748	0.964408	0.0896506	0.773663
	MIATNB|102724827|50731	873.191	1108.63	1.27121	1.03304	0.0898351	0.773663
	MKRN3|7681|7114	166.303	233.905	1.40152	1.023	0.0897667	0.773663
	NANS|54187|19237	988.791	749.179	0.756253	0.972541	0.0892054	0.773663
	PTDSS2|81490|15463	474.672	370.912	0.781205	0.969569	0.0894228	0.773663
	SEMA3G|56920|30400	1633.22	1291.26	0.788954	0.968266	0.0896989	0.773663
	SIRT3|23410|14931	1482.44	1801.58	1.21697	1.04022	0.0895742	0.773663
	SLC6A13|6540|11046	37.1288	63.1966	1.6898	1.01458	0.0896662	0.773663
	SOBP|55084|29256	136.49	93.0802	0.673739	0.980907	0.0894515	0.773663
	SRRT|51593|24101	1261.21	996.087	0.789184	0.967484	0.0886764	0.773663
	TCAF1|9747|22201	865.466	1089.82	1.25973	1.03412	0.0896897	0.773663
	TCEANC2|127428|26494	692.347	834.313	1.20689	1.04229	0.0898949	0.773663
	TIAM1|7074|11805	384.235	305.212	0.791414	0.967791	0.089735	0.773663
	TMTC2|160335|25440	423.818	544.907	1.28598	1.0309	0.0898769	0.773663
	TRAPPC10|7109|11868	412.952	290.201	0.700645	0.978883	0.0895609	0.773663
	TSPYL1|7259|12382	796.955	1001.13	1.25802	1.03404	0.0896382	0.773663
	UMAD1|729852|48955	959.354	1245.92	1.29922	1.02973	0.0894673	0.773663
	ANAPC11|51529|14452	1359.6	1154.26	0.847941	0.95555	0.0911325	0.773742
	ASPSCR1|79058|13825	143.55	102.05	0.706467	0.978428	0.0905032	0.773742
	C4orf33|132321|27025	242.022	347.17	1.44333	1.02071	0.0907353	0.773742
	CENPX|201254|11422	1741.12	1442.28	0.827929	0.961675	0.0905841	0.773742
	CLPTM1L|81037|24308	239.412	176.509	0.737763	0.973502	0.0905757	0.773742
	COX16|51241|20213	882.571	1054.93	1.19459	1.04494	0.0912148	0.773742
	DALRD3|55152|25536	3437.54	2719.52	0.791742	0.97372	0.0908384	0.773742
	DCTD|1635|2710	335.892	237.262	0.707173	0.978251	0.0913839	0.773742
	DENND5B|160518|28338	170.182	112.679	0.657451	0.982271	0.090836	0.773742
	DKFZP434I0714|54553|NA	828.401	987.14	1.19203	1.0464	0.0904403	0.773742
	FAM110C|642273|33340	388.31	495.056	1.27567	1.03145	0.0903285	0.773742
	KCNG1|3755|6248	803.929	626.998	0.779283	0.969691	0.0904087	0.773742
	LOC643339|643339|NA	683.821	843.998	1.23581	1.03684	0.091297	0.773742
	MCM9|254394|21484	595.102	769.172	1.29279	1.0304	0.0910441	0.773742
	MORN4|118812|24001	69.0478	105.145	1.52806	1.01682	0.0912789	0.773742
	MYH14|79784|23212	149.109	101.489	0.676464	0.980989	0.0900235	0.773742
	NLRP14|338323|22939	93.1103	133.521	1.45187	1.02042	0.0907412	0.773742
	NPEPPS|9520|7900	138.542	191.141	1.38549	1.02373	0.0914043	0.773742
	NUP54|53371|17359	1377.93	1635.82	1.18765	1.04785	0.0901496	0.773742
	PAFAH2|5051|8579	374.166	496.72	1.3308	1.02704	0.0906989	0.773742
	PRKACA|5566|9380	191.191	137.18	0.718368	0.977184	0.0910275	0.773742
	SNAPIN|23557|17145	629.749	782.344	1.24276	1.03519	0.0908493	0.773742
	STARD3NL|83930|19169	538.076	663.089	1.23669	1.03648	0.0910197	0.773742
	TIGD4|201798|18335	529.59	673.939	1.27607	1.03191	0.0907265	0.773742
	TIMM13|26517|11816	2985.03	2450.56	0.821585	0.961059	0.0912777	0.773742
	UCN2|90226|18414	42.4981	76.8283	1.8132	1.01302	0.0901996	0.773742
	VAC14|55697|25507	693.574	561.883	0.808503	0.964027	0.0899888	0.773742
	TGFBRAP1|9392|16836	75.2662	47.0936	0.622695	0.984438	0.0914992	0.774075
	ANKRD12|23253|29135	207.05	277.307	1.33437	1.02631	0.0928967	0.77411
	ANKRD40|91369|28233	388.918	294.327	0.753657	0.974367	0.0923039	0.77411
	BDNF-AS|497258|20608	1441.63	1826.45	1.26709	1.03238	0.0924595	0.77411
	CD2AP|23607|14258	371.946	281.935	0.756081	0.974671	0.0923627	0.77411
	CERK|64781|19256	132.56	76.4335	0.569363	0.987104	0.0927369	0.77411
	DAP|1611|2672	211.716	159.188	0.747463	0.974685	0.0927838	0.77411
	DIAPH3|81624|15480	740.859	923.817	1.24549	1.03557	0.0920405	0.77411
	DTNB|1838|3058	457.721	353.026	0.770143	0.971477	0.0915887	0.77411
	FAM122B|159090|30490	292.098	220.409	0.753055	0.975147	0.0927145	0.77411
	GET4|51608|21690	615.53	464.487	0.753202	0.973857	0.0919263	0.77411
	HCFC1|3054|4839	435.407	314.166	0.723355	0.977321	0.0932776	0.77411
	HPF1|54969|26051	768.675	946.82	1.2335	1.03667	0.0916834	0.77411
	KANK3|256949|24796	218.901	292.663	1.33539	1.02593	0.092318	0.77411
	KLHL2|11275|6353	44.3053	20.8154	0.472684	0.990286	0.0920669	0.77411
	LOC100996437|100996437|NA	1332.26	1130.42	0.848529	0.955478	0.0924558	0.77411
	LOC101929710|101929710|NA	155.385	215.294	1.38283	1.02361	0.0929714	0.77411
	LOC102546294|102546294|NA	481.248	642.418	1.33606	1.02626	0.0931447	0.77411
	MCPH1-AS1|100507530|51655	1341.5	1606.3	1.19845	1.04276	0.09243	0.77411
	METTL15|196074|26606	623.831	761.932	1.22124	1.03803	0.0928059	0.77411
	MICALL1|85377|29804	124.407	75.7854	0.598565	0.985853	0.0918501	0.77411
	NUP160|23279|18017	1749.17	2195.89	1.25573	1.02747	0.0930792	0.77411
	PKD2|5311|9009	522.77	378.979	0.722097	0.978293	0.0922486	0.77411
	PLEKHG5|57449|29105	411.114	293.93	0.717266	0.978038	0.09305	0.77411
	PXT1|222659|18312	1540.44	1932.01	1.25514	1.03374	0.0932286	0.77411
	PYCR1|5831|9721	936.356	762.75	0.814786	0.966798	0.091898	0.77411
	REEP4|80346|26176	1578.01	1938.08	1.2295	1.0375	0.0921836	0.77411
	RPS6KA1|6195|10430	45.9802	24.4526	0.534208	0.988776	0.092873	0.77411
	RTKN|6242|10466	1751.61	2173.31	1.24232	1.03691	0.0926882	0.77411
	SMAD3|4088|6769	117.907	173.569	1.48175	1.01907	0.0926042	0.77411
	SNAPC4|6621|11137	108.466	65.6137	0.620614	0.985111	0.0922311	0.77411
	TADA1|117143|30631	272.608	209.721	0.766594	0.972311	0.0932823	0.77411
	ZNF784|147808|33111	62.0015	36.6087	0.586983	0.986223	0.0918258	0.77411
	ABCC10|89845|52	29.7927	15.0087	0.496963	0.989701	0.0934226	0.774351
	TNFSF9|8744|11939	4771.69	6102.9	1.27936	1.03095	0.0934128	0.774351
	LOC101929762|101929762|NA	900.055	1083.97	1.20582	1.03934	0.0935145	0.774652
	AFG3L1P|172|314	954.367	764.416	0.799241	0.966184	0.0936226	0.774708
	ZNF467|168544|23154	17.8153	6.39943	0.357826	0.992734	0.0936325	0.774708
	RECQL|5965|9948	410.17	550.465	1.34224	1.02607	0.0937123	0.774907
	TMEM186|25880|24530	826.554	1006.14	1.21729	1.03909	0.0937909	0.775097
	NAPB|63908|15751	820.363	1010.59	1.23303	1.03639	0.0938485	0.775112
	FBXO16|157574|13618	476.971	639.386	1.33932	1.02545	0.0939203	0.77518
	GNRHR2|114814|16341	361.251	478.229	1.32523	1.02689	0.0940236	0.77518
	PIH1D1|55011|26075	938.039	1161.49	1.23624	1.03703	0.0940097	0.77518
	HAUS6|54801|25948	991.726	1213.84	1.22282	1.0382	0.0940851	0.775208
	NKAP|79576|29873	1111.81	1405.53	1.26661	1.03278	0.0941383	0.775208
	CSRNP1|64651|14300	274.727	362.817	1.32385	1.02675	0.0945118	0.775334
	FAH|2184|3579	132.532	179.279	1.34665	1.02548	0.0945434	0.775334
	HMCES|56941|24446	209.231	138.023	0.662314	0.982426	0.0942598	0.775334
	LOXL3|84695|13869	37.1267	17.9487	0.471988	0.990559	0.0942863	0.775334
	MIR663AHG|284801|27662	48611.3	26643.4	0.548182	0.988336	0.0943922	0.775334
	SLC25A20|788|1421	154.964	107.633	0.687327	0.980708	0.0944199	0.775334
	TPR|7175|12017	1532.94	1823.7	1.19055	1.04509	0.0944502	0.775334
	SLC17A7|57030|16704	16.4628	4.8448	0.298545	0.993965	0.0946781	0.77566
	SPIN4|139886|27040	600.922	762.73	1.27225	1.03084	0.0946945	0.77566
	SERPINH1|871|1546	768.156	601.709	0.780851	0.970535	0.0948678	0.776622
	C16orf52|730094|27087	90.6489	56.2745	0.617792	0.985254	0.0953911	0.776677
	EFCAB6|64800|24204	141.149	98.8706	0.698757	0.97949	0.0950264	0.776677
	INTS9|55756|25592	291.203	372.017	1.27939	1.03091	0.0951391	0.776677
	KLHL42|57542|29252	797.057	609.325	0.764166	0.972702	0.0954208	0.776677
	LOC101928820|101928820|NA	14.3266	32.3967	2.30399	1.0089	0.0950327	0.776677
	MMP28|79148|14366	224.814	163.941	0.725107	0.97806	0.0952869	0.776677
	SLC9B1|150159|24244	585.332	717.544	1.22662	1.04482	0.0954322	0.776677
	ST14|6768|11344	275.142	196.786	0.711507	0.978816	0.0951651	0.776677
	TMEM183A|92703|20173	747.813	621.24	0.83124	0.960797	0.0951876	0.776677
	ZNF24|7572|13032	829.74	1010.7	1.2191	1.03755	0.0953922	0.776677
	COL20A1|57642|14670	55.8723	29.9837	0.53896	0.989256	0.0956281	0.776901
	PDE5A|8654|8784	202.364	266.895	1.32515	1.02631	0.0956255	0.776901
	SEC14L4|284904|20627	1532.03	1805.06	1.1792	1.04479	0.0955859	0.776901
	VWA5A|4013|6658	405.947	574.208	1.41448	1.0216	0.095683	0.776901
	FCF1|51077|20220	382.805	488.939	1.27825	1.03054	0.0958128	0.777133
	TSPEAR-AS2|114043|16428	72.2862	43.6313	0.601658	0.985897	0.0958231	0.777133
	ARL6|84100|13210	126.941	178.563	1.40823	1.02164	0.0964327	0.777548
	EP400|57634|11958	275.513	203.804	0.730792	0.976933	0.0964246	0.777548
	IL4I1|259307|19094	494.284	379.623	0.772311	0.972468	0.0960753	0.777548
	JMY|133746|28916	279.614	373.415	1.33384	1.02582	0.096068	0.777548
	LOC100507506|100507506|NA	888.194	1095.84	1.23092	1.03757	0.0963964	0.777548
	POLL|27343|9184	805.608	991.833	1.2313	1.03675	0.0964037	0.777548
	RPL22|6146|10315	952.919	740.449	0.775941	0.97192	0.0959401	0.777548
	SLC2A6|11182|11011	592.166	476.27	0.804251	0.968791	0.0961489	0.777548
	TCIRG1|10312|11647	53.4222	30.2629	0.567771	0.987524	0.0961551	0.777548
	TMEM109|79073|28771	397.722	301.02	0.755535	0.974329	0.0964197	0.777548
	ARHGAP1|392|673	752.41	911.412	1.21187	1.03928	0.0965001	0.777641
	ACSM3|6296|10522	98.1527	148.052	1.50638	1.01768	0.0984215	0.777946
	AGER|177|320	302.247	233.566	0.77204	0.972595	0.0978268	0.777946
	CALML4|91860|18445	125.976	75.67	0.606456	0.986017	0.0966717	0.777946
	CAST|831|1515	67.9751	38.4251	0.575192	0.987384	0.0984933	0.777946
	CCDC57|284001|27564	321.438	225.32	0.697138	0.980438	0.0978151	0.777946
	CD59|966|1689	2323.85	2828.11	1.2174	1.03722	0.0980319	0.777946
	CDIPT|10423|1769	324.736	252.579	0.772917	0.972829	0.0983774	0.777946
	CFAP53|220136|26530	284.242	208.997	0.737045	0.974321	0.0980091	0.777946
	COX5B|1329|2269	1881.15	2340.09	1.24478	1.03379	0.0983399	0.777946
	DNAH1|25981|2940	58.5409	32.1224	0.553137	0.988219	0.0973349	0.777946
	DNASE2|1777|2960	804.836	1022.6	1.27113	1.03025	0.0976553	0.777946
	ECI2|10455|14601	1089.51	1342.06	1.23131	1.03565	0.0983596	0.777946
	EML3|256364|26666	340.283	261.889	0.769765	0.972449	0.0974247	0.777946
	FAM76A|199870|28530	433.452	322.758	0.742196	0.976235	0.098096	0.777946
	HDDC3|374659|30522	644.514	858.718	1.33469	1.0255	0.0982003	0.777946
	HELLS|3070|4861	702.173	838.338	1.19328	1.0416	0.0972071	0.777946
	LOC100128288|100128288|NA	31.7827	13.9704	0.443909	0.990673	0.0980604	0.777946
	LSS|4047|6708	624.866	510.061	0.815	0.965311	0.0976211	0.777946
	NPTXR|23467|7954	257.445	172.504	0.662158	0.982893	0.0967734	0.777946
	NUBP2|10101|8042	659.085	528.575	0.801439	0.968066	0.0984543	0.777946
	PDIA5|10954|24811	499.757	406.057	0.813202	0.965419	0.0979012	0.777946
	PPM1H|57460|18583	990.213	795.937	0.806693	0.966281	0.0967051	0.777946
	R3HCC1L|27291|23512	1005.53	1222.46	1.21716	1.03789	0.0979442	0.777946
	RDH5|5959|9940	126.911	86.6357	0.685273	0.981131	0.0972313	0.777946
	RPS6KB2|6199|10437	1704.82	2120.27	1.24367	1.03525	0.0980953	0.777946
	RSRP1|57035|25234	592.515	721.226	1.21439	1.03843	0.0975347	0.777946
	SLC15A4|121260|23090	424.889	334.919	0.788318	0.969782	0.0976718	0.777946
	SLC25A25-AS1|100289019|27844	104.103	63.115	0.597412	0.986285	0.0974701	0.777946
	TMEM171|134285|27031	528.997	417.578	0.790387	0.96969	0.098112	0.777946
	TRMT61A|115708|23790	468.366	364.22	0.776423	0.972505	0.097921	0.777946
	TUBB|203068|20778	1723.01	1376.32	0.799107	0.967281	0.0976718	0.777946
	VPS16|64601|14584	281.697	214.907	0.758377	0.97404	0.0976605	0.777946
	WNK4|65266|14544	144.863	92.9229	0.640716	0.98437	0.0973728	0.777946
	XBP1|7494|12801	785.278	624.575	0.793502	0.969282	0.0982761	0.777946
	ZNF226|7769|13019	357.245	457.954	1.28519	1.02958	0.0973034	0.777946
	CEP44|80817|29356	576.227	738.073	1.28327	1.02942	0.0989455	0.778631
	INPP5K|51763|33882	682.173	495.4	0.726121	0.97815	0.0989761	0.778631
	NMT1|4836|7857	879.327	1077.67	1.22547	1.03689	0.0988876	0.778631
	OSGIN2|734|1355	370.835	269.706	0.724878	0.977615	0.0990003	0.778631
	SLC7A8|23428|11066	437.561	557.746	1.27619	1.02992	0.0990273	0.778631
	TFAP2C|7022|11744	518.678	645.415	1.24124	1.03447	0.0987625	0.778631
	ZNF517|340385|27984	843.41	682.919	0.80969	0.968744	0.0989105	0.778631
	ZNF808|388558|33230	476.378	595.085	1.24916	1.0331	0.0988705	0.778631
	SP100|6672|11206	152.593	222.797	1.46847	1.01908	0.0991249	0.778959
	BLVRB|645|1063	544.816	676.527	1.23904	1.03397	0.0994064	0.779644
	EBF2|64641|19090	97.4686	139.831	1.44288	1.01977	0.0992682	0.779644
	IGF2R|3482|5467	204.008	143.67	0.698914	0.980622	0.0994091	0.779644
	STXBP2|6813|11445	312.84	237.676	0.759048	0.974274	0.0994361	0.779644
	STARD5|80765|18065	877.178	1049.99	1.20026	1.03772	0.0995333	0.779967
	C1orf87|127795|28547	4.33969	13.6619	3.38151	1.00541	0.100315	0.780235
	CEP295|85459|29366	1271.76	1573.9	1.23821	1.03059	0.100085	0.780235
	CHPT1|56994|17852	362.933	286.47	0.787604	0.970547	0.100007	0.780235
	COX11|1353|2261	1026.45	1228.89	1.19732	1.04053	0.100027	0.780235
	DNAJC3|5611|9439	966.527	801.954	0.828927	0.963539	0.100251	0.780235
	FAM83H|286077|24797	456.748	324.633	0.709531	0.978257	0.099649	0.780235
	FOXF1|2294|3809	57.5923	35.7707	0.607713	0.985905	0.099853	0.780235
	GMDS|2762|4369	322.925	249.787	0.775329	0.972544	0.0998798	0.780235
	LINC01504|100507540|51185	368.349	494.568	1.35259	1.0229	0.100303	0.780235
	LOC101929574|101929574|NA	252.26	332.387	1.32371	1.02602	0.100352	0.780235
	RB1|5925|9884	458.357	572.093	1.249	1.03245	0.0998788	0.780235
	RPL15|6138|10306	2306.81	2743.41	1.19008	1.03928	0.0998658	0.780235
	TTC7B|145567|19858	39.9882	19.5255	0.487459	0.99043	0.100115	0.780235
	YWHAH|7533|12853	347.147	240.276	0.685859	0.981678	0.100197	0.780235
	BANF1|8815|17397	183.738	131.994	0.718612	0.978929	0.100778	0.78025
	COPS9|150678|21314	367.387	265.279	0.719586	0.978244	0.100874	0.78025
	LOC105379183|105379183|NA	422.843	545.495	1.29492	1.02866	0.100689	0.78025
	MYOF|26509|3656	671.335	893.518	1.33372	1.02526	0.100632	0.78025
	PRDM2|7799|9347	563.154	431.705	0.765559	0.97392	0.100495	0.78025
	RFXAP|5994|9988	461.146	355.139	0.766198	0.972729	0.100475	0.78025
	RORA-AS1|101928784|51410	993.237	1220.71	1.23128	1.03411	0.100745	0.78025
	TTC28-AS1|284900|29336	1169.82	1405.22	1.20002	1.03874	0.100859	0.78025
	TXN2|25828|17772	1054.66	880.843	0.836597	0.962195	0.100825	0.78025
	UQCRC2|7385|12586	269.336	191.563	0.707684	0.979879	0.100914	0.78025
	ICK|22858|21219	633.964	797.068	1.25719	1.03166	0.101116	0.781373
	CDKL3|51265|15483	390.49	493.528	1.26515	1.03064	0.102078	0.781409
	CLIP4|79745|26108	32.8505	15.1423	0.462714	0.99107	0.10213	0.781409
	DNAL1|83544|23247	106.362	65.7752	0.615909	0.985983	0.101412	0.781409
	EPB41L4A-AS1|114915|30749	947.126	704.432	0.742348	0.976706	0.101553	0.781409
	EZR|7430|12691	905.619	722.462	0.796908	0.969439	0.102085	0.781409
	FOXM1|2305|3818	409.024	313.265	0.762198	0.974477	0.101958	0.781409
	IFRD1|3475|5456	104.198	65.38	0.63303	0.984216	0.101926	0.781409
	LOC728673|728673|NA	227.993	299.204	1.32053	1.02651	0.101348	0.781409
	P3H3|10536|19318	332.409	255.733	0.772776	0.976594	0.101722	0.781409
	PILRB|29990|18297	95.6746	60.4091	0.631795	0.984952	0.101983	0.781409
	RBKS|64080|30325	302.706	387.271	1.28429	1.02882	0.101841	0.781409
	SARAF|51669|28789	1878.97	2444.03	1.30098	1.02725	0.101698	0.781409
	SBNO2|22904|29158	294.092	214.893	0.728235	0.977945	0.101452	0.781409
	SCRIB|23513|30377	1783.86	1158.16	0.649875	0.983975	0.101971	0.781409
	TBC1D30|23329|29164	26.9723	12.2257	0.451456	0.991229	0.101646	0.781409
	UBTD1|80019|25683	311.047	240.064	0.766051	0.973813	0.101577	0.781409
	ZNF684|127396|28418	593.741	725.837	1.22151	1.03589	0.102008	0.781409
	ZRANB3|84083|25249	936.135	1146.86	1.22531	1.04383	0.101629	0.781409
	PKNOX2-AS1|103695364|50690	11.3164	28.103	2.46682	1.00773	0.102308	0.782339
	FGD6|55785|21740	775.614	926.485	1.19487	1.04014	0.102378	0.782442
	JARID2|3720|6196	326.277	413.56	1.26756	1.03025	0.102737	0.7839
	PLD3|23646|17158	53.6162	31.2454	0.581964	0.987212	0.102679	0.7839
	ZNF576|79177|28357	369.869	476.708	1.2857	1.0288	0.102704	0.7839
	PPP1R3G|648791|14945	13.7167	31.8693	2.50698	1.00754	0.102811	0.784034
	TNFRSF10C|8794|11906	280.28	210.769	0.753464	0.975757	0.102907	0.784335
	NUDCD1|84955|24306	1408.8	1689.88	1.19933	1.03817	0.103093	0.785325
	CISD2|493856|24212	1794.3	2168.79	1.20882	1.03125	0.103205	0.785697
	MFSD14B|84641|23376	337.155	254.941	0.754302	0.975492	0.103255	0.785697
	NUP37|79023|29929	1878.36	2339.99	1.24612	1.03151	0.103354	0.786024
	KDM6B|23135|29012	73.2714	112.196	1.53222	1.01611	0.103564	0.787186
	C20orf196|149840|26318	146.367	205.463	1.41229	1.02025	0.104016	0.788064
	FBXO48|554251|33857	417.921	523.249	1.25109	1.03116	0.104188	0.788064
	GLRX5|51218|20134	462.197	364.087	0.787524	0.97177	0.104189	0.788064
	GOLGA3|2802|4426	581.41	455.431	0.783327	0.972238	0.104051	0.788064
	IRAK2|3656|6113	536.617	418.225	0.777571	0.973593	0.103915	0.788064
	LOC100130705|100130705|NA	128.385	86.4711	0.681148	0.98167	0.104089	0.788064
	NIPAL1|152519|27194	726.17	857.94	1.18318	1.04125	0.104163	0.788064
	STX17-AS1|441461|51174	183.347	249.513	1.36829	1.02267	0.103828	0.788064
	TMEM59|9528|1239	283.14	371.942	1.31366	1.02571	0.103885	0.788064
	ABHD15|116236|26971	672.64	532.936	0.792313	0.970668	0.104618	0.788432
	ACTR6|64431|24025	595.292	750.51	1.26131	1.0303	0.104613	0.788432
	ARF1|375|652	638.081	465.404	0.729493	0.977494	0.104312	0.788432
	CENPA|1058|1851	841.991	688.584	0.816241	0.966759	0.105057	0.788432
	FOXA1|3169|5021	67.4414	43.2466	0.633962	0.985118	0.105032	0.788432
	IMPAD1|54928|26019	293.874	220.018	0.744917	0.976785	0.105035	0.788432
	MRPL49|740|1176	1083.38	1297.26	1.19732	1.04602	0.104477	0.788432
	RGS5|8490|10001	683.014	877.612	1.28718	1.02773	0.10484	0.788432
	RRP7BP|91695|30454	890.015	702.045	0.786343	0.971261	0.104496	0.788432
	SAMD11|148398|28706	171.8	234.741	1.36652	1.02255	0.104441	0.788432
	SLC3A2|6520|11026	3084.05	2582.5	0.836597	0.963042	0.104734	0.788432
	STBD1|8987|24854	171.058	230.959	1.36417	1.02244	0.104693	0.788432
	TEAD4|7004|11717	340.735	250.698	0.735217	0.978009	0.105086	0.788432
	VSIG10L|147645|27111	79.1027	114.895	1.46514	1.01829	0.104865	0.788432
	WDR41|55255|25601	728.458	887.976	1.22005	1.0354	0.104949	0.788432
	EHMT1-IT1|643210|48714	90.3049	56.3212	0.629645	0.9855	0.105145	0.788442
	AZIN1-AS1|100506753|51558	1406.81	1130.94	0.803278	0.970088	0.10541	0.78846
	CNNM4|26504|105	451.403	356.598	0.786051	0.971699	0.1056	0.78846
	FXN|2395|3951	232.075	175.952	0.758974	0.975277	0.10529	0.78846
	GTF2H1|2965|4655	542.181	422.645	0.781812	0.972452	0.105537	0.78846
	LINC01842|101928845|52656	82.7789	121.233	1.45918	1.01783	0.10553	0.78846
	LMLN|89782|15991	1065.22	1277.1	1.19981	1.03994	0.105554	0.78846
	NOV|4856|7885	106.779	157.97	1.46423	1.01771	0.105482	0.78846
	RAD18|56852|18278	783.676	937.165	1.19411	1.03965	0.105544	0.78846
	KDM5D|8284|11115	24.9913	62.9299	2.48647	1.00765	0.105724	0.788539
	TMEM177|80775|28143	1430.38	1705.31	1.19245	1.03887	0.105674	0.788539
	AP4S1|11154|575	924.814	1138.64	1.23177	1.03339	0.107681	0.789446
	ASB13|79754|19765	1016.57	792.292	0.779018	0.973183	0.106362	0.789446
	C16orf86|388284|33755	42.8542	21.1032	0.499878	0.990384	0.106297	0.789446
	C17orf49|124944|28737	708.447	571.752	0.806023	0.968778	0.107564	0.789446
	C7orf13|129790|17126	625.527	771.14	1.23395	1.0329	0.10673	0.789446
	CANX|821|1473	963.628	747.359	0.77418	0.973849	0.10695	0.789446
	CASC10|399726|31448	330.148	424.96	1.28753	1.02774	0.106082	0.789446
	CBFB|865|1539	482.341	343.076	0.709232	0.98063	0.107013	0.789446
	CRTC3-AS1|101926895|51433	806.61	1001.39	1.24064	1.03208	0.107607	0.789446
	CTC1|80169|26169	773.776	937.112	1.21131	1.03581	0.108487	0.789446
	ENOSF1|55556|30365	1159.94	1375.91	1.18735	1.04	0.107507	0.789446
	FAM171A1|221061|23522	55.191	31.7447	0.574723	0.988133	0.108286	0.789446
	FRY|10129|20367	7.6902	21.9352	2.64492	1.00717	0.108428	0.789446
	GZMM|3004|4712	363.635	270.394	0.746748	0.974779	0.108126	0.789446
	HERPUD2|64224|21915	504.776	615.957	1.22024	1.03447	0.106801	0.789446
	HNF1B|6928|11630	192.246	254.169	1.322	1.02476	0.108024	0.789446
	INTS12|57117|25067	892.322	1095.31	1.22814	1.03372	0.106681	0.789446
	IPO5P1|100132815|49687	460.191	593.676	1.28403	1.02764	0.108567	0.789446
	LBR|3930|6518	73.9062	113.211	1.53514	1.0159	0.106846	0.789446
	LINC00641|283624|27511	280.634	197.448	0.705633	0.980858	0.106041	0.789446
	LINC01096|285548|27739	46.5019	24.9902	0.536147	0.98938	0.108294	0.789446
	LINC01273|101927541|50329	587.928	748.98	1.27619	1.02841	0.108246	0.789446
	LINC01530|729975|44320	91.1301	60.6882	0.657708	0.984193	0.108521	0.789446
	LOC283140|283140|NA	330.457	442.14	1.33655	1.02378	0.107898	0.789446
	LOC729683|729683|NA	155.857	103.175	0.670341	0.983607	0.10714	0.789446
	MAST4-AS1|101928794|40865	119.827	174.978	1.46184	1.01836	0.107389	0.789446
	MASTL|84930|19042	268.37	346.831	1.29808	1.02628	0.108347	0.789446
	MAVS|57506|29233	756.182	624.122	0.823819	0.962338	0.106395	0.789446
	NDUFC1|4717|7705	1098.33	1333.72	1.21548	1.03557	0.108174	0.789446
	NSUN3|63899|26208	574.875	708.516	1.2318	1.03466	0.106183	0.789446
	PNRC1|10957|17278	561.286	911.689	1.62447	1.01336	0.106173	0.789446
	PPP1R14B|26472|9057	173.447	120.33	0.6891	0.976675	0.106639	0.789446
	PSMC2|5701|9548	660.478	854.808	1.29642	1.02645	0.107738	0.789446
	PTTG1IP|754|13524	423.736	318.213	0.745497	0.977167	0.106184	0.789446
	PUF60|22827|17042	475.779	374.882	0.786287	0.971608	0.106203	0.789446
	RASGRP2|10235|9879	7.40568	19.2257	2.65206	1.0072	0.107655	0.789446
	RASSF6|166824|20796	69.4145	111.891	1.58189	1.01435	0.107974	0.789446
	RECQL4|9401|9949	422.347	308.59	0.727031	0.980102	0.107324	0.789446
	RHOQ|23433|17736	155.632	109.675	0.702168	0.98311	0.106699	0.789446
	SMG7|9887|16792	478.811	358.7	0.747557	0.977566	0.107969	0.789446
	SOX18|54345|11194	152.9	108.59	0.705579	0.980687	0.106514	0.789446
	SPTSSB|165679|24045	258.205	360.528	1.39771	1.02038	0.108422	0.789446
	SSU72|29101|25016	563.103	464.004	0.822259	0.966028	0.107844	0.789446
	TMEM17|200728|26623	144.895	198.78	1.38319	1.02459	0.108516	0.789446
	TOMM40L|84134|25756	80.8141	49.8299	0.616862	0.986165	0.106869	0.789446
	TRIM15|89870|16284	308.262	389.963	1.27203	1.02921	0.107409	0.789446
	TRIQK|286144|27828	338.201	450.419	1.3331	1.02666	0.108282	0.789446
	ZCCHC9|84240|25424	1415.97	1794.04	1.26768	1.03665	0.106542	0.789446
	COPB1|1315|2231	1052.1	799.929	0.758417	0.976537	0.108763	0.789786
	MYRF|745|1181	61.4343	36.9285	0.600412	0.986938	0.108774	0.789786
	PER3|8863|8847	115.084	73.3369	0.639963	0.9852	0.108783	0.789786
	NEK5|341676|7748	223.64	288.478	1.2907	1.02682	0.108842	0.789802
	FKBP14|55033|18625	516.535	692.511	1.33994	1.02353	0.109005	0.79054
	VWA5B2|90113|25144	64.4045	36.0633	0.568362	0.988509	0.109058	0.79054
	HYOU1|10525|16931	318.504	241.766	0.758071	0.976415	0.109146	0.790769
	ACOX3|8310|121	481.42	634.756	1.32062	1.02444	0.109663	0.791634
	DAGLA|747|1165	95.1184	59.8314	0.618947	0.986438	0.109513	0.791634
	POMT1|10585|9202	579.176	439.823	0.75777	0.977329	0.109408	0.791634
	RPL35|11224|10344	2473.44	2073.86	0.838459	0.960279	0.109546	0.791634
	RPS6KC1|26750|10439	365.306	289.717	0.789069	0.972852	0.109482	0.791634
	SLC17A5|26503|10933	318.175	426.014	1.34401	1.02277	0.109648	0.791634
	SRPK2|6733|11306	865.628	1054.33	1.21828	1.03455	0.109756	0.791634
	TOB1-AS1|400604|44340	777.562	935.592	1.20662	1.03508	0.109777	0.791634
	TRIM28|10155|16384	1123.41	843.698	0.749409	0.977131	0.109761	0.791634
	MARCKSL1|65108|7142	835.392	658.291	0.783961	0.973018	0.10985	0.791751
	ACSF2|80221|26101	66.199	98.9629	1.48829	1.01623	0.112717	0.79189
	ADNP|23394|15766	425.745	313.767	0.735237	0.976013	0.110072	0.79189
	ADO|84890|23506	549.447	439.693	0.798072	0.971675	0.110836	0.79189
	AKAP3|10566|373	404.957	508.473	1.25803	1.02917	0.11177	0.79189
	ARHGAP40|343578|16226	237.501	319.287	1.34769	1.02341	0.113458	0.79189
	B9D2|80776|28636	323.067	404.01	1.25011	1.03087	0.111233	0.79189
	BBS12|166379|26648	146.494	200.35	1.37108	1.02189	0.11138	0.79189
	BMP1|649|1067	222.591	162.208	0.728612	0.97906	0.113303	0.79189
	BTD|686|1122	1371.76	1677.91	1.22431	1.03714	0.111322	0.79189
	BTF3L4|91408|30547	754.923	959.544	1.27266	1.02767	0.112055	0.79189
	C6orf136|221545|21301	462.989	376.354	0.8129	0.970664	0.113201	0.79189
	C6orf62|81688|20998	304.899	223.657	0.734432	0.977136	0.11086	0.79189
	CAMK2N2|94032|24197	83.2132	55.1594	0.663731	0.984302	0.113961	0.79189
	CAMSAP1|157922|19946	157.293	97.461	0.615799	0.986527	0.112918	0.79189
	CDADC1|81602|20299	996.221	1191.94	1.1986	1.03651	0.110868	0.79189
	CDK4|1019|1773	815.391	980.405	1.20221	1.03611	0.113348	0.79189
	CETN4P|729338|35450	197.467	259.11	1.31559	1.02439	0.112743	0.79189
	CNDP2|55748|24437	97.6696	57.6997	0.593699	0.987761	0.113053	0.79189
	COQ4|51117|19693	848.769	695.004	0.820141	0.967393	0.111568	0.79189
	CPD|1362|2301	1359.16	1143.02	0.839563	0.963447	0.113603	0.79189
	CPNE2|221184|2315	146.838	99.4921	0.676221	0.98356	0.113348	0.79189
	CYB5A|1528|2570	379.696	297.799	0.783218	0.974036	0.111404	0.79189
	DGKH|160851|2854	20.4842	7.55861	0.371318	0.993594	0.113067	0.79189
	DNM1L|10059|2973	1233.96	1563.77	1.26856	1.02802	0.113143	0.79189
	DOPEY1|23033|21194	338.658	258.537	0.761833	0.976066	0.112224	0.79189
	DTX3|196403|24457	73.1992	45.4021	0.625445	0.986387	0.112545	0.79189
	EGFL8|80864|13944	24.3655	10.9102	0.438185	0.991974	0.110445	0.79189
	EHMT1|79813|24650	204.374	149.402	0.73241	0.979524	0.109961	0.79189
	ERCC4|2072|3436	776.72	634.228	0.815152	0.968573	0.111345	0.79189
	FOXRED2|80020|26264	393.934	314.309	0.797906	0.971048	0.113792	0.79189
	GATM|2628|4175	1260.15	1614.82	1.28208	1.0272	0.110956	0.79189
	GCDH|2639|4189	560.229	674.552	1.20397	1.03563	0.112276	0.79189
	GLIPR2|152007|18007	683.074	567.899	0.829019	0.965254	0.110617	0.79189
	GMEB1|10691|4370	42.6568	21.8363	0.506306	0.990436	0.112373	0.79189
	GRAMD1C|54762|25252	73.4956	116.142	1.56012	1.01488	0.111843	0.79189
	GSG2|83903|19682	692.271	560.419	0.809156	0.969057	0.110482	0.79189
	GTF2E1|2960|4650	719.424	903.297	1.25588	1.02891	0.111887	0.79189
	HIF1AN|55662|17113	1148.91	956.994	0.831985	0.966048	0.113917	0.79189
	JADE1|79960|30027	349.466	263.271	0.752765	0.976872	0.111386	0.79189
	KLHL7-AS1|100775104|43431	1997.33	2364.43	1.18342	1.03897	0.113964	0.79189
	LBX2-AS1|151534|25136	601.77	728.992	1.21519	1.03425	0.113273	0.79189
	LETM1|3954|6556	386.906	293.547	0.754636	0.977243	0.11315	0.79189
	LINC00674|100499466|44355	601.229	754.432	1.25595	1.02927	0.111074	0.79189
[truncated: 13,784 more rows]

## Sheet: C. DE Body HIF1Ako Norm|Hypox
PRO-seq gene body DESeq2 Results for HCT116 HIF1A-/- (90min hypoxia vs. Normoxia)
[truncated: 17,134 more rows]

[truncated: 6 more sheets: D. DE TSS HIF1Ako Norm|Hypox, E. DE TSS Norm WT|HIF1Ako, F. DE Body Norm WT|HIF1Ako, G. DE Body Hypox WT|HIF1Ako, H. WT Pausing, I. HIF1Ako Pausing]
