# Supplementary material for: Multi-omics analysis reveals contextual tumor suppressive and oncogenic gene modules within the acute hypoxic response
Source: Nat Commun. 2021 Mar 2;12:1375. doi: 10.1038/s41467-021-21687-2 (PMC7925689; doi:10.1038/s41467-021-21687-2)
Supplement: Supplementary file 5 — Supplementary Data 2 [file 41467_2021_21687_MOESM5_ESM.xlsx]

## Sheet: 90min UP genes vs. published UP
Genes induced in response to acute hypoxia (PRO-seq upregulation at 90 min) in HCT116 wild-type cells
	Gene ID	Proximal HIF1A peak	Distal HIF1A peak	Upregulated by RNA-seq	Previously Reported		References:
	BNIP3	(A549, H460, HCT116)	(A549, H460)	(A549, H460, HCT116)	(1, 3, 5, 6, 7, 8, 9, 11, 13, 14, 15, 16, 17, 19, 20, 21, 22, 23)		1	D. Khurana. HypoxiaDB. A database of hypoxia regulated proteins. http://www.hypoxiadb.com/ (2013).
	BNIP3L		(RKO)	(A549, H460, HCT116, RKO)	(1, 2, 3, 5, 6, 7, 8, 9, 11, 12, 13, 15, 16, 19, 20, 21, 23)		2	A. Subramanian et al., Gene set enrichment analysis: a knowledge-based approach for interpreting genome-wide expression profiles. Proc Natl Acad Sci U S A 102, 15545-15550 (2005).
	VEGFA	(A549, H460, HCT116, RKO)	(A549, H460)	(A549, RKO)	(1, 2, 3, 5, 6, 7, 8, 9, 12, 14, 15, 16, 17, 19, 20, 21, 22)		3	B. Tawk et al., Comparative analysis of transcriptomics based hypoxia signatures in head- and neck squamous cell carcinoma. Radiother Oncol 118, 350-358 (2016).
	PGK1	(A549, H460, HCT116, RKO)	(A549, H460)	(A549, HCT116, RKO)	(1, 2, 3, 5, 6, 7, 8, 9, 13, 14, 16, 17, 19, 20, 21, 22, 23)		4	J. E. Weigand, J. N. Boeckel, P. Gellert, S. Dimmeler, Hypoxia-induced alternative splicing in endothelial cells. PLoS One 7, e42697 (2012).
	P4HA1	(A549, H460, HCT116, RKO)		(A549, H460, HCT116, RKO)	(1, 2, 3, 5, 6, 7, 9, 11, 13, 14, 15, 16, 17, 19, 21, 22, 23)		5	B. Thienpont et al., Tumour hypoxia causes DNA hypermethylation by reducing TET activity. Nature 537, 63-68 (2016).
	SLC2A1	(H460, HCT116, RKO)	(A549, HCT116, RKO)	(A549, HCT116, RKO)	(1, 2, 3, 5, 6, 7, 9, 11, 12, 13, 14, 17, 19, 20, 21, 22, 23)		6	M. C. Chan et al., Tuning the Transcriptional Response to Hypoxia by Inhibiting Hypoxia-inducible Factor (HIF) Prolyl and Asparaginyl Hydroxylases. J Biol Chem 291, 20661-20673 (2016).
	NDRG1		(A549)	(A549, H460, HCT116, RKO)	(1, 2, 3, 5, 6, 7, 8, 11, 13, 15, 16, 17, 19, 21, 22, 23)		7	G. P. Elvidge et al., Concordant regulation of gene expression by hypoxia and 2-oxoglutarate-dependent dioxygenase inhibition: the role of HIF-1alpha, HIF-2alpha, and other pathways. J Biol Chem 281, 15215-15226 (2006).
	ANGPTL4	(A549, H460, HCT116, RKO)	(A549, RKO)	(A549, H460, HCT116, RKO)	(1, 2, 3, 5, 6, 7, 8, 11, 12, 13, 15, 16, 17, 19, 23)		8	P. Fardin et al., A biology-driven approach identifies the hypoxia gene signature as a predictor of the outcome of neuroblastoma patients. Mol Cancer 9, 185 (2010).
	DDIT4	(A549, H460, HCT116, RKO)	(A549, H460, HCT116, RKO)	(A549, H460, HCT116, RKO)	(1, 2, 3, 5, 6, 7, 8, 13, 14, 15, 19, 20, 21, 22, 23)		9	A. L. Harris, Hypoxia--a key regulatory factor in tumour growth. Nat Rev Cancer 2, 38-47 (2002).
	ADM	(A549)		(H460, HCT116, RKO)	(1, 2, 3, 5, 6, 7, 9, 13, 15, 16, 19, 20, 21, 22, 23)		10	Y. Jiang et al., Gene expression profiling in a renal cell carcinoma cell line: dissecting VHL and hypoxia-dependent pathways. Mol Cancer Res 1, 453-462 (2003). (cancer)
	ENO2	(A549, H460, HCT116, RKO)	(H460, HCT116)	(A549, H460, HCT116, RKO)	(1, 2, 3, 5, 6, 7, 11, 12, 13, 15, 16, 19, 21, 23)		11	Y. Jiang et al., Gene expression profiling in a renal cell carcinoma cell line: dissecting VHL and hypoxia-dependent pathways. Mol Cancer Res 1, 453-462 (2003). (normal)
	ALDOA	(A549, H460, HCT116, RKO)	(HCT116)	(A549, H460, HCT116, RKO)	(1, 2, 3, 5, 6, 9, 12, 13, 14, 17, 19, 20, 22, 23)		12	H. Kim et al., Analysis of the effect of aging on the response to hypoxia by cDNA microarray. Mech Ageing Dev 124, 941-949 (2003).
	MXI1	(A549, H460, HCT116, RKO)	(A549, H460, HCT116, RKO)	(A549, H460, HCT116, RKO)	(1, 2, 3, 5, 6, 7, 8, 13, 15, 16, 19, 20, 21)		13	A. J. Krieg et al., Regulation of the histone demethylase JMJD1A by hypoxia-inducible factor 1 alpha enhances hypoxic gene expression and tumor growth. Mol Cell Biol 30, 344-353 (2010).
	LDHA	(A549, H460, HCT116, RKO)	(H460, RKO)	(A549, H460, HCT116, RKO)	(1, 2, 3, 5, 6, 9, 12, 13, 17, 19, 20, 21, 22)		14	M. O. Leonard, D. C. Cottell, C. Godson, H. R. Brady, C. T. Taylor, The role of HIF-1 alpha in transcriptional regulation of the proximal tubular epithelial cell response to hypoxia. J Biol Chem 278, 40296-40304 (2003).
	HK2	(A549, H460, HCT116, RKO)		(A549, H460, HCT116, RKO)	(1, 2, 3, 5, 6, 7, 9, 13, 16, 19, 20, 22, 23)		15	D. J. Manalo et al., Transcriptional regulation of vascular endothelial cell responses to hypoxia by HIF-1. Blood 105, 659-669 (2005).
	PFKP		(A549, H460, HCT116, RKO)	(A549, HCT116)	(1, 2, 5, 6, 7, 9, 12, 13, 14, 19, 21, 22, 23)		16	S. M. Mense et al., Gene expression profiling reveals the profound upregulation of hypoxia-responsive genes in primary human astrocytes. Physiol Genomics 25, 435-449 (2006).
	PDK1	(A549, H460, HCT116, RKO)		(A549, HCT116, RKO)	(1, 2, 3, 5, 6, 7, 8, 13, 16, 19, 20, 21)		17	S. C. Winter et al., Relation of a hypoxia metagene derived from head and neck cancer to prognosis of multiple cancers. Cancer Res 67, 3441-3449 (2007).
	KDM3A	(A549, H460, HCT116, RKO)	(HCT116)	(A549, H460, HCT116, RKO)	(1, 2, 5, 6, 7, 8, 13, 14, 15, 16, 19, 20)		18	M. C. Bosco et al., Hypoxia modulates the gene expression profile of immunoregulatory receptors in human mature dendritic cells: identification of TREM-1 as a novel hypoxic marker in vitro and in vivo. Blood 117, 2625-2639 (2011).
	BHLHE40	(A549, H460, HCT116, RKO)	(A549, H460, HCT116, RKO)	(A549, H460, HCT116, RKO)	(1, 2, 5, 6, 7, 8, 9, 13, 14, 15, 16, 19)		19	M. Batie et al., Hypoxia induces rapid changes to histone methylation and reprograms chromatin. Science 363, 1222-1226 (2019).
	CCNG2	(A549, H460, HCT116, RKO)		(A549, H460, HCT116, RKO)	(1, 2, 5, 6, 7, 9, 13, 14, 15, 19, 20, 21)		20	Y. Benita et al., An integrative genomics approach identifies Hypoxia Inducible Factor-1 (HIF-1)-target genes that form the core response to hypoxia. Nucleic Acids Res 37, 4587-4602 (2009).
	SERPINE1	(A549, RKO)	(A549, HCT116, RKO)	(A549, HCT116)	(1, 2, 5, 6, 7, 11, 13, 14, 15, 19, 20, 21)		21	A. Ortiz-Barahona, D. Villar, N. Pescador, J. Amigo, L. del Peso, Genome-wide identification of hypoxia-inducible factor binding sites and target genes by a probabilistic model integrating transcription-profiling data and in silico binding site prediction. Nucleic Acids Res 38, 2332-2345 (2010).
	STC2	(A549, H460, HCT116)	(H460)	(HCT116)	(1, 2, 5, 6, 7, 11, 13, 14, 15, 16, 19, 21)		22	F. M. Buffa, A. L. Harris, C. M. West, C. J. Miller, Large meta-analysis of multiple cancers reveals a common, compact and highly prognostic hypoxia metagene. Br J Cancer. 2010 Jan 19;102(2):428-35.
	GBE1	(A549, H460, HCT116, RKO)	(RKO)	(A549, H460, HCT116, RKO)	(1, 2, 3, 5, 6, 7, 13, 15, 16, 19, 21, 23)		23	H. B. Ragnum, L. Vlatkovic , A. K. Lie, K. Axcrona, C. H. Julin, K. M. Frikstad, K. H. Hole, T. Seierstad, H. Lyng, The tumour hypoxia marker pimonidazole reflects a transcriptional programme associated with aggressive prostate cancer. Br J Cancer. 2015 Jan 20;112(2):382-90.
	FAM162A	(A549, H460, HCT116, RKO)		(A549, H460, HCT116, RKO)	(1, 2, 3, 5, 6, 7, 8, 11, 13, 16, 19, 23)
	ALDOC	(A549, H460, HCT116, RKO)	(RKO)	(A549, H460, HCT116, RKO)	(1, 2, 3, 6, 7, 8, 11, 12, 13, 16, 19, 23)
	PFKFB3	(A549, H460, RKO)	(A549, RKO)	(HCT116, RKO)	(1, 2, 3, 5, 6, 7, 13, 16, 19, 20, 21, 23)
	TPI1	(A549, H460, HCT116)	(RKO)	(A549)	(1, 2, 3, 5, 6, 8, 12, 13, 17, 19, 20, 22)
	SLC2A3	(H460)	(A549, H460, HCT116)	(A549, HCT116, RKO)	(1, 2, 5, 6, 8, 9, 14, 15, 16, 19, 21)
	MAFF	(A549, H460, HCT116, RKO)	(A549, HCT116)	(H460, HCT116, RKO)	(1, 2, 3, 5, 6, 7, 13, 15, 16, 19, 21)
	EGLN1	(A549, H460, HCT116, RKO)		(H460, HCT116, RKO)	(1, 5, 6, 7, 8, 13, 15, 16, 19, 20, 21)
	AK4	(A549, H460, HCT116, RKO)		(A549, H460, HCT116)	(2, 5, 6, 7, 8, 11, 13, 14, 15, 17, 19)
	ENO1	(A549, H460, HCT116, RKO)	(RKO)	(HCT116)	(1, 2, 3, 5, 6, 9, 13, 19, 20, 21, 22)
	GAPDH	(A549, H460, HCT116, RKO)	(H460)	(A549, H460, HCT116)	(1, 2, 5, 6, 9, 13, 17, 19, 20, 21, 22)
	PGM1		(H460, HCT116, RKO)	(A549, HCT116)	(1, 2, 5, 6, 7, 8, 10, 13, 15, 19, 23)
	PLIN2	(H460, HCT116, RKO)	(A549, H460, HCT116)	(A549, HCT116, RKO)	(1, 2, 6, 7, 11, 12, 13, 14, 16, 19)
	GYS1	(A549, HCT116, RKO)	(A549, H460, HCT116)	(A549, H460, HCT116)	(1, 2, 5, 6, 7, 12, 13, 19, 20, 21)
	INSIG2	(A549, H460, RKO)		(A549, H460, HCT116, RKO)	(1, 3, 5, 6, 7, 13, 16, 19, 21, 23)
	PPFIA4	(A549, H460, HCT116)		(A549, HCT116)	(1, 2, 3, 5, 6, 7, 13, 16, 19, 23)
	PLOD2	(A549)	(A549)	(A549, HCT116)	(1, 5, 6, 11, 13, 15, 16, 19, 21, 23)
	PFKFB4			(HCT116, RKO)	(1, 5, 6, 8, 14, 16, 17, 19, 21, 23)
	ZNF395	(A549, RKO)	(A549, H460, HCT116, RKO)	(A549)	(1, 5, 6, 7, 8, 11, 15, 19, 21, 23)
	ANKRD37	(A549, H460, HCT116, RKO)	(HCT116)	(A549, H460, HCT116, RKO)	(3, 5, 6, 8, 16, 17, 19, 20, 22, 23)
	PAM			(A549, H460, HCT116, RKO)	(1, 2, 5, 6, 7, 13, 15, 19, 21)
	NFIL3	(A549, H460, HCT116, RKO)	(RKO)	(H460, HCT116, RKO)	(1, 2, 6, 7, 13, 14, 16, 19, 21)
	PDGFB	(HCT116)	(A549, H460, HCT116)	(A549, HCT116)	(1, 2, 5, 6, 7, 9, 14, 15, 19)
	EGLN3		(A549, H460, HCT116)	(A549, H460, HCT116)	(1, 3, 6, 7, 8, 15, 19, 20, 21)
	ZNF292	(A549, H460, HCT116, RKO)	(A549)		(1, 2, 5, 6, 7, 13, 15, 19, 21)
	GPI		(A549, H460, HCT116, RKO)	(A549, H460, HCT116, RKO)	(1, 2, 5, 6, 16, 19, 20, 22, 23)
	RAB20	(H460, HCT116)		(A549, HCT116, RKO)	(1, 5, 6, 11, 13, 18, 19, 21)
	RBPJ	(A549, H460, HCT116, RKO)	(HCT116)	(HCT116, RKO)	(1, 2, 5, 6, 7, 13, 16, 19)
	RRAGD	(H460, HCT116)		(HCT116)	(1, 2, 5, 6, 7, 13, 19, 21)
	TMEM45A	(A549, H460, HCT116, RKO)		(A549, HCT116, RKO)	(1, 2, 6, 7, 13, 15, 19, 23)
	SAP30	(A549, H460, HCT116, RKO)	(RKO)	(HCT116, RKO)	(2, 5, 6, 13, 14, 19, 21, 23)
	CSRP2	(H460, RKO)	(RKO)	(A549, H460, HCT116, RKO)	(1, 2, 5, 6, 7, 13, 21)
	INSIG1	(H460, RKO)	(A549, RKO)	(A549, H460, HCT116, RKO)	(1, 3, 5, 13, 16, 19, 21)
	TNIP1		(A549, H460, HCT116, RKO)	(A549, HCT116, RKO)	(5, 6, 8, 13, 18, 19, 21)
	HILPDA	(A549, H460, HCT116, RKO)	(HCT116)	(H460, HCT116, RKO)	(6, 7, 11, 13, 16, 17, 19)
	CITED2	(H460, HCT116, RKO)		(H460, HCT116, RKO)	(1, 2, 5, 6, 7, 11, 20)
	GPRC5A	(HCT116)	(A549, HCT116)	(H460, HCT116, RKO)	(1, 5, 6, 7, 11, 13, 19)
	TIPARP		(RKO)	(HCT116)	(1, 2, 6, 7, 13, 16, 21)
	LOXL2		(A549, RKO)	(A549, H460, HCT116)	(1, 5, 6, 7, 13, 15, 19)
	FUT11	(A549, H460, HCT116, RKO)	(A549, HCT116)	(A549, H460, HCT116, RKO)	(5, 6, 8, 13, 16, 19, 23)
	RNASE4		(A549, H460, HCT116, RKO)	(A549, HCT116, RKO)	(1, 5, 6, 7, 15, 16, 23)
	PKM	(A549, H460, HCT116)		(HCT116)	(5, 6, 9, 13, 19, 20, 23)
	AKAP12	(H460, HCT116)	(A549)	(H460, HCT116)	(1, 2, 6, 7, 11, 13, 23)
	PGAM1	(A549, H460, HCT116, RKO)	(A549)	(A549, HCT116)	(3, 6, 13, 17, 19, 22, 23)
	PFKL	(A549, H460, HCT116, RKO)		(A549, HCT116, RKO)	(1, 2, 9, 19, 20, 21)
	KDM4B	(A549, H460, HCT116, RKO)		(A549, H460, HCT116, RKO)	(1, 6, 7, 16, 19, 20)
	ANKZF1	(A549, H460, RKO)	(A549, H460, HCT116)	(A549, H460, HCT116, RKO)	(1, 2, 6, 7, 13, 19)
	QSOX1	(A549)	(A549, HCT116, RKO)	(A549, HCT116, RKO)	(1, 5, 6, 7, 13, 19)
	BTG1	(H460, HCT116, RKO)		(A549, H460, HCT116, RKO)	(1, 2, 5, 6, 8, 21)
	SFXN3	(H460, RKO)	(A549, H460, HCT116, RKO)	(A549, HCT116, RKO)	(1, 5, 6, 7, 19, 21)
	KLHL24			(A549, H460, HCT116, RKO)	(1, 2, 5, 7, 16, 21)
	VKORC1	(A549, H460, HCT116, RKO)	(HCT116)	(A549, RKO)	(1, 5, 6, 13, 19, 21)
	WSB1	(H460, HCT116, RKO)	(A549, RKO)	(A549)	(1, 2, 3, 6, 7, 13)
	SLC6A6	(A549, H460, HCT116, RKO)	(A549)	(HCT116)	(1, 2, 5, 6, 19, 21)
	MPI	(A549, H460, HCT116, RKO)		(H460, HCT116, RKO)	(1, 5, 6, 13, 19, 21)
	HK1	(A549, H460)		(H460, HCT116, RKO)	(2, 9, 13, 19, 20, 21)
	ASPH	(H460, HCT116, RKO)	(H460)	(HCT116)	(1, 6, 7, 11, 13, 16)
	STARD4	(H460, HCT116)	(A549)	(HCT116, RKO)	(1, 5, 6, 13, 16, 21)
	GLRX	(H460)	(H460, RKO)	(H460, HCT116)	(1, 2, 3, 6, 7, 19)
	EFNA3		(A549, H460, HCT116, RKO)	(A549, H460, HCT116)	(1, 2, 6, 7, 13, 19)
	YEATS2	(H460, HCT116, RKO)		(A549)	(1, 5, 6, 7, 13, 21)
	SPRY1	(A549, H460, HCT116)		(HCT116)	(5, 6, 7, 13, 19, 23)
	DPYSL4		(A549, H460)	(A549, H460, HCT116)	(1, 2, 5, 6, 7, 23)
	PLOD1		(A549, HCT116, RKO)	(HCT116, RKO)	(1, 8, 15, 19, 21, 23)
	ERO1L	(H460, HCT116, RKO)		(A549, H460, HCT116, RKO)	(1, 3, 6, 19, 21, 23)
	PNRC1	(A549, H460, HCT116, RKO)	(A549)	(A549, HCT116, RKO)	(2, 5, 6, 13, 21)
	KCTD11	(A549, H460, HCT116, RKO)	(A549)	(A549, H460, HCT116, RKO)	(3, 6, 13, 17, 19)
	PDK3	(A549, H460, HCT116)	(A549)	(A549, HCT116, RKO)	(1, 2, 6, 19, 21)
	EFEMP2	(A549, H460)	(A549, HCT116, RKO)	(A549, H460, HCT116, RKO)	(1, 5, 6, 13, 19)
	ERRFI1		(H460)	(A549, H460, HCT116, RKO)	(1, 2, 5, 6, 19)
	RIOK3	(A549, H460)		(HCT116, RKO)	(5, 6, 16, 19, 21)
	BCKDK	(H460, HCT116, RKO)	(A549, HCT116)	(H460, HCT116)	(1, 6, 13, 19, 21)
	FOSL2	(H460)	(A549, HCT116)	(H460, HCT116, RKO)	(1, 2, 6, 14, 19)
	SCARB1		(A549, H460, HCT116)	(A549, HCT116)	(1, 2, 5, 6, 7)
	ELF3		(HCT116)	(H460, HCT116)	(1, 5, 6, 7, 19)
	UGP2	(A549, H460)	(RKO)		(2, 11, 19, 20, 21)
	WDR54	(A549, H460, HCT116, RKO)	(RKO)	(A549, RKO)	(6, 13, 16, 19, 23)
	NARF	(A549, H460, HCT116, RKO)	(RKO)	(A549, H460, HCT116, RKO)	(1, 6, 13, 15)
	RIMKLA	(A549, HCT116, RKO)	(HCT116)	(A549, HCT116, RKO)	(5, 6, 13, 19)
	PPP2R5B	(H460)		(A549, HCT116, RKO)	(5, 6, 13, 19)
	TNFAIP8		(A549)	(A549, HCT116, RKO)	(1, 6, 7, 13)
	IRS2			(A549, H460, HCT116, RKO)	(2, 6, 13, 21)
	C4orf3			(A549, H460, HCT116, RKO)	(5, 6, 16, 19)
	ZNF654			(A549)	(3, 6, 7, 19)
	KDM4C	(A549, H460, HCT116, RKO)	(A549, HCT116, RKO)	(H460, HCT116)	(6, 16, 19, 20)
	HIVEP2	(A549, H460)		(H460, HCT116)	(13, 15, 19, 21)
	BHLHE41	(H460, HCT116, RKO)	(RKO)	(H460, HCT116, RKO)	(1, 5, 16, 19)
	DPCD	(H460, RKO)		(H460, HCT116)	(5, 6, 13, 16)
	B3GNT4	(H460)	(H460)	(H460, HCT116)	(1, 5, 7, 19)
	RAB11FIP5	(H460)	(HCT116)	(HCT116)	(5, 6, 13, 21)
	FAM110C	(HCT116)	(RKO)	(H460, HCT116, RKO)	(5, 6, 16, 19)
	PTPRR		(RKO)	(HCT116, RKO)	(1, 15, 19, 21)
	SH3GL3			(HCT116)	(1, 5, 6, 7)
	NREP		(A549, RKO)	(A549, H460, HCT116)	(6, 7, 18, 19)
	PRELID2	(A549, H460, HCT116, RKO)		(RKO)	(5, 6, 13, 19)
	MTFP1	(A549, H460, HCT116, RKO)	(HCT116)	(H460)	(6, 8, 13, 19)
	PADI1		(A549, H460)	(A549)	(5, 6, 13, 19)
	PIK3IP1			(RKO)	(5, 6, 13, 19)
	SLC16A3		(A549, H460, HCT116, RKO)	(A549, HCT116, RKO)	(1, 14, 19, 23)
	SEC61G	(A549, H460, HCT116, RKO)		(HCT116)	(13, 19, 21, 22)
	PLEKHA2	(H460, RKO)	(A549, RKO)	(A549, HCT116, RKO)	(5, 6, 21)
	TCP11L2	(H460)	(H460)	(A549, HCT116, RKO)	(5, 6, 19)
	FANK1	(HCT116)		(A549, H460, HCT116, RKO)	(5, 6, 19)
	IL1RAP		(A549)	(A549, H460, HCT116, RKO)	(1, 13, 21)
	ACAP1		(A549, HCT116, RKO)	(A549, H460, HCT116, RKO)	(5, 6, 19)
	C4orf47		(HCT116)	(A549, H460, HCT116, RKO)	(5, 6, 19)
	OXSR1	(A549, H460, HCT116, RKO)	(H460, RKO)	(H460, HCT116)	(1, 13, 21)
	NAMPT	(A549, H460, HCT116, RKO)		(HCT116)	(1, 5, 16)
	RLF	(A549, H460, HCT116, RKO)	(RKO)	(HCT116, RKO)	(1, 6, 7)
	SERTAD2	(A549, H460, HCT116, RKO)	(H460, HCT116)	(HCT116, RKO)	(11, 13, 21)
	SLC35E1	(A549, H460, HCT116, RKO)	(A549, RKO)	(HCT116)	(11, 13, 21)
	CLK3	(A549, H460, HCT116, RKO)	(A549, RKO)	(H460, HCT116, RKO)	(13, 16, 21)
	RCOR2	(A549, H460, HCT116, RKO)	(RKO)	(HCT116)	(5, 19, 20)
	NCKIPSD	(A549, H460, HCT116, RKO)	(A549)	(H460, HCT116, RKO)	(5, 6, 13)
	LGALS8	(A549, H460, RKO)	(H460)	(H460, HCT116)	(1, 19, 21)
	OSMR	(A549, H460)		(HCT116)	(13, 16, 19)
	SH3D21	(A549, HCT116, RKO)		(A549, HCT116, RKO)	(5, 6, 19)
	PPP1R13L	(A549, HCT116)	(HCT116)	(A549, HCT116, RKO)	(1, 13, 15)
	CDA	(A549)	(A549, H460, RKO)	(A549, H460, HCT116)	(1, 5, 19)
	RNF122	(A549)		(HCT116, RKO)	(5, 6, 19)
	SLC25A36	(H460, HCT116, RKO)		(HCT116, RKO)	(1, 13, 21)
	CDK19	(H460, RKO)		(A549, H460, HCT116)	(1, 15, 16)
	RYBP	(H460, RKO)		(HCT116)	(11, 13, 21)
	SLC1A1	(HCT116, RKO)	(RKO)	(A549, HCT116)	(5, 13, 19)
	TMEM145	(HCT116, RKO)	(A549, H460, RKO)	(A549, HCT116)	(5, 6, 19)
	BBX	(HCT116)		(H460, HCT116)	(1, 6, 7)
	BIRC3	(HCT116)	(A549, H460, HCT116, RKO)	(H460, HCT116, RKO)	(5, 6, 13)
	GPR155	(HCT116)		(H460, HCT116, RKO)	(5, 6, 19)
	ARRDC3	(RKO)	(A549)	(H460, HCT116, RKO)	(5, 6, 13)
	RAB3A			(HCT116, RKO)	(1, 5, 6)
	RASSF7		(HCT116)	(A549, HCT116)	(13, 19, 21)
	KIAA2013		(A549, HCT116, RKO)	(HCT116)	(16, 19, 21)
	ETS1			(H460, HCT116)	(2, 13, 20)
	RIPK4		(HCT116)	(HCT116)	(5, 11, 13)
	PAQR5		(A549, HCT116)	(H460, HCT116)	(5, 6, 19)
	SMAD9		(RKO)	(HCT116, RKO)	(5, 6, 19)
	PPME1	(A549, H460, RKO)	(A549)		(6, 10, 21)
	XPNPEP1	(H460, HCT116, RKO)			(2, 11, 19)
	ZNF160	(H460, HCT116, RKO)			(5, 6, 21)
	TPD52	(H460, HCT116)	(RKO)		(2, 13, 21)
	CHSY1	(H460)		(H460)	(13, 15, 21)
	PYGL	(H460)	(A549)	(A549)	(5, 6, 17)
	KLF10	(HCT116, RKO)	(HCT116, RKO)	(H460)	(1, 5, 21)
	IKBIP	(HCT116, RKO)			(5, 6, 13)
	UBE2O		(H460)		(1, 11, 13)
	THAP8			(RKO)	(5, 6, 16)
	SLC11A1		(HCT116, RKO)		(5, 6, 19)
	KIAA1715	(A549, H460, HCT116, RKO)		(H460, HCT116, RKO)	(6, 19, 21)
	ARID3A	(A549, H460, HCT116)	(A549, H460, HCT116)	(H460, HCT116, RKO)	(6, 19, 23)
	RNF24	(A549, RKO)	(RKO)	(A549, HCT116, RKO)	(13, 17)
	C8orf58	(A549, H460, HCT116, RKO)		(A549, H460, HCT116, RKO)	(6, 19)
	TBC1D8B	(A549, H460, HCT116)		(A549, HCT116, RKO)	(6, 19)
	S100A10	(A549, H460, RKO)	(H460)	(A549, HCT116, RKO)	(17, 19)
	BCKDHA	(A549, HCT116, RKO)	(HCT116)	(A549, H460, HCT116, RKO)	(1, 6)
	PTPRH	(A549)	(H460, HCT116, RKO)	(A549, HCT116, RKO)	(6, 19)
	HMGCL	(H460, HCT116)	(A549, H460)	(A549, H460, HCT116, RKO)	(1, 6)
	PPP1R3B	(H460, HCT116)	(H460)	(A549, HCT116, RKO)	(13, 19)
	COL13A1	(HCT116)	(A549)	(A549, H460, HCT116, RKO)	(5, 6)
	ARHGEF37	(HCT116)	(H460)	(A549, H460, HCT116, RKO)	(6, 19)
	HBP1		(RKO)	(A549, H460, HCT116, RKO)	(1, 21)
	SNX33		(A549, H460, HCT116, RKO)	(A549, HCT116, RKO)	(13, 19)
	SEMA4B		(A549, H460, HCT116, RKO)	(A549, HCT116, RKO)	(5, 6)
	SLC2A12			(A549, HCT116, RKO)	(5, 6)
	ANO6			(A549, H460, HCT116, RKO)	(6, 13)
	ZBTB25	(A549, H460, HCT116)		(A549)	(6, 16)
	MAPK7	(A549, H460, HCT116, RKO)	(H460, HCT116)	(H460, HCT116)	(11, 13)
	ALKBH5	(A549, H460, HCT116, RKO)		(H460, HCT116, RKO)	(13, 19)
	FAM210A	(A549, H460, HCT116, RKO)		(H460, HCT116)	(13, 19)
	RNMT	(A549, H460, HCT116, RKO)		(HCT116)	(19, 21)
	MIR210HG	(A549, H460, HCT116, RKO)	(HCT116)	(H460, HCT116, RKO)	(5, 19)
	PPP1R3E	(A549, H460, HCT116, RKO)		(HCT116, RKO)	(5, 6)
	DARS	(A549, H460, HCT116, RKO)		(A549, H460, HCT116)	(6, 21)
	FEM1C	(A549, H460, HCT116, RKO)	(A549, H460)	(H460, HCT116, RKO)	(6, 21)
	FBXO42	(A549, H460, HCT116)	(RKO)	(H460, HCT116)	(13, 21)
	FOXO3	(A549, H460, HCT116)		(H460, HCT116, RKO)	(2, 21)
	KDM5B	(A549, H460, RKO)	(HCT116)	(H460, HCT116, RKO)	(6, 13)
	MAP2K1	(A549, HCT116, RKO)		(A549, H460, HCT116)	(13, 19)
	TNFRSF10D	(A549, HCT116, RKO)	(HCT116)	(HCT116, RKO)	(5, 13)
	NR2F2-AS1	(A549, HCT116)	(RKO)	(A549, H460, HCT116)	(5, 19)
	GJA3	(A549, HCT116)	(A549, H460, RKO)	(HCT116, RKO)	(5, 6)
	HERC3	(A549, HCT116)		(H460, HCT116, RKO)	(5, 6)
	MAP3K15	(A549)	(RKO)	(H460, HCT116)	(5, 19)
	DHRS3	(H460, HCT116, RKO)	(A549, H460)	(H460, HCT116)	(1, 5)
	MOB3A	(H460, HCT116, RKO)	(A549, H460, HCT116)	(A549, H460, HCT116)	(13, 19)
	SIAH2	(H460, HCT116, RKO)		(HCT116)	(2, 13)
	NGLY1	(H460, HCT116, RKO)	(A549)	(H460, HCT116)	(5, 21)
	AVPI1	(H460, HCT116)	(HCT116, RKO)	(H460, HCT116)	(13, 21)
	FAM216A	(H460, HCT116)	(A549)	(H460, HCT116)	(6, 7)
	SAV1	(H460, RKO)		(HCT116, RKO)	(13, 21)
	C3orf58	(H460)	(RKO)	(A549, H460, HCT116)	(6, 19)
	LPIN3	(HCT116, RKO)		(H460, HCT116, RKO)	(5, 6)
	PER1	(HCT116)	(A549, H460, HCT116, RKO)	(HCT116, RKO)	(1, 6)
	KCMF1	(HCT116)	(A549, H460, HCT116)	(H460, HCT116)	(11, 13)
	FAM117B	(HCT116)	(A549, H460)	(H460, HCT116)	(6, 13)
	TMCC1	(RKO)	(RKO)	(A549, HCT116)	(1, 15)
	ATP7A			(H460, HCT116, RKO)	(1, 2)
	FA2H		(H460, HCT116)	(H460, HCT116, RKO)	(1, 19)
	CDCP1		(A549, H460)	(H460, HCT116)	(13, 19)
	SLCO1B3		(A549, HCT116, RKO)	(HCT116, RKO)	(17, 19)
	TES		(H460, RKO)	(HCT116)	(2, 13)
	FBXO32			(H460, HCT116, RKO)	(5, 13)
	PELI2			(HCT116, RKO)	(5, 15)
	CEP250			(H460, HCT116)	(6, 13)
	FOXN3			(H460, HCT116, RKO)	(6, 13)
	SEC14L2		(A549, H460, HCT116, RKO)	(A549, HCT116)	(6, 13)
	ALOXE3		(H460, RKO)	(HCT116, RKO)	(6, 19)
	LRP2BP			(H460, HCT116, RKO)	(6, 19)
	RNF223		(A549, HCT116, RKO)	(HCT116)	(6, 19)
	GABARAPL1			(H460, HCT116, RKO)	(6, 21)
	UPRT	(A549, H460, HCT116, RKO)		(RKO)	(13, 19)
	WDR45B	(A549, H460, HCT116, RKO)	(A549)		(5, 13)
	BHLHE40-AS1	(A549, H460, HCT116, RKO)			(5, 19)
	TFRC	(A549, H460, HCT116, RKO)		(RKO)	(9, 20)
	SMYD2	(H460, HCT116, RKO)			(1, 13)
	PGRMC2	(H460)	(A549)		(6, 19)
	ZNF511	(HCT116, RKO)	(A549, H460, HCT116, RKO)		(5, 6)
	SMAD7	(RKO)	(A549, H460, HCT116, RKO)	(RKO)	(13, 21)
	ZMYM2				(1, 13)
	WASF2			(RKO)	(1, 15)
	ID2			(RKO)	(1, 20)
	MGEA5		(HCT116)	(H460, RKO)	(1, 21)
	ENPEP				(1, 9)
	DIAPH2				(13, 15)
	ASB2				(5, 19)
	TUFT1		(A549)	(RKO)	(5, 21)
	KIAA1549L			(A549, H460, RKO)	(5, 6)
	GJC2		(A549, H460, HCT116, RKO)		(6, 19)
	BIK		(HCT116)		(9, 19)
	C7orf60	(H460, HCT116, RKO)	(RKO)	(H460, HCT116, RKO)	(6, 19)
	SDAD1P1	(A549, H460, HCT116, RKO)		n. d.	(5, 19)
	CORO1C	(A549, H460, HCT116)		(H460)	(17, 22)
	CCDC114	(A549, H460, HCT116, RKO)	(A549)	(A549, H460, HCT116, RKO)	(6).
	LINC01011	(A549, H460, HCT116, RKO)	(HCT116)	(A549, H460, HCT116, RKO)	(5).
	TLE6	(A549, HCT116)	(RKO)	(A549, HCT116, RKO)	(6).
	SLC2A1-AS1	(H460, HCT116, RKO)	(A549, HCT116, RKO)	(A549, HCT116, RKO)	(19).
	FAM63B	(H460, HCT116)		(A549, H460, HCT116, RKO)	(21).
	GPR160	(HCT116, RKO)	(RKO)	(A549, H460, HCT116, RKO)	(19).
	APAF1	(HCT116, RKO)		(A549, H460, HCT116, RKO)	(6).
	LTBP3	(HCT116)		(A549, H460, HCT116, RKO)	(1).
	CLMN			(A549, H460, HCT116, RKO)	(6).
	SLC45A1		(H460)	(A549, HCT116, RKO)	(6).
	CSRNP1	(A549, RKO)	(HCT116, RKO)	(H460, HCT116, RKO)	(5).
	PIGA	(A549, H460, HCT116, RKO)		(HCT116)	(21).
	CRKL	(A549, H460, HCT116, RKO)	(A549)	(H460, HCT116)	(13).
	FAM129B	(A549, H460, HCT116, RKO)		(H460, HCT116)	(13).
	C2orf81	(A549, H460, HCT116, RKO)	(RKO)	(H460, HCT116, RKO)	(6).
	SNAPC3	(A549, H460, HCT116, RKO)		(HCT116, RKO)	(1).
	HES1	(A549, H460, HCT116)		(H460, HCT116)	(15).
	ANKRD12	(A549, HCT116, RKO)	(RKO)	(H460, HCT116)	(21).
	RSBN1	(A549, HCT116, RKO)		(HCT116)	(21).
	SGSM2	(A549, HCT116, RKO)	(A549, HCT116, RKO)	(HCT116, RKO)	(13).
	RBM43	(A549, HCT116)		(HCT116, RKO)	(6).
	PARP16	(H460, HCT116, RKO)	(A549, HCT116, RKO)	(H460, HCT116)	(21).
	NEBL	(H460, HCT116)	(RKO)	(A549, H460, HCT116)	(19).
	PKD1	(H460)	(RKO)	(HCT116)	(11).
	NUDT13	(H460)	(A549)	(H460, HCT116, RKO)	(6).
	PTCH1	(H460)	(H460, HCT116, RKO)	(HCT116)	(5).
	PTPRM	(H460)		(HCT116)	(5).
	RNF19A	(H460)		(HCT116, RKO)	(18).
	CD109	(H460)	(A549)	(H460, HCT116, RKO)	(6).
	GOLGA8A	(HCT116, RKO)		(HCT116, RKO)	(21).
	INSR	(HCT116, RKO)	(HCT116)	(HCT116)	(15).
	RND3	(HCT116, RKO)		(HCT116)	(5).
	DCBLD1	(HCT116, RKO)		(H460, HCT116)	(3).
	LINC00511	(HCT116)		(HCT116)	(19).
	ICAM5	(HCT116)	(RKO)	(H460, HCT116, RKO)	(1).
	SMAD3	(HCT116)	(A549, RKO)	(HCT116, RKO)	(1).
	DHX40	(RKO)		(H460, HCT116)	(6).
	CHD2		(A549, RKO)	(H460, HCT116, RKO)	(21).
	CUL4B			(H460, HCT116)	(21).
	PHF3		(H460)	(HCT116)	(21).
	RICTOR			(HCT116)	(21).
	SERINC1			(HCT116, RKO)	(21).
	TMF1			(HCT116)	(21).
	C6orf223		(A549, H460, HCT116)	(A549, HCT116, RKO)	(19).
	DHX32			(H460, HCT116)	(19).
	KDM6B		(RKO)	(H460, HCT116)	(19).
	LANCL3		(RKO)	(HCT116)	(19).
	LINC00887		(A549, H460, HCT116)	(A549, H460, HCT116)	(19).
	RAB40C		(HCT116, RKO)	(A549, HCT116)	(19).
	NEDD9		(A549, H460)	(HCT116)	(15).
	ARID3B		(HCT116, RKO)	(H460, HCT116, RKO)	(13).
	BFSP1		(A549, RKO)	(H460, HCT116)	(13).
	CAST		(HCT116)	(H460, HCT116)	(13).
	MAFK		(A549, H460, HCT116)	(H460, HCT116)	(13).
	MYADM		(H460, RKO)	(H460, HCT116, RKO)	(13).
	NHS			(H460, HCT116)	(13).
	FBXO8			(H460, HCT116, RKO)	(11).
	AHNAK		(A549, HCT116)	(A549, H460, HCT116)	(6).
	CELF5		(A549, H460, RKO)	(HCT116)	(6).
	COL1A1		(A549, RKO)	(A549, HCT116, RKO)	(6).
	DBP		(HCT116)	(H460, HCT116)	(6).
	FAM160A1			(H460, HCT116, RKO)	(6).
	KIAA1217			(HCT116, RKO)	(6).
	MXD1			(H460, HCT116, RKO)	(6).
	NOD2			(H460, HCT116)	(6).
	PCED1B			(HCT116)	(6).
	PRSS53		(A549)	(HCT116, RKO)	(6).
	RHCE			(HCT116)	(6).
	TMEM123		(A549, H460, HCT116)	(HCT116)	(6).
	C1GALT1			(H460, HCT116, RKO)	(5).
	DUSP5P1		(HCT116)	(A549, H460, HCT116)	(5).
	FAM13A-AS1		(RKO)	(H460, HCT116, RKO)	(5).
	FOXL1			(A549, HCT116)	(5).
	KIAA0355		(RKO)	(H460, HCT116, RKO)	(5).
	KIAA0895L		(A549, H460, HCT116, RKO)	(H460, HCT116, RKO)	(5).
	MANBA			(H460, HCT116, RKO)	(5).
	NEDD4L		(RKO)	(H460, HCT116)	(2).
	BACH2			(HCT116)	(1).
	KLF9		(A549, H460, HCT116)	(H460, HCT116, RKO)	(1).
	MEF2C		(H460)	(HCT116)	(1).
	NPEPPS		(A549, H460, HCT116)	(A549, H460, HCT116)	(1).
	OPTN			(H460, HCT116, RKO)	(1).
	RAPGEF6	(A549, H460, HCT116, RKO)	(A549)		(21).
	TTC30A	(A549, H460, HCT116, RKO)			(19).
	TXNDC17	(A549, H460, HCT116, RKO)	(A549, RKO)		(19).
	JAK1	(A549, H460, HCT116, RKO)			(13).
	LONP1	(A549, H460, HCT116, RKO)	(A549, HCT116, RKO)	(H460)	(13).
	CCDC58	(A549, H460, HCT116, RKO)			(6).
	ZC3HAV1L	(A549, H460, HCT116, RKO)	(RKO)	(A549)	(6).
	ZNF33A	(A549, H460, HCT116, RKO)	(RKO)		(1).
	ZBTB1	(A549, H460, HCT116)		(A549)	(15).
	ZDBF2	(A549, H460)			(6).
	HNF1B	(A549)			(13).
	CDNF	(A549)			(6).
	TGFB2	(A549)	(A549)		(1).
	SLC31A1	(H460, HCT116, RKO)	(RKO)		(18).
	TK1	(H460, HCT116, RKO)	(HCT116, RKO)	(RKO)	(13).
	CALD1	(H460, HCT116)	(A549)	(H460, RKO)	(6).
	HOTTIP	(H460, HCT116)	(H460, HCT116, RKO)		(5).
	PDXP	(H460, HCT116)	(H460, HCT116, RKO)		(13).
	PEX3	(H460, RKO)	(A549)		(13).
	ZNF84	(H460)			(6).
	NRG4	(H460)		(H460)	(5).
	CDCA7L	(HCT116, RKO)			(6).
	SCAMP1	(HCT116)			(21).
	UAP1	(HCT116)		(A549)	(13).
	CPNE5	(HCT116)		(H460, RKO)	(5).
	SNAPC1	(HCT116)		(RKO)	(1).
	ASCC1	(RKO)	(A549, H460, HCT116, RKO)	(H460)	(21).
	STAG2				(21).
	CD163L1		(A549)	(RKO)	(19).
	CECR5			(H460)	(19).
	KCNMB4			(A549, H460)	(19).
	PITRM1-AS1				(19).
	TMEM95				(19).
	WDR60		(A549, H460, HCT116, RKO)	(A549)	(19).
	WFDC3		(A549, H460, HCT116, RKO)		(19).
	CCNB3				(18).
	PHEX				(18).
	RBKS				(15).
	UBA6				(13).
	ZNRF1				(13).
	ZSWIM5				(13).
	HLF				(11).
	UPP1		(RKO)		(11).
	SRSF9		(A549, H460, HCT116, RKO)		(10).
	AIM1L		(HCT116)		(6).
	C4orf36				(6).
	COL28A1		(A549)		(6).
	FBLN7				(6).
	GPR19		(A549, H460, HCT116, RKO)		(6).
	PROS1				(6).
	SH2D4B				(6).
	UNC5CL			(A549, RKO)	(6).
	ZNF185			(A549)	(6).
	SLC2A7				(5).
	SLC45A2				(5).
	ZNF32-AS3				(5).
	MAP3K9			(H460, RKO)	(1).
	PPP2R2B				(1).
	PPP2R3A			(RKO)	(1).
	TAX1BP1				(1).
	TXNRD1		(A549, HCT116)		(1).
	KIAA1244	(H460)		(A549, H460, HCT116, RKO)	(19).
	HMHA1	(A549)	(A549, HCT116)	(HCT116, RKO)	(19).
	C11orf35		(HCT116)	(H460, HCT116, RKO)	(6).
	NUPL1	(A549, H460, HCT116, RKO)		(H460)	(21).
	C17orf103			(A549, H460, RKO)	(6).
	LINC01170		(A549)	n. d.	(5).
	MKNK2		(A549, H460, HCT116)	(H460, HCT116)	(23).
	LUCAT1	(A549, H460)	(A549, H460, HCT116, RKO)	(A549, H460, HCT116, RKO)	novel
	RSPH3	(H460, HCT116, RKO)		(A549, HCT116, RKO)	novel
	MEGF6			(A549, H460, HCT116, RKO)	novel
	OTUD1			(A549, H460, HCT116, RKO)	novel
	PKD1L2		(A549)	(A549, HCT116, RKO)	novel
	ZC3H6	(A549, H460, HCT116)		(A549)	novel
	UACA	(H460)	(A549, RKO)	(A549, RKO)	novel
	TNXB			(A549, RKO)	novel
	PER2	(A549, RKO)		(HCT116)	novel
	TMEM87B	(A549, RKO)		(HCT116, RKO)	novel
	CCDC110	(A549, H460, HCT116, RKO)		(HCT116)	novel
	KMT2E	(A549, H460, HCT116, RKO)	(RKO)	(H460, HCT116)	novel
	LMLN	(A549, H460, HCT116, RKO)		(H460, HCT116)	novel
	LOC143666	(A549, H460, HCT116, RKO)	(HCT116)	(H460, HCT116)	novel
	SMAP1	(A549, H460, HCT116, RKO)		(HCT116)	novel
	TEC	(A549, H460, HCT116, RKO)		(HCT116, RKO)	novel
	TMEM144	(A549, H460, HCT116, RKO)		(HCT116, RKO)	novel
	CAND1.11	(A549, H460, HCT116)		(H460, HCT116, RKO)	novel
	NR1D1	(A549, H460, HCT116)	(A549)	(A549, H460, HCT116)	novel
	PDCD4	(A549, H460, HCT116)		(A549, HCT116, RKO)	novel
	POLI	(A549, H460, HCT116)		(HCT116)	novel
	SPICE1	(A549, H460, HCT116)		(HCT116, RKO)	novel
	NAB2	(A549, H460, RKO)		(A549, H460, HCT116)	novel
	AK7	(A549, HCT116, RKO)		(HCT116, RKO)	novel
	C14orf28	(A549, HCT116, RKO)		(H460, HCT116, RKO)	novel
	HYAL3	(A549, HCT116, RKO)	(A549, H460, HCT116)	(A549, H460, HCT116)	novel
	LOC285626	(A549, HCT116, RKO)		(HCT116)	novel
	MTHFR	(A549, HCT116, RKO)		(H460, HCT116, RKO)	novel
	PHLPP1	(A549, HCT116, RKO)		(HCT116)	novel
	NBR1	(A549)		(H460, HCT116, RKO)	novel
	NR2F2	(A549)	(RKO)	(HCT116)	novel
	DOT1L	(H460, HCT116, RKO)		(H460, HCT116)	novel
	FCHO2	(H460, HCT116, RKO)	(RKO)	(H460, HCT116)	novel
	FKBP15	(H460, HCT116, RKO)	(RKO)	(H460, HCT116, RKO)	novel
	GOLGA1	(H460, HCT116, RKO)	(RKO)	(H460, HCT116)	novel
	IRF2BP2	(H460, HCT116, RKO)	(H460, RKO)	(HCT116, RKO)	novel
	OXSM	(H460, HCT116, RKO)	(A549)	(HCT116)	novel
	RHPN2	(H460, HCT116, RKO)	(A549)	(HCT116)	novel
	FGD6	(H460, HCT116)	(A549)	(HCT116)	novel
	NPHP3-ACAD11	(H460, HCT116)	(RKO)	(H460, HCT116, RKO)	novel
	TMEM57	(H460, HCT116)		(HCT116)	novel
	MNT	(H460, RKO)	(H460, HCT116, RKO)	(H460, HCT116)	novel
	LPIN2	(H460)		(H460, HCT116, RKO)	novel
	TLDC1	(H460)	(RKO)	(HCT116, RKO)	novel
	DDX50	(HCT116, RKO)	(RKO)	(H460, HCT116)	novel
	HELZ	(HCT116, RKO)	(A549, HCT116)	(H460, HCT116)	novel
	CDH1	(HCT116)	(A549)	(HCT116)	novel
	DEPTOR	(HCT116)		(H460, HCT116)	novel
	EFHD2	(HCT116)	(A549, H460)	(HCT116)	novel
	ESYT2	(HCT116)	(A549, H460, HCT116, RKO)	(H460, HCT116)	novel
	FBXL20	(HCT116)		(H460, HCT116, RKO)	novel
	FLJ37453	(HCT116)	(A549, H460, HCT116, RKO)	(HCT116)	novel
	JMY	(HCT116)	(RKO)	(H460, HCT116)	novel
	LOC101927592	(HCT116)	(A549)	(HCT116)	novel
	PLXNA3	(HCT116)	(RKO)	(HCT116, RKO)	novel
	SNX25	(HCT116)		(HCT116)	novel
	SUN1	(HCT116)	(H460, HCT116, RKO)	(HCT116)	novel
	BCL10	(RKO)	(RKO)	(H460, HCT116, RKO)	novel
	GSE1	(RKO)	(HCT116)	(HCT116, RKO)	novel
	PCMTD1	(RKO)	(RKO)	(A549, HCT116, RKO)	novel
	ADAMTS13		(H460)	(H460, HCT116, RKO)	novel
	ADAMTS16			(HCT116)	novel
	ALDH8A1		(A549)	(HCT116)	novel
	ALPK1			(HCT116, RKO)	novel
	ANKRA2		(A549)	(H460, HCT116, RKO)	novel
	ASUN		(RKO)	(H460, HCT116)	novel
	AUH		(A549, RKO)	(H460, HCT116)	novel
	CCDC28A		(RKO)	(H460, HCT116)	novel
	CEP44			(H460, HCT116, RKO)	novel
	CNTRL		(RKO)	(HCT116)	novel
	DDR2		(A549)	(HCT116)	novel
	DDX26B			(H460, HCT116)	novel
	DNHD1		(A549)	(H460, HCT116, RKO)	novel
	DNTTIP1		(A549, H460, HCT116, RKO)	(H460, HCT116)	novel
	ELL		(H460)	(H460, HCT116)	novel
	ELMSAN1		(A549, H460, RKO)	(H460, HCT116)	novel
	EXPH5			(HCT116, RKO)	novel
	FLJ23867		(A549, HCT116, RKO)	(A549, HCT116, RKO)	novel
	GDPGP1		(A549)	(HCT116)	novel
	GIPR		(A549, H460)	(H460, HCT116, RKO)	novel
	GPR137B			(A549, H460, HCT116)	novel
	GPRC5C			(H460, HCT116)	novel
	GTPBP1			(H460, HCT116)	novel
	HELB			(H460, HCT116)	novel
	KANTR			(H460, HCT116, RKO)	novel
	KIAA1432		(A549)	(A549, HCT116)	novel
	LINC00672		(A549, RKO)	(A549, HCT116)	novel
	LINC00673		(A549)	(HCT116)	novel
	LMBRD2			(HCT116, RKO)	novel
	LOC100129034		(A549, RKO)	(A549, HCT116, RKO)	novel
	LRRC27		(A549)	(HCT116)	novel
	MAP3K2		(H460, HCT116, RKO)	(H460, HCT116)	novel
	MARCKS			(A549, HCT116)	novel
	MB21D2			(HCT116)	novel
	MBNL2		(H460)	(H460, HCT116, RKO)	novel
	MYO1E			(H460, HCT116, RKO)	novel
	NAT16		(A549, HCT116, RKO)	(H460, HCT116, RKO)	novel
	NEURL1		(A549)	(H460, HCT116, RKO)	novel
	NFKB2			(H460, HCT116, RKO)	novel
	PAIP2B		(RKO)	(H460, HCT116, RKO)	novel
	PINK1		(A549, RKO)	(HCT116, RKO)	novel
	PLEKHA8P1		(A549, H460, RKO)	(A549, HCT116, RKO)	novel
	PLEKHM3		(A549)	(HCT116, RKO)	novel
	PLS3			(HCT116)	novel
	PMS2CL			(HCT116)	novel
	PRX		(A549)	(A549, HCT116)	novel
	RARA		(A549, H460)	(HCT116)	novel
	RNF217		(RKO)	(HCT116, RKO)	novel
	RSRP1			(HCT116)	novel
	RXRB			(HCT116)	novel
	SBF2			(HCT116)	novel
	SHB		(RKO)	(A549, HCT116)	novel
	SLC12A6		(A549)	(HCT116, RKO)	novel
	SLC36A4		(RKO)	(HCT116)	novel
	SMAP2		(A549, H460, HCT116, RKO)	(HCT116)	novel
	TESK2		(HCT116)	(HCT116, RKO)	novel
	THSD1			(HCT116)	novel
	TMEM194A		(A549, H460, RKO)	(HCT116, RKO)	novel
	TMEM51-AS1		(RKO)	(HCT116)	novel
	LOC648987	(A549, RKO)			novel
	CECR5-AS1	(A549, H460, HCT116, RKO)		(H460)	novel
	COX20	(A549, H460, HCT116, RKO)	(HCT116)		novel
	HIPK3	(A549, H460, HCT116, RKO)	(RKO)	(H460)	novel
	IQCG	(A549, H460, HCT116, RKO)			novel
	LOC100996654	(A549, H460, HCT116, RKO)			novel
	NEAT1	(A549, H460, HCT116, RKO)	(A549, H460, RKO)	(H460, RKO)	novel
	PNPLA8	(A549, H460, HCT116, RKO)	(H460)	(RKO)	novel
	PPP1CB	(A549, H460, HCT116, RKO)			novel
	R3HCC1L	(A549, H460, HCT116, RKO)			novel
	TET2	(A549, H460, HCT116, RKO)	(RKO)		novel
	ZNF789	(A549, H460, HCT116, RKO)	(RKO)		novel
	ATG10	(A549, H460, HCT116)			novel
	GTF2E1	(A549, H460, HCT116)	(A549)		novel
	LOC100630923	(A549, H460, HCT116)		(H460)	novel
	LOC101929224	(A549, H460, HCT116)	(HCT116)		novel
	STL	(A549, H460, HCT116)			novel
	AK2	(A549, H460, RKO)		(H460)	novel
	PCF11	(A549, H460, RKO)			novel
	RNF145	(A549, H460, RKO)			novel
	CCDC53	(A549, H460)			novel
	CCDC91	(A549, H460)			novel
	LEKR1	(A549, H460)	(A549)		novel
	OSMR-AS1	(A549, H460)			novel
	TOB1-AS1	(A549, H460)	(HCT116)		novel
	ZMIZ1-AS1	(A549, H460)	(H460, HCT116)		novel
	DTWD2	(A549, HCT116, RKO)			novel
	WDR26	(A549, HCT116, RKO)	(A549)	(RKO)	novel
	SEPSECS	(A549, HCT116)			novel
	TBC1D15	(A549, HCT116)	(RKO)		novel
	ZBTB44	(A549, HCT116)			novel
	AKR1E2	(A549)	(A549)		novel
	ARL6	(A549)		(H460)	novel
	EFNA4	(A549)	(A549, H460, HCT116, RKO)	(H460)	novel
	ESR2	(A549)			novel
	NOP14-AS1	(A549)			novel
	NT5DC1	(A549)			novel
	SCOC	(A549)	(RKO)		novel
	ULK1	(A549)	(A549, H460, HCT116)	(RKO)	novel
	CABIN1	(H460, HCT116, RKO)		(H460)	novel
	POM121C	(H460, HCT116, RKO)			novel
	PREP	(H460, HCT116, RKO)			novel
	PUS10	(H460, HCT116, RKO)			novel
	TFB1M	(H460, HCT116, RKO)			novel
	UFSP2	(H460, HCT116, RKO)	(HCT116)		novel
	BCKDHB	(H460, HCT116)		(H460)	novel
	HIVEP1	(H460, HCT116)	(RKO)	(H460)	novel
	HPRT1	(H460, HCT116)			novel
	KDSR	(H460, HCT116)			novel
	LINC00271	(H460, HCT116)			novel
	NPHP3-AS1	(H460, HCT116)			novel
	STARD4-AS1	(H460, HCT116)	(A549)		novel
	WDR41	(H460, HCT116)			novel
	PIK3C3	(H460, RKO)	(RKO)		novel
	SLC25A26	(H460, RKO)			novel
	ZSWIM6	(H460)	(A549, RKO)		novel
	ATP9A	(H460)	(A549, H460, HCT116)	(H460)	novel
	BRCA2	(H460)			novel
	DNAJC27	(H460)			novel
	DNAJC27-AS1	(H460)			novel
	FLJ37035	(H460)	(A549)		novel
	IARS2	(H460)			novel
	KIF27	(H460)			novel
	LOC101928438	(H460)			novel
	LOC728730	(H460)		(H460, RKO)	novel
	PKN2-AS1	(H460)			novel
	RAD21L1	(H460)			novel
	TBCEL	(H460)			novel
	USP9X	(H460)	(A549)		novel
	AGTPBP1	(HCT116, RKO)	(RKO)	(H460)	novel
	ARHGAP22	(HCT116, RKO)	(RKO)		novel
	MFSD8	(HCT116, RKO)			novel
	NEK7	(HCT116, RKO)		(H460)	novel
	SEPT7P9	(HCT116, RKO)			novel
	USP28	(HCT116, RKO)			novel
	ACN9	(HCT116)	(HCT116)		novel
	DIRC3	(HCT116)			novel
	FAM154A	(HCT116)			novel
	GALK2	(HCT116)		(H460)	novel
	IL10RA	(HCT116)		(RKO)	novel
	LINC00898	(HCT116)			novel
	LINC01030	(HCT116)			novel
	LOC101928103	(HCT116)			novel
	PDPR	(HCT116)	(RKO)		novel
	RUNDC1	(HCT116)			novel
	SLC9B1	(HCT116)			novel
	TDP1	(HCT116)	(A549)		novel
	TMEM64	(HCT116)	(HCT116, RKO)		novel
	TRIM8	(HCT116)	(A549)		novel
	TRPM2-AS	(HCT116)			novel
	TSNAX-DISC1	(HCT116)			novel
	UCA1	(HCT116)	(HCT116, RKO)	(RKO)	novel
	VGLL4	(HCT116)	(RKO)	(RKO)	novel
	BRIP1	(RKO)	(RKO)		novel
	C2orf27A	(RKO)			novel
	DIRC2	(RKO)			novel
	LINC00441	(RKO)			novel
	MTR	(RKO)	(RKO)	(H460)	novel
	NDUFA5	(RKO)	(A549)		novel
	TMEM243	(RKO)			novel
	AADACL2-AS1				novel
	ACVR2B-AS1				novel
	ADCK3		(RKO)		novel
	ADCY5		(HCT116)		novel
	AIG1				novel
	AKAP7		(RKO)		novel
	ANK3				novel
	ANKRD45				novel
	AOAH		(A549)		novel
	APLF				novel
	ARRDC3-AS1		(A549)		novel
	ATF6		(A549, H460)		novel
	ATG13				novel
	C12orf79				novel
	C2orf48		(HCT116)	(RKO)	novel
	C7orf13		(RKO)		novel
	C7orf72				novel
	C8orf37-AS1				novel
	CACNA1C		(H460, HCT116)		novel
	CACNG8		(A549, H460)	(RKO)	novel
	CALN1				novel
	CASC9		(H460)		novel
	CEACAM22P		(A549)		novel
	CECR6			(H460)	novel
	CETN3		(RKO)		novel
	CR1				novel
	CSMD2				novel
	CXorf57				novel
	DCT				novel
	DDX58				novel
	DDX60L		(A549, HCT116)		novel
	DPY19L1P1			(RKO)	novel
	DRD3				novel
	DSCR3			(H460)	novel
	ECT2L				novel
	EMX2OS				novel
	ERI1		(A549, HCT116)		novel
	ERICH6				novel
	FAM129A				novel
	FAM69A				novel
	FBXO10				novel
	FBXO33			(H460)	novel
	FBXO43				novel
	FER1L6-AS2				novel
	FHAD1				novel
	FLJ21408				novel
	FLJ31104				novel
	FLJ31356		(A549, HCT116)		novel
	FUNDC2		(A549)		novel
	GMDS-AS1		(RKO)	(H460, RKO)	novel
	GNAL				novel
	GRAMD3				novel
	GUK1		(A549, H460, HCT116, RKO)	(H460)	novel
	HERPUD2			(H460)	novel
	HGD				novel
	HIBADH				novel
	HSD17B13				novel
	HTRA4				novel
	INHBC				novel
	IPCEF1				novel
	IQCJ-SCHIP1				novel
	ITGA1		(A549, H460)	(H460)	novel
	KIFAP3		(RKO)		novel
	LINC00469				novel
	LINC00704		(A549, HCT116)	(A549)	novel
	LINC00880		(A549, HCT116)		novel
	LINC00882				novel
	LINC01191				novel
	LMAN1L				novel
	LOC100129055				novel
	LOC100129973				novel
	LOC100130476				novel
	LOC100268168		(H460)	(RKO)	novel
	LOC100270804		(RKO)		novel
	LOC100506124			(RKO)	novel
	LOC100506272				novel
	LOC100506606				novel
	LOC100507156				novel
	LOC101927354				novel
	LOC101928020				novel
	LOC101929512				novel
	LOC102723885				novel
	LOC158435				novel
	LOC284889		(RKO)		novel
	LRGUK		(RKO)		novel
	LRP4-AS1				novel
	LRRC39				novel
	MAPK8				novel
	MARCH8				novel
	MC1R		(A549, RKO)	(RKO)	novel
	METTL15				novel
	MIR143HG				novel
	MIR181A2HG		(RKO)		novel
	MOGAT1				novel
	MPL		(HCT116)		novel
	MRE11A				novel
	MSANTD3-TMEFF1				novel
	MYLK		(RKO)		novel
	NINL		(RKO)	(RKO)	novel
	NLGN1				novel
	PARP11				novel
	PAX5				novel
	PCDP1				novel
	PHACTR2		(RKO)		novel
	PITX3		(H460, HCT116, RKO)		novel
	PIWIL2		(HCT116)		novel
	PIWIL4				novel
	PRC1-AS1		(A549)		novel
	PXDNL				novel
	RAB11B-AS1		(A549, RKO)		novel
	RB1CC1		(RKO)		novel
	RBFADN		(A549)		novel
	RELB				novel
	RELL1		(A549)	(RKO)	novel
	RMDN2		(HCT116)		novel
	RNF128				novel
	RP1L1				novel
	RPS6KA5				novel
	RSPH9		(A549, H460, HCT116)		novel
	SEMA3E				novel
	SH3D19		(HCT116)		novel
	SIN3A				novel
	SLC22A13				novel
	SLC6A16		(HCT116)	(RKO)	novel
	SPDYA				novel
	TAF1				novel
	TCAM1P				novel
	TCF12				novel
	TECTA		(HCT116)		novel
	TFDP2		(HCT116)		novel
	THBS4			(RKO)	novel
	TMED6		(H460)		novel
	TMEM164		(RKO)		novel
	TOP2B				novel
	TP53AIP1				novel
	TRAM2		(A549)		novel
	TRIM66		(A549, RKO)		novel
	TXK				novel
	TXNDC16		(A549)	(RKO)	novel
	TXNRD3NB				novel
	ULK2				novel
	WBP4				novel
	WDR11-AS1				novel
	WDR96		(A549, RKO)	(RKO)	novel
	WIPI1			(A549)	novel
	ZBTB21		(RKO)		novel
	ZER1				novel
	ZNF19		(A549, H460, HCT116, RKO)		novel
	ZNF192P1				novel
	ZNF215		(RKO)		novel
	ZNF250		(RKO)		novel
	ZNF608				novel
	ZNF709				novel
	ZSWIM4		(HCT116, RKO)		novel
	MCPH1-AS1	(H460)		n. d.	novel
	LINC01572		(RKO)	n. d.	novel
	LOC100288798	(H460)	(HCT116, RKO)	n. d.	novel
	LINC01876			n. d.	novel
	LOC101927365	(H460, HCT116)		n. d.	novel
	LOC105370888			n. d.	novel
	LBHD1		(A549, HCT116, RKO)	n. d.	novel
	RORA-AS1		(H460, RKO)	n. d.	novel
	LOC102723582		(A549, H460, HCT116, RKO)	n. d.	novel
	ZNF337-AS1	(RKO)		n. d.	novel
	SEPT7-AS1	(A549, H460, HCT116)		n. d.	novel
	LOC400927-CSNK1E	(HCT116)		n. d.	novel
	LOC101929710	(RKO)		n. d.	novel
	NRSN2-AS1	(HCT116, RKO)	(A549, H460)	n. d.	novel
	LOC283140		(HCT116, RKO)	n. d.	novel
	LOC101928021	(HCT116, RKO)	(A549)	n. d.	novel
	OR2A1-AS1			n. d.	novel
	LOC105372672	(H460)		n. d.	novel
	GAPLINC		(A549, H460)	n. d.	novel
	LINC01397			n. d.	novel
	BFSP2-AS1		(HCT116)	n. d.	novel
	LOC102723557	(RKO)		n. d.	novel
	DSCAS	(H460, HCT116)		n. d.	novel
	LOC105616981		(RKO)	n. d.	novel
	LINC01814		(A549, H460, HCT116, RKO)	n. d.	novel
	LOC101928605			n. d.	novel
	LOC101929468			n. d.	novel
	AZIN1-AS1		(RKO)	n. d.	novel
	LOC101927762	(HCT116)	(RKO)	n. d.	novel
	LOC105376360		(RKO)	n. d.	novel
	TMEM269		(RKO)	n. d.	novel
	ID2-AS1			n. d.	novel
	SMC2-AS1	(RKO)		n. d.	novel
	LOC284241	(A549, H460, HCT116, RKO)		n. d.	novel
	HOXA-AS2		(H460, HCT116, RKO)	n. d.	novel
	LOC101929595			n. d.	novel
	KCCAT333		(A549, H460)	n. d.	novel
	LINC02026	(A549, H460)		n. d.	novel
	LINC01481	(H460)	(RKO)	n. d.	novel
	LOC284930	(HCT116)		n. d.	novel
	LINC00484	(H460)	(A549, HCT116)	n. d.	novel
	LOC101929574	(A549, H460, HCT116, RKO)		n. d.	novel
	LINC01714			n. d.	novel
	LOC101928617	(H460, HCT116, RKO)		n. d.	novel
	LOC101929705	(A549, H460, HCT116, RKO)		n. d.	novel
	LOC102723838	(RKO)	(A549, H460, HCT116)	n. d.	novel
	DARS-AS1	(A549, H460, HCT116, RKO)		n. d.	novel
	LINCR-0002		(RKO)	n. d.	novel
	LOC105370526	(A549, H460, HCT116, RKO)		n. d.	novel

## Sheet: Novel hypox UP genes-acute resp
Novel genes induced in response to acute hypoxia (PRO-seq upregulation at 90 min) in HCT116 wild-type cells
(Novelty is based on the list of sources referenced on the first tab of this document)
	Gene ID
	AADACL2-AS1
	ACN9
	ACVR2B-AS1
	ADAMTS13
	ADAMTS16
	ADCK3
	ADCY5
	AGTPBP1
	AIG1
	AK2
	AK7
	AKAP7
	AKR1E2
	ALDH8A1
	ALPK1
	ANK3
	ANKRA2
	ANKRD45
	AOAH
	APLF
	ARHGAP22
	ARL6
	ARRDC3-AS1
	ASUN
	ATF6
	ATG10
	ATG13
	ATP9A
	AUH
	AZIN1-AS1
	BCKDHB
	BCL10
	BFSP2-AS1
	BRCA2
	BRIP1
	C12orf79
	C14orf28
	C2orf27A
	C2orf48
	C7orf13
	C7orf72
	C8orf37-AS1
	CABIN1
	CACNA1C
	CACNG8
	CALN1
	CAND1.11
	CASC9
	CCDC110
	CCDC28A
	CCDC53
	CCDC91
	CDH1
	CEACAM22P
	CECR5-AS1
	CECR6
	CEP44
	CETN3
	CNTRL
	COX20
	CR1
	CSMD2
	CXorf57
	DARS-AS1
	DCT
	DDR2
	DDX26B
	DDX50
	DDX58
	DDX60L
	DEPTOR
	DIRC2
	DIRC3
	DNAJC27
	DNAJC27-AS1
	DNHD1
	DNTTIP1
	DOT1L
	DPY19L1P1
	DRD3
	DSCAS
	DSCR3
	DTWD2
	ECT2L
	EFHD2
	EFNA4
	ELL
	ELMSAN1
	EMX2OS
	ERI1
	ERICH6
	ESR2
	ESYT2
	EXPH5
	FAM129A
	FAM154A
	FAM69A
	FBXL20
	FBXO10
	FBXO33
	FBXO43
	FCHO2
	FER1L6-AS2
	FGD6
	FHAD1
	FKBP15
	FLJ21408
	FLJ23867
	FLJ31104
	FLJ31356
	FLJ37035
	FLJ37453
	FUNDC2
	GALK2
	GAPLINC
	GDPGP1
	GIPR
	GMDS-AS1
	GNAL
	GOLGA1
	GPR137B
	GPRC5C
	GRAMD3
	GSE1
	GTF2E1
	GTPBP1
	GUK1
	HELB
	HELZ
	HERPUD2
	HGD
	HIBADH
	HIPK3
	HIVEP1
	HOXA-AS2
	HPRT1
	HSD17B13
	HTRA4
	HYAL3
	IARS2
	ID2-AS1
	IL10RA
	INHBC
	IPCEF1
	IQCG
	IQCJ-SCHIP1
	IRF2BP2
	ITGA1
	JMY
	KANTR
	KCCAT333
	KDSR
	KIAA1432
	KIF27
	KIFAP3
	KMT2E
	LBHD1
	LEKR1
	LINC00271
	LINC00441
	LINC00469
	LINC00484
	LINC00672
	LINC00673
	LINC00704
	LINC00880
	LINC00882
	LINC00898
	LINC01030
	LINC01191
	LINC01397
	LINC01481
	LINC01572
	LINC01714
	LINC01814
	LINC01876
	LINC02026
	LINCR-0002
	LMAN1L
	LMBRD2
	LMLN
	LOC100129034
	LOC100129055
	LOC100129973
	LOC100130476
	LOC100268168
	LOC100270804
	LOC100288798
	LOC100506124
	LOC100506272
	LOC100506606
	LOC100507156
	LOC100630923
	LOC100996654
	LOC101927354
	LOC101927365
	LOC101927592
	LOC101927762
	LOC101928020
	LOC101928021
	LOC101928103
	LOC101928438
	LOC101928605
	LOC101928617
	LOC101929224
	LOC101929468
	LOC101929512
	LOC101929574
	LOC101929595
	LOC101929705
	LOC101929710
	LOC102723557
	LOC102723582
	LOC102723838
	LOC102723885
	LOC105370526
	LOC105370888
	LOC105372672
	LOC105376360
	LOC105616981
	LOC143666
	LOC158435
	LOC283140
	LOC284241
	LOC284889
	LOC284930
	LOC285626
	LOC400927-CSNK1E
	LOC648987
	LOC728730
	LPIN2
	LRGUK
	LRP4-AS1
	LRRC27
	LRRC39
	LUCAT1
	MAP3K2
	MAPK8
	MARCH8
	MARCKS
	MB21D2
	MBNL2
	MC1R
	MCPH1-AS1
	MEGF6
	METTL15
	MFSD8
	MIR143HG
	MIR181A2HG
	MNT
	MOGAT1
	MPL
	MRE11A
	MSANTD3-TMEFF1
	MTHFR
	MTR
	MYLK
	MYO1E
	NAB2
	NAT16
	NBR1
	NDUFA5
	NEAT1
	NEK7
	NEURL1
	NFKB2
	NINL
	NLGN1
	NOP14-AS1
	NPHP3-ACAD11
	NPHP3-AS1
	NR1D1
	NR2F2
	NRSN2-AS1
	NT5DC1
	OR2A1-AS1
	OSMR-AS1
	OTUD1
	OXSM
	PAIP2B
	PARP11
	PAX5
	PCDP1
	PCF11
	PCMTD1
	PDCD4
	PDPR
	PER2
	PHACTR2
	PHLPP1
	PIK3C3
	PINK1
	PITX3
	PIWIL2
	PIWIL4
	PKD1L2
	PKN2-AS1
	PLEKHA8P1
	PLEKHM3
	PLS3
	PLXNA3
	PMS2CL
	PNPLA8
	POLI
	POM121C
	PPP1CB
	PRC1-AS1
	PREP
	PRX
	PUS10
	PXDNL
	R3HCC1L
	RAB11B-AS1
	RAD21L1
	RARA
	RB1CC1
	RBFADN
	RELB
	RELL1
	RHPN2
	RMDN2
	RNF128
	RNF145
	RNF217
	RORA-AS1
	RP1L1
	RPS6KA5
	RSPH3
	RSPH9
	RSRP1
	RUNDC1
	RXRB
	SBF2
	SCOC
	SEMA3E
	SEPSECS
	SEPT7-AS1
	SEPT7P9
	SH3D19
	SHB
	SIN3A
	SLC12A6
	SLC22A13
	SLC25A26
	SLC36A4
	SLC6A16
	SLC9B1
	SMAP1
	SMAP2
	SMC2-AS1
	SNX25
	SPDYA
	SPICE1
	STARD4-AS1
	STL
	SUN1
	TAF1
	TBC1D15
	TBCEL
	TCAM1P
	TCF12
	TDP1
	TEC
	TECTA
	TESK2
	TET2
	TFB1M
	TFDP2
	THBS4
	THSD1
	TLDC1
	TMED6
	TMEM144
	TMEM164
	TMEM194A
	TMEM243
	TMEM269
	TMEM51-AS1
	TMEM57
	TMEM64
	TMEM87B
	TNXB
	TOB1-AS1
	TOP2B
	TP53AIP1
	TRAM2
	TRIM66
	TRIM8
	TRPM2-AS
	TSNAX-DISC1
	TXK
	TXNDC16
	TXNRD3NB
	UACA
	UCA1
	UFSP2
	ULK1
	ULK2
	USP28
	USP9X
	VGLL4
	WBP4
	WDR11-AS1
	WDR26
	WDR41
	WDR96
	WIPI1
	ZBTB21
	ZBTB44
	ZC3H6
	ZER1
	ZMIZ1-AS1
	ZNF19
	ZNF192P1
	ZNF215
	ZNF250
	ZNF337-AS1
	ZNF608
	ZNF709
	ZNF789
	ZSWIM4
	ZSWIM6

## Sheet: Novel hypox UP genes-late resp
Novel genes induced in response to acute hypoxia (RNA-seq upregulation at 24 hours but not detected by PRO-seq as upregulated at 90 min) in HCT116 wild-type cells
(Novelty is based on the list of sources referenced on the first tab of this document)
	Gene ID
	FAT4
	DUSP5
	EMP1
	HPCAL1
	NR2F1
	PROSER2
	PRSS30P
	SLC45A3
	EDEM1
	WNT16
	ZFP36L1
	LIF
	GRB7
	BCL3
	CPA4
	RREB1
	SLC9A7
	LAMB2
	SH2D3A
	LOC100287036
	LPP
	NFATC2
	C10orf54
	KIAA0430
	BTBD11
	MFSD10
	KCND1
	FEZF1-AS1
	PITPNC1
	CIB1
	THBS1
	SGK223
	ITGA6
	DENND3
	INADL
	KRT80
	WNT7B
	IRF6
	PAN2
	OSGIN1
	HERPUD1
	ZNF516
	MAML2
	RBMS2
	SERPINB1
	ATP8B3
	BCAR3
	SEMA7A
	PRDM10
	IRF7
	CGN
	HMBOX1
	LINC00263
	KDM7A
	FHL2
	GALNT5
	CLDN4
	PRSS8
	SIPA1L3
	VEZF1
	DNMBP
	KHNYN
	GPR126
	CMIP
	TMC8
	ZBTB10
	SYVN1
	PITPNM2
	LINC00659
	MID2
	PRKAB2
	AHDC1
	HDAC5
	SIDT2
	NBEAL1
	HAS3
	PLCXD2
	CAMK2N1
	SEC24D
	TLE3
	ZNF217
	LOC284454
	THSD4
	POLD4
	SATB1
	ST3GAL1
	H6PD
	DLG4
	ALS2CL
	JUP
	YOD1
	USP49
	GRIN2D
	ZBTB5
	LMTK3
	AGRN
	JAK3
	TMC4
	TMEM184A
	LTK
	SEC31B
	RELA
	LINC00482
	RHBDL1
	MED15
	TNKS
	MALAT1
	CTIF
	AGAP1
	MCC
	RBM15
	BAI1
	TP53INP2
	PDLIM1
	SERPINA1
	PC
	SBNO1
	SLC20A1
	AMOT
	GOLGA2
	UBA6-AS1
	CHD3
	VCL
	NFAT5
	ZNF558
	MED13L
	PTK6
	AFF4
	PRAM1
	MAMDC4
	LMBR1L
	PPP1R12B
	IFFO2
	ZXDB
	SOCS3
	AP1G2
	PRKAG2
	JARID2
	SCNN1A
	BTBD2
	ANO9
	RC3H1
	ZNF264
	KLHDC10
	CNOT6L
	DENND1A
	TJP3
	HSPG2
	H1F0
	ZFYVE28
	STX1A
	IL11
	ESPN
	PPP1R32
	DOCK6
	LENG8
	MMRN2
	ZMYM3
	KIAA1467
	RALGAPA2
	OLFM2
	TNFRSF25
	DFNB31
	IFT140
	SPATS2
	ABL2
	NF1
	FRAS1
	SH3KBP1
	ATXN7L1
	ALCAM
	PCSK5
	MUC12
	HOXB6
	BSPRY
	OTUB2
	TEP1
	FOXK1
	FBXO44
	GDPD5
	CAPRIN2
	LINC00938
	SYBU
	MACF1
	MMP24-AS1
	MPP5
	SLC12A4
	EZH1
	SYNE3
	ELMO3
	GDA
	PLEKHG5
	TP53INP1
	RIN1
	PCOLCE-AS1
	ITGA2
	ATF7
	HOXB3
	SH3BP4
	SPAG9
	ESRP1
	ERMP1
	KIAA0040
	MPRIP
	TNRC6B
	TMEM263
	GATSL3
	RAB6A
	RTN2
	KIAA1324L
	DGKA
	APBB2
	HECA
	ELK3
	ZBTB20
	EFHC1
	ZFYVE1
	PABPC3
	KIAA1462
	MBP
	LOC440434
	TRPT1
	CLK2
	RLIM
	TMEM59
	BAZ2A
	EPS8L1
	XRN1
	GNRH1
	LCOR
	R3HDM2
	RNF112
	PRSS22
	ITCH
	CBFA2T2
	SYNJ2
	LPIN1
	TSC22D4
	LTBP4
	HSH2D
	ABCC3
	PPFIBP1
	SPINT1
	YPEL3
	LIFR
	LAMA3
	MAPK15
	LOXL4
	NOB1
	ARHGAP29
	DOCK3
	SLC4A5
	GLIS3
	ARHGAP33
	LINC00152
	PHF1
	ZDHHC9
	KMT2A
	FAM132A
	TPT1-AS1
	CRIP2
	KMT2C
	IL10RB
	KDM5C
	TNFRSF11A
	FRMD4A
	NEIL1
	F2R
	TRIQK
	AJUBA
	CCDC183
	BTAF1
	MRC2
	ANO8
	KCNK6
	CRELD1
	REL
	ADAMTSL4
	ATP6V0A1
	CBLB
	FAM168A
	STOX2
	BAIAP2L1
	CTSK
	KLC4
	TMEM39A
	WIPF2
	ZNF467
	RGS10
	SLC17A7
	THBS3
	CRY2
	REPS2
	PRRG1
	C18orf25
	MBD5
	LRP10
	RGL2
	GJB4
	HEATR5B
	MORC2
	SEZ6L2
	ATP2B4
	PSAP
	BCAM
	ACADVL
	KRT32
	C16orf13
	SLC9A5
	ZNF692
	TRIM2
	DSG2
	INTS3
	MGAM
	GUCY2D
	COL11A2
	PDE9A
	DMTF1
	FCHSD1
	PLK3
	EPG5
	FAM89B
	PROM1
	UBN2
	KLHL28
	PLA2G6
	CORIN
	MFI2-AS1
	MMS19
	LIPH
	RNF215
	AMT
	EFNA5
	RPS2
	TBKBP1
	MTFR1L
	PPP4R1L
	DLX4
	PHPT1
	WWC1
	RNASE1
	POFUT2
	ATAT1
	SULT4A1
	ZNF704
	SIX5
	TRIP10
	KLF12
	IGIP
	CELF1
	TJP2
	LOC100130899
	RFNG
	PRICKLE4
	UBR5
	MARVELD1
	IL17RD
	NR6A1
	SEL1L
	SLC22A17
	CUL7
	WDR59
	RAB3D
	SNX30
	COL27A1
	CORO2A
	GPR110
	ABCA2
	TTC17
	PRRT1
	ARHGEF17
	TBC1D10A
	FAM46B
	IGF2-AS
	LAMA5
	LATS2
	PLSCR4
	ASH1L
	LCAT
	FKBP8
	GDI1
	SLC25A23
	LOC100506710
	ZKSCAN8
	PRKCH
	CDK5RAP3
	SNTB2
	OSER1-AS1
	PLEKHH2
	GPATCH2L
	TMEM61
	CCSAP
	SESN3
	ZNF699
	SLC41A1
	MERTK
	GANAB
	SENP7
	FAM172A
	BCO2
	MAPRE3
	RPL10
	TEF
	SYTL1
	PNISR
	CACNA1H
	FCHO1
	SEC24C
	CLDN7
	IL6R
	GCAT
	TFE3
	ACTA1
	TBC1D17
	PTK2B
	AMZ2P1
	SSH1
	NRBP2
	MLLT4-AS1
	LASP1
	PCED1A
	PARD6B
	LIMA1
	ERBB2IP
	ABTB1
	IQGAP3
	OGT
	UBXN7
	ZBTB41
	VWDE
	SCAI
	FUCA1
	NRP1
	ARL5B
	LAMB2P1
	ATHL1
	SPOPL
	C16orf45
	ZNF460
	ZCCHC6
	DENND6B
	RRNAD1
	OTUD3
	TMEM91
	FXYD5
	GAS7
	ESPNP
	FLJ22184
	SP100
	CXXC5
	RPL28
	C20orf194
	BMP1
	CASZ1
	SNX14
	SREBF2
	MST1P2
	PLIN3
	TGFBR2
	TBX19
	AP1S3
	MUC3A
	SLC22A31
	BRWD1
	EREG
	MSS51
	TOB1
	PARD3
	INTU
	CYTH4
	LPCAT4
	ATP11A
	UBXN6
	SERPINB9
	MST1L
	PAPD7
	CTSB
	LYSMD3
	MZF1
	RBM33
	ING4
	CST6
	SPOCD1
	KCNK1
	GSDMB
	BNIPL
	RNF44
	LOC155060
	ZXDA
	UNC13D
	SGK494
	WBP2
	CXorf40A
	PEAK1
	VCPIP1
	HECTD4
	ZNF121
	SLC35A1
	PDK4
	CACNA1G
	CMBL
	ATXN7L3B
	SETD5
	LIMD1
	AGER
	ACVR2B
	LRRC56
	RBFOX2
	MIDN
	HDAC10
	DUSP16
	AREG
	TOM1L2
	GOLPH3L
	C1orf226
	RHBDF1
	TSC1
	DICER1
	DACT1
	FAM3C
	STK35
	C1QTNF6
	ADC
	TMUB2
	FOXO4
	MINK1
	EML2
	NFKBIL1
	AKAP8L
	JAG1
	SYT1
	TRIM5
	ZFP64
	CPS1
	RSF1
	ZNF711
	HDAC6
	WNT6
	DMPK
	ZNF462
	MSL2
	CDKN2D
	CDKN2B
	LYST
	ZNF652
	CPEB3
	REST
	MICALCL
	CACNA1I
	ZNF862
	BIRC2
	BBC3
	CACNA1A
	SLC33A1
	PYROXD2
	GABRE
	SLC39A10
	KDM5A
	CBX5
	DMXL2
	PHC3
	VGF
	KLF3
	DNASE1L1
	CDK6
	KCNQ1OT1
	SMYD3
	WWC2
	TMEM125
	CLIP4
	ACBD4
	TUG1
	KIF1B
	FAM220A
	ERICH2
	MISP
	NDE1
	FKBP10
	FAM8A1
	ANKRD19P
	IL1RAPL1
	ZFYVE19
	FCN3
	MR1
	SOCS7
	AIM1
	NLRP1
	FAM193B
	TMEM159
	PDCD6IP
	CNN3
	TBC1D32
	MAP2K5
	ABCG1
	MAN1B1
	ATP11B
	GOLGA8B
	SEC16B
	NLGN2
	PRKCE
	CLASP1
	UTRN
	MAP2
	GLTSCR1L
	GAN
	ABHD4
	RPLP0P2
	PPIEL
	TLE2
	MYSM1
	CASC8
	JMJD1C
	CC2D1A
	CD97
	TIAM2
	NUDT22
	AMOTL2
	ZNF808
	WNK4
	CAMK2D
	DMXL1
	SEMA4A
	WDFY1
	KIRREL
	CDC42BPG
	ZNF266
	FRZB
	EPN2
	NCOA3
	PHF20
	FNDC3A
	DCP1A
	ICK
	TFAP2A
	USP37
	SGTB
	PRICKLE3
	GID4
	ATXN7
	CCRN4L
	MSLN
	MLPH
	ACBD3
	GGT1
	TAF7
	MAML3
	LIMS2
	C1orf213
	TTC37
	KATNAL1
	SLC22A18
	SPSB3
	BBS10
	TRAK1
	MSL1
	MORC3
	ZNF143
	KIAA1109
	ACVR1C
	TROVE2
	RAB5B
	RFX1
	ATG2A
	C10orf11
	ACAA2
	SERTAD3
	RAB11FIP4
	ENTPD2
	IL17RC
	MAGI1
	TMEM63C
	LINC00950
	WIPF3
	TBC1D25
	DCLK1
	EDA
	RALGPS2
	AKAP10
	STXBP1
	POU2F1
	TMEM40
	C16orf72
	DHDH
	SMIM14
	MACC1
	MXD4
	AMN
	C20orf195
	PSORS1C1
	USP35
	TRADD
	FAM214A
	TRIM4
	KLHL15
	KMT2E-AS1
	PLSCR1
	MGA
	LOC101928243
	PLXDC1
	TCEA2
	DYM
	VAV1
	RGL3
	ZNF75D
	LINC00963
	BAZ2B
	ZBTB4
	BMPR2
	RBPMS
	ZFHX3
	ZNF805
	CCDC112
	SIRT2
	WDTC1
	BTG2
	AOC2
	KSR2
	TRAF3IP2
	SYNGAP1
	NOXA1
	KAT6B
	NLGN3
	LOC100506860
	ESCO1
	ANKRD24
	CRYBB3
	RGS6
	TMC6
	INPP5F
	GRID1
	MAST3
	ERN1
	NABP1
	RNASEL
	LNX1
	AFMID
	VPS13C
	CASP9
	HINFP
	APBB3
	LTN1
	PRRT2
	FAM160A2
	MYO9A
	HCN2
	RHBDD1
	TBL1XR1
	PLEKHH1
	NFIB
	MCTP2
	FLJ44511
	SGK2
	OSBPL7
	ATP6V1C2
	ITGB8
	ZFP90
	GCC2
	SP140L
	LINC00173
	TRPM4
	ADCY6
	SEC24B
	LOC100130238
	TUBG2
	SLFN5
	SLC15A1
	C5AR1
	NICN1
	PI4KAP2
	SGSM1
	NPR2
	WDR27
	LINC-PINT
	CYP11A1
	IRF2
	ZNF827
	ODF3B
	ZCCHC7
	HELZ2
	C1orf204
	PRKD3
	ARHGEF3
	ZNF12
	BRAF
	MFGE8
	SPTSSB
	MOB1B
	TGFBR3
	DNAH5
	GJB5
	CLCN6
	IL18BP
	ADM2
	ENPP5
	SOX13
	HEXDC
	ZBTB43
	C16orf52
	LOC100133091
	PHYKPL
	ZBTB34
	DDIT4L
	BLACAT1
	SOCS5
	HERC4
	MTL5
	LINC00857
	HLA-L
	PRKG2
	NKPD1
	ARFGAP3
	DCST2
	LOC100507459
	ZNF224
	BANP
	DNER
	SLC23A3
	PORCN
	PLCB4
	AURKC
	KIAA1328
	ZNF350
	PPIL3
	KIZ
	PTPRE
	TGFBR3L
	CCDC120
	TTC9C
	NAPB
	ARHGAP5
	ABCA5
	ASIC3
	LRSAM1
	LOC100129550
	PIK3CD
	RGS9
	EIF2AK3
	SLC2A13
	KIF12
	PRICKLE1
	TMEM132B
	SYNE1
	TMEM178A
	ITPKC
	YJEFN3
	DZIP3
	AKR1C1
	GAB1
	LINC01012
	SNX16
	ZNF821
	CCNYL2
	EIF4E3
	THRB
	LAT2
	PEX6
	HKDC1
	TLR6
	STAT5B
	NOL4L
	EML6
	CACTIN-AS1
	JAZF1
	DNAH6
	KDM6A
	PLCB1
	BTBD8
	BEGAIN
	KRT18P55
	S1PR2
	OPHN1
	ABCA3
	NOS1AP
	RBM46
	MIR4435-1HG
	WNT7A
	ILDR1
	KRT13
	CEP89
	PPM1K
	SUPT3H
	AADAC
	FRRS1
	PI4KAP1
	DAB2
	LRRC75B
	LOC100507501
	ZNF791
	FAM73A
	DICER1-AS1
	MYOM3
	AQPEP
	F10
	ZSCAN20
	SLC1A3
	KIF26B
	EBF4
	C7orf61
	VAMP5
	TTC9
	POTEE
	RINL
	GRAMD1B
	AASDH
	HPCA
	TTLL13
	LOC729737
	FKBP14
	KIAA1107
	NPHS1
	GALNT3
	WASH7P
	ZNF550
	FRK
	LINC01270
	SEMA3B
	MDGA1
	SLC25A42
	FZD3
	LOC286059
	IGSF1
	PHC1
	SSPO
	NBEA
	KIF17
	CLDN9
	ZNF274
	SLC35A3
	PDE11A
	PRSS16
	CCDC159
	CLCF1
	IRF9
	ADPRM
	LOC100131564
	RAPGEF3
	LOC101926975
	FGF17
	CCDC62
	RBM44
	LOC100507053
	TBX6
	ZNF25
	LINC00663
	PXDC1
	C6orf57
	LOC100130987
	ZNF165
	LOC102723354
	PLEKHM1P
	PIGV
	ASIC4
	THAP9
	PLIN4
	KCNN3
	SLC38A3
	SCNN1D
	FRMD3
	ENTPD8
	KIAA1407
	ZNF678
	TRHDE-AS1
	TRAF3IP2-AS1
	LOC100507547
	TBC1D12
	A1BG
	KCP
	LINC00886
	TRIML2
	ZNF585A
	GKAP1
	ZNF484
	PDE7B
	FAM86B3P
	TBC1D26
	CYP2D7P
	PRPH
	LOC389602
	POTEF
	LOC401320
	ARHGAP42
	CCDC146
	PLIN5
	FBN1
	ZNF341
	ZNF333
	LOC101929567
	GLDN
	PCBP3
	MMP28
	CNTNAP3
	CLEC4A
	CES5AP1
	CCDC108
	LOC101928710
	DNASE2B
	ACRBP
	ANTXR2
	ZBTB18
	DKKL1
	APOBEC3D
	ACHE
	GALNT9
	TLR9
	PPT2-EGFL8
	GS1-259H13.2
	FOXH1
	TRIM52
	SPEF2
	GXYLT2
	LINC01004
	APOBEC3F
	MAMDC2
	CASC10
	EGR2
	CPED1
	ATP6AP1L
	CYP4F12
	SHANK1
	LOC101928414
	ARSJ
	LOC728743
	LIPE-AS1
	DRD1
	SCAND2P
	FKBP11
	SCARF2
	ZSCAN30
	CDKL5
	ZDHHC8P1
	KLK14
	HOXD8
	SLC10A7
	LOC100129924
	PSD2
	C11orf71
	SLC25A41
	POU6F1
	COX6B2
	PNPLA7
	RGCC
	ZNF438
	LINC00174
	DOK7
	KLHL32
	C1orf56
	SSC5D
	FBLIM1
	ZDHHC11
	PMS2P3
	LOC100996385
	LOC101927476
	DLEC1
	UPB1
	CD27-AS1
	C3orf35
	GPM6A
	NTN5
	ZNF772
	ZEB1-AS1
	LINC00894
	NAPSA
	ZNF548
	ZBTB3
	CCR10
	HCG27
	PTCHD4
	SDR16C5
	TOPORS-AS1
	CYP2R1
	LINC00491
	BAIAP2L2
	ARHGAP31
	GOLT1A
	YPEL4
	NCR3LG1
	TSPAN7
	LOC284080
	WFDC10B
	ELMOD1
	ZNF134
	ZNF674
	GAL3ST4
	C15orf27
	TYMSOS
	RGS17
	SALL4
	RALGAPA1
	SLFNL1
	LMO2
	GNN
	CCSER1
	PTGER1
	GBP3
	LOC553103
	CEL
	ZNF426
	ARHGAP24
	CNTD2
	LOC100288069
	SRPX2
	SOWAHB
	FLJ46906
	LINC00202-1
	LOC148709
	PSMD6-AS2
	CA8
