# Supplementary material for: Multi-omics analysis reveals contextual tumor suppressive and oncogenic gene modules within the acute hypoxic response
Source: Nat Commun. 2021 Mar 2;12:1375. doi: 10.1038/s41467-021-21687-2 (PMC7925689; doi:10.1038/s41467-021-21687-2)
Supplement: Supplementary file 6 — Supplementary Data 3 [file 41467_2021_21687_MOESM6_ESM.xlsx]

## Sheet: A. HCT116 peaks
ChIP-seq: HIF1A peaks identified in HCT116 cells exposed to hypoxia (1% O2) for 24 hours.
	HIF1A peaks							Associated genes (for proximal and distal only)
	Peak ID	Chromosome	Peak start	Peak end	Peak location	Normalized tag count normoxia	Normalized tag count hypoxia	Gene ID(s)	Association factor(s)	Absolute TSS distance(s)	TSS distance(s)	TSS start(s)	TSS end(s)	TSS strand(s)
	chr1_762850_762998	chr1	762850	762998	Proximal (AF > 0.1)	2.6	19.5	LINC01128	9.205975908	178	-178	763177	763178	+
	chr1_901687_901835	chr1	901687	901835	Proximal (AF > 0.1)	4.05	6.62	PLEKHN1	2.624651668	40	-40	901876	901877	+
	chr1_955030_955178	chr1	955030	955178	Proximal (AF > 0.1)	1.74	14.6	AGRN	3.754905868	323	-323	955502	955503	+
	chr1_1167808_1167956	chr1	1167808	1167956	Proximal (AF > 0.1)	2.75	6.87	B3GALT6,SDF4	1.99560685,1.381193789	178,361	178,-361	1167628,1167447	1167629,1167446	+,-
	chr1_1209127_1209275	chr1	1209127	1209275	Proximal (AF > 0.1)	2.89	6.01	UBE2J2	2.424897848	0	0	1209234	1209233	-
	chr1_1299776_1299924	chr1	1299776	1299924	Proximal (AF > 0.1)	3.18	5.64	MXRA8	0.514246884	855	-855	1298921	1298920	-
	chr1_1510218_1510366	chr1	1510218	1510366	Proximal (AF > 0.1)	2.02	7.24	SSU72	3.339297798	0	0	1510262	1510261	-
	chr1_2982863_2983011	chr1	2982863	2983011	Proximal (AF > 0.1)	3.47	5.4	LINC00982	0.206320924	1277	1277	2984289	2984288	-
	chr1_3712949_3713097	chr1	3712949	3713097	Proximal (AF > 0.1)	2.75	9.81	LRRC47	4.725610291	0	0	3713068	3713067	-
	chr1_6579940_6580088	chr1	6579940	6580088	Proximal (AF > 0.1)	3.18	5.76	PLEKHG5	2.188577464	32	32	6580121	6580120	-
	chr1_8939006_8939154	chr1	8939006	8939154	Proximal (AF > 0.1)	11.71	164.24	ENO1	80.48951912	0	0	8939151	8939150	-
	chr1_9189055_9189203	chr1	9189055	9189203	Proximal (AF > 0.1)	1.88	4.91	GPR157	2.318074502	25	25	9189229	9189228	-
	chr1_9242385_9242533	chr1	9242385	9242533	Proximal (AF > 0.1)	3.04	7.6	MIR34AHG,LINC01759	4.100116747,3.148781171	0,121	0,121	9242397,9242262	9242396,9242263	-,+
	chr1_9352756_9352904	chr1	9352756	9352904	Proximal (AF > 0.1)	3.04	5.27	SPSB1	2.354691171	35	-35	9352940	9352941	+
	chr1_9747537_9747685	chr1	9747537	9747685	Proximal (AF > 0.1)	1.88	4.78	PIK3CD-AS2	2.714850493	0	0	9747632	9747631	-
	chr1_9883249_9883397	chr1	9883249	9883397	Proximal (AF > 0.1)	2.6	5.4	CLSTN1	0.23702482	1186	1186	9884584	9884583	-
	chr1_11865780_11865928	chr1	11865780	11865928	Proximal (AF > 0.1)	3.04	9.69	CLCN6,MTHFR	2.969515932,2.939968754	223,231	-223,231	11866152,11866160	11866153,11866159	+,-
	chr1_12677942_12678090	chr1	12677942	12678090	Proximal (AF > 0.1)	2.6	6.87	DHRS3	2.724924024	205	-205	12677737	12677736	-
	chr1_15736167_15736315	chr1	15736167	15736315	Proximal (AF > 0.1)	2.75	6.87	EFHD2	2.815109239	74	-74	15736390	15736391	+
	chr1_16174125_16174273	chr1	16174125	16174273	Proximal (AF > 0.1)	1.74	5.89	SPEN,FLJ37453	2.229277544,1.270839317	84,368	-84,368	16174358,16174642	16174359,16174641	+,-
	chr1_16349779_16349927	chr1	16349779	16349927	Proximal (AF > 0.1)	2.75	5.27	CLCNKA	0.175389121	1292	1292	16348485	16348486	+
	chr1_16400088_16400236	chr1	16400088	16400236	Proximal (AF > 0.1)	5.21	7.11	FAM131C	3.073903307	0	0	16400127	16400126	-
	chr1_16678939_16679087	chr1	16678939	16679087	Proximal (AF > 0.1)	2.89	28.21	FBXO42	18.023714	0	0	16678986	16678985	-
	chr1_16693615_16693763	chr1	16693615	16693763	Proximal (AF > 0.1)	2.6	7.6	SZRD1	2.650935913	89	89	16693524	16693525	+
	chr1_17090144_17090292	chr1	17090144	17090292	Proximal (AF > 0.1)	1.74	3.07	MST1L	0.59645694	682	682	17090975	17090974	-
	chr1_17766192_17766340	chr1	17766192	17766340	Proximal (AF > 0.1)	3.47	9.44	RCC2	5.083654347	0	0	17766250	17766249	-
	chr1_19638715_19638863	chr1	19638715	19638863	Proximal (AF > 0.1)	1.74	6.01	PQLC2,AKR7A2	2.44795204,1.996212775	0,75	0,-75	19638739,19638640	19638740,19638639	+,-
	chr1_21503144_21503292	chr1	21503144	21503292	Proximal (AF > 0.1)	2.17	4.78	EIF4G3	1.956685114	88	88	21503381	21503380	-
	chr1_22110111_22110259	chr1	22110111	22110259	Proximal (AF > 0.1)	3.18	7.36	USP48	1.629282438	423	-423	22109688	22109687	-
	chr1_22778366_22778514	chr1	22778366	22778514	Proximal (AF > 0.1)	3.33	7.85	ZBTB40	3.441529642	21	21	22778343	22778344	+
	chr1_23345769_23345917	chr1	23345769	23345917	Proximal (AF > 0.1)	3.9	16.93	KDM1A	7.159726564	22	-22	23345940	23345941	+
	chr1_23671119_23671267	chr1	23671119	23671267	Proximal (AF > 0.1)	3.62	6.62	HNRNPR	1.998984748	262	-262	23670857	23670856	-
	chr1_23695319_23695467	chr1	23695319	23695467	Proximal (AF > 0.1)	1.59	6.87	ZNF436-AS1,ZNF436	1.752333257,0.483331845	242,889	-242,889	23695710,23696357	23695711,23696356	+,-
	chr1_24151878_24152026	chr1	24151878	24152026	Proximal (AF > 0.1)	2.89	10.92	HMGCL	6.554129899	0	0	24151949	24151948	-
	chr1_25756636_25756784	chr1	25756636	25756784	Proximal (AF > 0.1)	2.31	10.18	TMEM57	1.264816449	563	-563	25757348	25757349	+
	chr1_26324717_26324865	chr1	26324717	26324865	Proximal (AF > 0.1)	3.76	11.65	PAFAH2	5.140570709	69	-69	26324648	26324647	-
	chr1_26606517_26606665	chr1	26606517	26606665	Proximal (AF > 0.1)	3.47	8.83	SH3BGRL3	2.014330199	303	303	26606212	26606213	+
	chr1_26758689_26758837	chr1	26758689	26758837	Proximal (AF > 0.1)	2.31	6.38	DHDDS	3.244457609	0	0	26758772	26758773	+
	chr1_27019512_27019660	chr1	27019512	27019660	Proximal (AF > 0.1)	2.46	5.27	LOC101928728	0.450120725	961	961	27020622	27020621	-
	chr1_27286829_27286977	chr1	27286829	27286977	Proximal (AF > 0.1)	2.46	8.1	KDF1	4.017729255	0	0	27286901	27286900	-
	chr1_27930661_27930809	chr1	27930661	27930809	Proximal (AF > 0.1)	1.74	3.68	AHDC1	0.596777697	656	-656	27930005	27930004	-
	chr1_28157189_28157337	chr1	28157189	28157337	Proximal (AF > 0.1)	2.02	8.1	PPP1R8	3.577688356	0	0	28157324	28157325	+
	chr1_28844753_28844901	chr1	28844753	28844901	Proximal (AF > 0.1)	3.76	9.57	RCC1	3.641103274	7	7	28844744	28844745	+
	chr1_29508450_29508598	chr1	29508450	29508598	Proximal (AF > 0.1)	5.21	26	SRSF4	13.77574427	38	38	29508637	29508636	-
	chr1_32404029_32404177	chr1	32404029	32404177	Proximal (AF > 0.1)	4.48	9.2	PTP4A2	3.592782644	41	-41	32403988	32403987	-
	chr1_32479194_32479342	chr1	32479194	32479342	Proximal (AF > 0.1)	1.59	8.95	KHDRBS1	3.950791884	0	0	32479294	32479295	+
	chr1_32645331_32645479	chr1	32645331	32645479	Proximal (AF > 0.1)	3.47	10.92	TXLNA	4.239479688	0	0	32645344	32645345	+
	chr1_32739077_32739225	chr1	32739077	32739225	Proximal (AF > 0.1)	2.17	3.8	LCK	0.879195295	485	-485	32739711	32739712	+
	chr1_33366852_33367000	chr1	33366852	33367000	Proximal (AF > 0.1)	2.17	6.13	TMEM54	2.345291219	40	40	33367041	33367040	-
	chr1_33938159_33938307	chr1	33938159	33938307	Proximal (AF > 0.1)	2.31	4.66	ZSCAN20	2.694605396	0	0	33938231	33938232	+
	chr1_36554440_36554588	chr1	36554440	36554588	Proximal (AF > 0.1)	4.34	20.24	ADPRHL2	8.798374783	0	0	36554452	36554453	+
	chr1_36772654_36772802	chr1	36772654	36772802	Proximal (AF > 0.1)	3.04	14.96	SH3D21	8.83926284	0	0	36772707	36772708	+
	chr1_37940169_37940317	chr1	37940169	37940317	Proximal (AF > 0.1)	2.46	6.99	ZC3H12A,LINC01137	2.778081398,2.381571455	49,125	49,-125	37940118,37940044	37940119,37940043	+,-
	chr1_40157068_40157216	chr1	40157068	40157216	Proximal (AF > 0.1)	2.6	4.91	HPCAL4	1.677411402	165	165	40157382	40157381	-
	chr1_40626979_40627127	chr1	40626979	40627127	Proximal (AF > 0.1)	6.51	37.78	RLF	25.18817131	0	0	40627040	40627041	+
	chr1_42800915_42801063	chr1	42800915	42801063	Proximal (AF > 0.1)	2.17	9.08	FOXJ3	1.972742583	484	484	42801548	42801547	-
	chr1_42846644_42846792	chr1	42846644	42846792	Proximal (AF > 0.1)	4.48	15.09	RIMKLA	6.368571927	175	175	42846467	42846468	+
	chr1_43423906_43424054	chr1	43423906	43424054	Proximal (AF > 0.1)	3.9	22.08	SLC2A1-AS1,SLC2A1	3.346274019,2.606080827	664,792	-664,792	43424719,43424847	43424720,43424846	+,-
	chr1_44412120_44412268	chr1	44412120	44412268	Proximal (AF > 0.1)	6.22	30.79	IPO13	9.123187704	208	-208	44412477	44412478	+
	chr1_45987519_45987667	chr1	45987519	45987667	Proximal (AF > 0.1)	2.17	5.4	PRDX1	2.620202941	0	0	45987610	45987609	-
	chr1_46050324_46050472	chr1	46050324	46050472	Proximal (AF > 0.1)	3.33	7.11	NASP	0.783926715	663	663	46049659	46049660	+
	chr1_47903519_47903667	chr1	47903519	47903667	Proximal (AF > 0.1)	1.74	7.97	LINC01389	1.09517345	530	-530	47902989	47902988	-
	chr1_52520940_52521088	chr1	52520940	52521088	Proximal (AF > 0.1)	2.17	6.87	TXNDC12,BTF3L4	0.680968346,0.659522326	754,767	754,-767	52521843,52521856	52521842,52521857	-,+
	chr1_54303815_54303963	chr1	54303815	54303963	Proximal (AF > 0.1)	2.17	17.79	NDC1	4.8401997	261	261	54304225	54304224	-
	chr1_54411968_54412116	chr1	54411968	54412116	Proximal (AF > 0.1)	1.59	6.13	LRRC42,HSPB11	2.477504424,2.380360086	0,0	0,0	54411998,54411981	54411999,54411980	+,-
	chr1_55681017_55681165	chr1	55681017	55681165	Proximal (AF > 0.1)	1.3	5.64	LOC100507634,USP24	3.009209927,2.755716721	0,0	0,0	55681080,55681039	55681081,55681038	+,-
	chr1_62208001_62208149	chr1	62208001	62208149	Proximal (AF > 0.1)	3.47	15.82	PATJ	6.554476474	0	0	62208148	62208149	+
	chr1_63988847_63988995	chr1	63988847	63988995	Proximal (AF > 0.1)	3.18	6.01	ITGB3BP,EFCAB7	2.943730226,2.772300724	0,0	0,0	63988944,63988971	63988943,63988972	-,+
	chr1_65533546_65533694	chr1	65533546	65533694	Proximal (AF > 0.1)	2.02	8.34	JAK1	3.419245744	117	-117	65533429	65533428	-
	chr1_65614279_65614427	chr1	65614279	65614427	Proximal (AF > 0.1)	5.06	48.33	AK4	18.0843348	257	-257	65614685	65614686	+
	chr1_76190344_76190492	chr1	76190344	76190492	Proximal (AF > 0.1)	2.02	7.11	ACADM	1.41861006	311	311	76190031	76190032	+
	chr1_78470035_78470183	chr1	78470035	78470183	Proximal (AF > 0.1)	3.9	8.1	DNAJB4	1.916090156	327	-327	78470511	78470512	+
	chr1_85155776_85155924	chr1	85155776	85155924	Proximal (AF > 0.1)	3.33	5.76	SSX2IP	1.187427733	315	315	85156240	85156239	-
	chr1_85725421_85725569	chr1	85725421	85725569	Proximal (AF > 0.1)	3.33	11.41	C1orf52	5.450030508	66	-66	85725355	85725354	-
	chr1_86046317_86046465	chr1	86046317	86046465	Proximal (AF > 0.1)	3.33	5.76	CYR61	2.320515592	0	0	86046443	86046444	+
	chr1_86861615_86861763	chr1	86861615	86861763	Proximal (AF > 0.1)	1.16	4.42	ODF2L	1.384379151	261	261	86862025	86862024	-
	chr1_87170413_87170561	chr1	87170413	87170561	Proximal (AF > 0.1)	3.04	10.55	SH3GLB1,LOC105378828	2.993491843,2.555992358	159,237	159,-237	87170252,87170176	87170253,87170175	+,-
	chr1_87380204_87380352	chr1	87380204	87380352	Proximal (AF > 0.1)	1.01	8.1	HS2ST1,SELENOF	4.818192962,3.395323194	0,156	0,-156	87380334,87380048	87380335,87380047	+,-
	chr1_90460428_90460576	chr1	90460428	90460576	Proximal (AF > 0.1)	2.02	6.5	GEMIN8P4,ZNF326	2.473884034,1.903681035	0,76	0,-76	90460525,90460653	90460524,90460654	-,+
	chr1_93544682_93544830	chr1	93544682	93544830	Proximal (AF > 0.1)	4.34	6.62	MTF2	3.191720973	0	0	93544791	93544792	+
	chr1_94883853_94884001	chr1	94883853	94884001	Proximal (AF > 0.1)	2.46	7.36	ABCD3	4.722982787	0	0	94883932	94883933	+
	chr1_100503641_100503789	chr1	100503641	100503789	Proximal (AF > 0.1)	2.6	4.05	MFSD14A	2.225072277	0	0	100503788	100503789	+
	chr1_110026466_110026614	chr1	110026466	110026614	Proximal (AF > 0.1)	2.46	7.73	ATXN7L2	4.583397551	0	0	110026560	110026561	+
	chr1_110052473_110052621	chr1	110052473	110052621	Proximal (AF > 0.1)	1.59	4.66	AMIGO1	1.600135038	137	-137	110052336	110052335	-
	chr1_110089046_110089194	chr1	110089046	110089194	Proximal (AF > 0.1)	2.02	30.17	GNAI3	0.40126863	1990	-1990	110091185	110091186	+
	chr1_110950183_110950331	chr1	110950183	110950331	Proximal (AF > 0.1)	2.6	10.3	LAMTOR5-AS1,LAMTOR5	4.50491083,3.593648916	98,214	-98,214	110950430,110950546	110950431,110950545	+,-
	chr1_114355122_114355270	chr1	114355122	114355270	Proximal (AF > 0.1)	1.59	19.99	RSBN1	10.15226134	24	-24	114355098	114355097	-
	chr1_115259409_115259557	chr1	115259409	115259557	Proximal (AF > 0.1)	3.04	6.62	NRAS	3.35268174	0	0	115259515	115259514	-
	chr1_116961091_116961239	chr1	116961091	116961239	Proximal (AF > 0.1)	1.45	4.91	ATP1A1-AS1	2.211761814	4	4	116961244	116961243	-
	chr1_145575792_145575940	chr1	145575792	145575940	Proximal (AF > 0.1)	2.31	7.36	PIAS3	3.361161951	46	-46	145575987	145575988	+
	chr1_146714153_146714301	chr1	146714153	146714301	Proximal (AF > 0.1)	1.45	6.26	CHD1L	3.237860435	0	0	146714290	146714291	+
	chr1_151430772_151430920	chr1	151430772	151430920	Proximal (AF > 0.1)	0.87	5.4	POGZ	0.31687018	1020	1020	151431941	151431940	-
	chr1_152009322_152009470	chr1	152009322	152009470	Proximal (AF > 0.1)	2.46	6.62	S100A11	2.153838874	40	40	152009511	152009510	-
	chr1_153539054_153539202	chr1	153539054	153539202	Proximal (AF > 0.1)	4.34	6.26	S100A2	0.613865713	748	-748	153538306	153538305	-
	chr1_153631203_153631351	chr1	153631203	153631351	Proximal (AF > 0.1)	3.18	12.14	SNAPIN	4.933730373	72	72	153631129	153631130	+
	chr1_153767445_153767593	chr1	153767445	153767593	Proximal (AF > 0.1)	2.6	4.42	LOC343052	0.314974651	1021	1021	153766422	153766423	+
	chr1_153917959_153918107	chr1	153917959	153918107	Proximal (AF > 0.1)	3.18	5.4	DENND4B	0.327481918	1046	1046	153919154	153919153	-
	chr1_154193150_154193298	chr1	154193150	154193298	Proximal (AF > 0.1)	2.89	8.1	C1orf43,UBAP2L	3.90511305,3.505337241	0,25	0,-25	154193273,154193324	154193272,154193325	-,+
	chr1_154600357_154600505	chr1	154600357	154600505	Proximal (AF > 0.1)	3.18	18.03	ADAR	10.218949	0	0	154600456	154600455	-
	chr1_155023124_155023272	chr1	155023124	155023272	Proximal (AF > 0.1)	3.33	6.26	ADAM15	1.061858757	474	-474	155023747	155023748	+
	chr1_155164080_155164228	chr1	155164080	155164228	Proximal (AF > 0.1)	2.6	5.03	MUC1	0.168921286	1374	-1374	155162706	155162705	-
	chr1_155243231_155243379	chr1	155243231	155243379	Proximal (AF > 0.1)	2.89	22.57	CLK2	14.61502634	0	0	155243320	155243319	-
	chr1_155658511_155658659	chr1	155658511	155658659	Proximal (AF > 0.1)	1.16	8.46	YY1AP1,DAP3	4.014512964,2.288544523	0,224	0,-224	155658568,155658884	155658567,155658885	-,+
	chr1_156674849_156674997	chr1	156674849	156674997	Proximal (AF > 0.1)	2.6	7.97	CRABP2	1.344510979	610	610	156675608	156675607	-
	chr1_156710856_156711004	chr1	156710856	156711004	Proximal (AF > 0.1)	3.76	6.13	MRPL24	3.015234369	0	0	156710923	156710922	-
	chr1_157108321_157108469	chr1	157108321	157108469	Proximal (AF > 0.1)	1.88	9.57	ETV3	5.484270389	0	0	157108383	157108382	-
	chr1_157963256_157963404	chr1	157963256	157963404	Proximal (AF > 0.1)	1.01	4.91	KIRREL	1.723590442	192	192	157963062	157963063	+
	chr1_161123711_161123859	chr1	161123711	161123859	Proximal (AF > 0.1)	1.3	4.29	UFC1	1.634360789	176	176	161123533	161123534	+
	chr1_162531292_162531440	chr1	162531292	162531440	Proximal (AF > 0.1)	3.18	8.59	UAP1	2.442483741	247	-247	162531688	162531689	+
	chr1_163291534_163291682	chr1	163291534	163291682	Proximal (AF > 0.1)	2.89	8.71	RGS5,NUF2	4.510646749,3.79787062	0,39	0,-39	163291581,163291722	163291580,163291723	-,+
	chr1_166136084_166136232	chr1	166136084	166136232	Proximal (AF > 0.1)	3.04	6.62	FAM78B	2.451157253	92	-92	166135992	166135991	-
	chr1_166808583_166808731	chr1	166808583	166808731	Proximal (AF > 0.1)	1.74	7.11	POGK	3.205756787	0	0	166808640	166808641	+
	chr1_168148024_168148172	chr1	168148024	168148172	Proximal (AF > 0.1)	2.02	5.15	TIPRL	2.979267788	0	0	168148082	168148083	+
	chr1_171810461_171810609	chr1	171810461	171810609	Proximal (AF > 0.1)	2.75	8.71	DNM3	4.260642558	7	-7	171810617	171810618	+
	chr1_179051850_179051998	chr1	179051850	179051998	Proximal (AF > 0.1)	1.16	4.42	TOR3A	0.53219345	737	737	179051111	179051112	+
	chr1_179923872_179924020	chr1	179923872	179924020	Proximal (AF > 0.1)	2.6	12.51	CEP350	7.164289277	0	0	179923907	179923908	+
	chr1_180471723_180471871	chr1	180471723	180471871	Proximal (AF > 0.1)	3.47	13.49	ACBD6	4.551706619	150	150	180472022	180472021	-
	chr1_180600941_180601089	chr1	180600941	180601089	Proximal (AF > 0.1)	2.6	9.08	XPR1	4.817139008	55	-55	180601145	180601146	+
	chr1_182922272_182922420	chr1	182922272	182922420	Proximal (AF > 0.1)	2.46	6.5	SHCBP1L	1.971732804	239	239	182922660	182922659	-
	chr1_184355811_184355959	chr1	184355811	184355959	Proximal (AF > 0.1)	2.75	6.38	C1orf21	1.730498611	189	-189	184356149	184356150	+
	chr1_186344737_186344885	chr1	186344737	186344885	Proximal (AF > 0.1)	1.3	8.59	C1orf27,TPR	4.81571277,2.767333069	3,280	-3,-280	186344889,186344457	186344890,186344456	+,-
	chr1_193074520_193074668	chr1	193074520	193074668	Proximal (AF > 0.1)	3.04	7.6	GLRX2	0.361923492	996	996	193075665	193075664	-
	chr1_193090897_193091045	chr1	193090897	193091045	Proximal (AF > 0.1)	6.36	33.24	CDC73	15.82723632	41	-41	193091087	193091088	+
	chr1_197170483_197170631	chr1	197170483	197170631	Proximal (AF > 0.1)	2.46	5.27	ZBTB41	0.437704786	811	-811	197169672	197169671	-
	chr1_198125964_198126112	chr1	198125964	198126112	Proximal (AF > 0.1)	2.75	14.84	NEK7	7.676433219	0	0	198126107	198126108	+
	chr1_200638514_200638662	chr1	200638514	200638662	Proximal (AF > 0.1)	3.18	8.59	LOC101929224	4.351151604	0	0	200638634	200638635	+
	chr1_200639204_200639352	chr1	200639204	200639352	Proximal (AF > 0.1)	2.17	7.73	DDX59	3.152786714	78	-78	200639126	200639125	-
	chr1_201797194_201797342	chr1	201797194	201797342	Proximal (AF > 0.1)	2.6	4.78	IPO9,IPO9-AS1	0.335474074,0.151645366	944,1344	-944,1344	201798287,201798687	201798288,201798686	+,-
	chr1_201951785_201951933	chr1	201951785	201951933	Proximal (AF > 0.1)	2.75	6.01	RNPEP	2.034170308	18	18	201951765	201951766	+
	chr1_202857772_202857920	chr1	202857772	202857920	Proximal (AF > 0.1)	2.02	5.64	RABIF	0.963422611	464	464	202858385	202858384	-
	chr1_202995584_202995732	chr1	202995584	202995732	Proximal (AF > 0.1)	3.33	18.28	PPFIA4	9.919826427	0	0	202995648	202995649	+
	chr1_203830578_203830726	chr1	203830578	203830726	Proximal (AF > 0.1)	2.46	11.78	SNRPE	6.948414693	0	0	203830712	203830713	+
	chr1_205782232_205782380	chr1	205782232	205782380	Proximal (AF > 0.1)	2.46	7.24	SLC41A1	3.564104222	0	0	205782324	205782323	-
	chr1_206785745_206785893	chr1	206785745	206785893	Proximal (AF > 0.1)	2.89	8.83	EIF2D	4.048880999	10	10	206785904	206785903	-
	chr1_210502189_210502337	chr1	210502189	210502337	Proximal (AF > 0.1)	2.75	6.38	HHAT	1.326756026	301	-301	210502639	210502640	+
	chr1_211432415_211432563	chr1	211432415	211432563	Proximal (AF > 0.1)	4.19	9.32	RCOR3	0.644049892	724	-724	211433288	211433289	+
	chr1_212872651_212872799	chr1	212872651	212872799	Proximal (AF > 0.1)	2.75	7.97	BATF3	1.255979864	527	527	212873327	212873326	-
	chr1_214454788_214454936	chr1	214454788	214454936	Proximal (AF > 0.1)	3.9	12.51	SMYD2	3.456236171	222	222	214454564	214454565	+
	chr1_215740571_215740719	chr1	215740571	215740719	Proximal (AF > 0.1)	2.31	4.91	KCTD3	2.314634457	1	-1	215740721	215740722	+
	chr1_220219799_220219947	chr1	220219799	220219947	Proximal (AF > 0.1)	2.89	8.95	EPRS	3.722667743	52	52	220220000	220219999	-
	chr1_220960244_220960392	chr1	220960244	220960392	Proximal (AF > 0.1)	1.74	5.89	MARC1	1.476669773	204	204	220960038	220960039	+
	chr1_222886662_222886810	chr1	222886662	222886810	Proximal (AF > 0.1)	1.88	6.13	BROX,AIDA	2.756663073,0.555448667	0,798	0,-798	222886662,222885864	222886663,222885863	+,-
	chr1_224622474_224622622	chr1	224622474	224622622	Proximal (AF > 0.1)	3.18	8.46	WDR26	1.514260214	473	-473	224622001	224622000	-
	chr1_225965317_225965465	chr1	225965317	225965465	Proximal (AF > 0.1)	1.45	6.26	SRP9	2.489348219	48	-48	225965514	225965515	+
	chr1_226187068_226187216	chr1	226187068	226187216	Proximal (AF > 0.1)	2.46	7.11	SDE2	2.83190092	2	-2	226187066	226187065	-
	chr1_227058711_227058859	chr1	227058711	227058859	Proximal (AF > 0.1)	3.47	4.29	PSEN2	0.926621039	437	437	227058272	227058273	+
	chr1_228674383_228674531	chr1	228674383	228674531	Proximal (AF > 0.1)	2.02	8.59	RNF187	1.228650037	535	-535	228675067	228675068	+
	chr1_229478818_229478966	chr1	229478818	229478966	Proximal (AF > 0.1)	2.6	6.62	CCSAP	1.867754458	130	-130	229478688	229478687	-
	chr1_230202512_230202660	chr1	230202512	230202660	Proximal (AF > 0.1)	2.6	7.11	GALNT2	1.565211435	280	-280	230202941	230202942	+
	chr1_231557964_231558112	chr1	231557964	231558112	Proximal (AF > 0.1)	8.68	59.98	EGLN1	0.165105566	2677	2677	231560790	231560789	-
	chr1_231664307_231664455	chr1	231664307	231664455	Proximal (AF > 0.1)	1.59	13.61	TSNAX,TSNAX-DISC1	8.160856883,8.160856883	0,0	0,0	231664398,231664398	231664399,231664399	+,+
	chr1_234509270_234509418	chr1	234509270	234509418	Proximal (AF > 0.1)	2.17	6.26	COA6	2.792530543	9	-9	234509428	234509429	+
	chr1_234746643_234746791	chr1	234746643	234746791	Proximal (AF > 0.1)	2.75	15.7	IRF2BP2	0.514871785	1372	-1372	234745271	234745270	-
	chr1_234859804_234859952	chr1	234859804	234859952	Proximal (AF > 0.1)	3.76	12.27	LINC01132	5.540558843	14	14	234859788	234859789	+
	chr1_235292308_235292456	chr1	235292308	235292456	Proximal (AF > 0.1)	2.75	15.09	TOMM20	7.594332714	52	-52	235292256	235292255	-
	chr1_244816384_244816532	chr1	244816384	244816532	Proximal (AF > 0.1)	1.74	5.89	DESI2	2.368861788	33	33	244816349	244816350	+
	chr1_244998559_244998707	chr1	244998559	244998707	Proximal (AF > 0.1)	5.21	33.49	COX20	19.62135739	0	0	244998630	244998631	+
	chr1_245027785_245027933	chr1	245027785	245027933	Proximal (AF > 0.1)	2.17	10.06	HNRNPU	5.727016703	0	0	245027827	245027826	-
	chr1_245134108_245134256	chr1	245134108	245134256	Proximal (AF > 0.1)	2.6	7.97	LOC101928068,EFCAB2	4.423481307,1.508215271	0,476	0,476	245134171,245133630	245134170,245133631	-,+
	chr1_246670536_246670684	chr1	246670536	246670684	Proximal (AF > 0.1)	3.33	17.91	SMYD3	12.00646399	0	0	246670644	246670643	-
	chr10_977843_977991	chr10	977843	977991	Proximal (AF > 0.1)	3.33	13.12	LARP4B,LOC101927762	4.538123188,0.963207452	198,973	-198,-973	977645,978965	977644,978966	-,+
	chr10_11653742_11653890	chr10	11653742	11653890	Proximal (AF > 0.1)	1.74	8.22	USP6NL	4.501634471	0	0	11653788	11653787	-
	chr10_13628747_13628895	chr10	13628747	13628895	Proximal (AF > 0.1)	1.74	5.89	PRPF18	2.90639288	42	-42	13628938	13628939	+
	chr10_17659407_17659555	chr10	17659407	17659555	Proximal (AF > 0.1)	2.89	8.1	HACD1	3.442805643	34	-34	17659373	17659372	-
	chr10_21463070_21463218	chr10	21463070	21463218	Proximal (AF > 0.1)	3.04	16.56	NEBL	9.238710074	0	0	21463116	21463115	-
	chr10_22725851_22725999	chr10	22725851	22725999	Proximal (AF > 0.1)	3.9	11.65	LOC100499489	1.238231922	858	858	22726858	22726857	-
	chr10_25351430_25351578	chr10	25351430	25351578	Proximal (AF > 0.1)	1.74	7.6	ENKUR	2.363838387	222	-222	25351208	25351207	-
	chr10_27443253_27443401	chr10	27443253	27443401	Proximal (AF > 0.1)	2.46	4.05	YME1L1,MASTL	2.478836753,1.100527267	0,350	0,-350	27443349,27443752	27443348,27443753	-,+
	chr10_27541444_27541592	chr10	27541444	27541592	Proximal (AF > 0.1)	2.89	5.4	LRRC37A6P	1.526918684	209	-209	27541235	27541234	-
	chr10_27793085_27793233	chr10	27793085	27793233	Proximal (AF > 0.1)	2.75	5.03	RAB18	2.413919495	0	0	27793102	27793103	+
	chr10_32217723_32217871	chr10	32217723	32217871	Proximal (AF > 0.1)	1.16	8.59	ARHGAP12	4.247313787	0	0	32217804	32217803	-
	chr10_32636056_32636204	chr10	32636056	32636204	Proximal (AF > 0.1)	2.75	10.43	LOC102031319	4.527546517	86	-86	32636291	32636292	+
	chr10_32734966_32735114	chr10	32734966	32735114	Proximal (AF > 0.1)	1.45	5.89	CCDC7,LOC101929431	4.62406386,4.372233346	0,0	0,0	32735009,32734984	32735010,32734983	+,-
	chr10_38146513_38146661	chr10	38146513	38146661	Proximal (AF > 0.1)	1.74	6.99	ZNF248	1.840959187	350	350	38147012	38147011	-
	chr10_38265171_38265319	chr10	38265171	38265319	Proximal (AF > 0.1)	1.01	6.5	ZNF25	1.629088925	263	263	38265583	38265582	-
	chr10_38299963_38300111	chr10	38299963	38300111	Proximal (AF > 0.1)	3.04	11.78	ZNF33A	2.938972213	384	384	38299577	38299578	+
	chr10_38383138_38383286	chr10	38383138	38383286	Proximal (AF > 0.1)	1.74	8.71	ZNF37A	5.308217002	0	0	38383263	38383264	+
	chr10_38691419_38691567	chr10	38691419	38691567	Proximal (AF > 0.1)	1.01	4.66	SEPT7P9	2.013270562	212	212	38691780	38691779	-
	chr10_43133541_43133689	chr10	43133541	43133689	Proximal (AF > 0.1)	1.3	6.75	ZNF33B	1.127820188	595	595	43134285	43134284	-
	chr10_49864440_49864588	chr10	49864440	49864588	Proximal (AF > 0.1)	1.74	3.43	ARHGAP22	2.033335527	130	-130	49864310	49864309	-
	chr10_54073880_54074028	chr10	54073880	54074028	Proximal (AF > 0.1)	3.04	6.01	PRKG1-AS1,DKK1	2.889109114,2.781382731	0,11	0,-11	54073888,54074040	54073887,54074041	-,+
	chr10_63422856_63423004	chr10	63422856	63423004	Proximal (AF > 0.1)	1.74	4.66	C10orf107	2.249167755	136	136	63422718	63422719	+
	chr10_69835055_69835203	chr10	69835055	69835203	Proximal (AF > 0.1)	2.31	6.75	HERC4	3.593048716	0	0	69835103	69835102	-
	chr10_70167018_70167166	chr10	70167018	70167166	Proximal (AF > 0.1)	2.17	5.27	RUFY2	2.477504424	0	0	70167051	70167050	-
	chr10_70660970_70661118	chr10	70660970	70661118	Proximal (AF > 0.1)	1.74	13.74	DDX50	9.498125144	0	0	70661033	70661034	+
	chr10_71561641_71561789	chr10	71561641	71561789	Proximal (AF > 0.1)	2.31	5.64	COL13A1	2.446691943	0	0	71561643	71561644	+
	chr10_72142292_72142440	chr10	72142292	72142440	Proximal (AF > 0.1)	1.74	8.46	LRRC20	5.004807515	0	0	72142406	72142405	-
	chr10_72972107_72972255	chr10	72972107	72972255	Proximal (AF > 0.1)	8.39	13.74	UNC5B	6.191075766	35	-35	72972291	72972292	+
	chr10_73078891_73079039	chr10	73078891	73079039	Proximal (AF > 0.1)	2.6	7.36	SLC29A3	3.811093043	0	0	73079009	73079010	+
	chr10_74033537_74033685	chr10	74033537	74033685	Proximal (AF > 0.1)	5.06	37.66	DDIT4	16.56284481	0	0	74033676	74033677	+
	chr10_74856640_74856788	chr10	74856640	74856788	Proximal (AF > 0.1)	5.78	55.07	P4HA1	36.12529551	0	0	74856732	74856731	-
	chr10_75532675_75532823	chr10	75532675	75532823	Proximal (AF > 0.1)	3.9	37.17	FUT11	6.288222581	625	625	75532048	75532049	+
	chr10_75541744_75541892	chr10	75541744	75541892	Proximal (AF > 0.1)	3.18	6.38	CHCHD1	3.607131118	0	0	75541807	75541808	+
	chr10_76585400_76585548	chr10	76585400	76585548	Proximal (AF > 0.1)	2.17	8.34	KAT6B	1.307386835	621	-621	76586170	76586171	+
	chr10_76970127_76970275	chr10	76970127	76970275	Proximal (AF > 0.1)	3.04	16.93	VDAC2	5.503599174	214	214	76969911	76969912	+
	chr10_76994214_76994362	chr10	76994214	76994362	Proximal (AF > 0.1)	3.18	13.12	COMTD1	0.4067785	1407	1407	76995770	76995769	-
	chr10_77168963_77169111	chr10	77168963	77169111	Proximal (AF > 0.1)	1.45	6.26	LOC101929234	2.209435129	47	47	77168914	77168915	+
	chr10_82295836_82295984	chr10	82295836	82295984	Proximal (AF > 0.1)	4.48	30.05	LOC101929574	13.29695286	138	-138	82295698	82295697	-
	chr10_88855079_88855227	chr10	88855079	88855227	Proximal (AF > 0.1)	3.76	5.52	FAM35A,GLUD1	1.729425719,1.278630264	125,275	125,-275	88854952,88854804	88854953,88854803	+,-
	chr10_89622127_89622275	chr10	89622127	89622275	Proximal (AF > 0.1)	2.46	8.95	KLLN,PTEN	0.70963588,0.705390813	918,918	918,-918	89623194,89623194	89623193,89623195	-,+
	chr10_93668293_93668441	chr10	93668293	93668441	Proximal (AF > 0.1)	2.75	5.4	FGFBP3	0.518755586	816	816	93669258	93669257	-
	chr10_94334197_94334345	chr10	94334197	94334345	Proximal (AF > 0.1)	1.45	4.17	IDE	1.163289506	345	-345	94333852	94333851	-
	chr10_97416334_97416482	chr10	97416334	97416482	Proximal (AF > 0.1)	3.18	9.44	ALDH18A1	3.674510712	84	84	97416567	97416566	-
	chr10_98592493_98592641	chr10	98592493	98592641	Proximal (AF > 0.1)	2.89	7.97	LCOR,LOC102723665	2.843401557,1.871988185	69,278	-69,-278	98592711,98592215	98592712,98592214	+,-
	chr10_99094509_99094657	chr10	99094509	99094657	Proximal (AF > 0.1)	2.6	7.85	FRAT2	3.327717831	51	-51	99094458	99094457	-
	chr10_99185729_99185877	chr10	99185729	99185877	Proximal (AF > 0.1)	11.42	103.03	PGAM1	3.210520288	1555	-1555	99187433	99187434	+
	chr10_99447227_99447375	chr10	99447227	99447375	Proximal (AF > 0.1)	4.34	9.81	AVPI1	2.687040888	212	-212	99447015	99447014	-
	chr10_99473993_99474141	chr10	99473993	99474141	Proximal (AF > 0.1)	1.74	5.89	MARVELD1	0.881976014	527	527	99473464	99473465	+
	chr10_99894240_99894388	chr10	99894240	99894388	Proximal (AF > 0.1)	3.9	17.66	R3HCC1L	9.795408724	0	0	99894380	99894381	+
	chr10_101769938_101770086	chr10	101769938	101770086	Proximal (AF > 0.1)	2.31	8.1	DNMBP	3.206743697	228	-228	101769710	101769709	-
	chr10_101945686_101945834	chr10	101945686	101945834	Proximal (AF > 0.1)	3.76	12.88	ERLIN1	6.299564829	0	0	101945814	101945813	-
	chr10_102106194_102106342	chr10	102106194	102106342	Proximal (AF > 0.1)	3.9	24.16	SCD	5.693191085	428	-428	102106771	102106772	+
	chr10_103824935_103825083	chr10	103824935	103825083	Proximal (AF > 0.1)	4.48	10.43	HPS6	4.385825486	39	-39	103825123	103825124	+
	chr10_103912034_103912182	chr10	103912034	103912182	Proximal (AF > 0.1)	6.51	11.9	NOLC1	4.235175419	100	100	103911932	103911933	+
	chr10_104181065_104181213	chr10	104181065	104181213	Proximal (AF > 0.1)	3.9	15.7	PSD,FBXL15	0.391215095,0.308974121	1374,1493	-1374,1493	104179691,104179570	104179690,104179571	-,+
	chr10_104210293_104210441	chr10	104210293	104210441	Proximal (AF > 0.1)	5.49	14.84	RPARP-AS1,C10orf95	1.531477249,1.16210474	718,858	718,858	104209573,104211300	104209574,104211299	+,-
	chr10_104404729_104404877	chr10	104404729	104404877	Proximal (AF > 0.1)	3.47	16.68	TRIM8	3.096159984	476	476	104404251	104404252	+
	chr10_105881891_105882039	chr10	105881891	105882039	Proximal (AF > 0.1)	3.04	11.65	SFR1	6.16011453	0	0	105881928	105881929	+
	chr10_106401452_106401600	chr10	106401452	106401600	Proximal (AF > 0.1)	3.47	5.89	SORCS3	0.808703898	592	592	106400858	106400859	+
	chr10_111683127_111683275	chr10	111683127	111683275	Proximal (AF > 0.1)	2.75	17.66	XPNPEP1	9.265955972	35	35	111683311	111683310	-
	chr10_111986398_111986546	chr10	111986398	111986546	Proximal (AF > 0.1)	1.88	11.78	MXI1	1.126387319	635	635	111985761	111985762	+
	chr10_112403972_112404120	chr10	112403972	112404120	Proximal (AF > 0.1)	2.89	7.24	RBM20	2.468665106	33	-33	112404154	112404155	+
	chr10_112632345_112632493	chr10	112632345	112632493	Proximal (AF > 0.1)	2.75	8.34	PDCD4	0.564407324	791	791	112631552	112631553	+
	chr10_114206629_114206777	chr10	114206629	114206777	Proximal (AF > 0.1)	3.47	9.44	ZDHHC6,VTI1A	4.07111141,3.826367944	0,0	0,0	114206717,114206745	114206716,114206746	-,+
	chr10_118609197_118609345	chr10	118609197	118609345	Proximal (AF > 0.1)	1.74	5.27	HSPA12A,ENO4	2.853109869,1.790347225	0,173	0,173	118609288,118609022	118609287,118609023	-,+
	chr10_118927726_118927874	chr10	118927726	118927874	Proximal (AF > 0.1)	2.75	6.99	MIR3663HG	0.852688846	691	691	118928566	118928565	-
	chr10_119806356_119806504	chr10	119806356	119806504	Proximal (AF > 0.1)	4.19	9.32	RAB11FIP2,CASC2	4.559778017,4.036080072	0,23	0,23	119806395,119806331	119806394,119806332	-,+
	chr10_121632401_121632549	chr10	121632401	121632549	Proximal (AF > 0.1)	6.36	14.47	MCMBP	5.729008648	6	-6	121632395	121632394	-
	chr10_124606619_124606767	chr10	124606619	124606767	Proximal (AF > 0.1)	4.63	6.01	CUZD1	0.460501236	928	-928	124605691	124605690	-
	chr10_124768364_124768512	chr10	124768364	124768512	Proximal (AF > 0.1)	3.62	9.44	ACADSB,IKZF5	4.213470829,3.699829483	0,0	0,0	124768428,124768366	124768429,124768365	+,-
	chr10_126480393_126480541	chr10	126480393	126480541	Proximal (AF > 0.1)	3.47	11.78	METTL10	7.683408136	0	0	126480510	126480509	-
	chr10_127262116_127262264	chr10	127262116	127262264	Proximal (AF > 0.1)	5.93	6.26	TEX36-AS1	0.656002671	674	-674	127262939	127262940	+
	chr10_127584938_127585086	chr10	127584938	127585086	Proximal (AF > 0.1)	6.8	20.85	FANK1	7.493786366	20	-20	127585107	127585108	+
	chr10_133795486_133795634	chr10	133795486	133795634	Proximal (AF > 0.1)	2.46	42.68	BNIP3	29.88554976	0	0	133795517	133795516	-
	chr10_134145456_134145604	chr10	134145456	134145604	Proximal (AF > 0.1)	3.04	8.59	STK32C	2.70990276	77	-77	134145379	134145378	-
	chr10_135122853_135123001	chr10	135122853	135123001	Proximal (AF > 0.1)	2.17	8.59	ZNF511	1.642863156	459	459	135122392	135122393	+
	chr11_394528_394676	chr11	394528	394676	Proximal (AF > 0.1)	3.04	12.63	PKP3	3.023697911	344	344	394182	394183	+
	chr11_568553_568701	chr11	568553	568701	Proximal (AF > 0.1)	6.65	63.05	MIR210HG	27.71912109	96	-96	568457	568456	-
	chr11_576001_576149	chr11	576001	576149	Proximal (AF > 0.1)	2.75	12.63	LOC143666,PHRF1	4.679372905,3.271223606	116,295	-116,-295	575885,576445	575884,576446	-,+
	chr11_797913_798061	chr11	797913	798061	Proximal (AF > 0.1)	2.89	7.24	SLC25A22,PANO1	2.170594443,1.466679595	207,401	207,401	798269,797510	798268,797511	-,+
	chr11_1770367_1770515	chr11	1770367	1770515	Proximal (AF > 0.1)	1.45	4.54	IFITM10	0.178126178	1308	1308	1771824	1771823	-
	chr11_2884396_2884544	chr11	2884396	2884544	Proximal (AF > 0.1)	2.75	5.76	KCNQ1-AS1	0.108140666	1597	-1597	2882799	2882798	-
	chr11_6704597_6704745	chr11	6704597	6704745	Proximal (AF > 0.1)	2.46	10.18	MRPL17	5.306526482	0	0	6704632	6704631	-
	chr11_9779694_9779842	chr11	9779694	9779842	Proximal (AF > 0.1)	1.59	6.5	SBF2-AS1	3.931130376	0	0	9779839	9779840	+
	chr11_9781354_9781502	chr11	9781354	9781502	Proximal (AF > 0.1)	1.16	7.36	LOC440028	1.643697356	274	-274	9781080	9781079	-
	chr11_10329462_10329610	chr11	10329462	10329610	Proximal (AF > 0.1)	7.23	63.41	CAND1.11	14.90809102	248	-248	10329859	10329860	+
	chr11_10879658_10879806	chr11	10879658	10879806	Proximal (AF > 0.1)	2.46	4.42	ZBED5-AS1,ZBED5	2.420052899,2.05400059	0,38	0,-38	10879763,10879620	10879764,10879619	+,-
	chr11_17297958_17298106	chr11	17297958	17298106	Proximal (AF > 0.1)	1.88	6.38	NUCB2	1.474159541	178	-178	17298285	17298286	+
	chr11_18035082_18035230	chr11	18035082	18035230	Proximal (AF > 0.1)	2.89	10.3	SERGEF	2.749839386	373	-373	18034709	18034708	-
	chr11_18127543_18127691	chr11	18127543	18127691	Proximal (AF > 0.1)	3.18	5.89	SAAL1	3.186579834	0	0	18127638	18127637	-
	chr11_18343732_18343880	chr11	18343732	18343880	Proximal (AF > 0.1)	2.02	7.48	GTF2H1,HPS5	3.126833768,2.680547104	0,11	0,-11	18343815,18343721	18343816,18343720	+,-
	chr11_18415980_18416128	chr11	18415980	18416128	Proximal (AF > 0.1)	5.64	65.99	LDHA	37.11969167	43	43	18415935	18415936	+
	chr11_31391298_31391446	chr11	31391298	31391446	Proximal (AF > 0.1)	2.02	4.91	DNAJC24,DCDC1	3.03945299,2.967374519	0,0	0,0	31391376,31391357	31391377,31391356	+,-
	chr11_33278755_33278903	chr11	33278755	33278903	Proximal (AF > 0.1)	2.31	4.91	HIPK3	0.361464871	972	-972	33279876	33279877	+
	chr11_34127131_34127279	chr11	34127131	34127279	Proximal (AF > 0.1)	4.92	19.01	NAT10	9.529069133	19	19	34127110	34127111	+
	chr11_34380605_34380753	chr11	34380605	34380753	Proximal (AF > 0.1)	2.17	5.52	ABTB2	0.284009319	1050	-1050	34379555	34379554	-
	chr11_47429939_47430087	chr11	47429939	47430087	Proximal (AF > 0.1)	2.89	10.43	SLC39A13	5.801869453	0	0	47430050	47430051	+
	chr11_47574677_47574825	chr11	47574677	47574825	Proximal (AF > 0.1)	3.33	5.03	CELF1	2.608399683	0	0	47574792	47574791	-
	chr11_47664063_47664211	chr11	47664063	47664211	Proximal (AF > 0.1)	3.18	17.05	MTCH2	9.183195678	0	0	47664206	47664205	-
	chr11_47788785_47788933	chr11	47788785	47788933	Proximal (AF > 0.1)	1.88	5.64	FNBP4	2.096794146	96	96	47789030	47789029	-
	chr11_57194532_57194680	chr11	57194532	57194680	Proximal (AF > 0.1)	2.17	4.42	SLC43A3	1.108770532	372	372	57195053	57195052	-
	chr11_59436461_59436609	chr11	59436461	59436609	Proximal (AF > 0.1)	1.88	15.7	PATL1	9.683154442	0	0	59436511	59436510	-
	chr11_60609455_60609603	chr11	60609455	60609603	Proximal (AF > 0.1)	3.18	16.31	CCDC86	9.579149811	25	25	60609428	60609429	+
	chr11_60928686_60928834	chr11	60928686	60928834	Proximal (AF > 0.1)	3.04	7.11	VPS37C	1.89608152	81	81	60928916	60928915	-
	chr11_61348549_61348697	chr11	61348549	61348697	Proximal (AF > 0.1)	2.31	13.49	SYT7	3.568624349	205	-205	61348344	61348343	-
	chr11_61559966_61560114	chr11	61559966	61560114	Proximal (AF > 0.1)	2.46	5.64	TMEM258,FEN1	3.147348213,2.987868513	0,0	0,0	61560085,61560108	61560084,61560109	-,+
	chr11_62389342_62389490	chr11	62389342	62389490	Proximal (AF > 0.1)	1.74	7.24	B3GAT3	2.169637843	156	156	62389647	62389646	-
	chr11_62414048_62414196	chr11	62414048	62414196	Proximal (AF > 0.1)	2.17	8.95	GANAB	5.183211001	1	1	62414198	62414197	-
	chr11_62433381_62433529	chr11	62433381	62433529	Proximal (AF > 0.1)	4.77	7.85	METTL12,C11orf98	0.921051382,0.764724642	601,693	601,-693	62432778,62432688	62432779,62432687	+,-
	chr11_62473596_62473744	chr11	62473596	62473744	Proximal (AF > 0.1)	2.75	5.89	GNG3	0.158150115	1320	-1320	62475065	62475066	+
	chr11_62554629_62554777	chr11	62554629	62554777	Proximal (AF > 0.1)	4.34	17.17	TMEM179B	7.245551688	95	-95	62554873	62554874	+
	chr11_63685482_63685630	chr11	63685482	63685630	Proximal (AF > 0.1)	2.31	19.26	RCOR2	1.067634198	1166	-1166	63684316	63684315	-
	chr11_63705668_63705816	chr11	63705668	63705816	Proximal (AF > 0.1)	2.75	5.76	NAA40	0.45520886	985	-985	63706802	63706803	+
	chr11_63933594_63933742	chr11	63933594	63933742	Proximal (AF > 0.1)	1.01	8.59	MACROD1	4.142394249	9	-9	63933585	63933584	-
	chr11_63997720_63997868	chr11	63997720	63997868	Proximal (AF > 0.1)	2.17	7.6	DNAJC4	3.346503388	34	-34	63997903	63997904	+
	chr11_64002284_64002432	chr11	64002284	64002432	Proximal (AF > 0.1)	3.47	9.69	VEGFB	2.345003121	227	227	64002055	64002056	+
	chr11_64013337_64013485	chr11	64013337	64013485	Proximal (AF > 0.1)	1.59	6.5	LOC105369340,PPP1R14B	2.860361998,0.447959788	0,927	0,927	64013337,64014413	64013338,64014412	+,-
	chr11_64570266_64570414	chr11	64570266	64570414	Proximal (AF > 0.1)	2.75	5.76	MAP4K2	1.479968667	311	311	64570726	64570725	-
	chr11_64781745_64781893	chr11	64781745	64781893	Proximal (AF > 0.1)	1.16	7.73	ARL2,ARL2-SNX15	2.148049586,2.148049586	159,159	159,159	64781584,64781584	64781585,64781585	+,+
	chr11_64794790_64794938	chr11	64794790	64794938	Proximal (AF > 0.1)	1.45	4.91	SNX15	2.614967772	0	0	64794879	64794880	+
	chr11_65029251_65029399	chr11	65029251	65029399	Proximal (AF > 0.1)	1.59	5.64	POLA2	3.177265486	0	0	65029322	65029323	+
	chr11_65153924_65154072	chr11	65153924	65154072	Proximal (AF > 0.1)	2.6	10.06	FRMD8	5.744139887	0	0	65154040	65154041	+
	chr11_65189668_65189816	chr11	65189668	65189816	Proximal (AF > 0.1)	3.9	15.33	NEAT1	3.938510971	451	-451	65190268	65190269	+
	chr11_65326611_65326759	chr11	65326611	65326759	Proximal (AF > 0.1)	1.3	5.64	LTBP3	0.35764636	912	-912	65325699	65325698	-
	chr11_65666858_65667006	chr11	65666858	65667006	Proximal (AF > 0.1)	3.04	5.15	FOSL1	0.292318308	990	990	65667997	65667996	-
	chr11_65686786_65686934	chr11	65686786	65686934	Proximal (AF > 0.1)	5.64	10.67	DRAP1,C11orf68	4.523364149,3.038171936	57,255	57,-255	65686727,65686531	65686728,65686530	+,-
	chr11_65819679_65819827	chr11	65819679	65819827	Proximal (AF > 0.1)	2.89	8.22	SF3B2	4.434522679	0	0	65819815	65819816	+
	chr11_66406077_66406225	chr11	66406077	66406225	Proximal (AF > 0.1)	3.04	4.91	RBM4	2.380360086	0	0	66406087	66406088	+
	chr11_67056366_67056514	chr11	67056366	67056514	Proximal (AF > 0.1)	4.05	6.01	ANKRD13D	1.738370516	246	-246	67056761	67056762	+
	chr11_67141918_67142066	chr11	67141918	67142066	Proximal (AF > 0.1)	3.62	5.64	CLCF1	1.291480712	270	-270	67141648	67141647	-
	chr11_67276209_67276357	chr11	67276209	67276357	Proximal (AF > 0.1)	3.33	7.73	CDK2AP2	1.224198976	551	-551	67275658	67275657	-
	chr11_67981200_67981348	chr11	67981200	67981348	Proximal (AF > 0.1)	2.17	7.6	KMT5B	3.528952437	0	0	67981239	67981238	-
	chr11_68039345_68039493	chr11	68039345	68039493	Proximal (AF > 0.1)	2.75	9.57	C11orf24	4.460558319	0	0	68039469	68039468	-
	chr11_70116712_70116860	chr11	70116712	70116860	Proximal (AF > 0.1)	3.47	11.53	PPFIA1	7.071410272	0	0	70116805	70116806	+
	chr11_72145508_72145656	chr11	72145508	72145656	Proximal (AF > 0.1)	2.02	10.06	CLPB	3.681329418	71	71	72145728	72145727	-
	chr11_72504729_72504877	chr11	72504729	72504877	Proximal (AF > 0.1)	3.33	5.27	STARD10	2.087293535	0	0	72504750	72504749	-
	chr11_73088192_73088340	chr11	73088192	73088340	Proximal (AF > 0.1)	2.89	10.55	RELT	1.140159423	786	786	73087404	73087405	+
	chr11_73309158_73309306	chr11	73309158	73309306	Proximal (AF > 0.1)	2.6	13.98	FAM168A	7.97	0	0	73309234	73309233	-
	chr11_73472134_73472282	chr11	73472134	73472282	Proximal (AF > 0.1)	2.02	20.36	RAB6A	13.35739004	0	0	73472201	73472200	-
	chr11_74660133_74660281	chr11	74660133	74660281	Proximal (AF > 0.1)	2.89	15.21	XRRA1,SPCS2	8.433020526,7.449560331	0,9	0,-9	74660232,74660291	74660231,74660292	-,+
	chr11_74952801_74952949	chr11	74952801	74952949	Proximal (AF > 0.1)	1.3	9.81	TPBGL	0.849080698	850	850	74951949	74951950	+
	chr11_77790865_77791013	chr11	77790865	77791013	Proximal (AF > 0.1)	2.46	10.43	NDUFC2,NDUFC2-KCTD14	3.337320026,3.337320026	251,251	251,251	77791265,77791265	77791264,77791264	-,-
	chr11_82997257_82997405	chr11	82997257	82997405	Proximal (AF > 0.1)	2.6	6.01	CCDC90B	2.429480775	44	44	82997450	82997449	-
	chr11_87907889_87908037	chr11	87907889	87908037	Proximal (AF > 0.1)	2.17	4.54	RAB38	0.93217058	597	597	87908635	87908634	-
	chr11_92702832_92702980	chr11	92702832	92702980	Proximal (AF > 0.1)	3.9	4.91	MTNR1B	2.136676903	42	42	92702788	92702789	+
	chr11_93474681_93474829	chr11	93474681	93474829	Proximal (AF > 0.1)	2.46	5.4	C11orf54,TAF1D	3.15825897,2.863432033	0,0	0,0	93474759,93474703	93474760,93474702	+,-
	chr11_102188268_102188416	chr11	102188268	102188416	Proximal (AF > 0.1)	2.17	6.5	BIRC3	2.485714793	86	86	102188180	102188181	+
	chr11_102962244_102962392	chr11	102962244	102962392	Proximal (AF > 0.1)	1.45	4.29	DCUN1D5	0.809561031	551	551	102962944	102962943	-
	chr11_105948279_105948427	chr11	105948279	105948427	Proximal (AF > 0.1)	0.87	6.62	AASDHPPT,KBTBD3	3.3635638,3.049571432	0,37	0,37	105948291,105948465	105948292,105948464	+,-
	chr11_106889951_106890099	chr11	106889951	106890099	Proximal (AF > 0.1)	3.33	4.29	GUCY1A2	0.442235835	780	-780	106889171	106889170	-
	chr11_110225240_110225388	chr11	110225240	110225388	Proximal (AF > 0.1)	1.74	4.66	LOC105369486	0.902839393	449	-449	110225838	110225839	+
	chr11_110300549_110300697	chr11	110300549	110300697	Proximal (AF > 0.1)	3.76	6.13	FDX1	2.724839647	0	0	110300660	110300661	+
	chr11_113746387_113746535	chr11	113746387	113746535	Proximal (AF > 0.1)	1.59	15.21	USP28	7.955899893	95	-95	113746292	113746291	-
	chr11_117015005_117015153	chr11	117015005	117015153	Proximal (AF > 0.1)	3.04	6.01	PAFAH1B2	2.407856385	4	4	117014999	117015000	+
	chr11_117856746_117856894	chr11	117856746	117856894	Proximal (AF > 0.1)	2.75	6.62	IL10RA	2.009248045	210	-210	117857105	117857106	+
	chr11_118306935_118307083	chr11	118306935	118307083	Proximal (AF > 0.1)	3.62	9.94	KMT2A	3.729886709	120	-120	118307204	118307205	+
	chr11_118966090_118966238	chr11	118966090	118966238	Proximal (AF > 0.1)	3.04	6.01	H2AFX	3.003197522	0	0	118966177	118966176	-
	chr11_125439152_125439300	chr11	125439152	125439300	Proximal (AF > 0.1)	3.18	14.84	EI24	8.422915104	0	0	125439282	125439283	+
	chr11_125462442_125462590	chr11	125462442	125462590	Proximal (AF > 0.1)	3.04	11.9	STT3A-AS1,STT3A	5.930421976,4.674374561	0,98	0,-98	125462463,125462689	125462462,125462690	-,+
	chr11_126138626_126138774	chr11	126138626	126138774	Proximal (AF > 0.1)	1.45	4.78	SRPRA,FOXRED1	1.818095271,1.30707184	102,264	102,-264	126138877,126139039	126138876,126139040	-,+
	chr11_129872367_129872515	chr11	129872367	129872515	Proximal (AF > 0.1)	1.74	6.38	LINC00167,PRDM10	2.626566714,1.729232315	2,214	-2,214	129872518,129872730	129872519,129872729	+,-
	chr11_130184659_130184807	chr11	130184659	130184807	Proximal (AF > 0.1)	1.45	7.48	ZBTB44	2.941739481	52	-52	130184607	130184606	-
	chr11_134123767_134123915	chr11	134123767	134123915	Proximal (AF > 0.1)	1.74	5.27	ACAD8,THYN1	1.143152045,0.80395611	332,507	332,-507	134123433,134123260	134123434,134123259	+,-
	chr12_498422_498570	chr12	498422	498570	Proximal (AF > 0.1)	2.02	4.05	KDM5A	1.915709451	50	50	498621	498620	-
	chr12_860500_860648	chr12	860500	860648	Proximal (AF > 0.1)	2.17	6.01	WNK1	0.154126886	1439	-1439	862088	862089	+
	chr12_3000021_3000169	chr12	3000021	3000169	Proximal (AF > 0.1)	2.75	18.77	TULP3	11.48393793	0	0	3000032	3000033	+
	chr12_4713987_4714135	chr12	4713987	4714135	Proximal (AF > 0.1)	2.02	4.78	DYRK4	2.420052899	0	0	4714028	4714029	+
	chr12_6643467_6643615	chr12	6643467	6643615	Proximal (AF > 0.1)	4.92	36.67	GAPDH	11.10648938	208	-208	6643824	6643825	+
	chr12_6977155_6977303	chr12	6977155	6977303	Proximal (AF > 0.1)	3.04	17.29	TPI1	3.868252001	461	461	6976692	6976693	+
	chr12_7023559_7023707	chr12	7023559	7023707	Proximal (AF > 0.1)	2.46	20.73	ENO2	13.18916729	0	0	7023613	7023614	+
	chr12_7053023_7053171	chr12	7053023	7053171	Proximal (AF > 0.1)	6.65	13.86	C12orf57	5.626582511	42	42	7052979	7052980	+
	chr12_11801938_11802086	chr12	11801938	11802086	Proximal (AF > 0.1)	1.45	5.4	ETV6	0.546505667	700	-700	11802787	11802788	+
	chr12_12420312_12420460	chr12	12420312	12420460	Proximal (AF > 0.1)	2.6	5.15	LRP6	0.889351161	501	-501	12419811	12419810	-
	chr12_12503251_12503399	chr12	12503251	12503399	Proximal (AF > 0.1)	1.88	5.64	MANSC1	1.698708519	82	-82	12503169	12503168	-
	chr12_12966117_12966265	chr12	12966117	12966265	Proximal (AF > 0.1)	1.59	9.69	DDX47	5.440125753	13	-13	12966279	12966280	+
	chr12_13044162_13044310	chr12	13044162	13044310	Proximal (AF > 0.1)	2.31	10.92	GPRC5A	2.524744062	205	205	13043955	13043956	+
	chr12_13197272_13197420	chr12	13197272	13197420	Proximal (AF > 0.1)	4.19	18.03	FAM234B	12.03050095	0	0	13197314	13197315	+
	chr12_16064113_16064261	chr12	16064113	16064261	Proximal (AF > 0.1)	0.87	4.78	DERA	2.398244197	6	6	16064105	16064106	+
	chr12_22697437_22697585	chr12	22697437	22697585	Proximal (AF > 0.1)	2.46	5.15	C2CD5	2.41521763	0	0	22697480	22697479	-
	chr12_25403840_25403988	chr12	25403840	25403988	Proximal (AF > 0.1)	2.31	4.66	KRAS	2.43817979	0	0	25403865	25403864	-
	chr12_26278822_26278970	chr12	26278822	26278970	Proximal (AF > 0.1)	1.3	7.36	BHLHE41	0.594378204	819	-819	26278003	26278002	-
	chr12_27397129_27397277	chr12	27397129	27397277	Proximal (AF > 0.1)	2.31	4.91	STK38L	1.908061919	50	50	27397077	27397078	+
	chr12_39837042_39837190	chr12	39837042	39837190	Proximal (AF > 0.1)	1.16	5.27	KIF21A	2.535547478	1	1	39837192	39837191	-
	chr12_46121275_46121423	chr12	46121275	46121423	Proximal (AF > 0.1)	4.77	9.08	LINC00938	1.939905821	280	280	46121704	46121703	-
	chr12_46122612_46122760	chr12	46122612	46122760	Proximal (AF > 0.1)	3.62	13.49	ARID2	1.639793319	730	-730	46123491	46123492	+
	chr12_48153348_48153496	chr12	48153348	48153496	Proximal (AF > 0.1)	2.6	5.03	RAPGEF3	0.967284019	459	-459	48152889	48152888	-
	chr12_49412599_49412747	chr12	49412599	49412747	Proximal (AF > 0.1)	2.02	9.08	PRKAG1	4.806794138	0	0	49412629	49412628	-
	chr12_49524100_49524248	chr12	49524100	49524248	Proximal (AF > 0.1)	3.18	8.83	TUBA1B	0.629660023	1055	1055	49525304	49525303	-
	chr12_49731034_49731182	chr12	49731034	49731182	Proximal (AF > 0.1)	1.16	6.13	C1QL4	2.695976685	63	-63	49730971	49730970	-
	chr12_49760971_49761119	chr12	49760971	49761119	Proximal (AF > 0.1)	2.31	6.26	SPATS2	1.503322354	282	282	49760687	49760688	+
	chr12_50467608_50467756	chr12	50467608	50467756	Proximal (AF > 0.1)	3.9	4.66	ASIC1	1.504915702	239	239	50467367	50467368	+
	chr12_50478855_50479003	chr12	50478855	50479003	Proximal (AF > 0.1)	2.89	6.5	SMARCD1	2.971147344	0	0	50478982	50478983	+
	chr12_52345275_52345423	chr12	52345275	52345423	Proximal (AF > 0.1)	1.59	11.53	ACVR1B	0.165991314	1739	-1739	52347163	52347164	+
	chr12_52463627_52463775	chr12	52463627	52463775	Proximal (AF > 0.1)	3.04	5.76	ATG101	2.516167436	0	0	52463757	52463758	+
	chr12_53044564_53044712	chr12	53044564	53044712	Proximal (AF > 0.1)	2.17	4.78	KRT2	0.210222157	1246	1246	53045959	53045958	-
	chr12_53625660_53625808	chr12	53625660	53625808	Proximal (AF > 0.1)	3.18	4.78	RARG	1.535317016	231	231	53626040	53626039	-
	chr12_53715401_53715549	chr12	53715401	53715549	Proximal (AF > 0.1)	3.76	14.35	AAAS	9.132192482	0	0	53715412	53715411	-
	chr12_53894572_53894720	chr12	53894572	53894720	Proximal (AF > 0.1)	2.02	5.15	MAP3K12	0.264585608	1128	-1128	53893444	53893443	-
	chr12_53894871_53895019	chr12	53894871	53895019	Proximal (AF > 0.1)	2.6	7.97	TARBP2	1.239130075	356	-356	53895376	53895377	+
	chr12_54121358_54121506	chr12	54121358	54121506	Proximal (AF > 0.1)	3.04	10.55	CALCOCO1	5.422085696	51	-51	54121307	54121306	-
	chr12_54150928_54151076	chr12	54150928	54151076	Proximal (AF > 0.1)	1.74	15.58	CISTR	7.100348698	110	-110	54150818	54150817	-
	chr12_56109783_56109931	chr12	56109783	56109931	Proximal (AF > 0.1)	3.04	5.15	BLOC1S1-RDH5,BLOC1S1	2.950636521,2.058589247	0,143	0,-143	56109817,56110075	56109818,56110076	+,+
	chr12_56367715_56367863	chr12	56367715	56367863	Proximal (AF > 0.1)	3.18	4.66	RAB5B	2.146394374	17	17	56367696	56367697	+
	chr12_56511857_56512005	chr12	56511857	56512005	Proximal (AF > 0.1)	12.15	20.48	ZC3H10	9.678566276	0	0	56512003	56512004	+
	chr12_56521939_56522087	chr12	56521939	56522087	Proximal (AF > 0.1)	1.01	5.76	ESYT1	3.372858299	0	0	56521985	56521986	+
	chr12_56546186_56546334	chr12	56546186	56546334	Proximal (AF > 0.1)	3.33	14.96	MYL6B	7.894410794	0	0	56546203	56546204	+
	chr12_56709895_56710043	chr12	56709895	56710043	Proximal (AF > 0.1)	2.89	6.5	CNPY2	1.972401376	84	84	56710128	56710127	-
	chr12_56862277_56862425	chr12	56862277	56862425	Proximal (AF > 0.1)	2.6	10.92	SPRYD4	6.107652572	0	0	56862300	56862301	+
	chr12_57081981_57082129	chr12	57081981	57082129	Proximal (AF > 0.1)	1.88	12.76	PTGES3	5.618473078	62	62	57082192	57082191	-
	chr12_57824385_57824533	chr12	57824385	57824533	Proximal (AF > 0.1)	2.17	4.91	R3HDM2	1.658678029	254	254	57824788	57824787	-
	chr12_62996922_62997070	chr12	62996922	62997070	Proximal (AF > 0.1)	1.01	5.52	LINC01465	2.148883037	143	143	62997214	62997213	-
	chr12_65153134_65153282	chr12	65153134	65153282	Proximal (AF > 0.1)	2.17	5.4	GNS	2.847409351	0	0	65153226	65153225	-
	chr12_66217802_66217950	chr12	66217802	66217950	Proximal (AF > 0.1)	3.76	12.02	HMGA2	3.138679521	288	-288	66218239	66218240	+
	chr12_66583160_66583308	chr12	66583160	66583308	Proximal (AF > 0.1)	4.77	6.26	IRAK3	2.055584552	181	181	66582977	66582978	+
	chr12_68725753_68725901	chr12	68725753	68725901	Proximal (AF > 0.1)	1.45	4.66	MDM1	1.389927758	259	259	68726161	68726160	-
	chr12_69139875_69140023	chr12	69139875	69140023	Proximal (AF > 0.1)	2.75	13.74	SLC35E3	8.36953842	0	0	69139935	69139936	+
	chr12_72233282_72233430	chr12	72233282	72233430	Proximal (AF > 0.1)	2.89	5.64	TBC1D15	2.170021087	55	-55	72233486	72233487	+
	chr12_75784989_75785137	chr12	75784989	75785137	Proximal (AF > 0.1)	2.31	5.4	GLIPR1L2,CAPS2	1.920162046,1.42249103	138,287	138,-287	75784849,75784702	75784850,75784701	+,-
	chr12_75905448_75905596	chr12	75905448	75905596	Proximal (AF > 0.1)	2.6	18.03	KRR1	10.03116225	30	-30	75905418	75905417	-
	chr12_77158150_77158298	chr12	77158150	77158298	Proximal (AF > 0.1)	3.33	7.73	ZDHHC17	1.932311358	295	295	77157853	77157854	+
	chr12_90102681_90102829	chr12	90102681	90102829	Proximal (AF > 0.1)	1.74	7.11	ATP2B1-AS1	2.807823369	0	0	90102731	90102732	+
	chr12_92538657_92538805	chr12	92538657	92538805	Proximal (AF > 0.1)	3.04	4.91	BTG1,LOC101928617	0.411993286,0.281746309	867,1054	867,-1054	92539673,92539860	92539672,92539861	-,+
	chr12_93771549_93771697	chr12	93771549	93771697	Proximal (AF > 0.1)	1.59	3.8	LOC643339,NUDT4	2.058112702,0.632414275	37,627	-37,-627	93771512,93772325	93771511,93772326	-,+
	chr12_95611422_95611570	chr12	95611422	95611570	Proximal (AF > 0.1)	1.88	8.95	VEZT,FGD6	3.958701375,2.489087147	0,182	0,-182	95611521,95611240	95611522,95611239	+,-
	chr12_95867665_95867813	chr12	95867665	95867813	Proximal (AF > 0.1)	1.45	5.03	METAP2	2.490315929	7	-7	95867821	95867822	+
	chr12_99038983_99039131	chr12	99038983	99039131	Proximal (AF > 0.1)	1.88	8.71	APAF1,IKBIP	3.288923347,2.165302904	0,154	0,-154	99039077,99038829	99039078,99038828	+,-
	chr12_100378521_100378669	chr12	100378521	100378669	Proximal (AF > 0.1)	1.88	5.03	ANKS1B	1.761363147	89	-89	100378432	100378431	-
	chr12_102514002_102514150	chr12	102514002	102514150	Proximal (AF > 0.1)	2.02	10.06	PARPBP,NUP37	4.46798478,4.108004858	52,93	52,-93	102513948,102513909	102513949,102513908	+,-
	chr12_105501313_105501461	chr12	105501313	105501461	Proximal (AF > 0.1)	3.04	7.48	LOC414300,WASHC4	3.806525692,3.282866196	0,29	0,-29	105501420,105501491	105501419,105501492	-,+
	chr12_106751450_106751598	chr12	106751450	106751598	Proximal (AF > 0.1)	2.89	6.75	POLR3B	1.567806583	260	-260	106751859	106751860	+
	chr12_109125412_109125560	chr12	109125412	109125560	Proximal (AF > 0.1)	3.62	14.72	CORO1C	6.118697051	86	-86	109125326	109125325	-
	chr12_110318250_110318398	chr12	110318250	110318398	Proximal (AF > 0.1)	4.77	10.79	GLTP	5.972514914	0	0	110318293	110318292	-
	chr12_110906418_110906566	chr12	110906418	110906566	Proximal (AF > 0.1)	3.18	9.81	FAM216A,GPN3	3.061780822,2.291019041	185,329	185,-329	110906231,110906089	110906232,110906088	+,-
	chr12_112037413_112037561	chr12	112037413	112037561	Proximal (AF > 0.1)	2.46	8.83	ATXN2	4.694729735	0	0	112037480	112037479	-
	chr12_112547385_112547533	chr12	112547385	112547533	Proximal (AF > 0.1)	2.02	4.54	NAA25	0.446582229	750	-750	112546635	112546634	-
	chr12_112820124_112820272	chr12	112820124	112820272	Proximal (AF > 0.1)	2.02	4.91	HECTD4	1.404651738	228	-228	112819896	112819895	-
	chr12_113796478_113796626	chr12	113796478	113796626	Proximal (AF > 0.1)	3.04	6.01	PLBD2	1.796408509	106	106	113796370	113796371	+
	chr12_117348584_117348732	chr12	117348584	117348732	Proximal (AF > 0.1)	1.88	6.38	FBXW8	2.791447452	27	-27	117348760	117348761	+
	chr12_118573929_118574077	chr12	118573929	118574077	Proximal (AF > 0.1)	2.89	7.11	PEBP1	1.830447113	239	239	118573688	118573689	+
	chr12_120554925_120555073	chr12	120554925	120555073	Proximal (AF > 0.1)	1.45	6.38	RAB35	1.558963094	282	-282	120554643	120554642	-
	chr12_120966840_120966988	chr12	120966840	120966988	Proximal (AF > 0.1)	2.6	4.78	COQ5	2.343837161	0	0	120966964	120966963	-
	chr12_121148360_121148508	chr12	121148360	121148508	Proximal (AF > 0.1)	3.18	6.99	UNC119B	2.07441163	121	121	121148237	121148238	+
	chr12_121790300_121790448	chr12	121790300	121790448	Proximal (AF > 0.1)	3.33	12.88	ANAPC5	7.856979724	35	-35	121790265	121790264	-
	chr12_122356294_122356442	chr12	122356294	122356442	Proximal (AF > 0.1)	3.62	7.36	WDR66	4.159604444	19	-19	122356462	122356463	+
	chr12_122516208_122516356	chr12	122516208	122516356	Proximal (AF > 0.1)	2.75	7.24	MLXIP	1.637135698	276	-276	122516633	122516634	+
	chr12_122985443_122985591	chr12	122985443	122985591	Proximal (AF > 0.1)	1.88	11.53	ZCCHC8	3.905713756	28	28	122985620	122985619	-
	chr12_123237138_123237286	chr12	123237138	123237286	Proximal (AF > 0.1)	4.34	15.21	DENR	5.83389278	80	-80	123237367	123237368	+
	chr12_124017578_124017726	chr12	124017578	124017726	Proximal (AF > 0.1)	2.75	5.4	RILPL1	0.939902546	538	538	124018265	124018264	-
	chr12_124118251_124118399	chr12	124118251	124118399	Proximal (AF > 0.1)	2.46	6.38	EIF2B1,GTF2H3	2.79753,2.608399683	0,0	0,0	124118323,124118285	124118322,124118286	-,+
	chr12_127545079_127545227	chr12	127545079	127545227	Proximal (AF > 0.1)	2.17	11.41	LOC101927592	3.925229216	137	-137	127544942	127544941	-
	chr12_131356418_131356566	chr12	131356418	131356566	Proximal (AF > 0.1)	2.89	12.39	RAN	5.807604023	0	0	131356538	131356539	+
	chr12_132628827_132628975	chr12	132628827	132628975	Proximal (AF > 0.1)	1.74	6.62	DDX51,NOC4L	3.629159456,3.296960775	0,0	0,0	132628880,132628971	132628879,132628972	-,+
	chr12_133405424_133405572	chr12	133405424	133405572	Proximal (AF > 0.1)	3.62	11.53	GOLGA3	6.873575986	0	0	133405426	133405425	-
	chr12_133759379_133759527	chr12	133759379	133759527	Proximal (AF > 0.1)	2.89	4.17	ZNF268	0.166501955	1318	1318	133758059	133758060	+
	chr13_20735202_20735350	chr13	20735202	20735350	Proximal (AF > 0.1)	2.6	11.65	GJA3	5.879679442	19	-19	20735183	20735182	-
	chr13_21872110_21872258	chr13	21872110	21872258	Proximal (AF > 0.1)	1.59	6.38	MIPEPP3	3.5534396	4	-4	21872263	21872264	+
	chr13_23488905_23489053	chr13	23488905	23489053	Proximal (AF > 0.1)	0.72	3.93	LINC00621	0.138679409	1454	1454	23490508	23490507	-
	chr13_25875600_25875748	chr13	25875600	25875748	Proximal (AF > 0.1)	3.33	13.86	NUP58	10.03809866	0	0	25875665	25875666	+
	chr13_28024621_28024769	chr13	28024621	28024769	Proximal (AF > 0.1)	2.17	5.89	MTIF3	2.031943076	0	0	28024739	28024738	-
	chr13_33160334_33160482	chr13	33160334	33160482	Proximal (AF > 0.1)	1.01	6.99	PDS5B	3.411033922	80	-80	33160563	33160564	+
	chr13_41345324_41345472	chr13	41345324	41345472	Proximal (AF > 0.1)	2.17	4.78	MRPS31	2.536377508	0	0	41345347	41345346	-
	chr13_45992483_45992631	chr13	45992483	45992631	Proximal (AF > 0.1)	2.46	8.95	SLC25A30,SLC25A30-AS1	4.267068306,2.699123288	0,185	0,185	45992590,45992296	45992589,45992297	-,+
	chr13_50510227_50510375	chr13	50510227	50510375	Proximal (AF > 0.1)	2.31	9.2	SPRYD7	2.450863831	261	261	50510637	50510636	-
	chr13_76054987_76055135	chr13	76054987	76055135	Proximal (AF > 0.1)	2.75	6.26	TBC1D4	0.307559336	1168	1168	76056304	76056303	-
	chr13_95953650_95953798	chr13	95953650	95953798	Proximal (AF > 0.1)	2.46	6.13	ABCC4	3.379610766	0	0	95953700	95953699	-
	chr13_99229362_99229510	chr13	99229362	99229510	Proximal (AF > 0.1)	2.75	8.1	STK24	3.557297284	0	0	99229405	99229404	-
	chr13_100153569_100153717	chr13	100153569	100153717	Proximal (AF > 0.1)	1.74	7.85	TM9SF2	3.687693027	0	0	100153627	100153628	+
	chr13_100633743_100633891	chr13	100633743	100633891	Proximal (AF > 0.1)	1.74	6.5	ZIC2	1.935584952	133	-133	100634025	100634026	+
	chr13_101241009_101241157	chr13	101241009	101241157	Proximal (AF > 0.1)	3.33	7.6	GGACT	4.199338497	0	0	101241046	101241045	-
	chr13_111213910_111214058	chr13	111213910	111214058	Proximal (AF > 0.1)	1.01	10.92	RAB20	4.841652062	25	25	111214084	111214083	-
	chr13_113862938_113863086	chr13	113862938	113863086	Proximal (AF > 0.1)	2.6	7.36	PCID2,CUL4A	2.923925352,0.903867059	147,731	147,-731	113863234,113863818	113863233,113863819	-,+
	chr13_114238769_114238917	chr13	114238769	114238917	Proximal (AF > 0.1)	1.59	7.36	TFDP1	2.00506717	137	-137	114239055	114239056	+
	chr13_115000253_115000401	chr13	115000253	115000401	Proximal (AF > 0.1)	2.02	4.78	CDC16	3.382314577	0	0	115000319	115000320	+
	chr14_20811430_20811578	chr14	20811430	20811578	Proximal (AF > 0.1)	4.48	8.34	PARP2	2.434925196	193	-193	20811772	20811773	+
	chr14_23770595_23770743	chr14	23770595	23770743	Proximal (AF > 0.1)	3.47	27.11	PPP1R3E	0.950559451	1313	1313	23772057	23772056	-
	chr14_24584071_24584219	chr14	24584071	24584219	Proximal (AF > 0.1)	1.59	4.42	DCAF11	1.219069697	273	-273	24584493	24584494	+
	chr14_24657995_24658143	chr14	24657995	24658143	Proximal (AF > 0.1)	2.6	6.26	IPO4	2.644308465	0	0	24658124	24658123	-
	chr14_24685154_24685302	chr14	24685154	24685302	Proximal (AF > 0.1)	2.31	6.5	MDP1	3.465999568	0	0	24685276	24685275	-
	chr14_24740718_24740866	chr14	24740718	24740866	Proximal (AF > 0.1)	3.47	13.25	RABGGTA	7.603207586	0	0	24740833	24740832	-
	chr14_32545978_32546126	chr14	32545978	32546126	Proximal (AF > 0.1)	1.45	5.64	ARHGAP5	1.162690696	367	-367	32546494	32546495	+
	chr14_35515243_35515391	chr14	35515243	35515391	Proximal (AF > 0.1)	1.88	6.38	FAM177A1	2.254023589	217	-217	35515609	35515610	+
	chr14_45366449_45366597	chr14	45366449	45366597	Proximal (AF > 0.1)	1.3	6.01	C14orf28	2.731188561	0	0	45366506	45366507	+
	chr14_50999233_50999381	chr14	50999233	50999381	Proximal (AF > 0.1)	2.75	12.02	MAP4K5	5.903482936	0	0	50999376	50999375	-
	chr14_51561713_51561861	chr14	51561713	51561861	Proximal (AF > 0.1)	1.74	5.64	TRIM9	0.967113189	560	560	51562422	51562421	-
	chr14_53162327_53162475	chr14	53162327	53162475	Proximal (AF > 0.1)	2.02	19.13	ERO1A	7.15340768	173	173	53162649	53162648	-
	chr14_57735440_57735588	chr14	57735440	57735588	Proximal (AF > 0.1)	1.88	7.6	AP5M1,EXOC5	3.776988549,3.709610973	16,28	-16,28	57735605,57735617	57735606,57735616	+,-
	chr14_61190977_61191125	chr14	61190977	61191125	Proximal (AF > 0.1)	1.45	4.91	SIX4	1.806248013	125	-125	61190852	61190851	-
	chr14_62217829_62217977	chr14	62217829	62217977	Proximal (AF > 0.1)	5.06	60.59	LOC105370526,HIF1A-AS2	32.49201122,0.585665923	14,2022	-14,-2022	62217815,62215807	62217814,62215806	-,-
	chr14_62229006_62229154	chr14	62229006	62229154	Proximal (AF > 0.1)	1.3	6.5	SNAPC1	3.27706495	0	0	62229074	62229075	+
	chr14_64970552_64970700	chr14	64970552	64970700	Proximal (AF > 0.1)	3.18	27.6	ZBTB1,ZBTB25	3.985627414,1.114821992	590,1230	-590,1230	64971291,64971931	64971292,64971930	+,-
	chr14_65007067_65007215	chr14	65007067	65007215	Proximal (AF > 0.1)	1.74	5.03	HSPA2,LOC102723809	2.357942458,2.302025526	0,0	0,0	65007185,65007086	65007186,65007085	+,-
	chr14_65290013_65290161	chr14	65290013	65290161	Proximal (AF > 0.1)	2.02	8.71	SPTB	4.321240461	147	-147	65289866	65289865	-
	chr14_65453679_65453827	chr14	65453679	65453827	Proximal (AF > 0.1)	3.04	16.07	FNTB	5.172464015	171	171	65453506	65453507	+
	chr14_65569190_65569338	chr14	65569190	65569338	Proximal (AF > 0.1)	3.33	9.2	MAX	4.024493054	74	74	65569413	65569412	-
	chr14_65689170_65689318	chr14	65689170	65689318	Proximal (AF > 0.1)	1.74	5.64	LOC100128233	2.47876523	105	-105	65689065	65689064	-
	chr14_66974570_66974718	chr14	66974570	66974718	Proximal (AF > 0.1)	2.02	8.83	GPHN	1.607896836	444	444	66974124	66974125	+
	chr14_67999644_67999792	chr14	67999644	67999792	Proximal (AF > 0.1)	3.18	5.15	PLEKHH1	1.51172559	214	-214	68000007	68000008	+
	chr14_68066836_68066984	chr14	68066836	68066984	Proximal (AF > 0.1)	2.75	7.97	PIGH	4.377154928	32	32	68067017	68067016	-
	chr14_68162421_68162569	chr14	68162421	68162569	Proximal (AF > 0.1)	2.46	12.51	RDH11	7.892114226	0	0	68162510	68162509	-
	chr14_69261187_69261335	chr14	69261187	69261335	Proximal (AF > 0.1)	3.9	6.87	ZFP36L1	0.144032938	1624	1624	69262960	69262959	-
	chr14_69618252_69618400	chr14	69618252	69618400	Proximal (AF > 0.1)	2.6	11.04	DCAF5	0.256967606	1513	1513	69619914	69619913	-
	chr14_69658166_69658314	chr14	69658166	69658314	Proximal (AF > 0.1)	1.74	6.26	EXD2	2.109730599	167	-167	69658482	69658483	+
	chr14_71108514_71108662	chr14	71108514	71108662	Proximal (AF > 0.1)	2.02	5.4	TTC9,LOC101928075	2.595236272,0.972074882	9,499	9,-499	71108503,71108015	71108504,71108014	+,-
	chr14_73925421_73925569	chr14	73925421	73925569	Proximal (AF > 0.1)	0.87	6.26	NUMB	2.577034775	135	-135	73925286	73925285	-
	chr14_75518091_75518239	chr14	75518091	75518239	Proximal (AF > 0.1)	1.45	7.6	MLH3	4.285657326	0	0	75518235	75518234	-
	chr14_77494859_77495007	chr14	77494859	77495007	Proximal (AF > 0.1)	2.89	6.13	IRF2BPL	2.373604252	34	34	77495042	77495041	-
	chr14_77564345_77564493	chr14	77564345	77564493	Proximal (AF > 0.1)	3.33	12.27	CIPC	4.016367392	83	-83	77564577	77564578	+
	chr14_77648176_77648324	chr14	77648176	77648324	Proximal (AF > 0.1)	2.31	6.01	TMEM63C	2.283427404	73	73	77648101	77648102	+
	chr14_77924072_77924220	chr14	77924072	77924220	Proximal (AF > 0.1)	1.74	6.75	VIPAS39,AHSA1	3.084182816,2.724504926	89,151	-89,-151	77923983,77924372	77923982,77924373	-,+
	chr14_81687260_81687408	chr14	81687260	81687408	Proximal (AF > 0.1)	1.88	7.6	GTF2A1,LOC101928504	4.080174251,2.80145716	0,152	0,-152	81687296,81687561	81687295,81687562	-,+
	chr14_88851877_88852025	chr14	88851877	88852025	Proximal (AF > 0.1)	1.74	7.48	SPATA7	4.327610093	0	0	88851987	88851988	+
	chr14_89021186_89021334	chr14	89021186	89021334	Proximal (AF > 0.1)	1.74	5.03	PTPN21	2.044701418	63	-63	89021123	89021122	-
	chr14_89882399_89882547	chr14	89882399	89882547	Proximal (AF > 0.1)	2.46	8.59	FOXN3-AS1	0.540197851	1149	-1149	89883697	89883698	+
	chr14_90422242_90422390	chr14	90422242	90422390	Proximal (AF > 0.1)	3.04	13.25	TDP1,EFCAB11	6.948185569,0.637934641	0,1121	0,-1121	90422312,90421121	90422313,90421120	+,-
	chr14_91884399_91884547	chr14	91884399	91884547	Proximal (AF > 0.1)	2.75	10.18	CCDC88C	2.692420347	211	-211	91884188	91884187	-
	chr14_91976791_91976939	chr14	91976791	91976939	Proximal (AF > 0.1)	1.45	9.69	PPP4R3A	3.936479252	0	0	91976824	91976823	-
	chr14_92506406_92506554	chr14	92506406	92506554	Proximal (AF > 0.1)	2.6	11.04	TRIP11	6.386796369	3	-3	92506403	92506402	-
	chr14_93260497_93260645	chr14	93260497	93260645	Proximal (AF > 0.1)	2.75	7.48	GOLGA5	4.376020265	0	0	93260575	93260576	+
	chr14_96858219_96858367	chr14	96858219	96858367	Proximal (AF > 0.1)	1.3	11.9	AK7	5.310155963	79	-79	96858447	96858448	+
	chr14_99738648_99738796	chr14	99738648	99738796	Proximal (AF > 0.1)	2.17	7.24	BCL11B	0.955914077	598	-598	99738050	99738049	-
	chr14_100071699_100071847	chr14	100071699	100071847	Proximal (AF > 0.1)	1.88	4.54	CCDC85C	0.317203866	972	-972	100070727	100070726	-
	chr14_101908925_101909073	chr14	101908925	101909073	Proximal (AF > 0.1)	1.3	4.54	LOC100507277	0.836316435	511	511	101908412	101908413	+
	chr14_102974862_102975010	chr14	102974862	102975010	Proximal (AF > 0.1)	2.6	4.78	ANKRD9	0.295236342	1117	1117	102976128	102976127	-
	chr14_103058565_103058713	chr14	103058565	103058713	Proximal (AF > 0.1)	3.47	17.54	RCOR1	3.662817983	281	-281	103058995	103058996	+
	chr14_105331371_105331519	chr14	105331371	105331519	Proximal (AF > 0.1)	1.59	6.01	CEP170B	2.037406268	129	-129	105331649	105331650	+
	chr15_23034369_23034517	chr15	23034369	23034517	Proximal (AF > 0.1)	1.74	15.58	NIPA2	11.09336338	0	0	23034427	23034426	-
	chr15_31618859_31619007	chr15	31618859	31619007	Proximal (AF > 0.1)	0.87	7.24	KLF13	2.390918404	49	-49	31619057	31619058	+
	chr15_32162993_32163141	chr15	32162993	32163141	Proximal (AF > 0.1)	1.59	6.62	OTUD7A	2.496557423	118	-118	32162875	32162874	-
	chr15_34730011_34730159	chr15	34730011	34730159	Proximal (AF > 0.1)	1.45	10.67	GOLGA8A	3.388927609	344	-344	34729667	34729666	-
	chr15_35280419_35280567	chr15	35280419	35280567	Proximal (AF > 0.1)	2.46	15.45	ZNF770	8.675229587	0	0	35280497	35280496	-
	chr15_38544064_38544212	chr15	38544064	38544212	Proximal (AF > 0.1)	0.72	8.59	SPRED1	0.925831964	838	-838	38545051	38545052	+
	chr15_41785905_41786053	chr15	41785905	41786053	Proximal (AF > 0.1)	2.6	6.75	ITPKA	3.25763368	1	-1	41786055	41786056	+
	chr15_42783256_42783404	chr15	42783256	42783404	Proximal (AF > 0.1)	2.6	5.27	ZNF106	2.486153868	0	0	42783395	42783394	-
	chr15_44084304_44084452	chr15	44084304	44084452	Proximal (AF > 0.1)	2.17	6.75	SERF2,SERF2-C15ORF63	1.820755952,1.795442973	121,129	-121,129	44084574,44084173	44084575,44084174	+,+
	chr15_44116835_44116983	chr15	44116835	44116983	Proximal (AF > 0.1)	2.46	5.27	MFAP1	2.713962058	0	0	44116951	44116950	-
	chr15_49462215_49462363	chr15	49462215	49462363	Proximal (AF > 0.1)	1.45	4.78	GALK2	2.104521288	1	1	49462212	49462213	+
	chr15_51200932_51201080	chr15	51200932	51201080	Proximal (AF > 0.1)	3.9	10.92	AP4E1	3.915710188	62	62	51200868	51200869	+
	chr15_59063426_59063574	chr15	59063426	59063574	Proximal (AF > 0.1)	2.89	14.96	FAM63B,LOC101928725	7.054632497,4.12755199	0,253	0,-253	59063560,59063173	59063561,59063172	+,-
	chr15_62352613_62352761	chr15	62352613	62352761	Proximal (AF > 0.1)	1.88	10.55	LOC101928907,VPS13C	6.307895968,6.182991259	0,0	0,0	62352701,62352664	62352702,62352663	+,-
	chr15_64455558_64455706	chr15	64455558	64455706	Proximal (AF > 0.1)	1.74	6.13	PPIB	1.679354648	204	-204	64455354	64455353	-
	chr15_64995097_64995245	chr15	64995097	64995245	Proximal (AF > 0.1)	3.04	5.89	OAZ2	1.591074511	234	234	64995480	64995479	-
	chr15_65477756_65477904	chr15	65477756	65477904	Proximal (AF > 0.1)	3.76	11.41	CLPX	5.821410026	0	0	65477758	65477757	-
	chr15_65579196_65579344	chr15	65579196	65579344	Proximal (AF > 0.1)	3.47	15.09	PARP16	8.285997324	15	-15	65579181	65579180	-
	chr15_66679261_66679409	chr15	66679261	66679409	Proximal (AF > 0.1)	2.02	6.75	MAP2K1	2.778081398	49	49	66679210	66679211	+
	chr15_66994537_66994685	chr15	66994537	66994685	Proximal (AF > 0.1)	1.74	6.38	SMAD6	2.486153868	0	0	66994673	66994674	+
	chr15_67458301_67458449	chr15	67458301	67458449	Proximal (AF > 0.1)	2.6	4.91	SMAD3	2.2271815	42	-42	67458492	67458493	+
	chr15_67813429_67813577	chr15	67813429	67813577	Proximal (AF > 0.1)	1.74	6.26	C15orf61,IQCH-AS1	2.830376046,0.75912379	0,604	0,604	67813521,67814182	67813522,67814181	+,-
	chr15_69112703_69112851	chr15	69112703	69112851	Proximal (AF > 0.1)	1.45	5.52	ANP32A	1.075447533	409	409	69113261	69113260	-
	chr15_72522817_72522965	chr15	72522817	72522965	Proximal (AF > 0.1)	3.47	12.02	PKM	0.890607244	999	999	72523965	72523964	-
	chr15_72668314_72668462	chr15	72668314	72668462	Proximal (AF > 0.1)	3.9	8.95	HEXA-AS1,HEXA	3.444020111,1.683103526	0,351	0,351	72668453,72668814	72668454,72668813	+,-
	chr15_73076021_73076169	chr15	73076021	73076169	Proximal (AF > 0.1)	2.31	11.78	ADPGK,ADPGK-AS1	6.945263613,1.171236388	0,844	0,844	73076126,73075175	73076125,73075176	-,+
	chr15_74907888_74908036	chr15	74907888	74908036	Proximal (AF > 0.1)	5.93	60.35	CLK3	10.78664832	552	552	74907334	74907335	+
	chr15_75135552_75135700	chr15	75135552	75135700	Proximal (AF > 0.1)	4.19	9.69	ULK3	3.796728201	0	0	75135552	75135551	-
	chr15_75182332_75182480	chr15	75182332	75182480	Proximal (AF > 0.1)	3.9	24.04	MPI	14.72109258	0	0	75182351	75182352	+
	chr15_75230374_75230522	chr15	75230374	75230522	Proximal (AF > 0.1)	1.59	18.77	COX5A	12.06389165	0	0	75230495	75230494	-
	chr15_77713040_77713188	chr15	77713040	77713188	Proximal (AF > 0.1)	1.88	6.13	HMG20A,PEAK1	2.308065162,0.769826266	46,594	46,-594	77712992,77712446	77712993,77712445	+,-
	chr15_78591807_78591955	chr15	78591807	78591955	Proximal (AF > 0.1)	1.45	11.65	WDR61	4.151313327	112	112	78592068	78592067	-
	chr15_80188972_80189120	chr15	80188972	80189120	Proximal (AF > 0.1)	2.02	9.08	MTHFS	3.35826593	218	218	80189339	80189338	-
	chr15_81292118_81292266	chr15	81292118	81292266	Proximal (AF > 0.1)	2.02	4.42	MESDC1	0.392099574	1027	-1027	81293294	81293295	+
	chr15_82339215_82339363	chr15	82339215	82339363	Proximal (AF > 0.1)	2.6	6.62	MEX3B	0.561432843	731	-731	82338484	82338483	-
	chr15_89089796_89089944	chr15	89089796	89089944	Proximal (AF > 0.1)	1.74	7.48	DET1	4.222555639	0	0	89089934	89089933	-
	chr15_89182137_89182285	chr15	89182137	89182285	Proximal (AF > 0.1)	2.31	7.97	ISG20	2.216125819	162	162	89181973	89181974	+
	chr15_90931422_90931570	chr15	90931422	90931570	Proximal (AF > 0.1)	1.3	5.27	IQGAP1	2.807823369	0	0	90931472	90931473	+
	chr15_91497910_91498058	chr15	91497910	91498058	Proximal (AF > 0.1)	3.18	9.2	RCCD1	3.745070892	46	-46	91498105	91498106	+
	chr15_93425711_93425859	chr15	93425711	93425859	Proximal (AF > 0.1)	2.75	6.75	LINC01578	0.947352559	665	-665	93426525	93426526	+
	chr15_96870471_96870619	chr15	96870471	96870619	Proximal (AF > 0.1)	1.45	5.4	NR2F2-AS1	3.147348213	0	0	96870590	96870589	-
	chr15_99191541_99191689	chr15	99191541	99191689	Proximal (AF > 0.1)	1.45	9.57	IGF1R	3.254828858	77	-77	99191767	99191768	+
	chr15_101874253_101874401	chr15	101874253	101874401	Proximal (AF > 0.1)	0.58	5.76	PCSK6-AS1	1.762878861	239	-239	101874641	101874642	+
	chr15_102264601_102264749	chr15	102264601	102264749	Proximal (AF > 0.1)	2.6	4.42	TARSL2	2.532613499	0	0	102264645	102264644	-
	chr15_102501633_102501781	chr15	102501633	102501781	Proximal (AF > 0.1)	0.43	2.7	WASH3P	0.524748628	616	616	102501015	102501016	+
	chr16_733966_734114	chr16	733966	734114	Proximal (AF > 0.1)	6.22	8.34	JMJD8	1.663481595	324	324	734439	734438	-
	chr16_2029375_2029523	chr16	2029375	2029523	Proximal (AF > 0.1)	7.23	13.12	NOXO1	0.101422786	2026	2026	2031550	2031549	-
	chr16_2034047_2034195	chr16	2034047	2034195	Proximal (AF > 0.1)	4.92	9.57	GFER	4.859797229	0	0	2034149	2034150	+
	chr16_2059885_2060033	chr16	2059885	2060033	Proximal (AF > 0.1)	3.18	12.39	ZNF598	6.315855491	63	-63	2059822	2059821	-
	chr16_2524103_2524251	chr16	2524103	2524251	Proximal (AF > 0.1)	3.62	10.43	TBC1D24	0.793245803	894	-894	2525146	2525147	+
	chr16_2570248_2570396	chr16	2570248	2570396	Proximal (AF > 0.1)	4.34	5.64	AMDHD2	3.159962818	0	0	2570362	2570363	+
	chr16_2732384_2732532	chr16	2732384	2732532	Proximal (AF > 0.1)	3.9	5.89	KCTD5	3.417511833	0	0	2732494	2732495	+
	chr16_2802616_2802764	chr16	2802616	2802764	Proximal (AF > 0.1)	2.31	11.53	SRRM2-AS1,SRRM2	4.601479399,2.686872453	15,285	-15,285	2802601,2802329	2802600,2802330	-,+
	chr16_3015039_3015187	chr16	3015039	3015187	Proximal (AF > 0.1)	2.6	7.24	KREMEN2	0.593190636	821	821	3014216	3014217	+
	chr16_3074256_3074404	chr16	3074256	3074404	Proximal (AF > 0.1)	5.49	19.01	HCFC1R1,THOC6	9.504884327,5.594622151	0,235	0,235	3074287,3074019	3074286,3074020	-,+
	chr16_3314445_3314593	chr16	3314445	3314593	Proximal (AF > 0.1)	1.88	7.6	LINC00921	0.710363063	676	676	3313767	3313768	+
	chr16_3767403_3767551	chr16	3767403	3767551	Proximal (AF > 0.1)	2.17	6.99	TRAP1	2.419782262	46	46	3767598	3767597	-
	chr16_4322977_4323125	chr16	4322977	4323125	Proximal (AF > 0.1)	2.89	8.34	TFAP4	3.316509095	0	0	4323001	4323000	-
	chr16_4524596_4524744	chr16	4524596	4524744	Proximal (AF > 0.1)	2.46	7.48	NMRAL1	2.664232532	151	151	4524896	4524895	-
	chr16_9184336_9184484	chr16	9184336	9184484	Proximal (AF > 0.1)	2.75	12.63	C16orf72	0.618323187	1051	-1051	9185536	9185537	+
	chr16_12009096_12009244	chr16	12009096	12009244	Proximal (AF > 0.1)	3.04	4.91	GSPT1	0.190660081	1274	1274	12010519	12010518	-
	chr16_14394827_14394975	chr16	14394827	14394975	Proximal (AF > 0.1)	2.02	5.89	MIR193BHG	0.244369712	1385	-1385	14396361	14396362	+
	chr16_14724333_14724481	chr16	14724333	14724481	Proximal (AF > 0.1)	1.74	4.05	PARN	1.60759116	205	-205	14724128	14724127	-
	chr16_16043525_16043673	chr16	16043525	16043673	Proximal (AF > 0.1)	2.46	7.73	ABCC1	2.559368491	90	90	16043433	16043434	+
	chr16_19079129_19079277	chr16	19079129	19079277	Proximal (AF > 0.1)	1.59	6.87	LOC102723385,COQ7	3.092336679,2.562355652	116,211	-116,211	19079013,19078916	19079012,19078917	-,+
	chr16_25268861_25269009	chr16	25268861	25269009	Proximal (AF > 0.1)	2.75	11.16	ZKSCAN2	6.764473914	6	-6	25268855	25268854	-
	chr16_28550439_28550587	chr16	28550439	28550587	Proximal (AF > 0.1)	2.02	4.54	NUPR1	2.478836753	0	0	28550495	28550494	-
	chr16_28857547_28857695	chr16	28857547	28857695	Proximal (AF > 0.1)	3.62	6.26	TUFM	2.184204683	33	33	28857729	28857728	-
	chr16_29801803_29801951	chr16	29801803	29801951	Proximal (AF > 0.1)	1.59	7.6	KIF22	1.972401376	81	-81	29802033	29802034	+
	chr16_29817927_29818075	chr16	29817927	29818075	Proximal (AF > 0.1)	3.33	8.95	MAZ	3.959153986	68	68	29817857	29817858	+
	chr16_30076801_30076949	chr16	30076801	30076949	Proximal (AF > 0.1)	6.51	66.36	ALDOA	33.73507518	43	-43	30076993	30076994	+
	chr16_30569788_30569936	chr16	30569788	30569936	Proximal (AF > 0.1)	1.01	6.99	ZNF764	1.969298842	146	-146	30569642	30569641	-
	chr16_30709445_30709593	chr16	30709445	30709593	Proximal (AF > 0.1)	2.02	9.57	SRCAP	0.650695644	867	-867	30710461	30710462	+
	chr16_31106186_31106334	chr16	31106186	31106334	Proximal (AF > 0.1)	4.63	32.63	VKORC1	20.83712023	0	0	31106320	31106319	-
	chr16_31119590_31119738	chr16	31119590	31119738	Proximal (AF > 0.1)	2.02	21.71	BCKDK	12.42108998	0	0	31119614	31119615	+
	chr16_31146990_31147138	chr16	31146990	31147138	Proximal (AF > 0.1)	1.74	4.66	PRSS8	2.609743063	0	0	31147083	31147082	-
	chr16_48278096_48278244	chr16	48278096	48278244	Proximal (AF > 0.1)	2.17	5.89	LONP2	2.853539807	17	17	48278077	48278078	+
	chr16_56716205_56716353	chr16	56716205	56716353	Proximal (AF > 0.1)	2.46	7.11	MT1X	2.994905721	27	-27	56716381	56716382	+
	chr16_57836455_57836603	chr16	57836455	57836603	Proximal (AF > 0.1)	1.45	6.13	KIFC3	1.307882715	332	332	57836936	57836935	-
	chr16_58163468_58163616	chr16	58163468	58163616	Proximal (AF > 0.1)	2.46	9.57	CFAP20	2.95331129	139	-139	58163329	58163328	-
	chr16_58231998_58232146	chr16	58231998	58232146	Proximal (AF > 0.1)	1.74	5.89	CSNK2A2	1.505690765	216	-216	58231782	58231781	-
	chr16_58549363_58549511	chr16	58549363	58549511	Proximal (AF > 0.1)	2.31	6.75	SETD6	2.863432033	0	0	58549382	58549383	+
	chr16_67034448_67034596	chr16	67034448	67034596	Proximal (AF > 0.1)	2.75	5.76	CES4A	2.378356211	31	31	67034415	67034416	+
	chr16_67063471_67063619	chr16	67063471	67063619	Proximal (AF > 0.1)	2.75	3.31	CBFB	1.003257066	420	420	67063049	67063050	+
	chr16_67193704_67193852	chr16	67193704	67193852	Proximal (AF > 0.1)	1.88	5.15	TRADD,FBXL8	3.104796548,2.640446917	0,37	0,-37	67193812,67193890	67193811,67193891	-,+
	chr16_67514988_67515136	chr16	67514988	67515136	Proximal (AF > 0.1)	3.47	6.5	ATP6V0D1	2.568319446	0	0	67515089	67515088	-
	chr16_67596653_67596801	chr16	67596653	67596801	Proximal (AF > 0.1)	2.17	6.5	CTCF	1.650372577	342	342	67596309	67596310	+
	chr16_67694171_67694319	chr16	67694171	67694319	Proximal (AF > 0.1)	2.75	10.79	ACD,PARD6A	2.771814733,2.115946529	398,530	398,-530	67694718,67694850	67694717,67694851	-,+
	chr16_68269869_68270017	chr16	68269869	68270017	Proximal (AF > 0.1)	2.17	8.22	ESRP2	3.016628135	118	118	68270136	68270135	-
	chr16_68573092_68573240	chr16	68573092	68573240	Proximal (AF > 0.1)	2.89	4.91	ZFP90	2.334480539	0	0	68573115	68573116	+
	chr16_68771149_68771297	chr16	68771149	68771297	Proximal (AF > 0.1)	2.46	5.03	CDH1	3.004228862	0	0	68771192	68771193	+
	chr16_70148066_70148214	chr16	70148066	70148214	Proximal (AF > 0.1)	1.74	6.99	PDPR	1.661771273	536	536	70147528	70147529	+
	chr16_70285704_70285852	chr16	70285704	70285852	Proximal (AF > 0.1)	4.92	8.34	EXOSC6	3.642669825	0	0	70285833	70285832	-
	chr16_70473066_70473214	chr16	70473066	70473214	Proximal (AF > 0.1)	1.74	6.26	ST3GAL2	2.809484647	75	-75	70472991	70472990	-
	chr16_75467142_75467290	chr16	75467142	75467290	Proximal (AF > 0.1)	1.88	8.22	CFDP1	2.189509534	96	96	75467387	75467386	-
	chr16_81812735_81812883	chr16	81812735	81812883	Proximal (AF > 0.1)	2.17	9.2	PLCG2	3.410984866	0	0	81812862	81812863	+
	chr16_87425742_87425890	chr16	87425742	87425890	Proximal (AF > 0.1)	5.21	19.01	MAP1LC3B,FBXO31	10.86898998,9.078543555	0,29	0,-29	87425800,87425713	87425801,87425712	+,-
	chr17_883047_883195	chr17	883047	883195	Proximal (AF > 0.1)	1.01	6.26	NXN	2.289674302	49	-49	882998	882997	-
	chr17_2239616_2239764	chr17	2239616	2239764	Proximal (AF > 0.1)	3.62	15.7	TSR1,SGSM2	1.280439635,0.983343759	913,1042	913,-1042	2240678,2240807	2240677,2240808	-,+
	chr17_3627079_3627227	chr17	3627079	3627227	Proximal (AF > 0.1)	3.76	6.01	GSG2	3.479891332	0	0	3627196	3627197	+
	chr17_4046268_4046416	chr17	4046268	4046416	Proximal (AF > 0.1)	3.76	12.14	ZZEF1,CYB5D2	7.260667675,2.768959979	15,497	-15,-497	4046253,4046914	4046252,4046915	-,+
	chr17_4402000_4402148	chr17	4402000	4402148	Proximal (AF > 0.1)	3.76	6.87	SPNS2	3.343442841	0	0	4402137	4402138	+
	chr17_4852327_4852475	chr17	4852327	4852475	Proximal (AF > 0.1)	2.6	8.46	PFN1	4.928312881	0	0	4852381	4852380	-
	chr17_4853183_4853331	chr17	4853183	4853331	Proximal (AF > 0.1)	1.74	8.46	ENO3	0.347478735	1051	-1051	4854383	4854384	+
	chr17_6544287_6544435	chr17	6544287	6544435	Proximal (AF > 0.1)	2.31	13.61	KIAA0753,TXNDC17	7.096867804,6.777806553	40,64	-40,64	6544247,6544221	6544246,6544222	-,+
	chr17_7146287_7146435	chr17	7146287	7146435	Proximal (AF > 0.1)	3.9	9.44	GABARAP	1.55586298	534	-534	7145753	7145752	-
	chr17_7255190_7255338	chr17	7255190	7255338	Proximal (AF > 0.1)	3.33	27.6	KCTD11	11.98019305	0	0	7255207	7255208	+
	chr17_7340348_7340496	chr17	7340348	7340496	Proximal (AF > 0.1)	2.75	8.95	TMEM102	0.169676719	1555	1555	7338791	7338792	+
	chr17_7387625_7387773	chr17	7387625	7387773	Proximal (AF > 0.1)	2.17	6.87	POLR2A,ZBTB4	3.303386616,2.536913512	0,57	0,-57	7387697,7387568	7387698,7387567	+,-
	chr17_7475768_7475916	chr17	7475768	7475916	Proximal (AF > 0.1)	5.35	6.99	EIF4A1	2.730922395	106	-106	7476023	7476024	+
	chr17_8054540_8054688	chr17	8054540	8054688	Proximal (AF > 0.1)	3.33	6.38	PER1	0.441439956	1064	1064	8055753	8055752	-
	chr17_8280029_8280177	chr17	8280029	8280177	Proximal (AF > 0.1)	6.36	7.11	KRBA2	3.057998279	0	0	8280029	8280028	-
	chr17_11900770_11900918	chr17	11900770	11900918	Proximal (AF > 0.1)	1.74	9.32	ZNF18	4.014512964	0	0	11900827	11900826	-
	chr17_16557092_16557240	chr17	16557092	16557240	Proximal (AF > 0.1)	1.45	5.89	ZNF624	3.922147855	0	0	16557167	16557166	-
	chr17_17109675_17109823	chr17	17109675	17109823	Proximal (AF > 0.1)	2.31	13.74	PLD6	5.665983879	29	-29	17109646	17109645	-
	chr17_17494920_17495068	chr17	17494920	17495068	Proximal (AF > 0.1)	2.17	6.99	PEMT	3.768358238	0	0	17495017	17495016	-
	chr17_18011404_18011552	chr17	18011404	18011552	Proximal (AF > 0.1)	2.89	4.91	MYO15A	1.119573926	466	-466	18012019	18012020	+
	chr17_18086328_18086476	chr17	18086328	18086476	Proximal (AF > 0.1)	4.05	41.46	ALKBH5	11.08695926	389	-389	18086866	18086867	+
	chr17_18218297_18218445	chr17	18218297	18218445	Proximal (AF > 0.1)	2.17	15.58	TOP3A,SMCR8	10.01660025,6.849966361	0,147	0,-147	18218406,18218593	18218405,18218594	-,+
	chr17_19281465_19281613	chr17	19281465	19281613	Proximal (AF > 0.1)	2.46	14.84	B9D1,MAPK7	8.344924688,5.593770301	0,159	0,-159	19281506,19281773	19281505,19281774	-,+
	chr17_19881134_19881282	chr17	19881134	19881282	Proximal (AF > 0.1)	1.59	17.42	AKAP10	10.59462753	0	0	19881169	19881168	-
	chr17_25620965_25621113	chr17	25620965	25621113	Proximal (AF > 0.1)	1.88	22.2	WSB1	13.73106401	0	0	25621105	25621106	+
	chr17_26903881_26904029	chr17	26903881	26904029	Proximal (AF > 0.1)	2.6	16.93	ALDOC	11.3628247	0	0	26903951	26903950	-
	chr17_27047067_27047215	chr17	27047067	27047215	Proximal (AF > 0.1)	1.88	5.52	RPL23A	2.12705179	66	66	27046999	27047000	+
	chr17_27052923_27053071	chr17	27052923	27053071	Proximal (AF > 0.1)	4.34	7.11	TLCD1	0.605752908	877	877	27053949	27053948	-
	chr17_27230100_27230248	chr17	27230100	27230248	Proximal (AF > 0.1)	2.89	22.57	DHRS13	10.92385967	11	-11	27230089	27230088	-
	chr17_27893160_27893308	chr17	27893160	27893308	Proximal (AF > 0.1)	2.31	8.34	ABHD15	0.881738014	733	733	27894042	27894041	-
	chr17_27895499_27895647	chr17	27895499	27895647	Proximal (AF > 0.1)	1.45	5.52	TP53I13	2.460610725	13	-13	27895661	27895662	+
	chr17_29035435_29035583	chr17	29035435	29035583	Proximal (AF > 0.1)	1.59	6.87	SUZ12P1	0.276315873	1041	-1041	29036625	29036626	+
	chr17_30669146_30669294	chr17	30669146	30669294	Proximal (AF > 0.1)	1.59	6.5	C17orf75	4.001690437	0	0	30669228	30669227	-
	chr17_30813463_30813611	chr17	30813463	30813611	Proximal (AF > 0.1)	3.62	10.43	CDK5R1	2.048623486	492	-492	30814104	30814105	+
	chr17_34136652_34136800	chr17	34136652	34136800	Proximal (AF > 0.1)	2.02	6.99	TAF15	2.878513289	192	192	34136458	34136459	+
	chr17_35767279_35767427	chr17	35767279	35767427	Proximal (AF > 0.1)	3.04	8.1	TADA2A,ACACA	3.500833443,1.535722673	0,377	0,-377	35767311,35766902	35767312,35766901	+,-
	chr17_35849839_35849987	chr17	35849839	35849987	Proximal (AF > 0.1)	2.46	10.55	DUSP14	4.318963523	0	0	35849950	35849951	+
	chr17_36831257_36831405	chr17	36831257	36831405	Proximal (AF > 0.1)	2.31	14.47	EPOP	6.138437366	70	-70	36831187	36831186	-
	chr17_37026126_37026274	chr17	37026126	37026274	Proximal (AF > 0.1)	1.74	11.28	LASP1	5.55165105	13	13	37026111	37026112	+
	chr17_37557870_37558018	chr17	37557870	37558018	Proximal (AF > 0.1)	3.04	6.01	FBXL20	2.618854177	0	0	37557909	37557908	-
	chr17_38255308_38255456	chr17	38255308	38255456	Proximal (AF > 0.1)	2.46	12.02	NR1D1	0.354374412	1521	1521	38256978	38256977	-
	chr17_39684426_39684574	chr17	39684426	39684574	Proximal (AF > 0.1)	2.17	8.22	KRT19	3.990954249	66	66	39684641	39684640	-
	chr17_40540690_40540838	chr17	40540690	40540838	Proximal (AF > 0.1)	3.47	6.26	STAT3	2.146332443	177	-177	40540513	40540512	-
	chr17_40688261_40688409	chr17	40688261	40688409	Proximal (AF > 0.1)	2.6	4.91	NAGLU	1.196965254	309	309	40687950	40687951	+
	chr17_40925364_40925512	chr17	40925364	40925512	Proximal (AF > 0.1)	1.3	4.66	VPS25	2.731188561	0	0	40925453	40925454	+
	chr17_41132471_41132619	chr17	41132471	41132619	Proximal (AF > 0.1)	1.88	11.65	PTGES3L,PTGES3L-AARSD1,RUNDC1	8.067664714,8.067664714,7.567509836	0,0,0	0,0,0	41132545,41132545,41132578	41132544,41132544,41132579	-,-,+
	chr17_41856197_41856345	chr17	41856197	41856345	Proximal (AF > 0.1)	3.04	10.55	DUSP3,C17orf105	4.25883954,0.240507673	22,1456	22,-1456	41856368,41857802	41856367,41857803	-,+
	chr17_42976753_42976901	chr17	42976753	42976901	Proximal (AF > 0.1)	2.75	5.27	EFTUD2,CCDC103	2.21151447,1.850910281	91,177	91,-177	42976993,42977079	42976992,42977080	-,+
	chr17_43238872_43239020	chr17	43238872	43239020	Proximal (AF > 0.1)	3.18	5.64	HEXIM2	1.542264472	204	-204	43239225	43239226	+
	chr17_43508905_43509053	chr17	43508905	43509053	Proximal (AF > 0.1)	2.75	13.12	ARHGAP27	0.609308976	1228	1228	43510282	43510281	-
	chr17_44271349_44271497	chr17	44271349	44271497	Proximal (AF > 0.1)	3.62	24.65	KANSL1-AS1	5.811582032	409	409	44270938	44270939	+
	chr17_45727243_45727391	chr17	45727243	45727391	Proximal (AF > 0.1)	4.92	8.1	KPNB1	0.366462052	1169	-1169	45728561	45728562	+
	chr17_46703889_46704037	chr17	46703889	46704037	Proximal (AF > 0.1)	4.48	12.63	HOXB9	5.582413481	54	-54	46703835	46703834	-
	chr17_47439438_47439586	chr17	47439438	47439586	Proximal (AF > 0.1)	2.89	15.95	LOC102724596,ZNF652	5.168436418,4.325683701	156,248	-156,248	47439743,47439835	47439744,47439834	+,-
	chr17_48226377_48226525	chr17	48226377	48226525	Proximal (AF > 0.1)	2.89	9.08	PPP1R9B	0.284015615	1352	1352	48227878	48227877	-
	chr17_48556066_48556214	chr17	48556066	48556214	Proximal (AF > 0.1)	4.19	17.91	RSAD1	9.972245718	0	0	48556160	48556161	+
	chr17_54991335_54991483	chr17	54991335	54991483	Proximal (AF > 0.1)	3.76	6.5	TRIM25	3.177265486	0	0	54991409	54991408	-
	chr17_55162515_55162663	chr17	55162515	55162663	Proximal (AF > 0.1)	2.75	19.99	AKAP1	4.160754686	470	-470	55163134	55163135	+
	chr17_56084541_56084689	chr17	56084541	56084689	Proximal (AF > 0.1)	5.06	17.66	SRSF1	8.603283178	17	17	56084707	56084706	-
	chr17_56429755_56429903	chr17	56429755	56429903	Proximal (AF > 0.1)	6.8	11.78	SUPT4H1	3.621678074	156	-156	56429599	56429598	-
	chr17_56494891_56495039	chr17	56494891	56495039	Proximal (AF > 0.1)	1.88	6.5	RNF43	3.393156282	0	0	56494943	56494942	-
	chr17_56833812_56833960	chr17	56833812	56833960	Proximal (AF > 0.1)	4.34	5.89	PPM1E	0.759372295	581	581	56833229	56833230	+
	chr17_57784710_57784858	chr17	57784710	57784858	Proximal (AF > 0.1)	3.04	8.1	VMP1,PTRH2	3.493838773,2.688547451	0,100	0,100	57784825,57784959	57784826,57784958	+,-
	chr17_61523696_61523844	chr17	61523696	61523844	Proximal (AF > 0.1)	2.46	8.71	CYB561	2.724504926	151	-151	61523545	61523544	-
	chr17_62915587_62915735	chr17	62915587	62915735	Proximal (AF > 0.1)	4.77	19.13	LRRC37A3	12.0299074	0	0	62915598	62915597	-
	chr17_63557778_63557926	chr17	63557778	63557926	Proximal (AF > 0.1)	5.21	9.81	AXIN2	3.709939051	38	-38	63557740	63557739	-
	chr17_65240836_65240984	chr17	65240836	65240984	Proximal (AF > 0.1)	5.49	14.47	LOC101928021,HELZ	8.517773791,3.904598709	0,335	0,335	65240891,65241320	65240892,65241319	+,-
	chr17_65821476_65821624	chr17	65821476	65821624	Proximal (AF > 0.1)	3.76	9.44	BPTF	3.636193798	154	-154	65821779	65821780	+
	chr17_67323320_67323468	chr17	67323320	67323468	Proximal (AF > 0.1)	3.04	13.49	ABCA5	5.513326146	0	0	67323323	67323322	-
	chr17_70636733_70636881	chr17	70636733	70636881	Proximal (AF > 0.1)	2.75	45.38	LINC00511	18.91148816	122	-122	70636611	70636610	-
	chr17_72209540_72209688	chr17	72209540	72209688	Proximal (AF > 0.1)	5.06	10.3	MGC16275	3.857542654	80	-80	72209460	72209459	-
	chr17_73127602_73127750	chr17	73127602	73127750	Proximal (AF > 0.1)	2.75	13.49	NT5C	4.096693501	139	139	73127890	73127889	-
	chr17_73521023_73521171	chr17	73521023	73521171	Proximal (AF > 0.1)	5.93	7.11	LLGL2	0.933245253	610	-610	73521782	73521783	+
	chr17_73841314_73841462	chr17	73841314	73841462	Proximal (AF > 0.1)	3.04	8.1	UNC13D	1.162997899	516	-516	73840798	73840797	-
	chr17_73852032_73852180	chr17	73852032	73852180	Proximal (AF > 0.1)	3.47	9.57	WBP2	2.003562833	336	336	73852517	73852516	-
	chr17_74722000_74722148	chr17	74722000	74722148	Proximal (AF > 0.1)	3.62	13.12	JMJD6,METTL23	1.47117284,1.377210302	732,762	732,-762	74722881,74722911	74722880,74722912	-,+
	chr17_76183206_76183354	chr17	76183206	76183354	Proximal (AF > 0.1)	3.47	35.33	TK1,AFMID	18.78693952,14.92685474	0,42	0,-42	76183285,76183397	76183284,76183398	-,+
	chr17_76210217_76210365	chr17	76210217	76210365	Proximal (AF > 0.1)	4.34	10.67	BIRC5	5.124486693	0	0	76210276	76210277	+
	chr17_78075259_78075407	chr17	78075259	78075407	Proximal (AF > 0.1)	2.89	14.47	GAA	6.514922859	0	0	78075324	78075325	+
	chr17_78120923_78121071	chr17	78120923	78121071	Proximal (AF > 0.1)	4.63	20.85	EIF4A3	14.98185832	0	0	78120982	78120981	-
	chr17_79818932_79819080	chr17	79818932	79819080	Proximal (AF > 0.1)	3.9	32.01	P4HB	7.867337788	388	-388	79818544	79818543	-
	chr17_80023660_80023808	chr17	80023660	80023808	Proximal (AF > 0.1)	3.62	6.13	DUS1L	3.746105928	0	0	80023697	80023696	-
	chr17_80416038_80416186	chr17	80416038	80416186	Proximal (AF > 0.1)	37.6	124.01	NARF	35.05079494	352	-352	80416539	80416540	+
	chr17_80606276_80606424	chr17	80606276	80606424	Proximal (AF > 0.1)	3.9	50.17	WDR45B	28.88262171	0	0	80606411	80606410	-
	chr18_658077_658225	chr18	658077	658225	Proximal (AF > 0.1)	2.31	10.3	TYMSOS,TYMS	4.21729847,2.052779544	114,472	114,472	658340,657603	658339,657604	-,+
	chr18_712480_712628	chr18	712480	712628	Proximal (AF > 0.1)	2.17	13.61	ENOSF1	6.32502212	35	35	712664	712663	-
	chr18_9137403_9137551	chr18	9137403	9137551	Proximal (AF > 0.1)	1.3	7.97	ANKRD12,NDUFV2-AS1	3.42368303,0.884013346	8,685	-8,-685	9137560,9136718	9137561,9136717	+,-
	chr18_9334600_9334748	chr18	9334600	9334748	Proximal (AF > 0.1)	1.88	7.24	TWSG1	3.167685094	15	-15	9334764	9334765	+
	chr18_9913883_9914031	chr18	9913883	9914031	Proximal (AF > 0.1)	1.88	8.46	VAPA	4.521876272	0	0	9913954	9913955	+
	chr18_13726531_13726679	chr18	13726531	13726679	Proximal (AF > 0.1)	2.6	26.98	FAM210A,RNMT	16.94886519,15.70848294	0,0	0,0	13726591,13726658	13726590,13726659	-,+
	chr18_18822120_18822268	chr18	18822120	18822268	Proximal (AF > 0.1)	2.02	4.78	GREB1L	2.651834787	0	0	18822202	18822203	+
	chr18_19180271_19180419	chr18	19180271	19180419	Proximal (AF > 0.1)	2.75	5.4	ESCO1	1.471687323	273	273	19180693	19180692	-
	chr18_21977784_21977932	chr18	21977784	21977932	Proximal (AF > 0.1)	1.74	5.15	OSBPL1A	2.67175854	0	0	21977833	21977832	-
	chr18_28623023_28623171	chr18	28623023	28623171	Proximal (AF > 0.1)	1.59	4.54	DSC3	1.36586701	242	-242	28622781	28622780	-
	chr18_28681318_28681466	chr18	28681318	28681466	Proximal (AF > 0.1)	2.31	5.64	DSCAS,DSC2	2.946791293,0.547012777	83,928	-83,928	28681550,28682395	28681551,28682394	+,-
	chr18_32821060_32821208	chr18	32821060	32821208	Proximal (AF > 0.1)	1.88	4.42	ZNF397	1.949922053	65	65	32820993	32820994	+
	chr18_33877397_33877545	chr18	33877397	33877545	Proximal (AF > 0.1)	1.59	6.13	FHOD3	2.444304306	112	-112	33877658	33877659	+
	chr18_43913567_43913715	chr18	43913567	43913715	Proximal (AF > 0.1)	2.31	7.73	RNF165	1.358956167	470	-470	43914186	43914187	+
	chr18_44702575_44702723	chr18	44702575	44702723	Proximal (AF > 0.1)	1.88	6.26	IER3IP1	2.949868358	21	21	44702745	44702744	-
	chr18_47721496_47721644	chr18	47721496	47721644	Proximal (AF > 0.1)	0.58	4.91	MYO5B	2.119651679	45	-45	47721451	47721450	-
	chr18_51796110_51796258	chr18	51796110	51796258	Proximal (AF > 0.1)	2.6	13.74	POLI	2.635299176	260	260	51795848	51795849	+
	chr18_54305861_54306009	chr18	54305861	54306009	Proximal (AF > 0.1)	2.89	5.64	TXNL1	2.609743063	0	0	54305920	54305919	-
	chr18_54814525_54814673	chr18	54814525	54814673	Proximal (AF > 0.1)	1.88	5.15	BOD1L2	1.464116184	231	231	54814292	54814293	+
	chr18_59560848_59560996	chr18	59560848	59560996	Proximal (AF > 0.1)	2.17	6.01	RNF152	0.992587868	544	-544	59560304	59560303	-
	chr18_60382377_60382525	chr18	60382377	60382525	Proximal (AF > 0.1)	1.45	6.99	PHLPP1	1.973241381	145	-145	60382671	60382672	+
	chr18_61034889_61035037	chr18	61034889	61035037	Proximal (AF > 0.1)	3.33	8.83	KDSR	2.00856389	383	-383	61034506	61034505	-
	chr18_67873189_67873337	chr18	67873189	67873337	Proximal (AF > 0.1)	1.88	6.26	RTTN	2.209390932	227	-227	67872962	67872961	-
	chr18_71815017_71815165	chr18	71815017	71815165	Proximal (AF > 0.1)	1.74	11.16	FBXO15,TIMM21	6.409634038,1.753830367	0,579	0,-579	71815100,71815745	71815099,71815746	-,+
	chr18_77439688_77439836	chr18	77439688	77439836	Proximal (AF > 0.1)	1.3	16.56	LOC284241,CTDP1	8.500755268,0.314162477	0,1592	0,-1592	77439745,77441429	77439744,77441430	-,+
	chr19_633415_633563	chr19	633415	633563	Proximal (AF > 0.1)	2.46	10.55	POLRMT	5.049332204	4	4	633568	633567	-
	chr19_663128_663276	chr19	663128	663276	Proximal (AF > 0.1)	2.17	13.37	RNF126	7.870040562	0	0	663233	663232	-
	chr19_797061_797209	chr19	797061	797209	Proximal (AF > 0.1)	1.3	9.44	PTBP1	2.936663115	181	-181	797391	797392	+
	chr19_925030_925178	chr19	925030	925178	Proximal (AF > 0.1)	2.46	8.22	ARID3A	0.721094883	857	-857	926036	926037	+
	chr19_1000195_1000343	chr19	1000195	1000343	Proximal (AF > 0.1)	3.47	9.32	GRIN3B	4.646806387	73	-73	1000417	1000418	+
	chr19_1205667_1205815	chr19	1205667	1205815	Proximal (AF > 0.1)	1.45	7.11	STK11	3.720715676	0	0	1205797	1205798	+
	chr19_1249030_1249178	chr19	1249030	1249178	Proximal (AF > 0.1)	2.31	7.85	MIDN	1.097404877	477	477	1248551	1248552	+
	chr19_1275651_1275799	chr19	1275651	1275799	Proximal (AF > 0.1)	4.34	18.28	C19orf24	6.901962601	130	130	1275519	1275520	+
	chr19_1383737_1383885	chr19	1383737	1383885	Proximal (AF > 0.1)	4.34	8.34	NDUFS7	4.251508843	0	0	1383882	1383883	+
	chr19_1592257_1592405	chr19	1592257	1592405	Proximal (AF > 0.1)	4.48	18.64	MBD3	4.384799476	354	354	1592760	1592759	-
	chr19_1863906_1864054	chr19	1863906	1864054	Proximal (AF > 0.1)	0.72	8.46	KLF16	1.647075131	342	-342	1863564	1863563	-
	chr19_2096202_2096350	chr19	2096202	2096350	Proximal (AF > 0.1)	1.59	10.3	MOB3A,IZUMO4	6.501906034,2.02606476	0,516	0,-516	2096269,2096867	2096268,2096868	-,+
	chr19_2163694_2163842	chr19	2163694	2163842	Proximal (AF > 0.1)	3.04	23.55	DOT1L	7.155296333	304	-304	2164147	2164148	+
	chr19_2462216_2462364	chr19	2462216	2462364	Proximal (AF > 0.1)	1.59	6.26	LINC01775	1.777117226	33	-33	2462183	2462182	-
	chr19_2475796_2475944	chr19	2475796	2475944	Proximal (AF > 0.1)	2.17	5.89	GADD45B	1.850910281	177	-177	2476122	2476123	+
	chr19_2977540_2977688	chr19	2977540	2977688	Proximal (AF > 0.1)	3.04	7.11	TLE6	3.567681824	3	3	2977535	2977536	+
	chr19_3185469_3185617	chr19	3185469	3185617	Proximal (AF > 0.1)	2.17	6.26	NCLN	1.956194622	256	-256	3185874	3185875	+
	chr19_3626649_3626797	chr19	3626649	3626797	Proximal (AF > 0.1)	2.17	6.13	CACTIN	3.295768675	15	15	3626813	3626812	-
	chr19_4124256_4124404	chr19	4124256	4124404	Proximal (AF > 0.1)	2.31	8.34	MAP2K2	3.16591004	130	-130	4124126	4124125	-
	chr19_4400539_4400687	chr19	4400539	4400687	Proximal (AF > 0.1)	3.33	10.79	SH3GL1,CHAF1A	6.551022907,0.120708251	0,1971	0,-1971	4400565,4402659	4400564,4402660	-,+
	chr19_4723833_4723981	chr19	4723833	4723981	Proximal (AF > 0.1)	2.75	7.11	DPP9	3.635391766	0	0	4723855	4723854	-
	chr19_4968569_4968717	chr19	4968569	4968717	Proximal (AF > 0.1)	4.19	47.47	KDM4B	11.23455925	405	-405	4969123	4969124	+
	chr19_5720601_5720749	chr19	5720601	5720749	Proximal (AF > 0.1)	2.6	13.98	CATSPERD,LONP1	9.441307018,6.316052609	0,138	0,-138	5720687,5720463	5720688,5720462	+,-
	chr19_5783459_5783607	chr19	5783459	5783607	Proximal (AF > 0.1)	2.46	4.66	PRR22	0.245713165	1168	1168	5784776	5784775	-
	chr19_5790873_5791021	chr19	5790873	5791021	Proximal (AF > 0.1)	4.34	9.2	DUS3L	2.491604828	227	227	5791249	5791248	-
	chr19_5978183_5978331	chr19	5978183	5978331	Proximal (AF > 0.1)	3.33	9.57	RANBP3,LOC100128568	5.647246591,4.6607114	0,81	0,-81	5978320,5978413	5978319,5978414	-,+
	chr19_6280201_6280349	chr19	6280201	6280349	Proximal (AF > 0.1)	1.45	6.01	MLLT1	1.62527586	242	-242	6279959	6279958	-
	chr19_7294836_7294984	chr19	7294836	7294984	Proximal (AF > 0.1)	1.88	5.03	INSR	0.814852448	523	-523	7294313	7294312	-
	chr19_7701833_7701981	chr19	7701833	7701981	Proximal (AF > 0.1)	3.76	8.95	STXBP2	3.655696855	4	-4	7701986	7701987	+
	chr19_8070865_8071013	chr19	8070865	8071013	Proximal (AF > 0.1)	1.88	9.57	ELAVL1	1.881909086	336	-336	8070529	8070528	-
	chr19_8426950_8427098	chr19	8426950	8427098	Proximal (AF > 0.1)	1.3	11.41	ANGPTL4	0.149820779	1911	-1911	8429010	8429011	+
	chr19_9785812_9785960	chr19	9785812	9785960	Proximal (AF > 0.1)	1.88	9.08	ZNF562	4.212390758	36	-36	9785776	9785775	-
	chr19_9930190_9930338	chr19	9930190	9930338	Proximal (AF > 0.1)	1.45	3.93	FBXL12	1.064746652	411	-411	9929779	9929778	-
	chr19_10230578_10230726	chr19	10230578	10230726	Proximal (AF > 0.1)	1.88	3.8	EIF3G	2.639025134	0	0	10230600	10230599	-
	chr19_10399943_10400091	chr19	10399943	10400091	Proximal (AF > 0.1)	1.59	5.64	ICAM5	0.856995648	562	-562	10400654	10400655	+
	chr19_10443891_10444039	chr19	10443891	10444039	Proximal (AF > 0.1)	3.04	17.29	RAVER1	4.351287555	274	274	10444314	10444313	-
	chr19_10451400_10451548	chr19	10451400	10451548	Proximal (AF > 0.1)	3.18	6.01	ICAM3	0.373734136	890	-890	10450510	10450509	-
	chr19_10764694_10764842	chr19	10764694	10764842	Proximal (AF > 0.1)	2.02	7.97	ILF3,ILF3-AS1	2.360676403,2.123250543	93,146	-93,-146	10764936,10764548	10764937,10764547	+,-
	chr19_11372742_11372890	chr19	11372742	11372890	Proximal (AF > 0.1)	1.74	5.76	DOCK6	1.643697356	277	277	11373168	11373167	-
	chr19_11404533_11404681	chr19	11404533	11404681	Proximal (AF > 0.1)	2.17	21.83	TSPAN16	0.18969471	2132	-2132	11406814	11406815	+
	chr19_11593416_11593564	chr19	11593416	11593564	Proximal (AF > 0.1)	3.76	10.67	ELAVL3	0.221751516	1613	-1613	11591803	11591802	-
	chr19_11616335_11616483	chr19	11616335	11616483	Proximal (AF > 0.1)	4.92	26.49	ZNF653	7.123476173	254	254	11616738	11616737	-
	chr19_12845480_12845628	chr19	12845480	12845628	Proximal (AF > 0.1)	1.88	6.13	C19orf43	3.210928865	0	0	12845589	12845588	-
	chr19_12886406_12886554	chr19	12886406	12886554	Proximal (AF > 0.1)	1.16	5.15	HOOK2	2.788984529	0	0	12886434	12886433	-
	chr19_12904315_12904463	chr19	12904315	12904463	Proximal (AF > 0.1)	8.82	15.09	JUNB	0.115101599	2004	2004	12902309	12902310	+
	chr19_12912597_12912745	chr19	12912597	12912745	Proximal (AF > 0.1)	2.31	12.63	PRDX2	7.197145527	0	0	12912724	12912723	-
	chr19_12947126_12947274	chr19	12947126	12947274	Proximal (AF > 0.1)	2.46	4.29	RTBDN	0.395838798	884	-884	12946242	12946241	-
	chr19_13030158_13030306	chr19	13030158	13030306	Proximal (AF > 0.1)	4.48	7.24	SYCE2	2.551190878	72	-72	13030086	13030085	-
	chr19_13858484_13858632	chr19	13858484	13858632	Proximal (AF > 0.1)	2.6	7.24	CCDC130	2.419782262	43	-43	13858676	13858677	+
	chr19_14117770_14117918	chr19	14117770	14117918	Proximal (AF > 0.1)	1.16	5.4	RFX1	0.678912439	636	-636	14117134	14117133	-
	chr19_14201517_14201665	chr19	14201517	14201665	Proximal (AF > 0.1)	2.6	8.46	SAMD1	3.410970022	130	-130	14201387	14201386	-
	chr19_14317747_14317895	chr19	14317747	14317895	Proximal (AF > 0.1)	2.17	15.33	ADGRL1	1.763328972	750	-750	14316997	14316996	-
	chr19_15217939_15218087	chr19	15217939	15218087	Proximal (AF > 0.1)	1.16	6.26	SYDE1	3.10274354	86	-86	15218174	15218175	+
	chr19_15939471_15939619	chr19	15939471	15939619	Proximal (AF > 0.1)	4.19	28.33	UCA1	12.10684182	136	-136	15939756	15939757	+
	chr19_16186948_16187096	chr19	16186948	16187096	Proximal (AF > 0.1)	3.18	6.26	TPM4	2.058112702	37	-37	16187134	16187135	+
	chr19_16582873_16583021	chr19	16582873	16583021	Proximal (AF > 0.1)	2.31	5.89	EPS15L1	2.479410714	50	-50	16582823	16582822	-
	chr19_16683245_16683393	chr19	16683245	16683393	Proximal (AF > 0.1)	2.89	33.49	SLC35E1	19.19872083	52	-52	16683193	16683192	-
	chr19_16739038_16739186	chr19	16739038	16739186	Proximal (AF > 0.1)	1.16	5.03	MED26	2.116554221	23	-23	16739015	16739014	-
	chr19_17326124_17326272	chr19	17326124	17326272	Proximal (AF > 0.1)	1.59	9.57	USE1	3.716256636	0	0	17326154	17326155	+
	chr19_17356754_17356902	chr19	17356754	17356902	Proximal (AF > 0.1)	1.45	5.64	NR2F6	0.663510499	603	-603	17356151	17356150	-
	chr19_17445522_17445670	chr19	17445522	17445670	Proximal (AF > 0.1)	2.75	7.36	ANO8	3.627847241	0	0	17445638	17445637	-
	chr19_17798063_17798211	chr19	17798063	17798211	Proximal (AF > 0.1)	2.02	5.89	UNC13A	0.430885892	796	796	17799008	17799007	-
	chr19_18392658_18392806	chr19	18392658	18392806	Proximal (AF > 0.1)	3.47	16.31	JUND	5.166290957	192	-192	18392466	18392465	-
	chr19_33071881_33072029	chr19	33071881	33072029	Proximal (AF > 0.1)	1.74	6.26	PDCD5	2.324901242	63	-63	33072093	33072094	+
	chr19_33555722_33555870	chr19	33555722	33555870	Proximal (AF > 0.1)	2.46	9.44	RHPN2	4.889043664	0	0	33555824	33555823	-
	chr19_35168145_35168293	chr19	35168145	35168293	Proximal (AF > 0.1)	1.3	5.15	SCGB1B2P,ZNF302	1.526918684,1.409523597	209,249	-209,-249	35167936,35168543	35167935,35168544	-,+
	chr19_35738758_35738906	chr19	35738758	35738906	Proximal (AF > 0.1)	0.87	5.64	LSR	0.572403008	651	-651	35739558	35739559	+
	chr19_35758924_35759072	chr19	35758924	35759072	Proximal (AF > 0.1)	2.46	9.57	USF2	0.985050347	807	-807	35759880	35759881	+
	chr19_36164127_36164275	chr19	36164127	36164275	Proximal (AF > 0.1)	2.6	11.53	UPK1A-AS1	6.733964886	0	0	36164193	36164192	-
	chr19_36208811_36208959	chr19	36208811	36208959	Proximal (AF > 0.1)	2.31	6.99	KMT2B	3.991977543	0	0	36208920	36208921	+
	chr19_36359489_36359637	chr19	36359489	36359637	Proximal (AF > 0.1)	2.02	5.52	APLP1	1.993072786	141	141	36359346	36359347	+
	chr19_38810519_38810667	chr19	38810519	38810667	Proximal (AF > 0.1)	2.6	5.76	KCNK6	2.267633745	34	34	38810483	38810484	+
	chr19_38826344_38826492	chr19	38826344	38826492	Proximal (AF > 0.1)	2.6	3.8	CATSPERG	2.568319446	0	0	38826442	38826443	+
	chr19_39936118_39936266	chr19	39936118	39936266	Proximal (AF > 0.1)	0.87	5.52	SUPT5H	3.1361661	20	-20	39936287	39936288	+
	chr19_40336974_40337122	chr19	40336974	40337122	Proximal (AF > 0.1)	1.45	13.12	FBL	8.640597978	0	0	40337054	40337053	-
	chr19_40730548_40730696	chr19	40730548	40730696	Proximal (AF > 0.1)	2.6	13.98	CNTD2	0.123337361	1900	1900	40732597	40732596	-
	chr19_40931521_40931669	chr19	40931521	40931669	Proximal (AF > 0.1)	2.46	7.6	SERTAD1	2.323156943	262	262	40931932	40931931	-
	chr19_41732079_41732227	chr19	41732079	41732227	Proximal (AF > 0.1)	3.76	8.46	AXL	1.781176216	431	-431	41732659	41732660	+
	chr19_41903623_41903771	chr19	41903623	41903771	Proximal (AF > 0.1)	2.75	13.25	BCKDHA,EXOSC5	7.315972215,3.034540257	0,367	0,-367	41903693,41903256	41903694,41903255	+,-
	chr19_42463490_42463638	chr19	42463490	42463638	Proximal (AF > 0.1)	1.74	4.91	RABAC1	2.613621702	0	0	42463528	42463527	-
	chr19_42579904_42580052	chr19	42579904	42580052	Proximal (AF > 0.1)	0.43	4.54	ZNF574	1.446651786	236	-236	42580289	42580290	+
	chr19_42817552_42817700	chr19	42817552	42817700	Proximal (AF > 0.1)	2.89	10.18	TMEM145	4.275655717	74	74	42817476	42817477	+
	chr19_44258723_44258871	chr19	44258723	44258871	Proximal (AF > 0.1)	2.46	5.89	SMG9	1.295292949	316	316	44259188	44259187	-
	chr19_45458486_45458634	chr19	45458486	45458634	Proximal (AF > 0.1)	2.6	5.52	CLPTM1	1.452449982	235	235	45458249	45458250	+
	chr19_45582417_45582565	chr19	45582417	45582565	Proximal (AF > 0.1)	2.75	6.75	GEMIN7	3.292873358	0	0	45582529	45582530	+
	chr19_45593469_45593617	chr19	45593469	45593617	Proximal (AF > 0.1)	3.76	4.17	LOC105372419	2.192958999	31	31	45593649	45593648	-
	chr19_45908303_45908451	chr19	45908303	45908451	Proximal (AF > 0.1)	2.02	10.79	CD3EAP,PPP1R13L	0.748334933,0.567846224	1014,1155	-1014,1155	45909466,45909607	45909467,45909606	+,-
	chr19_45927050_45927198	chr19	45927050	45927198	Proximal (AF > 0.1)	2.31	4.78	ERCC1	2.546543336	0	0	45927177	45927176	-
	chr19_46366341_46366489	chr19	46366341	46366489	Proximal (AF > 0.1)	2.31	11.04	SYMPK	5.094162977	58	58	46366548	46366547	-
	chr19_46367410_46367558	chr19	46367410	46367558	Proximal (AF > 0.1)	2.75	4.17	FOXA3	2.522503279	0	0	46367517	46367518	+
	chr19_46404981_46405129	chr19	46404981	46405129	Proximal (AF > 0.1)	1.74	5.27	MYPOP	0.539696558	732	732	46405862	46405861	-
	chr19_46706586_46706734	chr19	46706586	46706734	Proximal (AF > 0.1)	2.46	8.71	IGFL2-AS1	2.160385619	267	-267	46706319	46706318	-
	chr19_47615970_47616118	chr19	47615970	47616118	Proximal (AF > 0.1)	1.74	8.95	ZC3H4	0.625181503	890	890	47617009	47617008	-
	chr19_47760662_47760810	chr19	47760662	47760810	Proximal (AF > 0.1)	1.45	4.42	CCDC9	0.328272253	930	930	47759730	47759731	+
	chr19_48246642_48246790	chr19	48246642	48246790	Proximal (AF > 0.1)	5.78	19.99	GLTSCR2	0.146337838	2001	-2001	48248792	48248793	+
	chr19_48772907_48773055	chr19	48772907	48773055	Proximal (AF > 0.1)	3.9	6.38	ZNF114	0.163745852	1445	-1445	48774501	48774502	+
	chr19_48825133_48825281	chr19	48825133	48825281	Proximal (AF > 0.1)	2.02	21.71	CCDC114	0.309194988	1801	-1801	48823332	48823331	-
	chr19_49118101_49118249	chr19	49118101	49118249	Proximal (AF > 0.1)	5.35	10.18	FAM83E	0.233850563	1407	-1407	49116694	49116693	-
	chr19_49242280_49242428	chr19	49242280	49242428	Proximal (AF > 0.1)	3.18	5.4	RASIP1	0.111775474	1541	1541	49243970	49243969	-
	chr19_49496800_49496948	chr19	49496800	49496948	Proximal (AF > 0.1)	2.6	12.14	RUVBL2,GYS1	4.550185937,3.747796613	94,190	94,-190	49496704,49496610	49496705,49496609	+,-
	chr19_50180760_50180908	chr19	50180760	50180908	Proximal (AF > 0.1)	2.17	4.54	PRMT1	1.154020316	350	350	50180408	50180409	+
	chr19_50381128_50381276	chr19	50381128	50381276	Proximal (AF > 0.1)	2.31	8.34	AKT1S1,TBC1D17	2.219806398,1.77787705	336,445	336,445	50381613,50380681	50381612,50380682	-,+
	chr19_52531629_52531777	chr19	52531629	52531777	Proximal (AF > 0.1)	2.17	4.42	ZNF614	2.568319446	0	0	52531680	52531679	-
	chr19_52693201_52693349	chr19	52693201	52693349	Proximal (AF > 0.1)	1.01	4.91	PPP2R1A	1.816182707	145	145	52693054	52693055	+
	chr19_53606549_53606697	chr19	53606549	53606697	Proximal (AF > 0.1)	3.9	13	ZNF160	6.713686791	0	0	53606687	53606686	-
	chr19_54618949_54619097	chr19	54618949	54619097	Proximal (AF > 0.1)	2.89	12.88	TFPT,PRPF31	5.424563713,3.614441956	0,158	0,158	54619055,54618789	54619054,54618790	-,+
	chr19_54676712_54676860	chr19	54676712	54676860	Proximal (AF > 0.1)	3.18	5.03	TMC4	1.976350126	83	83	54676944	54676943	-
	chr19_55691441_55691589	chr19	55691441	55691589	Proximal (AF > 0.1)	3.62	5.76	SYT5	1.958951892	130	130	55691720	55691719	-
	chr19_56186317_56186465	chr19	56186317	56186465	Proximal (AF > 0.1)	4.19	6.75	EPN1	0.11984088	1524	-1524	56187990	56187991	+
	chr19_58740173_58740321	chr19	58740173	58740321	Proximal (AF > 0.1)	2.31	18.52	ZNF544	7.507584516	125	125	58740046	58740047	+
	chr19_58838634_58838782	chr19	58838634	58838782	Proximal (AF > 0.1)	1.74	8.59	LOC105372480,ZSCAN22	3.746893183,2.379587164	20,248	-20,248	58838614,58838384	58838613,58838385	-,+
	chr19_58874286_58874434	chr19	58874286	58874434	Proximal (AF > 0.1)	1.74	5.76	ZNF497,LOC105372483	2.186735038,1.408337008	72,293	-72,293	58874214,58873991	58874213,58873992	-,+
	chr19_58920622_58920770	chr19	58920622	58920770	Proximal (AF > 0.1)	2.46	5.76	ZNF584	0.925482793	580	580	58920040	58920041	+
	chr19_59066426_59066574	chr19	59066426	59066574	Proximal (AF > 0.1)	5.78	13.25	CHMP2A	6.2411727	0	0	59066491	59066490	-
	chr19_59084853_59085001	chr19	59084853	59085001	Proximal (AF > 0.1)	1.74	16.93	MZF1,CENPBD1P1	9.324386808,0.24186712	0,1763	0,-1763	59084942,59086765	59084941,59086766	-,+
	chr2_47038_47186	chr2	47038	47186	Proximal (AF > 0.1)	1.88	8.71	FAM110C	1.62745175	450	-450	46588	46587	-
	chr2_676685_676833	chr2	676685	676833	Proximal (AF > 0.1)	2.17	20.48	TMEM18	3.092273713	605	605	677439	677438	-
	chr2_9695971_9696119	chr2	9695971	9696119	Proximal (AF > 0.1)	4.34	16.68	ADAM17	9.288738252	22	-22	9695949	9695948	-
	chr2_17720164_17720312	chr2	17720164	17720312	Proximal (AF > 0.1)	3.33	7.85	VSNL1	0.223352668	1493	-1493	17721806	17721807	+
	chr2_20550659_20550807	chr2	20550659	20550807	Proximal (AF > 0.1)	2.46	9.32	PUM2	3.925210515	48	-48	20550611	20550610	-
	chr2_25896367_25896515	chr2	25896367	25896515	Proximal (AF > 0.1)	2.31	7.97	DTNB	3.603537622	0	0	25896516	25896515	-
	chr2_26100520_26100668	chr2	26100520	26100668	Proximal (AF > 0.1)	2.31	6.26	ASXL2	0.87889728	643	643	26101312	26101311	-
	chr2_27255742_27255890	chr2	27255742	27255890	Proximal (AF > 0.1)	2.75	13.74	TMEM214	7.557724925	0	0	27255773	27255774	+
	chr2_27357474_27357622	chr2	27357474	27357622	Proximal (AF > 0.1)	2.31	6.38	PREB	3.263982872	0	0	27357543	27357542	-
	chr2_27435088_27435236	chr2	27435088	27435236	Proximal (AF > 0.1)	1.74	8.59	SLC5A6,ATRAID	3.599924065,3.283509278	0,0	0,0	27435175,27435218	27435174,27435219	-,+
	chr2_27593152_27593300	chr2	27593152	27593300	Proximal (AF > 0.1)	4.63	8.83	EIF2B4,SNX17	3.1361661,2.889261886	23,61	23,-61	27593324,27593362	27593323,27593363	-,+
	chr2_27717797_27717945	chr2	27717797	27717945	Proximal (AF > 0.1)	2.31	5.03	FNDC4	1.627836403	180	180	27718126	27718125	-
	chr2_28974582_28974730	chr2	28974582	28974730	Proximal (AF > 0.1)	3.62	20.97	PPP1CB	14.97405608	0	0	28974625	28974626	+
	chr2_29338637_29338785	chr2	29338637	29338785	Proximal (AF > 0.1)	1.59	4.91	CLIP4	1.116043006	344	344	29338291	29338292	+
	chr2_32236014_32236162	chr2	32236014	32236162	Proximal (AF > 0.1)	4.63	9.94	MEMO1	4.614824974	0	0	32236121	32236120	-
	chr2_32288444_32288592	chr2	32288444	32288592	Proximal (AF > 0.1)	2.75	12.51	SPAST	4.701126575	86	-86	32288679	32288680	+
	chr2_33824498_33824646	chr2	33824498	33824646	Proximal (AF > 0.1)	1.3	5.64	FAM98A	2.663818301	69	-69	33824429	33824428	-
	chr2_37193916_37194064	chr2	37193916	37194064	Proximal (AF > 0.1)	1.88	6.75	STRN	1.38321373	301	-301	37193615	37193614	-
	chr2_38304268_38304416	chr2	38304268	38304416	Proximal (AF > 0.1)	3.33	6.5	CYP1B1	0.334803796	945	-945	38303323	38303322	-
	chr2_38604408_38604556	chr2	38604408	38604556	Proximal (AF > 0.1)	2.46	5.89	ATL2	2.500297141	8	8	38604565	38604564	-
	chr2_38978532_38978680	chr2	38978532	38978680	Proximal (AF > 0.1)	2.75	8.1	SRSF7	4.056362893	0	0	38978636	38978635	-
	chr2_45838319_45838467	chr2	45838319	45838467	Proximal (AF > 0.1)	1.74	4.91	SRBD1	2.724839647	0	0	45838433	45838432	-
	chr2_46769590_46769738	chr2	46769590	46769738	Proximal (AF > 0.1)	1.3	6.62	ATP6V1E2,RHOQ	2.081299619,1.47254547	0,127	0,-127	46769696,46769866	46769695,46769867	-,+
	chr2_48133575_48133723	chr2	48133575	48133723	Proximal (AF > 0.1)	1.3	6.5	FBXO11	0.640985639	643	-643	48132932	48132931	-
	chr2_48667743_48667891	chr2	48667743	48667891	Proximal (AF > 0.1)	2.02	12.14	PPP1R21	6.335370187	15	-15	48667907	48667908	+
	chr2_54086930_54087078	chr2	54086930	54087078	Proximal (AF > 0.1)	3.18	5.52	GPR75,GPR75-ASB3	1.944980153,1.944980153	91,91	91,91	54087170,54087170	54087169,54087169	-,-
	chr2_55496315_55496463	chr2	55496315	55496463	Proximal (AF > 0.1)	2.31	5.27	MTIF2	2.89912678	0	0	55496384	55496383	-
	chr2_55746684_55746832	chr2	55746684	55746832	Proximal (AF > 0.1)	2.02	6.01	CFAP36	3.02230842	0	0	55746730	55746731	+
	chr2_55844961_55845109	chr2	55844961	55845109	Proximal (AF > 0.1)	2.89	27.84	PPP4R3B	9.124374576	101	-101	55844860	55844859	-
	chr2_61244483_61244631	chr2	61244483	61244631	Proximal (AF > 0.1)	2.6	8.22	PEX13,PUS10	2.726249928,0.854641678	179,762	-179,762	61244811,61245394	61244812,61245393	+,-
	chr2_61698289_61698437	chr2	61698289	61698437	Proximal (AF > 0.1)	2.31	12.63	USP34	2.184080137	440	-440	61697849	61697848	-
	chr2_62115784_62115932	chr2	62115784	62115932	Proximal (AF > 0.1)	3.04	5.89	CCT4	2.315879199	0	0	62115806	62115805	-
	chr2_63279189_63279337	chr2	63279189	63279337	Proximal (AF > 0.1)	4.05	5.15	OTX1	0.19037714	1251	1251	63277936	63277937	+
	chr2_64880992_64881140	chr2	64880992	64881140	Proximal (AF > 0.1)	1.88	12.27	SERTAD2	6.220200724	0	0	64881046	64881045	-
	chr2_65454704_65454852	chr2	65454704	65454852	Proximal (AF > 0.1)	1.88	4.54	ACTR2	2.329816243	0	0	65454828	65454829	+
	chr2_68479766_68479914	chr2	68479766	68479914	Proximal (AF > 0.1)	2.75	12.02	PPP3R1	4.606841609	115	-115	68479651	68479650	-
	chr2_70056671_70056819	chr2	70056671	70056819	Proximal (AF > 0.1)	2.02	11.28	GMCL1	7.740865722	0	0	70056737	70056738	+
	chr2_70314032_70314180	chr2	70314032	70314180	Proximal (AF > 0.1)	2.6	15.58	PCBP1-AS1,PCBP1	7.714203317,3.199719713	0,403	0,-403	70314147,70314584	70314146,70314585	-,+
	chr2_70529121_70529269	chr2	70529121	70529269	Proximal (AF > 0.1)	1.74	4.42	FAM136A	2.353934126	0	0	70529177	70529176	-
	chr2_70781302_70781450	chr2	70781302	70781450	Proximal (AF > 0.1)	2.46	8.22	TGFA	2.784698743	155	-155	70781147	70781146	-
	chr2_73496141_73496289	chr2	73496141	73496289	Proximal (AF > 0.1)	4.34	6.99	FBXO41	0.955745978	468	468	73496758	73496757	-
	chr2_74211967_74212115	chr2	74211967	74212115	Proximal (AF > 0.1)	1.74	7.36	TET3	0.217901257	1414	-1414	74213530	74213531	+
	chr2_74374896_74375044	chr2	74374896	74375044	Proximal (AF > 0.1)	3.62	12.51	BOLA3,BOLA3-AS1	5.579884612,4.841226498	0,62	0,-62	74375039,74375107	74375038,74375108	-,+
	chr2_74648783_74648931	chr2	74648783	74648931	Proximal (AF > 0.1)	3.47	26	WDR54,C2orf81	17.15809727,14.18904526	0,26	0,-26	74648849,74648757	74648850,74648756	+,-
	chr2_74667607_74667755	chr2	74667607	74667755	Proximal (AF > 0.1)	0.87	5.4	RTKN	0.218397226	1304	1304	74669060	74669059	-
	chr2_74740402_74740550	chr2	74740402	74740550	Proximal (AF > 0.1)	2.46	3.93	TLX2	0.260823336	1044	-1044	74741595	74741596	+
	chr2_75060943_75061091	chr2	75060943	75061091	Proximal (AF > 0.1)	3.9	35.82	HK2	1.776282039	1160	1160	75059781	75059782	+
	chr2_85198184_85198332	chr2	85198184	85198332	Proximal (AF > 0.1)	1.01	6.13	KCMF1	3.136000273	0	0	85198230	85198231	+
	chr2_85360019_85360167	chr2	85360019	85360167	Proximal (AF > 0.1)	2.89	8.46	TCF7L1	1.703912389	414	-414	85360582	85360583	+
	chr2_85822846_85822994	chr2	85822846	85822994	Proximal (AF > 0.1)	3.04	7.36	RNF181	3.743944355	8	8	85822836	85822837	+
	chr2_85829770_85829918	chr2	85829770	85829918	Proximal (AF > 0.1)	2.89	7.36	TMEM150A	3.507532336	0	0	85829822	85829821	-
	chr2_86422512_86422660	chr2	86422512	86422660	Proximal (AF > 0.1)	2.6	12.27	IMMT	3.667618366	232	232	86422893	86422892	-
	chr2_86564736_86564884	chr2	86564736	86564884	Proximal (AF > 0.1)	2.46	5.15	REEP1	1.059575406	321	321	86565206	86565205	-
	chr2_86667918_86668066	chr2	86667918	86668066	Proximal (AF > 0.1)	4.63	52.99	KDM3A	8.814299864	516	-516	86668583	86668584	+
	chr2_88355282_88355430	chr2	88355282	88355430	Proximal (AF > 0.1)	1.59	7.85	KRCC1	5.227243405	0	0	88355320	88355319	-
	chr2_88926832_88926980	chr2	88926832	88926980	Proximal (AF > 0.1)	2.02	4.54	EIF2AK3,LOC101928403	1.861256455,1.117676272	113,365	113,-365	88927094,88927346	88927093,88927347	-,+
	chr2_98279978_98280126	chr2	98279978	98280126	Proximal (AF > 0.1)	1.59	6.75	ACTR1B	1.022997338	434	434	98280561	98280560	-
	chr2_100106598_100106746	chr2	100106598	100106746	Proximal (AF > 0.1)	0.43	7.6	REV1	3.052362973	80	-80	100106518	100106517	-
	chr2_109605744_109605892	chr2	109605744	109605892	Proximal (AF > 0.1)	2.6	4.66	EDAR	2.539048486	0	0	109605828	109605827	-
	chr2_110871958_110872106	chr2	110871958	110872106	Proximal (AF > 0.1)	1.3	9.44	MALL	0.101181849	2036	2036	110874143	110874142	-
	chr2_113033771_113033919	chr2	113033771	113033919	Proximal (AF > 0.1)	2.46	7.97	ZC3H6	1.130078086	592	592	113033177	113033178	+
	chr2_113402967_113403115	chr2	113402967	113403115	Proximal (AF > 0.1)	2.46	6.01	SLC20A1,FLJ42351	1.339651602,0.224564924	317,1210	-317,-1210	113403433,113401757	113403434,113401756	+,-
	chr2_114514211_114514359	chr2	114514211	114514359	Proximal (AF > 0.1)	1.74	8.34	SLC35F5	4.203974396	40	40	114514400	114514399	-
	chr2_118943825_118943973	chr2	118943825	118943973	Proximal (AF > 0.1)	1.74	4.54	LOC100506797	2.389900595	0	0	118943962	118943961	-
	chr2_120124424_120124572	chr2	120124424	120124572	Proximal (AF > 0.1)	2.02	5.4	C2orf76,DBI	2.129291721,2.005291424	20,50	-20,-50	120124404,120124623	120124403,120124624	-,+
	chr2_128459691_128459839	chr2	128459691	128459839	Proximal (AF > 0.1)	2.02	6.01	SFT2D3	0.249521399	1093	1093	128458596	128458597	+
	chr2_129076383_129076531	chr2	129076383	129076531	Proximal (AF > 0.1)	1.01	3.8	HS6ST1	1.450327509	212	-212	129076171	129076170	-
	chr2_131850548_131850696	chr2	131850548	131850696	Proximal (AF > 0.1)	2.46	11.65	FAM168B	3.084780661	336	336	131851033	131851032	-
	chr2_131862814_131862962	chr2	131862814	131862962	Proximal (AF > 0.1)	3.04	7.11	PLEKHB2	1.635446794	393	393	131862419	131862420	+
	chr2_132250516_132250664	chr2	132250516	132250664	Proximal (AF > 0.1)	2.75	15.95	LOC150776,MZT2A	6.782784564,3.548012971	129,452	129,-452	132250385,132250064	132250386,132250063	+,-
	chr2_135676262_135676410	chr2	135676262	135676410	Proximal (AF > 0.1)	2.89	7.6	CCNT2,CCNT2-AS1	3.290082868,2.661560892	0,86	0,-86	135676391,135676176	135676392,135676175	+,-
	chr2_136499135_136499283	chr2	136499135	136499283	Proximal (AF > 0.1)	1.3	7.11	UBXN4	2.824720951	0	0	136499188	136499189	+
	chr2_136742599_136742747	chr2	136742599	136742747	Proximal (AF > 0.1)	4.77	46.12	DARS-AS1,DARS	23.07301068,8.386837943	0,506	0,506	136742745,136743254	136742746,136743253	+,-
	chr2_145090059_145090207	chr2	145090059	145090207	Proximal (AF > 0.1)	2.89	6.01	GTDC1	2.634614535	0	0	145090101	145090100	-
	chr2_151342651_151342799	chr2	151342651	151342799	Proximal (AF > 0.1)	1.59	10.79	RND3	0.271995533	1409	1409	151344209	151344208	-
	chr2_152117913_152118061	chr2	152117913	152118061	Proximal (AF > 0.1)	2.31	9.57	RBM43	2.480295882	327	327	152118389	152118388	-
	chr2_152266199_152266347	chr2	152266199	152266347	Proximal (AF > 0.1)	2.31	6.5	RIF1	1.392710395	255	-255	152266603	152266604	+
	chr2_157292680_157292828	chr2	157292680	157292828	Proximal (AF > 0.1)	2.02	7.48	GPD2	2.658495988	70	-70	157292899	157292900	+
	chr2_162165077_162165225	chr2	162165077	162165225	Proximal (AF > 0.1)	3.04	4.42	PSMD14	1.358983352	290	290	162164785	162164786	+
	chr2_163200733_163200881	chr2	163200733	163200881	Proximal (AF > 0.1)	2.02	5.89	GCA	2.383897814	8	-8	163200890	163200891	+
	chr2_166810345_166810493	chr2	166810345	166810493	Proximal (AF > 0.1)	6.65	13.74	TTC21B	7.630512519	0	0	166810348	166810347	-
	chr2_169104140_169104288	chr2	169104140	169104288	Proximal (AF > 0.1)	2.02	5.89	STK39	2.06636164	35	-35	169104105	169104104	-
	chr2_170590230_170590378	chr2	170590230	170590378	Proximal (AF > 0.1)	2.6	4.66	KLHL23	2.541455339	0	0	170590355	170590356	+
	chr2_171785665_171785813	chr2	171785665	171785813	Proximal (AF > 0.1)	2.75	12.14	GORASP2	1.443767473	628	628	171785035	171785036	+
	chr2_172864716_172864864	chr2	172864716	172864864	Proximal (AF > 0.1)	2.31	9.69	METAP1D	3.335292098	0	0	172864803	172864804	+
	chr2_172967003_172967151	chr2	172967003	172967151	Proximal (AF > 0.1)	3.04	5.15	DLX2,DLX2-AS1	1.215617008,0.725605916	326,581	326,-581	172967478,172967733	172967477,172967734	-,+
	chr2_173292044_173292192	chr2	173292044	173292192	Proximal (AF > 0.1)	2.6	5.27	ITGA6	1.761363147	89	-89	173292282	173292283	+
	chr2_173420716_173420864	chr2	173420716	173420864	Proximal (AF > 0.1)	5.21	92.36	PDK1	57.62098749	18	18	173420696	173420697	+
	chr2_174828854_174829002	chr2	174828854	174829002	Proximal (AF > 0.1)	1.88	7.97	SP3	0.220058842	1427	1427	174830430	174830429	-
	chr2_175113211_175113359	chr2	175113211	175113359	Proximal (AF > 0.1)	2.17	10.92	OLA1	4.22082397	38	38	175113398	175113397	-
	chr2_175351897_175352045	chr2	175351897	175352045	Proximal (AF > 0.1)	1.45	6.01	GPR155	2.060063659	81	-81	175351816	175351815	-
	chr2_176866204_176866352	chr2	176866204	176866352	Proximal (AF > 0.1)	2.17	6.01	LNPK	0.954102137	720	720	176867073	176867072	-
	chr2_176994259_176994407	chr2	176994259	176994407	Proximal (AF > 0.1)	3.33	7.11	HOXD8	2.809236539	59	-59	176994467	176994468	+
	chr2_178077915_178078063	chr2	178077915	178078063	Proximal (AF > 0.1)	3.9	7.73	HNRNPA3	1.264452758	492	492	178077421	178077422	+
	chr2_178128237_178128385	chr2	178128237	178128385	Proximal (AF > 0.1)	5.21	9.94	NFE2L2	0.345123915	1473	1473	178129859	178129858	-
	chr2_178483368_178483516	chr2	178483368	178483516	Proximal (AF > 0.1)	3.9	7.6	TTC30A	2.680865516	177	177	178483694	178483693	-
	chr2_178977579_178977727	chr2	178977579	178977727	Proximal (AF > 0.1)	3.18	4.54	RBM45	0.989309329	427	427	178977150	178977151	+
	chr2_182756402_182756550	chr2	182756402	182756550	Proximal (AF > 0.1)	3.04	6.38	SSFA2	3.210928865	0	0	182756442	182756443	+
	chr2_190648930_190649078	chr2	190648930	190649078	Proximal (AF > 0.1)	2.31	8.22	ORMDL1,PMS1	2.659188276,2.168467977	18,118	18,118	190649097,190648810	190649096,190648811	-,+
	chr2_191878885_191879033	chr2	191878885	191879033	Proximal (AF > 0.1)	2.89	6.38	STAT1	2.853109869	0	0	191878976	191878975	-
	chr2_192110776_192110924	chr2	192110776	192110924	Proximal (AF > 0.1)	1.74	4.17	MYO1B	0.517232335	773	773	192110001	192110002	+
	chr2_192711240_192711388	chr2	192711240	192711388	Proximal (AF > 0.1)	3.18	5.4	SDPR	0.679262093	617	617	192712006	192712005	-
	chr2_197664413_197664561	chr2	197664413	197664561	Proximal (AF > 0.1)	2.31	5.15	GTF3C3	3.05163515	0	0	197664492	197664491	-
	chr2_198365101_198365249	chr2	198365101	198365249	Proximal (AF > 0.1)	4.19	7.48	HSPE1,HSPE1-MOB4,HSPD1	1.335022558,1.335022558,1.130825831	379,379,461	379,379,-461	198364720,198364720,198364640	198364721,198364721,198364639	+,+,-
	chr2_198380556_198380704	chr2	198380556	198380704	Proximal (AF > 0.1)	2.02	6.01	MOB4	1.232755334	316	-316	198381021	198381022	+
	chr2_200820279_200820427	chr2	200820279	200820427	Proximal (AF > 0.1)	2.17	6.01	TYW5,MAIP1	2.192958999,1.443761374	31,238	31,238	200820459,200820039	200820458,200820040	-,+
	chr2_201374837_201374985	chr2	201374837	201374985	Proximal (AF > 0.1)	3.18	7.85	KCTD18	3.037129276	20	-20	201374817	201374816	-
	chr2_202897987_202898135	chr2	202897987	202898135	Proximal (AF > 0.1)	1.74	7.11	FZD7	0.302677545	1173	-1173	202899309	202899310	+
	chr2_203499360_203499508	chr2	203499360	203499508	Proximal (AF > 0.1)	2.6	6.75	FAM117B	1.685878399	391	-391	203499900	203499901	+
	chr2_203879498_203879646	chr2	203879498	203879646	Proximal (AF > 0.1)	1.74	6.26	NBEAL1	2.542764241	0	0	203879601	203879602	+
	chr2_208634456_208634604	chr2	208634456	208634604	Proximal (AF > 0.1)	2.89	11.78	FZD5	3.10043525	313	-313	208634143	208634142	-
	chr2_215674768_215674916	chr2	215674768	215674916	Proximal (AF > 0.1)	2.02	6.26	LOC101928103,BARD1	3.243707226,1.787319267	35,333	-35,-333	215674952,215674435	215674953,215674434	+,-
	chr2_218621256_218621404	chr2	218621256	218621404	Proximal (AF > 0.1)	4.05	16.8	DIRC3	10.55672174	0	0	218621316	218621315	-
	chr2_219263274_219263422	chr2	219263274	219263422	Proximal (AF > 0.1)	3.47	21.83	CTDSP1	1.638302611	1054	-1054	219264477	219264478	+
	chr2_219433035_219433183	chr2	219433035	219433183	Proximal (AF > 0.1)	1.74	15.33	USP37,CNOT9	8.943759085,6.40421252	0,118	0,-118	219433084,219433302	219433083,219433303	-,+
	chr2_219472204_219472352	chr2	219472204	219472352	Proximal (AF > 0.1)	3.62	3.8	PLCD4	1.852872032	134	-134	219472487	219472488	+
	chr2_219524381_219524529	chr2	219524381	219524529	Proximal (AF > 0.1)	3.18	5.4	BCS1L,ZNF142	2.843251209,2.699180449	1,26	1,-26	219524378,219524355	219524379,219524354	+,-
	chr2_219723724_219723872	chr2	219723724	219723872	Proximal (AF > 0.1)	4.92	4.66	WNT6	0.631749	672	-672	219724545	219724546	+
	chr2_220033406_220033554	chr2	220033406	220033554	Proximal (AF > 0.1)	1.74	5.03	SLC23A3	0.220914599	1262	1262	220034817	220034816	-
	chr2_220083494_220083642	chr2	220083494	220083642	Proximal (AF > 0.1)	2.31	13.74	ABCB6	5.450030508	69	69	220083712	220083711	-
	chr2_220119028_220119176	chr2	220119028	220119176	Proximal (AF > 0.1)	2.75	4.05	TUBA4A,TUBA4B	1.128909105,0.277829343	360,1062	-360,1062	220118668,220117964	220118667,220117965	-,+
	chr2_220143812_220143960	chr2	220143812	220143960	Proximal (AF > 0.1)	3.18	8.95	DNAJB2	3.248325706	78	-78	220144039	220144040	+
	chr2_220437813_220437961	chr2	220437813	220437961	Proximal (AF > 0.1)	4.34	4.29	INHA,OBSL1	0.417801756,0.105531243	858,1545	858,-1545	220436953,220436268	220436954,220436267	+,-
	chr2_224702251_224702399	chr2	224702251	224702399	Proximal (AF > 0.1)	1.88	6.62	AP1S3	3.257461429	0	0	224702319	224702318	-
	chr2_227664604_227664752	chr2	227664604	227664752	Proximal (AF > 0.1)	2.75	5.15	IRS1	0.351661136	1098	-1098	227663506	227663505	-
	chr2_230786807_230786955	chr2	230786807	230786955	Proximal (AF > 0.1)	1.3	6.38	TRIP12,FBXO36	2.238212512,1.599478377	82,250	-82,-250	230786725,230787206	230786724,230787207	-,+
	chr2_232826286_232826434	chr2	232826286	232826434	Proximal (AF > 0.1)	4.34	7.48	DIS3L2	2.894893114	0	0	232826292	232826293	+
	chr2_234160108_234160256	chr2	234160108	234160256	Proximal (AF > 0.1)	1.45	5.89	ATG16L1	2.862449027	0	0	234160216	234160217	+
	chr2_236402653_236402801	chr2	236402653	236402801	Proximal (AF > 0.1)	2.31	8.22	AGAP1	4.85143211	0	0	236402732	236402733	+
	chr2_238875464_238875612	chr2	238875464	238875612	Proximal (AF > 0.1)	3.04	13.25	UBE2F-SCLY,UBE2F	8.676630009,0.215376678	0,1821	0,-1821	238875586,238877434	238875587,238877435	+,+
	chr2_240964726_240964874	chr2	240964726	240964874	Proximal (AF > 0.1)	2.31	4.66	NDUFA10	2.493754482	0	0	240964819	240964818	-
	chr2_242255209_242255357	chr2	242255209	242255357	Proximal (AF > 0.1)	2.02	5.03	HDLBP,SEPT2	2.203106187,1.25341054	0,234	0,-234	242255257,242255592	242255256,242255593	-,+
	chr2_242498395_242498543	chr2	242498395	242498543	Proximal (AF > 0.1)	4.34	7.6	BOK-AS1,BOK	2.882218359,1.797793826	14,248	14,248	242498558,242498145	242498557,242498146	-,+
	chr2_242576582_242576730	chr2	242576582	242576730	Proximal (AF > 0.1)	2.75	8.46	THAP4,ATG4B	3.542089762,1.928450597	0,295	0,-295	242576725,242577026	242576724,242577027	-,+
	chr2_242640926_242641074	chr2	242640926	242641074	Proximal (AF > 0.1)	2.02	7.73	ING5	1.339131028	358	-358	242641433	242641434	+
	chr2_242823694_242823842	chr2	242823694	242823842	Proximal (AF > 0.1)	1.74	12.88	LINC01237	3.983239249	179	179	242823513	242823514	+
	chr20_305128_305276	chr20	305128	305276	Proximal (AF > 0.1)	3.04	15.7	NRSN2-AS1,SOX12	1.814157561,0.954680267	619,937	619,-937	305896,306214	305895,306215	-,+
	chr20_1165926_1166074	chr20	1165926	1166074	Proximal (AF > 0.1)	1.45	6.5	TMEM74B	2.427196494	2	2	1166077	1166076	-
	chr20_3154026_3154174	chr20	3154026	3154174	Proximal (AF > 0.1)	2.6	5.64	LZTS3	1.965583994	63	63	3154238	3154237	-
	chr20_3451536_3451684	chr20	3451536	3451684	Proximal (AF > 0.1)	2.75	19.63	ATRN	11.10834328	0	0	3451664	3451665	+
	chr20_5986653_5986801	chr20	5986653	5986801	Proximal (AF > 0.1)	2.31	11.41	CRLS1,MCM8-AS1	6.64285941,3.996993705	0,186	0,-186	5986718,5986467	5986719,5986466	+,-
	chr20_18568627_18568775	chr20	18568627	18568775	Proximal (AF > 0.1)	3.04	12.02	DTD1	3.709869551	89	89	18568536	18568537	+
	chr20_31331140_31331288	chr20	31331140	31331288	Proximal (AF > 0.1)	1.88	5.52	COMMD7	0.668307097	525	525	31331814	31331813	-
	chr20_32398934_32399082	chr20	32398934	32399082	Proximal (AF > 0.1)	2.6	6.87	CHMP4B,ZNF341-AS1	3.498333572,3.477406415	26,29	-26,-29	32399109,32398905	32399110,32398904	+,-
	chr20_33865464_33865612	chr20	33865464	33865612	Proximal (AF > 0.1)	3.04	7.36	MMP24-AS1	1.696622357	347	347	33865960	33865959	-
	chr20_34287635_34287783	chr20	34287635	34287783	Proximal (AF > 0.1)	3.47	6.01	NFS1,ROMO1	1.259115615,1.132479619	348,402	-348,402	34287287,34287231	34287286,34287232	-,+
	chr20_35089660_35089808	chr20	35089660	35089808	Proximal (AF > 0.1)	2.46	6.01	DLGAP4	1.093355899	376	-376	35090185	35090186	+
	chr20_35724491_35724639	chr20	35724491	35724639	Proximal (AF > 0.1)	3.9	14.6	RBL1	7.314539369	0	0	35724618	35724617	-
	chr20_37075165_37075313	chr20	37075165	37075313	Proximal (AF > 0.1)	1.59	6.62	SNHG11	4.042757514	0	0	37075296	37075297	+
	chr20_39969597_39969745	chr20	39969597	39969745	Proximal (AF > 0.1)	2.31	6.99	LPIN3	2.059389503	103	103	39969492	39969493	+
	chr20_42086439_42086587	chr20	42086439	42086587	Proximal (AF > 0.1)	2.89	8.95	SRSF6	5.058129317	0	0	42086503	42086504	+
	chr20_42939870_42940018	chr20	42939870	42940018	Proximal (AF > 0.1)	0.43	9.94	FITM2	5.942294688	0	0	42939892	42939891	-
	chr20_44563103_44563251	chr20	44563103	44563251	Proximal (AF > 0.1)	2.02	6.01	PCIF1	2.501644184	64	-64	44563316	44563317	+
	chr20_44600510_44600658	chr20	44600510	44600658	Proximal (AF > 0.1)	3.18	6.13	ZNF335	1.494942919	174	174	44600833	44600832	-
	chr20_44718548_44718696	chr20	44718548	44718696	Proximal (AF > 0.1)	2.17	17.05	NCOA5	10.34809791	0	0	44718580	44718579	-
	chr20_47444642_47444790	chr20	47444642	47444790	Proximal (AF > 0.1)	2.02	5.64	PREX1	1.691604627	222	-222	47444420	47444419	-
	chr20_48183912_48184060	chr20	48183912	48184060	Proximal (AF > 0.1)	2.89	4.29	PTGIS	0.581635117	646	646	48184707	48184706	-
	chr20_49347646_49347794	chr20	49347646	49347794	Proximal (AF > 0.1)	1.59	8.22	PARD6B	1.369898823	285	-285	49348080	49348081	+
	chr20_49411536_49411684	chr20	49411536	49411684	Proximal (AF > 0.1)	1.45	6.62	BCAS4	2.055274841	104	104	49411430	49411431	+
	chr20_56964193_56964341	chr20	56964193	56964341	Proximal (AF > 0.1)	1.74	14.6	VAPB	7.653809395	17	17	56964174	56964175	+
	chr20_57226180_57226328	chr20	57226180	57226328	Proximal (AF > 0.1)	2.46	10.55	STX16,STX16-NPEPL1	6.808339428,6.808339428	0,0	0,0	57226308,57226308	57226309,57226309	+,+
	chr20_57467668_57467816	chr20	57467668	57467816	Proximal (AF > 0.1)	0.58	5.03	GNAS	0.990779655	448	448	57467218	57467219	+
	chr20_60718478_60718626	chr20	60718478	60718626	Proximal (AF > 0.1)	2.89	11.65	PSMA7,SS18L1	5.43715528,3.763148589	0,148	0,-148	60718514,60718775	60718513,60718776	-,+
	chr20_62612291_62612439	chr20	62612291	62612439	Proximal (AF > 0.1)	2.75	10.67	PRPF6,SAMD10	6.660191563,0.488775618	0,1296	0,-1296	62612430,62610995	62612431,62610994	+,-
	chr21_26979789_26979937	chr21	26979789	26979937	Proximal (AF > 0.1)	2.46	9.32	MRPL39	3.774570997	0	0	26979801	26979800	-
	chr21_45662331_45662479	chr21	45662331	45662479	Proximal (AF > 0.1)	2.17	5.15	ICOSLG	0.134894388	1444	-1444	45660887	45660886	-
	chr21_45720192_45720340	chr21	45720192	45720340	Proximal (AF > 0.1)	4.19	26.37	PFKL	8.110545332	274	274	45719916	45719917	+
	chr21_45845437_45845585	chr21	45845437	45845585	Proximal (AF > 0.1)	3.04	11.04	TRPM2-AS,TRPM2	6.436982875,6.037922119	0,24	0,24	45845446,45845411	45845445,45845412	-,+
	chr21_46221645_46221793	chr21	46221645	46221793	Proximal (AF > 0.1)	2.46	6.62	UBE2G2,LINC01424	2.542764241,1.126653544	0,361	0,-361	46221751,46222155	46221750,46222156	-,+
	chr21_46293764_46293912	chr21	46293764	46293912	Proximal (AF > 0.1)	2.31	6.5	PTTG1IP	3.282352074	0	0	46293818	46293817	-
	chr21_46359823_46359971	chr21	46359823	46359971	Proximal (AF > 0.1)	3.18	23.8	FAM207A,LINC01547	18.82664335,16.83185238	0,0	0,0	46359911,46359828	46359912,46359827	+,-
	chr21_46961622_46961770	chr21	46961622	46961770	Proximal (AF > 0.1)	2.46	6.62	SLC19A1	0.90100952	614	614	46962385	46962384	-
	chr22_17640087_17640235	chr22	17640087	17640235	Proximal (AF > 0.1)	2.46	18.64	CECR5-AS1	10.26714876	42	-42	17640278	17640279	+
	chr22_18561294_18561442	chr22	18561294	18561442	Proximal (AF > 0.1)	2.02	8.1	PEX26	1.490959667	533	533	18560759	18560760	+
	chr22_19466732_19466880	chr22	19466732	19466880	Proximal (AF > 0.1)	1.45	5.76	UFD1L,CDC45	2.555913212,0.992438316	0,467	0,-467	19466738,19467348	19466737,19467349	-,+
	chr22_19842384_19842532	chr22	19842384	19842532	Proximal (AF > 0.1)	1.59	7.48	GNB1L,C22orf29	4.272874274,3.590482997	0,13	0,-13	19842462,19842371	19842461,19842370	-,-
	chr22_20104889_20105037	chr22	20104889	20105037	Proximal (AF > 0.1)	3.18	9.94	TRMT2A,RANBP1	4.203359412,2.021589464	71,437	-71,-437	20104818,20105475	20104817,20105476	-,+
	chr22_20863041_20863189	chr22	20863041	20863189	Proximal (AF > 0.1)	1.3	4.54	MED15	0.234494666	1211	1211	20861828	20861829	+
	chr22_21271050_21271198	chr22	21271050	21271198	Proximal (AF > 0.1)	1.45	13.12	CRKL	2.03418525	514	-514	21271713	21271714	+
	chr22_22089795_22089943	chr22	22089795	22089943	Proximal (AF > 0.1)	1.88	4.66	YPEL1	1.631095334	179	179	22090123	22090122	-
	chr22_24407515_24407663	chr22	24407515	24407663	Proximal (AF > 0.1)	1.45	16.31	CABIN1	5.796205527	155	-155	24407819	24407820	+
	chr22_25201917_25202065	chr22	25201917	25202065	Proximal (AF > 0.1)	2.31	5.52	SGSM1	2.070266953	121	-121	25202187	25202188	+
	chr22_26986039_26986187	chr22	26986039	26986187	Proximal (AF > 0.1)	1.74	5.03	TPST2	3.028359085	0	0	26986089	26986088	-
	chr22_30820059_30820207	chr22	30820059	30820207	Proximal (AF > 0.1)	4.48	39.86	MTFP1	1.389110432	1402	-1402	30821610	30821611	+
	chr22_36903147_36903295	chr22	36903147	36903295	Proximal (AF > 0.1)	2.6	7.11	FOXRED2	3.104078466	57	-57	36903090	36903089	-
	chr22_38054669_38054817	chr22	38054669	38054817	Proximal (AF > 0.1)	2.02	11.65	PDXP,LOC101927051	7.272207807,3.575338771	0,285	0,-285	38054736,38054384	38054737,38054383	+,-
	chr22_38506174_38506322	chr22	38506174	38506322	Proximal (AF > 0.1)	2.75	4.91	BAIAP2L2	1.309542136	353	353	38506676	38506675	-
	chr22_38598492_38598640	chr22	38598492	38598640	Proximal (AF > 0.1)	3.9	14.11	MAFF	3.269281412	385	-385	38599026	38599027	+
	chr22_38795055_38795203	chr22	38795055	38795203	Proximal (AF > 0.1)	2.31	8.59	LOC400927,LOC400927-CSNK1E	3.700166654,1.649344375	124,528	-124,-528	38794931,38794527	38794930,38794526	-,-
	chr22_39151529_39151677	chr22	39151529	39151677	Proximal (AF > 0.1)	2.31	5.76	SUN2	1.591875295	346	346	39152024	39152023	-
	chr22_39638905_39639053	chr22	39638905	39639053	Proximal (AF > 0.1)	3.04	12.39	PDGFB	0.118854912	2006	2006	39641060	39641059	-
	chr22_39715635_39715783	chr22	39715635	39715783	Proximal (AF > 0.1)	3.04	16.8	RPL3	10.50250033	0	0	39715670	39715669	-
	chr22_40742679_40742827	chr22	40742679	40742827	Proximal (AF > 0.1)	2.6	6.01	ADSL	1.567981932	174	174	40742503	40742504	+
	chr22_41347078_41347226	chr22	41347078	41347226	Proximal (AF > 0.1)	3.04	14.35	RBX1	4.11728823	123	-123	41347350	41347351	+
	chr22_41601102_41601250	chr22	41601102	41601250	Proximal (AF > 0.1)	3.76	6.75	L3MBTL2	2.42545932	61	-61	41601312	41601313	+
	chr22_41865065_41865213	chr22	41865065	41865213	Proximal (AF > 0.1)	2.46	5.76	ACO2,PHF5A	2.646536418,1.135702921	0,357	0,-357	41865128,41864708	41865129,41864707	+,-
	chr22_42349050_42349198	chr22	42349050	42349198	Proximal (AF > 0.1)	3.04	3.07	LINC00634	0.417801756	858	858	42348190	42348191	+
	chr22_43011357_43011505	chr22	43011357	43011505	Proximal (AF > 0.1)	7.09	19.5	POLDIP3	3.33792439	389	-389	43010968	43010967	-
	chr22_43485244_43485392	chr22	43485244	43485392	Proximal (AF > 0.1)	2.17	5.27	TTLL1	2.149535502	41	41	43485434	43485433	-
	chr22_43583493_43583641	chr22	43583493	43583641	Proximal (AF > 0.1)	1.59	14.23	TTLL12	4.425464555	356	-356	43583137	43583136	-
	chr22_45097817_45097965	chr22	45097817	45097965	Proximal (AF > 0.1)	0.87	8.34	PRR5,PRR5-ARHGAP8	3.205972409,3.205972409	111,111	-111,-111	45098077,45098077	45098078,45098078	+,+
	chr22_48027409_48027557	chr22	48027409	48027557	Proximal (AF > 0.1)	4.34	11.9	LOC284930,LINC00898	5.658552386,4.568423131	0,91	0,-91	48027422,48027318	48027423,48027317	+,-
	chr22_50221485_50221633	chr22	50221485	50221633	Proximal (AF > 0.1)	2.75	5.52	BRD1	1.652947836	289	-289	50221196	50221195	-
	chr22_50970041_50970189	chr22	50970041	50970189	Proximal (AF > 0.1)	2.02	8.46	ODF3B,TYMP	0.846555076,0.203807366	818,1527	818,-1527	50971008,50968514	50971007,50968513	-,-
	chr22_51221997_51222145	chr22	51221997	51222145	Proximal (AF > 0.1)	0.58	3.31	RABL2B,RPL23AP82	2.742135194,2.374381268	0,10	0,-10	51222087,51222156	51222086,51222157	-,+
	chr3_5020842_5020990	chr3	5020842	5020990	Proximal (AF > 0.1)	2.89	30.54	BHLHE40,BHLHE40-AS1	11.83680025,3.963840363	105,655	-105,655	5021096,5021646	5021097,5021645	+,-
	chr3_5229702_5229850	chr3	5229702	5229850	Proximal (AF > 0.1)	3.76	6.87	EDEM1	1.650372577	342	342	5229358	5229359	+
	chr3_9438308_9438456	chr3	9438308	9438456	Proximal (AF > 0.1)	3.9	9.94	THUMPD3-AS1,SETD5	1.027799372,0.678018967	721,926	721,-926	9439178,9439383	9439177,9439384	-,+
	chr3_9988955_9989103	chr3	9988955	9989103	Proximal (AF > 0.1)	2.31	10.79	PRRT3-AS1	6.869620487	0	0	9989087	9989088	+
	chr3_10028561_10028709	chr3	10028561	10028709	Proximal (AF > 0.1)	1.74	5.89	EMC3-AS1	2.181664297	0	0	10028576	10028577	+
	chr3_10289872_10290020	chr3	10289872	10290020	Proximal (AF > 0.1)	2.6	5.27	TATDN2	1.701060318	155	-155	10290176	10290177	+
	chr3_11761077_11761225	chr3	11761077	11761225	Proximal (AF > 0.1)	2.46	11.16	VGLL4	0.667147577	1016	1016	11762242	11762241	-
	chr3_12598434_12598582	chr3	12598434	12598582	Proximal (AF > 0.1)	3.47	7.36	MKRN2	4.494826245	0	0	12598512	12598513	+
	chr3_12705644_12705792	chr3	12705644	12705792	Proximal (AF > 0.1)	3.18	6.38	RAF1	2.478836753	0	0	12705700	12705699	-
	chr3_14443912_14444060	chr3	14443912	14444060	Proximal (AF > 0.1)	2.75	17.29	SLC6A6	9.605607431	14	-14	14444075	14444076	+
	chr3_19988529_19988677	chr3	19988529	19988677	Proximal (AF > 0.1)	1.88	6.38	RAB5A,EFHB	2.537683794,2.264268555	0,12	0,-12	19988571,19988517	19988572,19988516	+,-
	chr3_23244506_23244654	chr3	23244506	23244654	Proximal (AF > 0.1)	3.33	6.01	UBE2E2-AS1,UBE2E2	2.926363555,2.367324809	22,128	-22,-128	23244484,23244783	23244483,23244784	-,+
	chr3_25831484_25831632	chr3	25831484	25831632	Proximal (AF > 0.1)	4.19	25.02	OXSM,NGLY1	16.03880731,15.25658544	0,0	0,0	25831562,25831530	25831563,25831529	+,-
	chr3_27763004_27763152	chr3	27763004	27763152	Proximal (AF > 0.1)	1.3	5.27	EOMES	0.245089524	1053	1053	27764206	27764205	-
	chr3_28390702_28390850	chr3	28390702	28390850	Proximal (AF > 0.1)	1.88	10.06	ZCWPW2,AZI2	3.458818345,3.296716628	61,84	61,-84	28390639,28390618	28390640,28390617	+,-
	chr3_32612261_32612409	chr3	32612261	32612409	Proximal (AF > 0.1)	2.17	5.89	DYNC1LI1	2.305394411	6	6	32612416	32612415	-
	chr3_33481970_33482118	chr3	33481970	33482118	Proximal (AF > 0.1)	2.46	4.78	UBP1	1.983249944	100	-100	33481870	33481869	-
	chr3_38081056_38081204	chr3	38081056	38081204	Proximal (AF > 0.1)	3.47	4.29	DLEC1	1.028486212	359	359	38080695	38080696	+
	chr3_38206384_38206532	chr3	38206384	38206532	Proximal (AF > 0.1)	2.46	22.57	OXSR1	5.169723844	492	-492	38207025	38207026	+
	chr3_41240851_41240999	chr3	41240851	41240999	Proximal (AF > 0.1)	2.46	6.38	CTNNB1	3.440994557	0	0	41240941	41240942	+
	chr3_44552154_44552302	chr3	44552154	44552302	Proximal (AF > 0.1)	2.02	5.76	ZNF852	2.622219029	22	-22	44552132	44552131	-
	chr3_44802992_44803140	chr3	44802992	44803140	Proximal (AF > 0.1)	2.17	7.6	KIAA1143,KIF15	2.683033854,2.486679259	32,67	32,-67	44803173,44803208	44803172,44803209	-,+
	chr3_45017656_45017804	chr3	45017656	45017804	Proximal (AF > 0.1)	3.33	10.43	EXOSC7,ZDHHC3	5.879223813,5.383963153	0,0	0,0	45017740,45017677	45017741,45017676	+,-
	chr3_47324263_47324411	chr3	47324263	47324411	Proximal (AF > 0.1)	2.89	4.91	KIF9,KLHL18	2.569700613,2.544131664	0,0	0,0	47324337,47324329	47324336,47324330	-,+
	chr3_47823430_47823578	chr3	47823430	47823578	Proximal (AF > 0.1)	1.16	20.48	SMARCC1	9.723429643	25	-25	47823405	47823404	-
	chr3_48129152_48129300	chr3	48129152	48129300	Proximal (AF > 0.1)	2.89	6.62	MAP4	0.191267183	1468	1468	48130769	48130768	-
	chr3_48700951_48701099	chr3	48700951	48701099	Proximal (AF > 0.1)	5.21	11.41	CELSR3-AS1,CELSR3	4.142319918,1.514758466	100,603	-100,-603	48701200,48700348	48701201,48700347	+,-
	chr3_48723001_48723149	chr3	48723001	48723149	Proximal (AF > 0.1)	5.64	36.06	NCKIPSD	14.30599174	216	216	48723366	48723365	-
	chr3_49507639_49507787	chr3	49507639	49507787	Proximal (AF > 0.1)	2.89	19.5	DAG1	8.925449136	73	73	49507564	49507565	+
	chr3_49711289_49711437	chr3	49711289	49711437	Proximal (AF > 0.1)	1.01	6.5	APEH	2.658275387	0	0	49711434	49711435	+
	chr3_49941441_49941589	chr3	49941441	49941589	Proximal (AF > 0.1)	3.18	6.87	MST1R	1.705598432	371	-371	49941070	49941069	-
	chr3_50310415_50310563	chr3	50310415	50310563	Proximal (AF > 0.1)	1.16	7.48	SEMA3B	3.797286501	0	0	50310549	50310550	+
	chr3_50336757_50336905	chr3	50336757	50336905	Proximal (AF > 0.1)	1.74	9.2	NAT6,HYAL3	3.783461858,3.444020111	0,0	0,0	50336852,50336899	50336851,50336898	-,-
	chr3_50606828_50606976	chr3	50606828	50606976	Proximal (AF > 0.1)	2.46	12.63	HEMK1,C3orf18	4.538509871,0.383889218	244,1481	244,1481	50606582,50608458	50606583,50608457	+,-
	chr3_51428509_51428657	chr3	51428509	51428657	Proximal (AF > 0.1)	2.89	5.76	RBM15B	2.140954533	40	-40	51428698	51428699	+
	chr3_51533972_51534120	chr3	51533972	51534120	Proximal (AF > 0.1)	2.31	13.86	DCAF1	8.315780832	0	0	51534018	51534017	-
	chr3_51976201_51976349	chr3	51976201	51976349	Proximal (AF > 0.1)	2.89	16.07	PARP3,RRP9	8.391367376,4.851090301	0,244	0,-244	51976320,51975957	51976321,51975956	+,-
	chr3_52001964_52002112	chr3	52001964	52002112	Proximal (AF > 0.1)	6.8	8.59	PCBP4	1.045004213	482	-482	52001482	52001481	-
	chr3_52007935_52008083	chr3	52007935	52008083	Proximal (AF > 0.1)	2.46	5.4	ABHD14B,ABHD14A,ABHD14A-ACY1	0.758245379,0.342067146,0.342067146	562,957,957	562,-957,-957	52008646,52009041,52009041	52008645,52009042,52009042	-,+,+
	chr3_52312721_52312869	chr3	52312721	52312869	Proximal (AF > 0.1)	3.04	10.92	WDR82	5.304102386	62	-62	52312659	52312658	-
	chr3_52478371_52478519	chr3	52478371	52478519	Proximal (AF > 0.1)	2.02	5.15	SEMA3G	0.794859095	581	581	52479101	52479100	-
	chr3_52489380_52489528	chr3	52489380	52489528	Proximal (AF > 0.1)	4.05	5.64	NISCH,TNNC1	3.199238306,0.22422904	0,1323	0,-1323	52489523,52488057	52489524,52488056	+,-
	chr3_52567941_52568089	chr3	52567941	52568089	Proximal (AF > 0.1)	3.62	7.11	NT5DC2	0.356891866	1003	1003	52569093	52569092	-
	chr3_52739929_52740077	chr3	52739929	52740077	Proximal (AF > 0.1)	3.18	8.59	GLT8D1,SPCS1	4.366799507,3.935470185	21,71	21,71	52740099,52739856	52740098,52739857	-,+
	chr3_53381599_53381747	chr3	53381599	53381747	Proximal (AF > 0.1)	4.05	6.75	DCP1A	4.353268804	0	0	53381654	53381653	-
	chr3_56717196_56717344	chr3	56717196	56717344	Proximal (AF > 0.1)	3.33	4.91	FAM208A	1.961656754	61	-61	56717135	56717134	-
	chr3_57583230_57583378	chr3	57583230	57583378	Proximal (AF > 0.1)	2.89	9.2	ARF4,ARF4-AS1	4.293046903,3.370282992	15,136	-15,-136	57583215,57583515	57583214,57583516	-,+
	chr3_57678347_57678495	chr3	57678347	57678495	Proximal (AF > 0.1)	1.3	5.15	DENND6A,LOC101929159	1.230292287,0.971661072	320,435	320,-435	57678816,57678931	57678815,57678932	-,+
	chr3_58318500_58318648	chr3	58318500	58318648	Proximal (AF > 0.1)	3.76	12.27	PXK	6.753493542	0	0	58318616	58318617	+
	chr3_58419565_58419713	chr3	58419565	58419713	Proximal (AF > 0.1)	3.33	9.81	PDHB	3.789699517	0	0	58419579	58419578	-
	chr3_66024843_66024991	chr3	66024843	66024991	Proximal (AF > 0.1)	2.17	6.62	MAGI1	1.457828776	334	-334	66024509	66024508	-
	chr3_71632788_71632936	chr3	71632788	71632936	Proximal (AF > 0.1)	2.75	4.66	FOXP1	1.974983929	203	203	71633140	71633139	-
	chr3_81810826_81810974	chr3	81810826	81810974	Proximal (AF > 0.1)	2.31	12.63	GBE1	6.686295158	0	0	81810950	81810949	-
	chr3_87276306_87276454	chr3	87276306	87276454	Proximal (AF > 0.1)	1.59	6.26	CHMP2B	3.332625877	0	0	87276412	87276413	+
	chr3_88198707_88198855	chr3	88198707	88198855	Proximal (AF > 0.1)	3.04	9.2	C3orf38,CGGBP1	4.707966141,3.696017903	36,160	-36,160	88198892,88199016	88198893,88199015	+,-
	chr3_98312575_98312723	chr3	98312575	98312723	Proximal (AF > 0.1)	3.04	17.91	CPOX	6.135393355	120	-120	98312455	98312454	-
	chr3_100211404_100211552	chr3	100211404	100211552	Proximal (AF > 0.1)	3.18	27.97	TMEM45A	19.40891067	0	0	100211462	100211463	+
	chr3_100428277_100428425	chr3	100428277	100428425	Proximal (AF > 0.1)	1.88	10.55	TFG	6.293658284	0	0	100428385	100428386	+
	chr3_105085569_105085717	chr3	105085569	105085717	Proximal (AF > 0.1)	1.74	5.15	ALCAM	2.786951063	11	11	105085556	105085557	+
	chr3_107243705_107243853	chr3	107243705	107243853	Proximal (AF > 0.1)	2.6	10.06	BBX	0.124623574	1921	1921	107241782	107241783	+
	chr3_112563476_112563624	chr3	112563476	112563624	Proximal (AF > 0.1)	2.75	4.29	CD200R1L	0.213907714	1172	1172	112564797	112564796	-
	chr3_113233656_113233804	chr3	113233656	113233804	Proximal (AF > 0.1)	2.46	7.97	SPICE1	2.815096987	229	229	113234034	113234033	-
	chr3_119182448_119182596	chr3	119182448	119182596	Proximal (AF > 0.1)	2.46	8.46	TMEM39A	4.732438205	0	0	119182529	119182528	-
	chr3_120460821_120460969	chr3	120460821	120460969	Proximal (AF > 0.1)	2.75	6.26	RABL3,GTF2E1	1.344148255,0.945312749	414,587	414,-587	120461384,120461557	120461383,120461558	-,+
	chr3_122102875_122103023	chr3	122102875	122103023	Proximal (AF > 0.1)	2.6	50.9	FAM162A,CCDC58	30.0126028,6.071571008	0,797	0,-797	122103022,122102078	122103023,122102077	+,-
	chr3_122233777_122233925	chr3	122233777	122233925	Proximal (AF > 0.1)	1.59	6.13	KPNA1	2.57129479	0	0	122233786	122233785	-
	chr3_122786152_122786300	chr3	122786152	122786300	Proximal (AF > 0.1)	2.46	6.26	PDIA5	1.230953902	295	295	122785855	122785856	+
	chr3_125635476_125635624	chr3	125635476	125635624	Proximal (AF > 0.1)	1.01	5.52	FAM86JP	2.184204683	31	31	125635443	125635444	+
	chr3_126194770_126194918	chr3	126194770	126194918	Proximal (AF > 0.1)	2.02	12.27	ZXDC	6.847366061	8	-8	126194762	126194761	-
	chr3_128840466_128840614	chr3	128840466	128840614	Proximal (AF > 0.1)	2.6	6.5	RAB43	2.042186233	150	150	128840765	128840764	-
	chr3_128880208_128880356	chr3	128880208	128880356	Proximal (AF > 0.1)	2.89	7.6	ISY1,ISY1-RAB43	1.927858076,1.927858076	135,135	-135,-135	128880073,128880073	128880072,128880072	-,-
	chr3_132441125_132441273	chr3	132441125	132441273	Proximal (AF > 0.1)	2.46	7.11	NPHP3-AS1,NPHP3,NPHP3-ACAD11	4.179897534,3.498333572,3.498333572	0,29,29	0,29,29	132441185,132441303,132441303	132441186,132441302,132441302	+,-,-
	chr3_135915474_135915622	chr3	135915474	135915622	Proximal (AF > 0.1)	1.88	5.76	MSL2	0.481548548	786	-786	135914688	135914687	-
	chr3_138048640_138048788	chr3	138048640	138048788	Proximal (AF > 0.1)	1.74	8.1	NME9	5.027871405	0	0	138048728	138048727	-
	chr3_140660385_140660533	chr3	140660385	140660533	Proximal (AF > 0.1)	2.02	5.89	SLC25A36	2.778513398	127	-127	140660661	140660662	+
	chr3_141497161_141497309	chr3	141497161	141497309	Proximal (AF > 0.1)	3.9	5.03	GRK7	1.839054853	117	117	141497042	141497043	+
	chr3_142297617_142297765	chr3	142297617	142297765	Proximal (AF > 0.1)	2.6	8.83	ATR	4.784684005	0	0	142297668	142297667	-
	chr3_149688935_149689083	chr3	149688935	149689083	Proximal (AF > 0.1)	2.31	10.18	LOC646903,PFN2	4.702199428,3.07108329	0,194	0,-194	149689065,149688741	149689066,149688740	+,-
	chr3_150321178_150321326	chr3	150321178	150321326	Proximal (AF > 0.1)	2.46	5.89	SELENOT	1.861256455	111	111	150321065	150321066	+
	chr3_150480912_150481060	chr3	150480912	150481060	Proximal (AF > 0.1)	5.06	26.13	SIAH2	10.84665644	202	202	150481263	150481262	-
	chr3_152878264_152878412	chr3	152878264	152878412	Proximal (AF > 0.1)	2.17	9.57	RAP2B	0.224962892	1587	-1587	152880000	152880001	+
	chr3_156392078_156392226	chr3	156392078	156392226	Proximal (AF > 0.1)	2.75	6.13	TIPARP-AS1	0.174085173	1275	1275	156393502	156393501	-
	chr3_156534817_156534965	chr3	156534817	156534965	Proximal (AF > 0.1)	5.21	25.02	LINC00886	14.98672947	0	0	156534851	156534850	-
	chr3_156806669_156806817	chr3	156806669	156806817	Proximal (AF > 0.1)	3.33	24.65	LINC00881	2.208193582	851	-851	156807669	156807670	+
	chr3_169755657_169755805	chr3	169755657	169755805	Proximal (AF > 0.1)	3.47	15.95	GPR160	10.61474149	0	0	169755734	169755735	+
	chr3_183146341_183146489	chr3	183146341	183146489	Proximal (AF > 0.1)	3.62	5.15	MCF2L2	1.25582082	284	-284	183146057	183146056	-
	chr3_183415562_183415710	chr3	183415562	183415710	Proximal (AF > 0.1)	2.6	23.8	YEATS2	12.90217411	0	0	183415605	183415606	+
	chr3_183968202_183968350	chr3	183968202	183968350	Proximal (AF > 0.1)	2.75	12.02	ALG3	1.246823025	889	-889	183967313	183967312	-
	chr3_184081135_184081283	chr3	184081135	184081283	Proximal (AF > 0.1)	2.6	12.51	POLR2H,CLCN2	2.656921435,0.184366086	363,1696	363,-1696	184080770,184079439	184080771,184079438	+,-
	chr3_184870240_184870388	chr3	184870240	184870388	Proximal (AF > 0.1)	3.47	5.15	C3orf70	0.881498717	413	413	184870802	184870801	-
	chr3_185216738_185216886	chr3	185216738	185216886	Proximal (AF > 0.1)	3.9	13.49	TMEM41A	9.107465173	0	0	185216845	185216844	-
	chr3_193310847_193310995	chr3	193310847	193310995	Proximal (AF > 0.1)	3.04	8.46	OPA1	4.793562835	0	0	193310932	193310933	+
	chr3_193852766_193852914	chr3	193852766	193852914	Proximal (AF > 0.1)	5.49	13.12	HES1	0.872065156	1015	-1015	193853930	193853931	+
	chr3_194393187_194393335	chr3	194393187	194393335	Proximal (AF > 0.1)	3.18	6.62	LSG1	3.390580232	0	0	194393206	194393205	-
	chr3_194992295_194992443	chr3	194992295	194992443	Proximal (AF > 0.1)	4.77	30.66	XXYLT1	8.33691559	400	-400	194991895	194991894	-
	chr3_195808946_195809094	chr3	195808946	195809094	Proximal (AF > 0.1)	5.93	25.88	TFRC	16.07525824	0	0	195809032	195809031	-
	chr3_196669259_196669407	chr3	196669259	196669407	Proximal (AF > 0.1)	2.46	6.87	NCBP2	2.371867363	56	56	196669464	196669463	-
	chr3_197024555_197024703	chr3	197024555	197024703	Proximal (AF > 0.1)	2.6	4.91	DLG1-AS1,DLG1	0.921353057,0.479068361	413,743	-413,743	197025117,197025447	197025118,197025446	+,-
	chr3_197686881_197687029	chr3	197686881	197687029	Proximal (AF > 0.1)	3.18	21.83	IQCG,LMLN	10.93237581,9.911826541	0,40	0,-40	197686890,197687070	197686889,197687071	-,+
	chr4_1242906_1243054	chr4	1242906	1243054	Proximal (AF > 0.1)	2.31	8.46	CTBP1,CTBP1-AS2	3.173746503,2.240978839	0,172	0,-172	1242908,1243227	1242907,1243228	-,+
	chr4_1340701_1340849	chr4	1340701	1340849	Proximal (AF > 0.1)	3.04	9.94	UVSSA	2.121440566	493	-493	1341343	1341344	+
	chr4_1714320_1714468	chr4	1714320	1714468	Proximal (AF > 0.1)	3.62	16.8	SLBP	8.494358808	0	0	1714468	1714467	-
	chr4_1794908_1795056	chr4	1794908	1795056	Proximal (AF > 0.1)	1.59	5.64	FGFR3	2.953373834	0	0	1795038	1795039	+
	chr4_2044044_2044192	chr4	2044044	2044192	Proximal (AF > 0.1)	2.31	5.15	C4orf48	1.552206647	266	266	2043776	2043777	+
	chr4_2243731_2243879	chr4	2243731	2243879	Proximal (AF > 0.1)	3.04	4.78	HAUS3,POLN	2.181012893,2.181012893	11,11	11,11	2243891,2243891	2243890,2243890	-,-
	chr4_2420413_2420561	chr4	2420413	2420561	Proximal (AF > 0.1)	3.62	6.99	ZFYVE28,CFAP99	2.995170226,2.624790456	43,109	-43,-109	2420370,2420671	2420369,2420672	-,+
	chr4_2965028_2965176	chr4	2965028	2965176	Proximal (AF > 0.1)	3.18	9.44	NOP14,GRK4	4.071576873,3.254473015	56,165	56,-165	2965233,2965342	2965232,2965343	-,+
	chr4_4543682_4543830	chr4	4543682	4543830	Proximal (AF > 0.1)	1.74	9.08	STX18,STX18-AS1	5.146813886,4.501352289	0,26	0,-26	4543793,4543857	4543792,4543858	-,+
	chr4_4861471_4861619	chr4	4861471	4861619	Proximal (AF > 0.1)	1.88	4.78	MSX1	1.715780823	78	78	4861391	4861392	+
	chr4_6717833_6717981	chr4	6717833	6717981	Proximal (AF > 0.1)	1.59	9.32	BLOC1S4	3.986553256	0	0	6717841	6717842	+
	chr4_7069726_7069874	chr4	7069726	7069874	Proximal (AF > 0.1)	2.17	12.39	GRPEL1	4.213854809	62	62	7069937	7069936	-
	chr4_8160530_8160678	chr4	8160530	8160678	Proximal (AF > 0.1)	2.6	6.62	ABLIM2	3.013035943	0	0	8160559	8160558	-
	chr4_11430693_11430841	chr4	11430693	11430841	Proximal (AF > 0.1)	2.17	7.24	HS3ST1	2.546492396	156	-156	11430537	11430536	-
	chr4_15003911_15004059	chr4	15003911	15004059	Proximal (AF > 0.1)	3.33	7.36	CPEB2,CPEB2-AS1	2.229809232,2.20762226	237,242	-237,-242	15004297,15003669	15004298,15003668	+,-
	chr4_18023365_18023513	chr4	18023365	18023513	Proximal (AF > 0.1)	1.3	7.11	LCORL	3.390580232	0	0	18023498	18023497	-
	chr4_25161947_25162095	chr4	25161947	25162095	Proximal (AF > 0.1)	1.88	5.15	SEPSECS,SEPSECS-AS1	2.047070161,1.70303096	108,197	108,-197	25162204,25162293	25162203,25162294	-,+
	chr4_25235491_25235639	chr4	25235491	25235639	Proximal (AF > 0.1)	0.87	4.91	PI4K2B	2.364902713	12	-12	25235652	25235653	+
	chr4_25314277_25314425	chr4	25314277	25314425	Proximal (AF > 0.1)	3.18	7.11	ZCCHC4	3.591749558	0	0	25314395	25314396	+
	chr4_26322276_26322424	chr4	26322276	26322424	Proximal (AF > 0.1)	3.33	10.18	RBPJ	5.447561609	3	-3	26322428	26322429	+
	chr4_48271378_48271526	chr4	48271378	48271526	Proximal (AF > 0.1)	2.02	7.73	TEC	2.803692994	287	287	48271814	48271813	-
	chr4_52710921_52711069	chr4	52710921	52711069	Proximal (AF > 0.1)	1.3	5.52	DCUN1D4	0.211779296	1175	1175	52709744	52709745	+
	chr4_56212417_56212565	chr4	56212417	56212565	Proximal (AF > 0.1)	1.45	9.57	SRD5A3	4.093580374	28	28	56212387	56212388	+
	chr4_56261654_56261802	chr4	56261654	56261802	Proximal (AF > 0.1)	2.17	4.78	TMEM165	1.394780263	276	-276	56262079	56262080	+
	chr4_56816040_56816188	chr4	56816040	56816188	Proximal (AF > 0.1)	2.89	3.43	CEP135	0.238322202	1065	1065	56814973	56814974	+
	chr4_57301761_57301909	chr4	57301761	57301909	Proximal (AF > 0.1)	2.6	6.5	PPAT,PAICS	2.741237831,1.234183455	0,358	0,-358	57301802,57302268	57301801,57302269	-,+
	chr4_57334291_57334439	chr4	57334291	57334439	Proximal (AF > 0.1)	1.3	4.05	SRP72	0.84428673	528	528	57333761	57333762	+
	chr4_71859121_71859269	chr4	71859121	71859269	Proximal (AF > 0.1)	2.02	6.87	DCK	4.051209377	0	0	71859264	71859265	+
	chr4_77227815_77227963	chr4	77227815	77227963	Proximal (AF > 0.1)	2.46	11.9	STBD1	1.689580978	635	635	77227178	77227179	+
	chr4_78079479_78079627	chr4	78079479	78079627	Proximal (AF > 0.1)	3.18	14.6	CCNG2	0.932755398	1121	1121	78078356	78078357	+
	chr4_83295404_83295552	chr4	83295404	83295552	Proximal (AF > 0.1)	4.05	9.69	HNRNPD	2.90921727	255	-255	83295149	83295148	-
	chr4_85503880_85504028	chr4	85503880	85504028	Proximal (AF > 0.1)	1.45	4.91	CDS1	2.099689337	27	-27	85504056	85504057	+
	chr4_88141761_88141909	chr4	88141761	88141909	Proximal (AF > 0.1)	2.6	5.4	KLHL8	2.417507099	1	-1	88141760	88141759	-
	chr4_88343721_88343869	chr4	88343721	88343869	Proximal (AF > 0.1)	1.45	7.36	NUDT9	3.912931092	0	0	88343748	88343749	+
	chr4_89514332_89514480	chr4	89514332	89514480	Proximal (AF > 0.1)	3.9	12.88	HERC3	1.416561976	757	757	89513573	89513574	+
	chr4_95129027_95129175	chr4	95129027	95129175	Proximal (AF > 0.1)	2.17	5.03	LOC101929210	1.553577384	320	-320	95128707	95128706	-
	chr4_99579834_99579982	chr4	99579834	99579982	Proximal (AF > 0.1)	2.75	21.34	TSPAN5	12.49458597	22	-22	99579812	99579811	-
	chr4_99916570_99916718	chr4	99916570	99916718	Proximal (AF > 0.1)	2.6	11.16	METAP1	5.24083353	68	-68	99916787	99916788	+
	chr4_100009867_100010015	chr4	100009867	100010015	Proximal (AF > 0.1)	3.18	8.22	ADH5,LOC100507053	4.622868723,4.075589701	0,0	0,0	100009939,100010007	100009938,100010008	-,+
	chr4_100815631_100815779	chr4	100815631	100815779	Proximal (AF > 0.1)	2.31	7.11	LAMTOR3	4.136773085	0	0	100815703	100815702	-
	chr4_103423123_103423271	chr4	103423123	103423271	Proximal (AF > 0.1)	1.88	5.15	NFKB1,LOC105377621	2.032469941,1.110990293	67,371	67,371	103423054,103423643	103423055,103423642	+,-
	chr4_103790309_103790457	chr4	103790309	103790457	Proximal (AF > 0.1)	4.63	19.01	CISD2,UBE2D3	5.602447098,4.707718916	173,259	173,-259	103790134,103790050	103790135,103790049	+,-
	chr4_103940798_103940946	chr4	103940798	103940946	Proximal (AF > 0.1)	3.47	4.66	SLC9B1	2.813444635	0	0	103940896	103940895	-
	chr4_106067814_106067962	chr4	106067814	106067962	Proximal (AF > 0.1)	2.75	11.41	TET2	6.375614995	0	0	106067841	106067842	+
	chr4_109683796_109683944	chr4	109683796	109683944	Proximal (AF > 0.1)	3.33	5.89	ETNPPL	1.364430172	290	290	109684235	109684234	-
	chr4_110651090_110651238	chr4	110651090	110651238	Proximal (AF > 0.1)	2.02	6.01	PLA2G12A	3.581981131	3	3	110651242	110651241	-
	chr4_113206915_113207063	chr4	113206915	113207063	Proximal (AF > 0.1)	2.75	7.48	TIFA	4.067446667	0	0	113207059	113207058	-
	chr4_120375818_120375966	chr4	120375818	120375966	Proximal (AF > 0.1)	2.6	3.56	LOC645513,GTF2IP12	2.572136522,2.258581327	0,35	0,-35	120375937,120375783	120375938,120375782	+,-
	chr4_121843684_121843832	chr4	121843684	121843832	Proximal (AF > 0.1)	3.04	4.29	PRDM5	1.601998277	188	188	121844021	121844020	-
	chr4_124319495_124319643	chr4	124319495	124319643	Proximal (AF > 0.1)	3.04	5.64	SPRY1	0.341779181	1000	-1000	124320644	124320645	+
	chr4_128886411_128886559	chr4	128886411	128886559	Proximal (AF > 0.1)	2.89	10.55	ABHD18,MFSD8	4.760619754,1.498370015	0,579	0,579	128886410,128887139	128886411,128887138	+,-
	chr4_129732381_129732529	chr4	129732381	129732529	Proximal (AF > 0.1)	1.01	5.89	JADE1	0.990455423	468	-468	129732998	129732999	+
	chr4_139936488_139936636	chr4	139936488	139936636	Proximal (AF > 0.1)	2.89	11.16	NOCT	3.70703658	275	-275	139936912	139936913	+
	chr4_140375075_140375223	chr4	140375075	140375223	Proximal (AF > 0.1)	3.04	8.46	RAB33B	2.945524009	113	113	140374960	140374961	+
	chr4_141075350_141075498	chr4	141075350	141075498	Proximal (AF > 0.1)	3.76	15.09	MAML3	6.083946205	117	-117	141075233	141075232	-
	chr4_144434696_144434844	chr4	144434696	144434844	Proximal (AF > 0.1)	2.75	5.76	SMARCA5	2.160651035	79	79	144434615	144434616	+
	chr4_146403298_146403446	chr4	146403298	146403446	Proximal (AF > 0.1)	2.02	3.8	SMAD1	0.800746708	509	-509	146403956	146403957	+
	chr4_146859963_146860111	chr4	146859963	146860111	Proximal (AF > 0.1)	1.45	5.64	ZNF827	2.860361998	0	0	146860112	146860111	-
	chr4_150999266_150999414	chr4	150999266	150999414	Proximal (AF > 0.1)	1.45	5.03	DCLK2	2.172306267	10	-10	150999425	150999426	+
	chr4_153700942_153701090	chr4	153700942	153701090	Proximal (AF > 0.1)	3.18	7.36	ARFIP1,TIGD4	3.923275972,3.702199165	0,26	0,-26	153701088,153700916	153701089,153700915	+,-
	chr4_159131602_159131750	chr4	159131602	159131750	Proximal (AF > 0.1)	3.62	23.55	TMEM144	9.288891947	200	200	159131400	159131401	+
	chr4_166033670_166033818	chr4	166033670	166033818	Proximal (AF > 0.1)	2.46	8.34	TMEM192	2.110474391	205	205	166034024	166034023	-
	chr4_174290960_174291108	chr4	174290960	174291108	Proximal (AF > 0.1)	2.46	32.01	SAP30	2.886526368	983	-983	174292092	174292093	+
	chr4_186125178_186125326	chr4	186125178	186125326	Proximal (AF > 0.1)	2.02	6.75	CFAP97,SNX25	3.186466913,2.786852303	0,63	0,-63	186125182,186125390	186125181,186125391	-,+
	chr4_186317558_186317706	chr4	186317558	186317706	Proximal (AF > 0.1)	29.21	121.55	ANKRD37	41.49388901	132	-132	186317839	186317840	+
	chr4_186347339_186347487	chr4	186347339	186347487	Proximal (AF > 0.1)	3.9	20.73	UFSP2	7.830840069	200	-200	186347139	186347138	-
	chr4_186392537_186392685	chr4	186392537	186392685	Proximal (AF > 0.1)	1.88	18.77	CCDC110	8.067531051	227	227	186392913	186392912	-
	chr5_1008777_1008925	chr5	1008777	1008925	Proximal (AF > 0.1)	2.17	6.5	NKD2	2.341783345	150	-150	1009076	1009077	+
	chr5_1594542_1594690	chr5	1594542	1594690	Proximal (AF > 0.1)	2.17	6.99	SDHAP3	2.666420363	0	0	1594646	1594645	-
	chr5_10353589_10353737	chr5	10353589	10353737	Proximal (AF > 0.1)	2.02	6.38	MARCH6	2.574557209	12	-12	10353750	10353751	+
	chr5_10761257_10761405	chr5	10761257	10761405	Proximal (AF > 0.1)	2.6	4.66	DAP	2.639025134	0	0	10761387	10761386	-
	chr5_36876015_36876163	chr5	36876015	36876163	Proximal (AF > 0.1)	1.45	3.43	NIPBL-AS1,NIPBL	0.688484058,0.602141317	632,696	632,-696	36876796,36876860	36876795,36876861	-,+
	chr5_40679445_40679593	chr5	40679445	40679593	Proximal (AF > 0.1)	2.46	6.26	PTGER4	1.494685827	437	-437	40680031	40680032	+
	chr5_40756046_40756194	chr5	40756046	40756194	Proximal (AF > 0.1)	2.31	5.03	TTC33	2.660222009	0	0	40756072	40756071	-
	chr5_43557157_43557305	chr5	43557157	43557305	Proximal (AF > 0.1)	3.18	4.66	PAIP1	1.517784602	215	215	43557521	43557520	-
	chr5_52405399_52405547	chr5	52405399	52405547	Proximal (AF > 0.1)	2.75	4.66	MOCS2,LOC257396	2.474456849,2.142601868	54,123	54,-123	52405602,52405671	52405601,52405672	-,+
	chr5_54830343_54830491	chr5	54830343	54830491	Proximal (AF > 0.1)	1.59	5.76	RNF138P1,PLPP1	2.556749909,1.064746652	0,414	0,414	54830370,54830906	54830369,54830905	-,-
	chr5_65017937_65018085	chr5	65017937	65018085	Proximal (AF > 0.1)	2.75	7.24	NLN,SGTB	3.592731412,3.186466913	0,0	0,0	65018022,65017941	65018023,65017940	+,-
	chr5_68530502_68530650	chr5	68530502	68530650	Proximal (AF > 0.1)	1.74	6.99	CDK7	3.128520663	0	0	68530621	68530622	+
	chr5_72252266_72252414	chr5	72252266	72252414	Proximal (AF > 0.1)	0.87	4.78	FCHO2	0.890287708	457	457	72251807	72251808	+
	chr5_73936481_73936629	chr5	73936481	73936629	Proximal (AF > 0.1)	1.59	6.75	ENC1	0.952182145	619	619	73937249	73937248	-
	chr5_76326072_76326220	chr5	76326072	76326220	Proximal (AF > 0.1)	2.02	11.53	AGGF1	7.126812371	0	0	76326209	76326210	+
	chr5_76382799_76382947	chr5	76382799	76382947	Proximal (AF > 0.1)	1.59	4.66	ZBED3,ZBED3-AS1	1.655475079,1.486000116	123,175	123,175	76383071,76382622	76383070,76382623	-,+
	chr5_76788151_76788299	chr5	76788151	76788299	Proximal (AF > 0.1)	1.88	8.34	WDR41	2.883489137	65	65	76788365	76788364	-
	chr5_77072125_77072273	chr5	77072125	77072273	Proximal (AF > 0.1)	2.02	9.08	TBCA	3.447883432	0	0	77072185	77072184	-
	chr5_77656318_77656466	chr5	77656318	77656466	Proximal (AF > 0.1)	1.45	8.22	SCAMP1-AS1,SCAMP1	4.633321242,4.311448566	0,0	0,0	77656365,77656326	77656364,77656327	-,+
	chr5_78531806_78531954	chr5	78531806	78531954	Proximal (AF > 0.1)	1.01	6.62	JMY	3.363266762	0	0	78531924	78531925	+
	chr5_79950661_79950809	chr5	79950661	79950809	Proximal (AF > 0.1)	3.47	13.86	DHFR,MSH3	6.700272836,4.446637743	0,193	0,193	79950800,79950466	79950799,79950467	-,+
	chr5_81267732_81267880	chr5	81267732	81267880	Proximal (AF > 0.1)	1.74	9.81	ATG10	5.570165401	0	0	81267843	81267844	+
	chr5_86563346_86563494	chr5	86563346	86563494	Proximal (AF > 0.1)	1.59	7.6	RASA1	0.288435693	1245	-1245	86564740	86564741	+
	chr5_89825358_89825506	chr5	89825358	89825506	Proximal (AF > 0.1)	2.46	12.14	LYSMD3	7.114594569	0	0	89825401	89825400	-
	chr5_110427908_110428056	chr5	110427908	110428056	Proximal (AF > 0.1)	4.48	13.25	WDR36	7.25778142	37	37	110427869	110427870	+
	chr5_110848262_110848410	chr5	110848262	110848410	Proximal (AF > 0.1)	1.88	7.6	STARD4,STARD4-AS1	4.505387675,2.153886623	0,337	0,337	110848295,110847923	110848294,110847924	-,+
	chr5_112257915_112258063	chr5	112257915	112258063	Proximal (AF > 0.1)	3.04	6.01	REEP5	2.381640174	0	0	112258031	112258030	-
	chr5_114880593_114880741	chr5	114880593	114880741	Proximal (AF > 0.1)	4.05	25.76	FEM1C	15.22895359	2	-2	114880591	114880590	-
	chr5_114961750_114961898	chr5	114961750	114961898	Proximal (AF > 0.1)	2.17	15.58	TMED7,TMED7-TICAM2	10.13417908,10.13417908	0,0	0,0	114961876,114961876	114961875,114961875	-,-
	chr5_118324206_118324354	chr5	118324206	118324354	Proximal (AF > 0.1)	3.04	22.08	DTWD2	12.63678784	0	0	118324300	118324299	-
	chr5_130971263_130971411	chr5	130971263	130971411	Proximal (AF > 0.1)	3.76	20.36	RAPGEF6	5.153050358	334	-334	130970929	130970928	-
	chr5_131397718_131397866	chr5	131397718	131397866	Proximal (AF > 0.1)	1.88	5.03	IL3	0.150055774	1370	1370	131396346	131396347	+
	chr5_131563702_131563850	chr5	131563702	131563850	Proximal (AF > 0.1)	4.19	40.84	P4HA2	13.15004113	146	-146	131563556	131563555	-
	chr5_131892536_131892684	chr5	131892536	131892684	Proximal (AF > 0.1)	2.6	7.85	RAD50	4.367276971	0	0	131892615	131892616	+
	chr5_133340629_133340777	chr5	133340629	133340777	Proximal (AF > 0.1)	2.75	14.47	VDAC1	6.573610444	46	46	133340824	133340823	-
	chr5_134181536_134181684	chr5	134181536	134181684	Proximal (AF > 0.1)	2.6	12.88	C5orf24	7.576589894	0	0	134181657	134181658	+
	chr5_134210025_134210173	chr5	134210025	134210173	Proximal (AF > 0.1)	3.62	6.38	TXNDC15	0.752203615	564	564	134209459	134209460	+
	chr5_137688141_137688289	chr5	137688141	137688289	Proximal (AF > 0.1)	4.92	4.91	KDM3B	2.451590224	0	0	137688284	137688285	+
	chr5_137911511_137911659	chr5	137911511	137911659	Proximal (AF > 0.1)	3.76	15.45	HSPA9	5.512156799	193	-193	137911318	137911317	-
	chr5_138629185_138629333	chr5	138629185	138629333	Proximal (AF > 0.1)	3.9	7.97	MATR3	3.334892839	104	-104	138629438	138629439	+
	chr5_138677306_138677454	chr5	138677306	138677454	Proximal (AF > 0.1)	3.04	11.65	PAIP2	5.830535581	65	-65	138677520	138677521	+
	chr5_138739630_138739778	chr5	138739630	138739778	Proximal (AF > 0.1)	3.9	5.15	SPATA24	2.451590224	0	0	138739776	138739775	-
	chr5_139724302_139724450	chr5	139724302	139724450	Proximal (AF > 0.1)	1.88	7.11	HBEGF	0.101774171	1737	1737	139726188	139726187	-
	chr5_139936993_139937141	chr5	139936993	139937141	Proximal (AF > 0.1)	2.89	8.71	SRA1	4.51967707	0	0	139937041	139937040	-
	chr5_139943915_139944063	chr5	139943915	139944063	Proximal (AF > 0.1)	2.31	5.89	SLC35A4,APBB3	2.043648897,1.897878883	85,125	-85,125	139944149,139944189	139944150,139944188	+,-
	chr5_140501673_140501821	chr5	140501673	140501821	Proximal (AF > 0.1)	2.6	5.03	PCDHB4	1.015994837	340	340	140501331	140501332	+
	chr5_141016392_141016540	chr5	141016392	141016540	Proximal (AF > 0.1)	3.47	23.67	HDAC3,RELL2	14.8056852,14.62907874	0,0	0,0	141016423,141016516	141016422,141016517	-,+
	chr5_141303222_141303370	chr5	141303222	141303370	Proximal (AF > 0.1)	1.88	8.95	KIAA0141	4.310253481	13	-13	141303384	141303385	+
	chr5_143550116_143550264	chr5	143550116	143550264	Proximal (AF > 0.1)	2.75	7.36	YIPF5,KCTD16	3.612090653,2.617675559	13,171	13,-171	143550278,143550436	143550277,143550437	-,+
	chr5_145214514_145214662	chr5	145214514	145214662	Proximal (AF > 0.1)	3.33	8.83	PRELID2	1.983056668	269	269	145214932	145214931	-
	chr5_146889646_146889794	chr5	146889646	146889794	Proximal (AF > 0.1)	2.17	4.42	DPYSL3	2.099689337	27	-27	146889619	146889618	-
	chr5_148724902_148725050	chr5	148724902	148725050	Proximal (AF > 0.1)	1.3	6.13	GRPEL2	2.934125876	0	0	148724976	148724977	+
	chr5_148960838_148960986	chr5	148960838	148960986	Proximal (AF > 0.1)	4.48	14.11	ARHGEF37	4.398062514	147	-147	148961134	148961135	+
	chr5_149569400_149569548	chr5	149569400	149569548	Proximal (AF > 0.1)	2.6	4.54	SLC6A7	2.334480539	0	0	149569423	149569424	+
	chr5_151150896_151151044	chr5	151150896	151151044	Proximal (AF > 0.1)	2.6	6.62	LOC100652758,G3BP1	2.125037393,0.937807475	24,430	24,-430	151151069,151151475	151151068,151151476	-,+
	chr5_154237953_154238101	chr5	154237953	154238101	Proximal (AF > 0.1)	4.05	14.11	CNOT8	6.633018189	0	0	154238078	154238079	+
	chr5_154317740_154317888	chr5	154317740	154317888	Proximal (AF > 0.1)	3.18	7.85	GEMIN5	3.166289068	0	0	154317776	154317775	-
	chr5_157002773_157002921	chr5	157002773	157002921	Proximal (AF > 0.1)	4.05	5.03	ADAM19	2.488771957	0	0	157002831	157002830	-
	chr5_157098432_157098580	chr5	157098432	157098580	Proximal (AF > 0.1)	2.6	6.75	SOX30,C5orf52	3.650999869,3.404169714	0,0	0,0	157098488,157098560	157098487,157098561	-,+
	chr5_158758386_158758534	chr5	158758386	158758534	Proximal (AF > 0.1)	3.9	23.18	LOC285626,IL12B	13.14511493,2.108654784	0,905	0,-905	158758525,158757481	158758526,158757480	+,-
	chr5_159826900_159827048	chr5	159826900	159827048	Proximal (AF > 0.1)	4.34	3.43	ZBED8	2.275977388	55	55	159827104	159827103	-
	chr5_172756509_172756657	chr5	172756509	172756657	Proximal (AF > 0.1)	3.76	45.02	STC2	22.28547931	3	-3	172756506	172756505	-
	chr5_173043613_173043761	chr5	173043613	173043761	Proximal (AF > 0.1)	2.75	8.46	BOD1	3.046583859	0	0	173043666	173043665	-
	chr5_174905500_174905648	chr5	174905500	174905648	Proximal (AF > 0.1)	2.75	12.63	SFXN1	6.887336894	0	0	174905500	174905501	+
	chr5_176901482_176901630	chr5	176901482	176901630	Proximal (AF > 0.1)	2.02	5.52	DBN1	0.545352754	788	-788	176900694	176900693	-
	chr5_177019110_177019258	chr5	177019110	177019258	Proximal (AF > 0.1)	1.74	7.24	TMED9	3.319321999	0	0	177019148	177019149	+
	chr5_177541097_177541245	chr5	177541097	177541245	Proximal (AF > 0.1)	2.89	4.17	N4BP3	0.75411485	540	540	177540555	177540556	+
	chr5_177631500_177631648	chr5	177631500	177631648	Proximal (AF > 0.1)	3.04	6.5	HNRNPAB	2.690366855	0	0	177631507	177631508	+
	chr5_177659361_177659509	chr5	177659361	177659509	Proximal (AF > 0.1)	2.89	5.89	PHYKPL	1.474060617	313	313	177659823	177659822	-
	chr5_178054038_178054186	chr5	178054038	178054186	Proximal (AF > 0.1)	1.74	5.89	CLK4	2.829276193	0	0	178054054	178054053	-
	chr5_178157648_178157796	chr5	178157648	178157796	Proximal (AF > 0.1)	1.16	4.29	ZNF354A	2.473884034	0	0	178157703	178157702	-
	chr5_179125887_179126035	chr5	179125887	179126035	Proximal (AF > 0.1)	2.31	8.71	CANX	4.15428236	0	0	179125929	179125930	+
	chr5_179334862_179335010	chr5	179334862	179335010	Proximal (AF > 0.1)	3.18	18.15	TBC1D9B	8.436495697	6	-6	179334856	179334855	-
	chr5_180288123_180288271	chr5	180288123	180288271	Proximal (AF > 0.1)	3.9	9.08	ZFP62	4.327529023	14	14	180288286	180288285	-
	chr5_180649361_180649509	chr5	180649361	180649509	Proximal (AF > 0.1)	1.74	9.69	TRIM41	0.9373242	752	-752	180650262	180650263	+
	chr5_180673337_180673485	chr5	180673337	180673485	Proximal (AF > 0.1)	3.33	4.91	CTC-338M12.4	1.704024005	54	-54	180673540	180673541	+
	chr5_180688009_180688157	chr5	180688009	180688157	Proximal (AF > 0.1)	3.47	12.88	TRIM52,TRIM52-AS1	6.184804335,5.104361498	0,54	0,-54	180688119,180688212	180688118,180688213	-,+
	chr6_292439_292587	chr6	292439	292587	Proximal (AF > 0.1)	3.04	6.62	DUSP22	1.181056741	381	381	292056	292057	+
	chr6_2765603_2765751	chr6	2765603	2765751	Proximal (AF > 0.1)	3.76	30.17	WRNIP1	19.07568458	0	0	2765665	2765666	+
	chr6_2988778_2988926	chr6	2988778	2988926	Proximal (AF > 0.1)	2.02	16.31	LINC01011	2.964661288	576	576	2988200	2988201	+
	chr6_3118643_3118791	chr6	3118643	3118791	Proximal (AF > 0.1)	2.31	5.15	BPHL	2.17984064	32	32	3118609	3118610	+
	chr6_3195304_3195452	chr6	3195304	3195452	Proximal (AF > 0.1)	3.33	4.78	LOC100507194	0.849089722	548	548	3196001	3196000	-
	chr6_5084739_5084887	chr6	5084739	5084887	Proximal (AF > 0.1)	7.23	19.5	PPP1R3G	2.004910181	831	-831	5085719	5085720	+
	chr6_10747803_10747951	chr6	10747803	10747951	Proximal (AF > 0.1)	3.33	11.41	TMEM14B	4.481169518	39	-39	10747991	10747992	+
	chr6_12011443_12011591	chr6	12011443	12011591	Proximal (AF > 0.1)	3.62	7.36	HIVEP1	0.318466033	1131	-1131	12012723	12012724	+
	chr6_13328692_13328840	chr6	13328692	13328840	Proximal (AF > 0.1)	1.88	10.43	TBC1D7-LOC100130357,TBC1D7	6.026071886,6.026071886	0,0	0,0	13328815,13328815	13328814,13328814	-,-
	chr6_13615509_13615657	chr6	13615509	13615657	Proximal (AF > 0.1)	3.04	7.11	NOL7	3.393156282	0	0	13615558	13615559	+
	chr6_15663132_15663280	chr6	15663132	15663280	Proximal (AF > 0.1)	1.16	5.03	DTNBP1	3.027570688	8	8	15663289	15663288	-
	chr6_16238633_16238781	chr6	16238633	16238781	Proximal (AF > 0.1)	1.45	5.76	GMPR	2.387888688	28	-28	16238810	16238811	+
	chr6_26538194_26538342	chr6	26538194	26538342	Proximal (AF > 0.1)	2.17	6.13	HMGN4	1.671426681	228	-228	26538571	26538572	+
	chr6_26597227_26597375	chr6	26597227	26597375	Proximal (AF > 0.1)	2.89	7.6	ABT1	2.929996026	55	55	26597170	26597171	+
	chr6_28109460_28109608	chr6	28109460	28109608	Proximal (AF > 0.1)	2.89	11.41	ZKSCAN8	3.69662405	78	-78	28109687	28109688	+
	chr6_28192833_28192981	chr6	28192833	28192981	Proximal (AF > 0.1)	1.45	5.89	ZSCAN9	2.115416613	46	-46	28193028	28193029	+
	chr6_29758539_29758687	chr6	29758539	29758687	Proximal (AF > 0.1)	1.88	11.16	LOC554223	0.923590518	994	-994	29759682	29759683	+
	chr6_29910279_29910427	chr6	29910279	29910427	Proximal (AF > 0.1)	1.88	5.4	HLA-A	2.677673149	31	31	29910246	29910247	+
	chr6_30539057_30539205	chr6	30539057	30539205	Proximal (AF > 0.1)	2.89	8.34	ABCF1	4.310334228	0	0	30539169	30539170	+
	chr6_30670863_30671011	chr6	30670863	30671011	Proximal (AF > 0.1)	4.19	4.66	MDC1-AS1	2.241738706	18	18	30670843	30670844	+
	chr6_30685345_30685493	chr6	30685345	30685493	Proximal (AF > 0.1)	3.33	7.24	MDC1	3.984001567	0	0	30685458	30685457	-
	chr6_30710519_30710667	chr6	30710519	30710667	Proximal (AF > 0.1)	70.28	78.13	FLOT1	28.36476519	0	0	30710628	30710627	-
	chr6_31628414_31628562	chr6	31628414	31628562	Proximal (AF > 0.1)	3.33	6.75	C6orf47	3.163757947	0	0	31628549	31628548	-
	chr6_31633642_31633790	chr6	31633642	31633790	Proximal (AF > 0.1)	2.17	8.71	CSNK2B,GPANK1	4.247967131,4.081401958	0,3	0,-3	31633656,31633639	31633657,31633638	+,-
	chr6_31869426_31869574	chr6	31869426	31869574	Proximal (AF > 0.1)	4.19	8.1	ZBTB12	2.087068698	194	194	31869769	31869768	-
	chr6_32118162_32118310	chr6	32118162	32118310	Proximal (AF > 0.1)	3.04	5.15	PRRT1	0.13935255	1409	1409	32119720	32119719	-
	chr6_33267140_33267288	chr6	33267140	33267288	Proximal (AF > 0.1)	3.18	7.48	RGL2	2.989027816	0	0	33267165	33267164	-
	chr6_33359054_33359202	chr6	33359054	33359202	Proximal (AF > 0.1)	1.45	8.83	KIFC1	3.729965385	109	-109	33359312	33359313	+
	chr6_33378163_33378311	chr6	33378163	33378311	Proximal (AF > 0.1)	6.22	13.37	PHF1	2.560577431	460	-460	33378772	33378773	+
	chr6_33385950_33386098	chr6	33385950	33386098	Proximal (AF > 0.1)	2.02	7.48	CUTA	3.061632252	0	0	33386065	33386064	-
	chr6_34393875_34394023	chr6	34393875	34394023	Proximal (AF > 0.1)	2.46	7.6	RPS10-NUDT3,RPS10	4.451646117,3.763216116	0,57	0,-57	34393902,34393818	34393901,34393817	-,-
	chr6_35108897_35109045	chr6	35108897	35109045	Proximal (AF > 0.1)	2.6	5.4	TCP11	1.75989082	141	141	35109187	35109186	-
	chr6_36561920_36562068	chr6	36561920	36562068	Proximal (AF > 0.1)	3.04	10.3	SRSF3	5.570821362	20	-20	36562089	36562090	+
	chr6_36666118_36666266	chr6	36666118	36666266	Proximal (AF > 0.1)	3.18	5.4	RAB44	0.95161911	489	489	36665627	36665628	+
	chr6_36807810_36807958	chr6	36807810	36807958	Proximal (AF > 0.1)	1.45	5.52	CPNE5	0.810322925	590	-590	36807220	36807219	-
	chr6_36954061_36954209	chr6	36954061	36954209	Proximal (AF > 0.1)	1.45	6.13	MTCH1	1.846425805	117	117	36954327	36954326	-
	chr6_41040162_41040310	chr6	41040162	41040310	Proximal (AF > 0.1)	2.46	5.76	NFYA	0.955126033	395	-395	41040706	41040707	+
	chr6_41747574_41747722	chr6	41747574	41747722	Proximal (AF > 0.1)	2.02	7.85	FRS3,PRICKLE4	3.382314577,0.624103076	0,776	0,-776	41747643,41748499	41747642,41748500	-,+
	chr6_42420824_42420972	chr6	42420824	42420972	Proximal (AF > 0.1)	2.17	11.41	TRERF1	0.78475886	1035	-1035	42419789	42419788	-
	chr6_42847308_42847456	chr6	42847308	42847456	Proximal (AF > 0.1)	2.89	3.8	RPL7L1	2.439490971	0	0	42847353	42847354	+
	chr6_42981597_42981745	chr6	42981597	42981745	Proximal (AF > 0.1)	2.46	13.25	KLHDC3	5.238629576	94	-94	42981840	42981841	+
	chr6_43337406_43337554	chr6	43337406	43337554	Proximal (AF > 0.1)	2.31	10.43	ZNF318	2.618078224	225	-225	43337181	43337180	-
	chr6_43484625_43484773	chr6	43484625	43484773	Proximal (AF > 0.1)	2.75	6.87	YIPF3,POLR1C	3.372858299,3.138548855	0,0	0,0	43484728,43484761	43484727,43484762	-,+
	chr6_43597085_43597233	chr6	43597085	43597233	Proximal (AF > 0.1)	1.74	7.6	GTPBP2	2.318564373	102	-102	43596983	43596982	-
	chr6_43739201_43739349	chr6	43739201	43739349	Proximal (AF > 0.1)	2.31	7.6	VEGFA	1.807852535	371	-371	43739721	43739722	+
	chr6_44041148_44041296	chr6	44041148	44041296	Proximal (AF > 0.1)	9.69	87.58	LOC101929705	6.548003779	1092	1092	44042389	44042388	-
	chr6_44191467_44191615	chr6	44191467	44191615	Proximal (AF > 0.1)	2.02	6.01	SLC29A1	1.975332789	103	103	44191362	44191363	+
	chr6_44265386_44265534	chr6	44265386	44265534	Proximal (AF > 0.1)	2.89	5.03	TCTE1	2.79753	0	0	44265458	44265457	-
	chr6_64283375_64283523	chr6	64283375	64283523	Proximal (AF > 0.1)	2.02	5.03	PTP4A1	0.131695464	1457	1457	64281916	64281917	+
	chr6_71377452_71377600	chr6	71377452	71377600	Proximal (AF > 0.1)	1.59	13	SMAP1	1.818901581	631	-631	71378232	71378233	+
	chr6_74363643_74363791	chr6	74363643	74363791	Proximal (AF > 0.1)	2.31	7.11	SLC17A5	2.961445701	0	0	74363737	74363736	-
	chr6_79787892_79788040	chr6	79787892	79788040	Proximal (AF > 0.1)	1.74	5.64	PHIP	2.348529527	0	0	79788015	79788014	-
	chr6_80816156_80816304	chr6	80816156	80816304	Proximal (AF > 0.1)	2.02	6.62	BCKDHB	2.726307663	21	-21	80816326	80816327	+
	chr6_82462379_82462527	chr6	82462379	82462527	Proximal (AF > 0.1)	2.46	12.51	FAM46A	7.323650183	0	0	82462428	82462427	-
	chr6_84569293_84569441	chr6	84569293	84569441	Proximal (AF > 0.1)	2.31	9.08	CYB5R4	6.461116766	0	0	84569369	84569370	+
	chr6_86352967_86353115	chr6	86352967	86353115	Proximal (AF > 0.1)	1.88	10.67	SYNCRIP	5.89	0	0	86353043	86353042	-
	chr6_87865188_87865336	chr6	87865188	87865336	Proximal (AF > 0.1)	11.13	67.34	ZNF292	41.02165784	0	0	87865268	87865269	+
	chr6_88411870_88412018	chr6	88411870	88412018	Proximal (AF > 0.1)	1.45	5.4	AKIRIN2	2.608399683	0	0	88411985	88411984	-
	chr6_89791459_89791607	chr6	89791459	89791607	Proximal (AF > 0.1)	10.56	61.08	PNRC1	4.715579556	1029	1029	89790428	89790429	+
	chr6_89855651_89855799	chr6	89855651	89855799	Proximal (AF > 0.1)	1.01	7.24	PM20D2	3.370000026	0	0	89855768	89855769	+
	chr6_90121959_90122107	chr6	90121959	90122107	Proximal (AF > 0.1)	2.75	10.06	RRAGD	4.864823145	0	0	90121995	90121994	-
	chr6_99873304_99873452	chr6	99873304	99873452	Proximal (AF > 0.1)	2.75	7.73	PNISR,LOC101927365	3.303316659,1.285216276	83,556	-83,556	99873221,99872746	99873220,99872747	-,+
	chr6_105850905_105851053	chr6	105850905	105851053	Proximal (AF > 0.1)	3.33	17.66	PREP	8.402016956	0	0	105850999	105850998	-
	chr6_106773363_106773511	chr6	106773363	106773511	Proximal (AF > 0.1)	1.74	9.57	ATG5	3.507582354	53	-53	106773310	106773309	-
	chr6_108582166_108582314	chr6	108582166	108582314	Proximal (AF > 0.1)	2.6	10.79	SNX3	3.93218303	149	149	108582464	108582463	-
	chr6_108882078_108882226	chr6	108882078	108882226	Proximal (AF > 0.1)	2.89	13.74	FOXO3	7.166011141	8	8	108882068	108882069	+
	chr6_111195961_111196109	chr6	111195961	111196109	Proximal (AF > 0.1)	2.89	4.78	AMD1	2.452852843	0	0	111195986	111195987	+
	chr6_111303191_111303339	chr6	111303191	111303339	Proximal (AF > 0.1)	2.31	8.46	RPF2	5.044900143	0	0	111303219	111303220	+
	chr6_111408565_111408713	chr6	111408565	111408713	Proximal (AF > 0.1)	3.18	13	SLC16A10	7.015785129	66	-66	111408780	111408781	+
	chr6_111804988_111805136	chr6	111804988	111805136	Proximal (AF > 0.1)	2.31	9.94	REV3L,TRAF3IP2-AS1	3.756245736,2.319658517	70,312	-70,312	111804918,111804674	111804917,111804675	-,+
	chr6_112408659_112408807	chr6	112408659	112408807	Proximal (AF > 0.1)	2.6	6.26	TUBE1,FAM229B	4.154893237,3.812506066	0,0	0,0	112408751,112408673	112408750,112408674	-,+
	chr6_117002065_117002213	chr6	117002065	117002213	Proximal (AF > 0.1)	1.3	8.34	KPNA5	2.87751482	152	-152	117002366	117002367	+
	chr6_117803665_117803813	chr6	117803665	117803813	Proximal (AF > 0.1)	2.17	13.74	DCBLD1	8.69896005	0	0	117803766	117803767	+
	chr6_121655619_121655767	chr6	121655619	121655767	Proximal (AF > 0.1)	2.46	16.07	TBC1D32	10.15446772	0	0	121655646	121655645	-
	chr6_125283031_125283179	chr6	125283031	125283179	Proximal (AF > 0.1)	2.6	12.39	RNF217-AS1	0.96065884	993	993	125284173	125284172	-
	chr6_132271333_132271481	chr6	132271333	132271481	Proximal (AF > 0.1)	4.48	5.4	CTGF	0.306890855	1036	1036	132272518	132272517	-
	chr6_134274173_134274321	chr6	134274173	134274321	Proximal (AF > 0.1)	3.76	6.38	TBPL1	2.863432033	0	0	134274300	134274301	+
	chr6_135818965_135819113	chr6	135818965	135819113	Proximal (AF > 0.1)	2.6	6.75	LINC00271,AHI1	2.914681481,2.701374034	25,62	25,-62	135818938,135818903	135818939,135818902	+,-
	chr6_136610565_136610713	chr6	136610565	136610713	Proximal (AF > 0.1)	2.02	5.64	BCLAF1	1.530627163	275	275	136610989	136610988	-
	chr6_139695744_139695892	chr6	139695744	139695892	Proximal (AF > 0.1)	3.33	9.44	CITED2	4.016001408	0	0	139695787	139695786	-
	chr6_142622953_142623101	chr6	142622953	142623101	Proximal (AF > 0.1)	2.6	5.27	ADGRG6	2.434616864	0	0	142623055	142623056	+
	chr6_144329370_144329518	chr6	144329370	144329518	Proximal (AF > 0.1)	3.33	6.01	HYMAI	1.11158775	348	348	144329867	144329866	-
	chr6_146135896_146136044	chr6	146135896	146136044	Proximal (AF > 0.1)	2.31	4.54	LOC100507557,FBXO30	2.703127893,2.654906882	0,0	0,0	146136011,146135921	146136012,146135920	+,-
	chr6_146350852_146351000	chr6	146350852	146351000	Proximal (AF > 0.1)	2.75	4.66	GRM1	0.826340612	517	517	146350333	146350334	+
	chr6_151187378_151187526	chr6	151187378	151187526	Proximal (AF > 0.1)	3.04	10.18	MTHFD1L	7.345943435	0	0	151187468	151187469	+
	chr6_151645463_151645611	chr6	151645463	151645611	Proximal (AF > 0.1)	1.88	4.54	AKAP12	0.282310365	1053	-1053	151646665	151646666	+
	chr6_151711539_151711687	chr6	151711539	151711687	Proximal (AF > 0.1)	3.04	15.21	ZBTB2	0.651963169	1147	1147	151712835	151712834	-
	chr6_151773597_151773745	chr6	151773597	151773745	Proximal (AF > 0.1)	2.89	7.85	ARMT1,RMND1	1.967099772,1.679607712	203,281	203,-281	151773392,151773316	151773393,151773315	+,-
	chr6_152128781_152128929	chr6	152128781	152128929	Proximal (AF > 0.1)	2.02	5.15	ESR1	0.161022592	1311	-1311	152130241	152130242	+
	chr6_155636152_155636300	chr6	155636152	155636300	Proximal (AF > 0.1)	1.88	6.5	TFB1M	1.119633127	535	-535	155635617	155635616	-
	chr6_157744608_157744756	chr6	157744608	157744756	Proximal (AF > 0.1)	2.75	8.95	TMEM242	1.74937048	534	534	157745291	157745290	-
	chr6_158244156_158244304	chr6	158244156	158244304	Proximal (AF > 0.1)	2.6	6.01	SNX9	3.136000273	0	0	158244202	158244203	+
	chr6_159421165_159421313	chr6	159421165	159421313	Proximal (AF > 0.1)	2.31	16.31	RSPH3	9.387718323	0	0	159421219	159421218	-
	chr6_160148460_160148608	chr6	160148460	160148608	Proximal (AF > 0.1)	2.17	5.27	WTAP	2.80874253	0	0	160148531	160148532	+
	chr6_160221177_160221325	chr6	160221177	160221325	Proximal (AF > 0.1)	3.33	5.15	PNLDC1	2.194311363	0	0	160221280	160221281	+
	chr6_166796542_166796690	chr6	166796542	166796690	Proximal (AF > 0.1)	3.47	6.38	MPC1	2.231640321	41	-41	166796501	166796500	-
	chr6_167370049_167370197	chr6	167370049	167370197	Proximal (AF > 0.1)	3.9	18.77	RNASET2	9.811411374	0	0	167370077	167370076	-
	chr6_170189194_170189342	chr6	170189194	170189342	Proximal (AF > 0.1)	2.46	4.91	LINC00574	0.425619042	825	-825	170190168	170190169	+
	chr6_170615732_170615880	chr6	170615732	170615880	Proximal (AF > 0.1)	2.75	8.71	FAM120B	4.255816915	0	0	170615809	170615810	+
	chr7_149253_149401	chr7	149253	149401	Proximal (AF > 0.1)	1.59	5.89	LOC102723672,LOC100507642	2.468665106,1.404494655	36,315	36,-315	149438,149717	149437,149718	-,+
	chr7_766179_766327	chr7	766179	766327	Proximal (AF > 0.1)	2.02	6.75	DNAAF5,PRKAR1B	3.518082285,0.502538028	9,985	-9,985	766337,767313	766338,767312	+,-
	chr7_872101_872249	chr7	872101	872249	Proximal (AF > 0.1)	0.58	7.11	SUN1	2.752224741	0	0	872141	872142	+
	chr7_1544263_1544411	chr7	1544263	1544411	Proximal (AF > 0.1)	4.34	18.77	INTS1	5.788627824	245	-245	1544018	1544017	-
	chr7_1781956_1782104	chr7	1781956	1782104	Proximal (AF > 0.1)	2.02	7.85	ELFN1-AS1	2.997445856	10	-10	1781946	1781945	-
	chr7_2394350_2394498	chr7	2394350	2394498	Proximal (AF > 0.1)	1.88	5.64	EIF3B	2.886431364	0	0	2394473	2394474	+
	chr7_2598575_2598723	chr7	2598575	2598723	Proximal (AF > 0.1)	3.9	5.03	IQCE	2.477504424	0	0	2598605	2598606	+
	chr7_4721668_4721816	chr7	4721668	4721816	Proximal (AF > 0.1)	4.19	6.13	FOXK1	2.018610859	112	-112	4721929	4721930	+
	chr7_5463511_5463659	chr7	5463511	5463659	Proximal (AF > 0.1)	2.02	6.38	TNRC18	1.294869064	334	-334	5463177	5463176	-
	chr7_5862674_5862822	chr7	5862674	5862822	Proximal (AF > 0.1)	2.17	7.48	ZNF815P	4.16587781	0	0	5862790	5862791	+
	chr7_6144357_6144505	chr7	6144357	6144505	Proximal (AF > 0.1)	2.31	8.46	USP42	3.192220899	43	-43	6144549	6144550	+
	chr7_6312276_6312424	chr7	6312276	6312424	Proximal (AF > 0.1)	1.74	6.5	CYTH3	2.656337221	34	-34	6312242	6312241	-
	chr7_6413831_6413979	chr7	6413831	6413979	Proximal (AF > 0.1)	4.19	9.44	RAC1	2.603136024	145	-145	6414125	6414126	+
	chr7_6523710_6523858	chr7	6523710	6523858	Proximal (AF > 0.1)	2.89	7.97	KDELR2	4.540316461	0	0	6523849	6523848	-
	chr7_6746510_6746658	chr7	6746510	6746658	Proximal (AF > 0.1)	1.59	7.6	ZNF12	4.006491961	0	0	6746566	6746565	-
	chr7_8008827_8008975	chr7	8008827	8008975	Proximal (AF > 0.1)	1.3	6.26	LOC100505921,GLCCI1	0.996742203,0.982885039	444,452	-444,452	8008383,8008373	8008382,8008374	-,+
	chr7_12443150_12443298	chr7	12443150	12443298	Proximal (AF > 0.1)	1.01	5.4	VWDE	1.486478027	268	268	12443567	12443566	-
	chr7_12726214_12726362	chr7	12726214	12726362	Proximal (AF > 0.1)	3.33	10.3	ARL4A	1.904263596	547	-547	12726910	12726911	+
	chr7_16460230_16460378	chr7	16460230	16460378	Proximal (AF > 0.1)	2.02	6.75	ISPD	1.090503402	568	568	16460947	16460946	-
	chr7_21985248_21985396	chr7	21985248	21985396	Proximal (AF > 0.1)	1.45	8.95	CDCA7L	2.541207663	145	145	21985542	21985541	-
	chr7_27208789_27208937	chr7	27208789	27208937	Proximal (AF > 0.1)	2.17	5.64	HOXA10-AS	1.414444515	270	270	27208517	27208518	+
	chr7_27239902_27240050	chr7	27239902	27240050	Proximal (AF > 0.1)	2.02	13.49	HOTTIP,HOXA13	7.663522932,5.251279656	0,177	0,-177	27240039,27239725	27240040,27239724	+,-
	chr7_30634381_30634529	chr7	30634381	30634529	Proximal (AF > 0.1)	2.02	8.83	GARS	5.170334955	0	0	30634508	30634509	+
	chr7_32534811_32534959	chr7	32534811	32534959	Proximal (AF > 0.1)	2.31	14.23	LSM5,AVL9	9.48206646,7.223952737	0,77	0,-77	32534870,32535037	32534869,32535038	-,+
	chr7_35077332_35077480	chr7	35077332	35077480	Proximal (AF > 0.1)	2.89	6.87	DPY19L1	1.654091264	172	172	35077653	35077652	-
	chr7_35840516_35840664	chr7	35840516	35840664	Proximal (AF > 0.1)	1.16	11.41	SEPT7,SEPT7-AS1	7.025189878,3.48163581	0,281	0,-281	35840595,35840235	35840596,35840234	+,-
	chr7_37037536_37037684	chr7	37037536	37037684	Proximal (AF > 0.1)	1.88	3.56	ELMO1-AS1	1.698574549	134	134	37037400	37037401	+
	chr7_40174494_40174642	chr7	40174494	40174642	Proximal (AF > 0.1)	2.17	6.38	SUGCT,MPLKIP	2.89912678,1.553343309	0,243	0,-243	40174574,40174251	40174575,40174250	+,-
	chr7_43622474_43622622	chr7	43622474	43622622	Proximal (AF > 0.1)	2.31	4.42	STK17A	2.024356299	68	-68	43622691	43622692	+
	chr7_44084333_44084481	chr7	44084333	44084481	Proximal (AF > 0.1)	2.89	6.26	DBNL	2.193892935	93	93	44084238	44084239	+
	chr7_48019210_48019358	chr7	48019210	48019358	Proximal (AF > 0.1)	2.31	8.22	HUS1	3.994534341	0	0	48019222	48019221	-
	chr7_50518028_50518176	chr7	50518028	50518176	Proximal (AF > 0.1)	1.74	11.78	FIGNL1	8.95	0	0	50518104	50518103	-
	chr7_54826924_54827072	chr7	54826924	54827072	Proximal (AF > 0.1)	2.17	31.77	LOC100996654,SEC61G	20.66667372,18.58811574	0,0	0,0	54827005,54826939	54827006,54826938	+,-
	chr7_66385991_66386139	chr7	66385991	66386139	Proximal (AF > 0.1)	1.45	16.8	TMEM248	7.739891894	62	-62	66386202	66386203	+
	chr7_73097793_73097941	chr7	73097793	73097941	Proximal (AF > 0.1)	3.18	17.54	WBSCR22,DNAJC30	10.99662978,9.811830405	0,12	0,-12	73097897,73097781	73097898,73097780	+,-
	chr7_73588490_73588638	chr7	73588490	73588638	Proximal (AF > 0.1)	4.05	17.91	EIF4H	7.384640785	66	-66	73588705	73588706	+
	chr7_74072668_74072816	chr7	74072668	74072816	Proximal (AF > 0.1)	2.31	7.6	GTF2I	0.875149479	676	676	74071990	74071991	+
	chr7_74267278_74267426	chr7	74267278	74267426	Proximal (AF > 0.1)	0.58	5.52	GTF2IRD2	1.611115848	445	445	74267872	74267871	-
	chr7_74508795_74508943	chr7	74508795	74508943	Proximal (AF > 0.1)	2.17	25.64	GTF2IRD2B	8.132209172	447	447	74508346	74508347	+
	chr7_75115518_75115666	chr7	75115518	75115666	Proximal (AF > 0.1)	3.33	14.96	POM121C	10.56887941	0	0	75115565	75115564	-
	chr7_75368630_75368778	chr7	75368630	75368778	Proximal (AF > 0.1)	2.02	6.99	HIP1	1.440439376	340	-340	75368290	75368289	-
	chr7_75988812_75988960	chr7	75988812	75988960	Proximal (AF > 0.1)	2.89	9.69	YWHAG	1.439486903	470	-470	75988342	75988341	-
	chr7_76178524_76178672	chr7	76178524	76178672	Proximal (AF > 0.1)	2.17	11.28	LOC100133091	7.618646551	0	0	76178657	76178658	+
	chr7_79763938_79764086	chr7	79763938	79764086	Proximal (AF > 0.1)	2.46	10.18	GNAI1	4.45905774	52	-52	79764139	79764140	+
	chr7_86781631_86781779	chr7	86781631	86781779	Proximal (AF > 0.1)	2.31	10.92	DMTF1	4.407002486	89	-89	86781869	86781870	+
	chr7_87257824_87257972	chr7	87257824	87257972	Proximal (AF > 0.1)	2.6	9.81	RUNDC3B	3.758539167	94	94	87257728	87257729	+
	chr7_87505624_87505772	chr7	87505624	87505772	Proximal (AF > 0.1)	3.18	5.89	SLC25A40,DBF4	3.021270873,2.256190026	0,79	0,79	87505692,87505543	87505691,87505544	-,+
	chr7_89975870_89976018	chr7	89975870	89976018	Proximal (AF > 0.1)	2.31	4.17	GTPBP10	2.517463314	0	0	89975978	89975979	+
	chr7_91570165_91570313	chr7	91570165	91570313	Proximal (AF > 0.1)	2.17	7.73	AKAP9	3.773172033	0	0	91570188	91570189	+
	chr7_95951398_95951546	chr7	95951398	95951546	Proximal (AF > 0.1)	3.04	6.87	SLC25A13	3.095721252	0	0	95951459	95951458	-
	chr7_96746892_96747040	chr7	96746892	96747040	Proximal (AF > 0.1)	1.59	7.48	SDHAF3	0.426458826	986	986	96745904	96745905	+
	chr7_99063771_99063919	chr7	99063771	99063919	Proximal (AF > 0.1)	2.6	6.75	ATP5J2,ATP5J2-PTCD1	4.335890508,4.335890508	0,0	0,0	99063824,99063824	99063823,99063823	-,-
	chr7_99069057_99069205	chr7	99069057	99069205	Proximal (AF > 0.1)	2.6	17.79	ZNF789	0.634153287	1308	-1308	99070514	99070515	+
	chr7_99214097_99214245	chr7	99214097	99214245	Proximal (AF > 0.1)	3.04	9.81	ZSCAN25	2.093872973	324	-324	99214570	99214571	+
	chr7_99517048_99517196	chr7	99517048	99517196	Proximal (AF > 0.1)	2.46	4.78	TRIM4	2.411887368	26	26	99517223	99517222	-
	chr7_99686484_99686632	chr7	99686484	99686632	Proximal (AF > 0.1)	1.88	4.42	COPS6	2.454171915	0	0	99686582	99686583	+
	chr7_100026380_100026528	chr7	100026380	100026528	Proximal (AF > 0.1)	2.02	5.03	ZCWPW1,MEPCE	2.568319446,2.487434288	0,0	0,0	100026431,100026412	100026430,100026413	-,+
	chr7_100080930_100081078	chr7	100080930	100081078	Proximal (AF > 0.1)	3.33	6.5	NYAP1	0.946236146	470	-470	100081549	100081550	+
	chr7_100271335_100271483	chr7	100271335	100271483	Proximal (AF > 0.1)	2.02	5.76	GNB2	3.247094332	0	0	100271362	100271363	+
	chr7_100450210_100450358	chr7	100450210	100450358	Proximal (AF > 0.1)	3.76	5.64	SLC12A9	2.516167436	0	0	100450340	100450341	+
	chr7_100472530_100472678	chr7	100472530	100472678	Proximal (AF > 0.1)	2.46	7.24	SRRT	2.223876342	21	-21	100472700	100472701	+
	chr7_100494830_100494978	chr7	100494830	100494978	Proximal (AF > 0.1)	3.62	4.66	ACHE	0.293584311	1076	-1076	100493754	100493753	-
	chr7_100808760_100808908	chr7	100808760	100808908	Proximal (AF > 0.1)	4.34	8.71	VGF	3.680325012	0	0	100808852	100808851	-
	chr7_100861287_100861435	chr7	100861287	100861435	Proximal (AF > 0.1)	2.89	7.36	PLOD3,ZNHIT1	2.304849654,2.196830079	276,301	-276,301	100861011,100860984	100861010,100860985	-,+
	chr7_102004225_102004373	chr7	102004225	102004373	Proximal (AF > 0.1)	3.76	14.23	LOC100630923,LOC100289561	9.035881498,8.612403951	0,0	0,0	102004307,102004265	102004308,102004266	+,+
	chr7_102073970_102074118	chr7	102073970	102074118	Proximal (AF > 0.1)	3.47	4.91	ORAI2	2.361393174	0	0	102073976	102073977	+
	chr7_102985184_102985332	chr7	102985184	102985332	Proximal (AF > 0.1)	1.3	6.5	DNAJC2	3.157436755	0	0	102985320	102985319	-
	chr7_104654477_104654625	chr7	104654477	104654625	Proximal (AF > 0.1)	2.31	6.13	KMT2E-AS1,KMT2E	3.198110802,2.887988564	0,10	0,-10	104654588,104654636	104654587,104654637	-,+
	chr7_105517200_105517348	chr7	105517200	105517348	Proximal (AF > 0.1)	2.75	8.22	ATXN7L1	2.707808662	169	-169	105517031	105517030	-
	chr7_105925631_105925779	chr7	105925631	105925779	Proximal (AF > 0.1)	3.33	28.7	NAMPT	17.77041331	0	0	105925638	105925637	-
	chr7_108166759_108166907	chr7	108166759	108166907	Proximal (AF > 0.1)	4.63	13.12	PNPLA8	0.284620739	1697	1697	108168605	108168604	-
	chr7_111202248_111202396	chr7	111202248	111202396	Proximal (AF > 0.1)	1.59	8.59	IMMP2L	3.202815807	176	176	111202573	111202572	-
	chr7_112579471_112579619	chr7	112579471	112579619	Proximal (AF > 0.1)	3.9	8.22	BMT2	2.10207933	312	312	112579932	112579931	-
	chr7_116312111_116312259	chr7	116312111	116312259	Proximal (AF > 0.1)	3.47	10.3	MET	2.633041643	183	-183	116312443	116312444	+
	chr7_116502978_116503126	chr7	116502978	116503126	Proximal (AF > 0.1)	1.88	5.03	CAPZA2	1.105623668	414	414	116502562	116502563	+
	chr7_121036333_121036481	chr7	121036333	121036481	Proximal (AF > 0.1)	2.6	5.89	FAM3C	2.864545163	0	0	121036422	121036421	-
	chr7_127983957_127984105	chr7	127983957	127984105	Proximal (AF > 0.1)	3.9	6.01	RBM28	2.663597257	0	0	127983962	127983961	-
	chr7_128095779_128095927	chr7	128095779	128095927	Proximal (AF > 0.1)	4.34	39.25	HILPDA	26.12874425	0	0	128095883	128095884	+
	chr7_129142249_129142397	chr7	129142249	129142397	Proximal (AF > 0.1)	1.88	5.27	SMKR1	2.564566347	0	0	129142319	129142320	+
	chr7_131012735_131012883	chr7	131012735	131012883	Proximal (AF > 0.1)	2.17	6.87	MKLN1,MKLN1-AS	2.476883376,2.201196479	139,197	139,-197	131012594,131012538	131012595,131012537	+,-
	chr7_134576264_134576412	chr7	134576264	134576412	Proximal (AF > 0.1)	2.31	6.75	CALD1	3.460523866	112	112	134576150	134576151	+
	chr7_134855452_134855600	chr7	134855452	134855600	Proximal (AF > 0.1)	2.17	5.15	C7orf49	2.443061029	0	0	134855578	134855577	-
	chr7_138720744_138720892	chr7	138720744	138720892	Proximal (AF > 0.1)	3.76	35.45	ZC3HAV1L	22.66549339	0	0	138720775	138720774	-
	chr7_138818401_138818549	chr7	138818401	138818549	Proximal (AF > 0.1)	4.19	10.06	TTC26	7.734450902	0	0	138818489	138818490	+
	chr7_139044445_139044593	chr7	139044445	139044593	Proximal (AF > 0.1)	2.31	9.81	LUC7L2	3.819577048	0	0	139044591	139044592	+
	chr7_139876892_139877040	chr7	139876892	139877040	Proximal (AF > 0.1)	0.87	11.9	JHDM1D-AS1,KDM7A	5.879679442,4.515438233	19,151	-19,-151	139877060,139876741	139877061,139876740	+,-
	chr7_142982655_142982803	chr7	142982655	142982803	Proximal (AF > 0.1)	1.59	3.93	TMEM139,LOC105375545	0.715149895,0.700988978	611,623	611,623	142982042,142983427	142982043,142983426	+,-
	chr7_143533711_143533859	chr7	143533711	143533859	Proximal (AF > 0.1)	1.01	5.76	LOC154761	5.386436667	0	0	143533810	143533809	-
	chr7_150102423_150102571	chr7	150102423	150102571	Proximal (AF > 0.1)	1.88	10.18	LOC728743	3.273311543	267	-267	150102839	150102840	+
	chr7_150777901_150778049	chr7	150777901	150778049	Proximal (AF > 0.1)	3.62	15.95	FASTK	9.555285204	0	0	150777970	150777969	-
	chr7_150865448_150865596	chr7	150865448	150865596	Proximal (AF > 0.1)	3.04	6.26	GBX1	0.518755586	813	-813	150864635	150864634	-
	chr7_152456663_152456811	chr7	152456663	152456811	Proximal (AF > 0.1)	2.02	5.64	ACTR3B	2.726307663	21	-21	152456833	152456834	+
	chr7_155436901_155437049	chr7	155436901	155437049	Proximal (AF > 0.1)	1.74	7.11	LOC100506302,RBM33	2.205020674,1.787355021	50,152	50,-152	155437100,155437202	155437099,155437203	-,+
	chr7_155754583_155754731	chr7	155754583	155754731	Proximal (AF > 0.1)	2.75	5.52	LOC389602	0.739883073	593	-593	155755325	155755326	+
	chr7_156742350_156742498	chr7	156742350	156742498	Proximal (AF > 0.1)	2.46	6.75	NOM1	3.382314577	0	0	156742416	156742417	+
	chr7_156931483_156931631	chr7	156931483	156931631	Proximal (AF > 0.1)	2.46	15.7	UBE3C	6.756940569	22	-22	156931654	156931655	+
	chr7_158622152_158622300	chr7	158622152	158622300	Proximal (AF > 0.1)	3.62	6.99	ESYT2	3.47611759	18	18	158622319	158622318	-
	chr8_1771821_1771969	chr8	1771821	1771969	Proximal (AF > 0.1)	1.59	4.91	ARHGEF10	1.873255004	171	-171	1772141	1772142	+
	chr8_9008075_9008223	chr8	9008075	9008223	Proximal (AF > 0.1)	3.33	10.18	PPP1R3B	0.745558155	928	928	9009152	9009151	-
	chr8_9045654_9045802	chr8	9045654	9045802	Proximal (AF > 0.1)	1.45	4.42	LOC101929128	0.513804737	705	-705	9046508	9046509	+
	chr8_10697334_10697482	chr8	10697334	10697482	Proximal (AF > 0.1)	1.45	12.51	PINX1,LOC101929229	7.34529471,5.69768489	0,52	0,-52	10697409,10697535	10697408,10697536	-,+
	chr8_17104305_17104453	chr8	17104305	17104453	Proximal (AF > 0.1)	3.62	10.06	VPS37A,CNOT7	5.282385845,5.12626775	0,0	0,0	17104400,17104418	17104401,17104417	+,-
	chr8_19171768_19171916	chr8	19171768	19171916	Proximal (AF > 0.1)	2.17	9.81	SH2D4A	2.895784323	280	280	19171486	19171487	+
	chr8_21924445_21924593	chr8	21924445	21924593	Proximal (AF > 0.1)	4.19	6.38	DMTN	1.193569252	435	435	21924008	21924009	+
	chr8_21966593_21966741	chr8	21966593	21966741	Proximal (AF > 0.1)	3.33	19.75	NUDT18	8.096208234	190	190	21966932	21966931	-
	chr8_22298442_22298590	chr8	22298442	22298590	Proximal (AF > 0.1)	2.75	7.6	PPP3CC	3.332625877	0	0	22298482	22298483	+
	chr8_22455652_22455800	chr8	22455652	22455800	Proximal (AF > 0.1)	2.31	14.96	C8orf58	0.587990775	1312	-1312	22457113	22457114	+
	chr8_22857199_22857347	chr8	22857199	22857347	Proximal (AF > 0.1)	3.18	6.38	RHOBTB2	1.879962393	106	106	22857091	22857092	+
	chr8_23021484_23021632	chr8	23021484	23021632	Proximal (AF > 0.1)	2.6	20.36	TNFRSF10D	12.37211526	0	0	23021543	23021542	-
	chr8_23386445_23386593	chr8	23386445	23386593	Proximal (AF > 0.1)	3.04	6.87	SLC25A37	2.249167755	136	136	23386307	23386308	+
	chr8_25903269_25903417	chr8	25903269	25903417	Proximal (AF > 0.1)	3.04	5.89	EBF2	0.717781252	629	-629	25902640	25902639	-
	chr8_26241100_26241248	chr8	26241100	26241248	Proximal (AF > 0.1)	10.27	88.31	SDAD1P1	15.36825935	631	-631	26240469	26240468	-
	chr8_30585199_30585347	chr8	30585199	30585347	Proximal (AF > 0.1)	3.47	5.89	GSR	1.849169991	138	138	30585486	30585485	-
	chr8_33342528_33342676	chr8	33342528	33342676	Proximal (AF > 0.1)	2.31	5.27	MAK16	2.702077487	7	-7	33342684	33342685	+
	chr8_33371085_33371233	chr8	33371085	33371233	Proximal (AF > 0.1)	6.36	12.39	TTI2	2.540040905	375	-375	33370710	33370709	-
	chr8_38644576_38644724	chr8	38644576	38644724	Proximal (AF > 0.1)	1.59	7.11	TACC1	4.138943436	0	0	38644721	38644722	+
	chr8_42010157_42010305	chr8	42010157	42010305	Proximal (AF > 0.1)	2.75	5.4	AP3M2	1.769570541	157	-157	42010463	42010464	+
	chr8_48920902_48921050	chr8	48920902	48921050	Proximal (AF > 0.1)	2.89	12.39	UBE2V2	6.257634116	0	0	48920994	48920995	+
	chr8_62627333_62627481	chr8	62627333	62627481	Proximal (AF > 0.1)	2.31	19.13	ASPH	7.687447792	134	-134	62627199	62627198	-
	chr8_67525657_67525805	chr8	67525657	67525805	Proximal (AF > 0.1)	2.6	8.95	MYBL1	2.832091397	173	-173	67525484	67525483	-
	chr8_67940661_67940809	chr8	67940661	67940809	Proximal (AF > 0.1)	6.36	6.5	PPP1R42	2.783412135	0	0	67940786	67940785	-
	chr8_71520678_71520826	chr8	71520678	71520826	Proximal (AF > 0.1)	4.77	22.08	TRAM1,LACTB2-AS1	14.98895538,14.98895538	0,0	0,0	71520694,71520811	71520693,71520812	-,+
	chr8_81083839_81083987	chr8	81083839	81083987	Proximal (AF > 0.1)	4.19	27.72	TPD52	19.56094352	0	0	81083894	81083893	-
	chr8_86131792_86131940	chr8	86131792	86131940	Proximal (AF > 0.1)	2.02	4.54	C8orf59	0.56397338	710	710	86132651	86132650	-
	chr8_86375806_86375954	chr8	86375806	86375954	Proximal (AF > 0.1)	2.6	6.75	CA2,CA3-AS1	2.003605263,0.265258141	175,1189	-175,1189	86376130,86377144	86376131,86377143	+,-
	chr8_90996769_90996917	chr8	90996769	90996917	Proximal (AF > 0.1)	4.19	18.64	NBN	8.154218689	34	34	90996952	90996951	-
	chr8_91618718_91618866	chr8	91618718	91618866	Proximal (AF > 0.1)	3.47	5.76	LINC01030	0.987332687	427	-427	91618291	91618290	-
	chr8_91657440_91657588	chr8	91657440	91657588	Proximal (AF > 0.1)	2.75	7.6	TMEM64	1.248929436	544	544	91658133	91658132	-
	chr8_94929105_94929253	chr8	94929105	94929253	Proximal (AF > 0.1)	4.63	17.79	PDP1	7.32764024	24	-24	94929278	94929279	+
	chr8_95731958_95732106	chr8	95731958	95732106	Proximal (AF > 0.1)	3.9	11.9	DPY19L4	7.235961279	0	0	95732102	95732103	+
	chr8_98656353_98656501	chr8	98656353	98656501	Proximal (AF > 0.1)	3.04	6.99	MTDH	2.949623578	0	0	98656406	98656407	+
	chr8_101734763_101734911	chr8	101734763	101734911	Proximal (AF > 0.1)	4.77	12.51	PABPC1	2.237072513	448	-448	101734315	101734314	-
	chr8_101964801_101964949	chr8	101964801	101964949	Proximal (AF > 0.1)	4.48	8.83	YWHAZ	0.883944877	673	673	101965623	101965622	-
	chr8_102217901_102218049	chr8	102217901	102218049	Proximal (AF > 0.1)	3.04	9.57	ZNF706	4.388234631	0	0	102217960	102217959	-
	chr8_103666170_103666318	chr8	103666170	103666318	Proximal (AF > 0.1)	4.92	23.06	KLF10	0.270249099	1811	1811	103668130	103668129	-
	chr8_104427418_104427566	chr8	104427418	104427566	Proximal (AF > 0.1)	4.34	10.3	SLC25A32,DCAF13	5.662141496,2.163662044	0,475	0,475	104427563,104426941	104427562,104426942	-,+
	chr8_110552103_110552251	chr8	110552103	110552251	Proximal (AF > 0.1)	3.04	9.32	EBAG9	3.327717831	51	-51	110552303	110552304	+
	chr8_110986377_110986525	chr8	110986377	110986525	Proximal (AF > 0.1)	3.9	5.64	KCNV1	0.109781515	1550	1550	110988076	110988075	-
	chr8_120220422_120220570	chr8	120220422	120220570	Proximal (AF > 0.1)	2.46	7.97	MAL2	3.518869228	38	-38	120220609	120220610	+
	chr8_120886847_120886995	chr8	120886847	120886995	Proximal (AF > 0.1)	3.62	7.11	DEPTOR	0.520334649	951	951	120885894	120885895	+
	chr8_122652150_122652298	chr8	122652150	122652298	Proximal (AF > 0.1)	5.49	9.32	HAS2-AS1,HAS2	1.437631136,0.310676443	563,1331	563,1331	122651585,122653630	122651586,122653629	+,-
	chr8_124865252_124865400	chr8	124865252	124865400	Proximal (AF > 0.1)	5.06	7.48	FER1L6	0.32641346	1024	1024	124864226	124864227	+
	chr8_125384976_125385124	chr8	125384976	125385124	Proximal (AF > 0.1)	4.92	12.63	TMEM65	4.116472942	36	-36	125384940	125384939	-
	chr8_141522089_141522237	chr8	141522089	141522237	Proximal (AF > 0.1)	5.21	22.81	CHRAC1	10.94877208	7	7	141522080	141522081	+
	chr8_142518243_142518391	chr8	142518243	142518391	Proximal (AF > 0.1)	5.06	8.83	MROH5	0.593502848	913	-913	142517330	142517329	-
	chr8_143808420_143808568	chr8	143808420	143808568	Proximal (AF > 0.1)	5.64	34.22	LOC100288181,THEM6	16.77909389,16.0568203	29,51	-29,-51	143808391,143808620	143808390,143808621	-,+
	chr8_144897951_144898099	chr8	144897951	144898099	Proximal (AF > 0.1)	10.56	20.24	SCRIB	3.959603505	402	-402	144897549	144897548	-
	chr8_144911651_144911799	chr8	144911651	144911799	Proximal (AF > 0.1)	3.9	12.02	PUF60	3.57305147	95	-95	144911556	144911555	-
	chr8_145159781_145159929	chr8	145159781	145159929	Proximal (AF > 0.1)	5.93	7.6	MAF1,SHARPIN	1.47129019,1.053522905	475,641	475,-641	145159304,145159140	145159305,145159139	+,-
	chr8_145597561_145597709	chr8	145597561	145597709	Proximal (AF > 0.1)	3.18	17.42	ADCK5,LOC101928902	9.582085609,1.221274851	0,1023	0,-1023	145597703,145596538	145597704,145596537	+,-
	chr8_145703671_145703819	chr8	145703671	145703819	Proximal (AF > 0.1)	2.46	11.9	PPP1R16A,FOXH1	7.796574673,0.137749907	0,1953	0,-1953	145703733,145701718	145703734,145701717	+,-
	chr9_4490007_4490155	chr9	4490007	4490155	Proximal (AF > 0.1)	0.87	10.67	SLC1A1	2.763168035	270	-270	4490426	4490427	+
	chr9_6015602_6015750	chr9	6015602	6015750	Proximal (AF > 0.1)	3.18	5.89	RANBP6	2.270699706	0	0	6015640	6015639	-
	chr9_6757602_6757750	chr9	6757602	6757750	Proximal (AF > 0.1)	2.75	26.74	KDM4C	13.51971039	0	0	6757640	6757641	+
	chr9_15422624_15422772	chr9	15422624	15422772	Proximal (AF > 0.1)	3.04	23.3	SNAPC3	11.15867062	8	-8	15422781	15422782	+
	chr9_19049149_19049297	chr9	19049149	19049297	Proximal (AF > 0.1)	2.89	8.34	SAXO1,RRAGA	3.428557765,3.280971922	54,73	54,-73	19049352,19049371	19049351,19049372	-,+
	chr9_19127474_19127622	chr9	19127474	19127622	Proximal (AF > 0.1)	3.04	9.94	PLIN2	5.287026543	0	0	19127604	19127603	-
	chr9_33816854_33817002	chr9	33816854	33817002	Proximal (AF > 0.1)	0.87	6.62	UBE2R2	1.919415892	178	-178	33817181	33817182	+
	chr9_34048830_34048978	chr9	34048830	34048978	Proximal (AF > 0.1)	2.17	4.78	UBAP2	2.376881653	0	0	34048947	34048946	-
	chr9_34637589_34637737	chr9	34637589	34637737	Proximal (AF > 0.1)	2.17	6.5	SIGMAR1	1.698708519	85	85	34637823	34637822	-
	chr9_34989468_34989616	chr9	34989468	34989616	Proximal (AF > 0.1)	1.45	7.85	DNAJB5-AS1,DNAJB5	2.894223579,0.950009667	92,649	-92,-649	34989376,34990266	34989375,34990267	-,+
	chr9_35161815_35161963	chr9	35161815	35161963	Proximal (AF > 0.1)	3.04	8.95	UNC13B	5.419997585	24	-24	35161988	35161989	+
	chr9_35657793_35657941	chr9	35657793	35657941	Proximal (AF > 0.1)	3.62	26	CCDC107	6.216631537	344	-344	35658286	35658287	+
	chr9_37422493_37422641	chr9	37422493	37422641	Proximal (AF > 0.1)	2.6	5.89	GRHPR	2.2220042	64	-64	37422706	37422707	+
	chr9_38620627_38620775	chr9	38620627	38620775	Proximal (AF > 0.1)	2.75	8.34	ANKRD18A,FAM201A	4.806794138,2.444963911	0,308	0,-308	38620657,38621084	38620656,38621085	-,+
	chr9_77643275_77643423	chr9	77643275	77643423	Proximal (AF > 0.1)	1.45	10.43	CARNMT1	4.494826245	0	0	77643346	77643345	-
	chr9_78505406_78505554	chr9	78505406	78505554	Proximal (AF > 0.1)	1.3	6.62	PCSK5	2.922853196	4	-4	78505559	78505560	+
	chr9_80646990_80647138	chr9	80646990	80647138	Proximal (AF > 0.1)	1.45	5.52	GNAQ	0.634948998	625	-625	80646365	80646364	-
	chr9_84304482_84304630	chr9	84304482	84304630	Proximal (AF > 0.1)	1.88	12.51	LOC101927502,TLE1	6.797218822,6.32502212	0,32	0,-32	84304627,84304450	84304628,84304449	+,-
	chr9_86594497_86594645	chr9	86594497	86594645	Proximal (AF > 0.1)	3.18	6.75	RMI1,HNRNPK	0.48032942,0.427721447	990,1051	-990,1051	86595636,86595697	86595637,86595696	+,-
	chr9_88356903_88357051	chr9	88356903	88357051	Proximal (AF > 0.1)	2.46	12.51	AGTPBP1	6.517432801	0	0	88356944	88356943	-
	chr9_88555977_88556125	chr9	88555977	88556125	Proximal (AF > 0.1)	2.17	4.78	NAA35	2.78636223	0	0	88556056	88556057	+
	chr9_88897067_88897215	chr9	88897067	88897215	Proximal (AF > 0.1)	4.34	7.24	ISCA1	1.408798037	274	274	88897490	88897489	-
	chr9_94186026_94186174	chr9	94186026	94186174	Proximal (AF > 0.1)	1.45	6.5	NFIL3	0.514679655	733	733	94186908	94186907	-
	chr9_95432371_95432519	chr9	95432371	95432519	Proximal (AF > 0.1)	2.6	10.67	IPPK	4.920571826	27	27	95432547	95432546	-
	chr9_95571381_95571529	chr9	95571381	95571529	Proximal (AF > 0.1)	2.46	7.73	ANKRD19P,LOC101929748	1.378434162,0.375667134	362,1012	-362,-1012	95571892,95570369	95571893,95570368	+,-
	chr9_98638212_98638360	chr9	98638212	98638360	Proximal (AF > 0.1)	2.75	6.13	LINC00476,ERCC6L2	3.23671932,1.584961729	0,311	0,311	98638259,98637899	98638258,98637900	-,+
	chr9_99616808_99616956	chr9	99616808	99616956	Proximal (AF > 0.1)	2.02	6.75	ZNF782	4.004505027	38	-38	99616770	99616769	-
	chr9_101867713_101867861	chr9	101867713	101867861	Proximal (AF > 0.1)	2.02	7.97	TGFBR1	1.923487022	341	341	101867370	101867371	+
	chr9_102861317_102861465	chr9	102861317	102861465	Proximal (AF > 0.1)	2.02	6.99	ERP44,INVS	3.492575487,3.375823943	0,0	0,0	102861334,102861466	102861333,102861467	-,+
	chr9_114658900_114659048	chr9	114658900	114659048	Proximal (AF > 0.1)	2.6	7.85	UGCG	2.969994976	0	0	114659045	114659046	+
	chr9_115248883_115249031	chr9	115248883	115249031	Proximal (AF > 0.1)	2.6	8.46	KIAA1958	2.330111303	215	-215	115249247	115249248	+
	chr9_115983509_115983657	chr9	115983509	115983657	Proximal (AF > 0.1)	3.33	11.04	FKBP15,SLC31A1	5.480491298,3.908660569	0,149	0,-149	115983641,115983807	115983640,115983808	-,+
	chr9_116102582_116102730	chr9	116102582	116102730	Proximal (AF > 0.1)	2.02	5.52	WDR31	2.956543699	0	0	116102620	116102619	-
	chr9_126692452_126692600	chr9	126692452	126692600	Proximal (AF > 0.1)	4.77	41.58	DENND1A	23.70709478	35	-35	126692417	126692416	-
	chr9_126773748_126773896	chr9	126773748	126773896	Proximal (AF > 0.1)	1.74	4.91	LHX2	2.684991498	0	0	126773888	126773889	+
	chr9_127703289_127703437	chr9	127703289	127703437	Proximal (AF > 0.1)	3.18	16.8	GOLGA1	10.25990665	0	0	127703386	127703385	-
	chr9_130213650_130213798	chr9	130213650	130213798	Proximal (AF > 0.1)	1.45	5.64	RPL12,LRSAM1	3.454786099,3.279728173	0,0	0,0	130213711,130213764	130213710,130213765	-,+
	chr9_130341207_130341355	chr9	130341207	130341355	Proximal (AF > 0.1)	2.17	18.64	FAM129B	9.264247425	0	0	130341286	130341285	-
	chr9_130564850_130564998	chr9	130564850	130564998	Proximal (AF > 0.1)	1.59	6.62	FPGS	1.513068482	460	-460	130565459	130565460	+
	chr9_130679325_130679473	chr9	130679325	130679473	Proximal (AF > 0.1)	1.88	6.26	ST6GALNAC4	2.327365369	20	-20	130679305	130679304	-
	chr9_130922265_130922413	chr9	130922265	130922413	Proximal (AF > 0.1)	2.75	5.89	C9orf16	2.386339364	124	-124	130922538	130922539	+
	chr9_131451146_131451294	chr9	131451146	131451294	Proximal (AF > 0.1)	1.16	8.46	SET	0.512075544	958	-958	131452253	131452254	+
	chr9_131549393_131549541	chr9	131549393	131549541	Proximal (AF > 0.1)	4.05	9.32	TBC1D13	5.670379222	0	0	131549485	131549486	+
	chr9_131581116_131581264	chr9	131581116	131581264	Proximal (AF > 0.1)	2.31	7.85	ENDOG	1.454916033	336	336	131580778	131580779	+
	chr9_132250954_132251102	chr9	132250954	132251102	Proximal (AF > 0.1)	5.78	11.16	LINC00963	4.619922178	14	14	132250938	132250939	+
	chr9_132388619_132388767	chr9	132388619	132388767	Proximal (AF > 0.1)	3.9	6.26	NTMT1	3.23025235	0	0	132388722	132388723	+
	chr9_132597559_132597707	chr9	132597559	132597707	Proximal (AF > 0.1)	2.6	7.85	C9orf78,USP20	3.676333911,3.676333911	0,0	0,0	132597572,132597695	132597571,132597696	-,+
	chr9_133884612_133884760	chr9	133884612	133884760	Proximal (AF > 0.1)	2.31	6.5	LAMC3	2.133315968	107	107	133884503	133884504	+
	chr9_136024886_136025034	chr9	136024886	136025034	Proximal (AF > 0.1)	2.75	11.16	RALGDS	2.590964921	279	-279	136024607	136024606	-
	chr9_136202960_136203108	chr9	136202960	136203108	Proximal (AF > 0.1)	2.6	9.44	SURF6	4.323821839	0	0	136203047	136203046	-
	chr9_136242882_136243030	chr9	136242882	136243030	Proximal (AF > 0.1)	1.59	12.76	STKLD1,SURF4	3.819272398,0.17764998	252,1789	-252,1789	136243283,136244820	136243284,136244819	+,-
	chr9_136283093_136283241	chr9	136283093	136283241	Proximal (AF > 0.1)	3.47	6.87	REXO4	2.783643121	50	50	136283292	136283291	-
	chr9_136398230_136398378	chr9	136398230	136398378	Proximal (AF > 0.1)	2.02	6.01	ADAMTSL2	0.103976495	1595	-1595	136399974	136399975	+
	chr9_136857321_136857469	chr9	136857321	136857469	Proximal (AF > 0.1)	2.31	6.62	VAV2	2.556749909	0	0	136857446	136857445	-
	chr9_138852172_138852320	chr9	138852172	138852320	Proximal (AF > 0.1)	1.88	3.56	UBAC1	0.398812812	905	905	138853226	138853225	-
	chr9_139010642_139010790	chr9	139010642	139010790	Proximal (AF > 0.1)	2.6	14.84	C9orf69	8.963882824	0	0	139010731	139010730	-
	chr9_139334303_139334451	chr9	139334303	139334451	Proximal (AF > 0.1)	2.17	5.76	INPP5E	2.780303964	29	-29	139334274	139334273	-
	chr9_139742355_139742503	chr9	139742355	139742503	Proximal (AF > 0.1)	1.88	10.18	PHPT1	1.053253627	763	-763	139743267	139743268	+
	chr9_139760724_139760872	chr9	139760724	139760872	Proximal (AF > 0.1)	1.88	5.27	EDF1	2.391899989	0	0	139760788	139760787	-
	chr9_139838958_139839106	chr9	139838958	139839106	Proximal (AF > 0.1)	2.6	7.36	FBXW5,C8G	2.346554752,0.873670645	99,590	99,-590	139839206,139839697	139839205,139839698	-,+
	chr9_139922435_139922583	chr9	139922435	139922583	Proximal (AF > 0.1)	2.89	6.26	C9orf139,ABCA2	1.01100834,0.589163343	518,790	518,790	139921915,139923374	139921916,139923373	+,-
	chrX_14047995_14048143	chrX	14047995	14048143	Proximal (AF > 0.1)	0.87	5.15	GEMIN8	2.624097126	0	0	14048035	14048034	-
	chrX_15353548_15353696	chrX	15353548	15353696	Proximal (AF > 0.1)	1.01	7.85	PIGA	3.866256526	0	0	15353676	15353675	-
	chrX_21958548_21958696	chrX	21958548	21958696	Proximal (AF > 0.1)	1.88	7.73	SMS	4.059319904	0	0	21958690	21958691	+
	chrX_23685586_23685734	chrX	23685586	23685734	Proximal (AF > 0.1)	2.17	6.5	PRDX4	3.454786099	0	0	23685644	23685645	+
	chrX_24483275_24483423	chrX	24483275	24483423	Proximal (AF > 0.1)	2.46	14.23	PDK3	10.0985083	0	0	24483343	24483344	+
	chrX_49042853_49043001	chrX	49042853	49043001	Proximal (AF > 0.1)	2.46	12.39	PRICKLE3	7.267040855	0	0	49042853	49042852	-
	chrX_57313161_57313309	chrX	57313161	57313309	Proximal (AF > 0.1)	1.01	5.64	FAAH2	3.629211649	50	50	57313109	57313110	+
	chrX_71933466_71933614	chrX	71933466	71933614	Proximal (AF > 0.1)	0.14	3.43	PHKA1	0.974129915	414	414	71934029	71934028	-
	chrX_73164026_73164174	chrX	73164026	73164174	Proximal (AF > 0.1)	2.17	4.29	JPX	2.728296882	0	0	73164158	73164159	+
	chrX_74493732_74493880	chrX	74493732	74493880	Proximal (AF > 0.1)	1.45	8.71	UPRT	4.729805426	12	-12	74493893	74493894	+
	chrX_77359447_77359595	chrX	77359447	77359595	Proximal (AF > 0.1)	3.18	28.82	PGK1	10.84982173	69	-69	77359665	77359666	+
	chrX_77395114_77395262	chrX	77395114	77395262	Proximal (AF > 0.1)	1.16	7.36	TAF9B	3.355364006	0	0	77395179	77395178	-
	chrX_106045845_106045993	chrX	106045845	106045993	Proximal (AF > 0.1)	1.74	5.76	TBC1D8B	4.42	0	0	106045918	106045919	+
	chrX_110924310_110924458	chrX	110924310	110924458	Proximal (AF > 0.1)	0.72	4.54	ALG13	2.742135194	0	0	110924397	110924398	+
	chrX_133594525_133594673	chrX	133594525	133594673	Proximal (AF > 0.1)	2.02	7.6	HPRT1	1.944348602	349	349	133594174	133594175	+
	chrX_148622394_148622542	chrX	148622394	148622542	Proximal (AF > 0.1)	1.16	11.41	LINC00893	0.6778455	1082	-1082	148621312	148621311	-
	chrX_153059704_153059852	chrX	153059704	153059852	Proximal (AF > 0.1)	1.59	5.15	IDH3G,SSR4	1.648866405,1.512990301	125,165	125,-165	153059978,153060018	153059977,153060019	-,+
	chrX_153606944_153607092	chrX	153606944	153607092	Proximal (AF > 0.1)	1.88	7.85	EMD	1.38838291	503	-503	153607596	153607597	+
	chrX_153627139_153627287	chrX	153627139	153627287	Proximal (AF > 0.1)	0.72	3.68	RPL10	1.043930082	300	300	153626837	153626838	+
	chrX_153686202_153686350	chrX	153686202	153686350	Proximal (AF > 0.1)	1.88	10.79	PLXNA3	3.566205851	269	-269	153686620	153686621	+
	chrX_153991092_153991240	chrX	153991092	153991240	Proximal (AF > 0.1)	0.87	4.29	DKC1	2.004213617	74	74	153991016	153991017	+
	chr1_840020_840168	chr1	840020	840168	Distal (5-50 kbp)	1.59	7.97	FAM41C,LOC100130417,SAMD11	NA,NA,NA	27838,14903,20951	-27838,14903,-20951	812182,855072,861120	812181,855071,861121	-,-,+
	chr1_999661_999809	chr1	999661	999809	Distal (5-50 kbp)	1.88	6.99	AGRN,RNF223	NA,NA	44157,9877	44157,9877	955502,1009687	955503,1009686	+,-
	chr1_1015275_1015423	chr1	1015275	1015423	Distal (5-50 kbp)	4.63	14.23	C1orf159,RNF223	NA,NA	36312,5588	36312,-5588	1051736,1009687	1051735,1009686	-,-
	chr1_1070057_1070205	chr1	1070057	1070205	Distal (5-50 kbp)	2.89	4.66	C1orf159,TTLL10	NA,NA	18321,44870	-18321,-44870	1051736,1115076	1051735,1115077	-,+
	chr1_1363655_1363803	chr1	1363655	1363803	Distal (5-50 kbp)	2.46	4.29	ANKRD65,ATAD3B,ATAD3C,CCNL2,LINC01770,LOC148413,MRPL20,VWA1	NA,NA,NA,NA,NA,NA,NA,NA	6831,49690,21264,28937,6149,28744,20962,7098	-6831,-49690,-21264,-28937,6149,28744,-20962,-7098	1356824,1413494,1385068,1334718,1369953,1334909,1342693,1370902	1356823,1413495,1385069,1334717,1369952,1334910,1342692,1370903	-,+,+,-,-,+,-,+
	chr1_1406962_1407110	chr1	1406962	1407110	Distal (5-50 kbp)	1.88	7.48	ATAD3A,ATAD3B,ATAD3C,LINC01770,TMEM88B,VWA1	NA,NA,NA,NA,NA,NA	40798,6383,21892,37009,45453,36058	-40798,-6383,21892,-37009,45453,36058	1447909,1413494,1385068,1369953,1361507,1370902	1447910,1413495,1385069,1369952,1361508,1370903	+,+,+,-,+,+
	chr1_1695762_1695910	chr1	1695762	1695910	Distal (5-50 kbp)	2.02	5.15	CDK11A,NADK,SLC35E2	NA,NA,NA	39758,15597,18324	-39758,15597,-18324	1656004,1711508,1677438	1656003,1711507,1677437	-,-,-
	chr1_1799789_1799937	chr1	1799789	1799937	Distal (5-50 kbp)	3.33	3.93	CALML6,GNB1	NA,NA	46327,22618	-46327,22618	1846265,1822556	1846266,1822555	+,-
	chr1_1891424_1891572	chr1	1891424	1891572	Distal (5-50 kbp)	2.89	10.3	CALML6,CFAP74,TMEM52	NA,NA,NA	45157,43703,40684	45157,43703,-40684	1846265,1935276,1850740	1846266,1935275,1850739	+,-,-
	chr1_2064676_2064824	chr1	2064676	2064824	Distal (5-50 kbp)	1.59	10.18	PRKCZ	NA	28520	28520	2036154	2036155	+
	chr1_2388487_2388635	chr1	2388487	2388635	Distal (5-50 kbp)	2.31	5.15	PEX10,PLCH2	NA,NA	44477,19117	-44477,-19117	2344010,2407753	2344009,2407754	-,+
	chr1_2449875_2450023	chr1	2449875	2450023	Distal (5-50 kbp)	2.46	5.27	HES5,LOC100996583,LOC115110,PANK4,PLCH2,TNFRSF14	NA,NA,NA,NA,NA,NA	11660,47949,38426,8043,42120,37779	11660,-47949,38426,8043,42120,-37779	2461684,2497973,2488450,2458067,2407753,2487803	2461683,2497974,2488449,2458066,2407754,2487804	-,+,-,-,+,+
	chr1_3418532_3418680	chr1	3418532	3418680	Distal (5-50 kbp)	5.64	7.11	ARHGEF16	NA	47384	47384	3371146	3371147	+
	chr1_3804245_3804393	chr1	3804245	3804393	Distal (5-50 kbp)	3.62	5.03	C1orf174,CEP104,DFFB,LINC01134	NA,NA,NA,NA	12463,30448,30413,12573	12463,-30448,30413,-12573	3816857,3773797,3773830,3816967	3816856,3773796,3773831,3816968	-,-,+,+
	chr1_4026146_4026294	chr1	4026146	4026294	Distal (5-50 kbp)	1.88	4.42	LINC01346	NA	25473	25473	4000671	4000672	+
	chr1_6012777_6012925	chr1	6012777	6012925	Distal (5-50 kbp)	2.31	4.29	NPHP4	NA	39607	39607	6052533	6052532	-
	chr1_6550120_6550268	chr1	6550120	6550268	Distal (5-50 kbp)	2.89	4.91	PLEKHG5,TNFRSF25	NA,NA	29852,23865	29852,-23865	6580121,6526255	6580120,6526254	-,-
	chr1_6598781_6598929	chr1	6598781	6598929	Distal (5-50 kbp)	2.46	4.29	NOL9,PLEKHG5,TAS1R1,ZBTB48	NA,NA,NA,NA	15728,18660,16407,41120	15728,-18660,-16407,-41120	6614658,6580121,6615337,6640050	6614657,6580120,6615338,6640051	-,-,+,+
	chr1_6809672_6809820	chr1	6809672	6809820	Distal (5-50 kbp)	1.88	4.42	CAMTA1,DNAJC11,LINC01672	NA,NA,NA	35562,47706,22084	-35562,-47706,22084	6845383,6761966,6787586	6845384,6761965,6787587	+,-,+
	chr1_7788257_7788405	chr1	7788257	7788405	Distal (5-50 kbp)	3.76	4.17	VAMP3	NA	42922	-42922	7831328	7831329	+
	chr1_7858411_7858559	chr1	7858411	7858559	Distal (5-50 kbp)	1.59	3.56	PER3,VAMP3	NA,NA	13921,27081	13921,27081	7844488,7831328	7844489,7831329	+,+
	chr1_8262351_8262499	chr1	8262351	8262499	Distal (5-50 kbp)	4.48	31.52	LINC01714	NA	6231	-6231	8268731	8268732	+
	chr1_10832031_10832179	chr1	10832031	10832179	Distal (5-50 kbp)	2.75	4.66	CASZ1	NA	24553	24553	10856733	10856732	-
	chr1_10836555_10836703	chr1	10836555	10836703	Distal (5-50 kbp)	3.04	4.05	CASZ1	NA	20029	20029	10856733	10856732	-
	chr1_11968206_11968354	chr1	11968206	11968354	Distal (5-50 kbp)	6.8	13.49	KIAA2013,PLOD1	NA,NA	18130,26368	18130,-26368	11986485,11994723	11986484,11994724	-,+
	chr1_12679173_12679321	chr1	12679173	12679321	Distal (5-50 kbp)	3.47	10.55	AADACL4	NA	25243	-25243	12704565	12704566	+
	chr1_15303178_15303326	chr1	15303178	15303326	Distal (5-50 kbp)	2.17	4.17	KAZN	NA	30762	30762	15272414	15272415	+
	chr1_15960653_15960801	chr1	15960653	15960801	Distal (5-50 kbp)	2.75	4.42	AGMAT,DDI2,RSC1A1	NA,NA,NA	49048,16699,25405	-49048,16699,-25405	15911605,15943952,15986207	15911604,15943953,15986208	-,+,+
	chr1_15965145_15965293	chr1	15965145	15965293	Distal (5-50 kbp)	2.17	5.27	DDI2,PLEKHM2,RSC1A1	NA,NA,NA	21191,45532,20913	21191,-45532,-20913	15943952,16010826,15986207	15943953,16010827,15986208	+,+,+
	chr1_16161401_16161549	chr1	16161401	16161549	Distal (5-50 kbp)	4.19	7.85	FLJ37453,SPEN	NA,NA	13092,12808	13092,-12808	16174642,16174358	16174641,16174359	-,+
	chr1_16367786_16367934	chr1	16367786	16367934	Distal (5-50 kbp)	1.74	4.54	C1orf64,CLCNKA,CLCNKB,FAM131C,HSPB7	NA,NA,NA,NA,NA	37054,19299,7321,32192,22501	37054,19299,-7321,32192,-22501	16330730,16348485,16375256,16400127,16345285	16330731,16348486,16375257,16400126,16345284	+,+,+,-,-
	chr1_16399693_16399841	chr1	16399693	16399841	Distal (5-50 kbp)	4.63	5.64	CLCNKB	NA	24435	24435	16375256	16375257	+
	chr1_16500189_16500337	chr1	16500189	16500337	Distal (5-50 kbp)	3.47	5.52	ARHGEF19,EPHA2	NA,NA	38828,17585	38828,-17585	16539166,16482604	16539165,16482603	-,-
	chr1_16840522_16840670	chr1	16840522	16840670	Distal (5-50 kbp)	4.63	13.25	CROCCP3,LINC01783	NA,NA	21326,21476	-21326,21476	16819196,16862147	16819195,16862146	-,-
	chr1_17003227_17003375	chr1	17003227	17003375	Distal (5-50 kbp)	4.34	4.54	CROCCP2,ESPNP,MST1P2	NA,NA,NA	45826,43276,31157	-45826,43276,31157	16957401,17046652,16972068	16957400,17046651,16972069	-,-,+
	chr1_17007015_17007163	chr1	17007015	17007163	Distal (5-50 kbp)	1.74	2.94	CROCCP2,ESPNP,MST1P2	NA,NA,NA	49614,39488,34945	-49614,39488,34945	16957401,17046652,16972068	16957400,17046651,16972069	-,-,+
	chr1_17027794_17027942	chr1	17027794	17027942	Distal (5-50 kbp)	9.11	31.4	ESPNP	NA	18709	18709	17046652	17046651	-
	chr1_17222613_17222761	chr1	17222613	17222761	Distal (5-50 kbp)	2.6	6.75	CROCC	NA	25682	-25682	17248444	17248445	+
	chr1_17926473_17926621	chr1	17926473	17926621	Distal (5-50 kbp)	2.75	5.89	ARHGEF10L	NA	18185	-18185	17944807	17944808	+
	chr1_18910240_18910388	chr1	18910240	18910388	Distal (5-50 kbp)	3.76	4.17	PAX7	NA	47110	-47110	18957499	18957500	+
	chr1_19780081_19780229	chr1	19780081	19780229	Distal (5-50 kbp)	3.18	4.91	CAPZB	NA	31905	31905	19812135	19812134	-
	chr1_20288502_20288650	chr1	20288502	20288650	Distal (5-50 kbp)	3.33	4.05	PLA2G2A,PLA2G2E	NA,NA	18281,38392	18281,-38392	20306932,20250110	20306931,20250109	-,-
	chr1_21023444_21023592	chr1	21023444	21023592	Distal (5-50 kbp)	2.46	7.24	DDOST,KIF17,PINK1-AS,SH2D5	NA,NA,NA,NA	35407,20917,44758,35540	-35407,20917,-44758,35540	20988037,21044510,20978686,21059133	20988036,21044509,20978685,21059132	-,-,-,-
	chr1_21985918_21986066	chr1	21985918	21986066	Distal (5-50 kbp)	2.75	12.51	RAP1GAP	NA	9789	9789	21995856	21995855	-
	chr1_23052245_23052393	chr1	23052245	23052393	Distal (5-50 kbp)	1.88	5.15	EPHB2	NA	14913	14913	23037330	23037331	+
	chr1_23503941_23504089	chr1	23503941	23504089	Distal (5-50 kbp)	3.47	6.13	HTR1D,LUZP1	NA,NA	17132,8590	17132,-8590	23521222,23495351	23521221,23495350	-,-
	chr1_23920068_23920216	chr1	23920068	23920216	Distal (5-50 kbp)	1.45	6.62	ID3,MDS2	NA,NA	33783,33606	-33783,-33606	23886285,23953823	23886284,23953824	-,+
	chr1_24528750_24528898	chr1	24528750	24528898	Distal (5-50 kbp)	1.88	6.26	IFNLR1	NA	14985	-14985	24513765	24513764	-
	chr1_24664320_24664468	chr1	24664320	24664468	Distal (5-50 kbp)	3.47	4.66	GRHL3	NA	14789	14789	24649529	24649530	+
	chr1_26202086_26202234	chr1	26202086	26202234	Distal (5-50 kbp)	1.88	11.78	AUNIP,STMN1	NA,NA	16137,31133	-16137,31133	26185949,26233368	26185948,26233367	-,-
	chr1_26670870_26671018	chr1	26670870	26671018	Distal (5-50 kbp)	2.89	5.03	AIM1L,CD52,UBXN11,ZNF683	NA,NA,NA,NA	9602,26458,26114,28266	9602,26458,-26114,28266	26680621,26644410,26644756,26699285	26680620,26644411,26644755,26699284	-,+,-,-
	chr1_28208698_28208846	chr1	28208698	28208846	Distal (5-50 kbp)	5.06	5.27	RPA2,THEMIS2	NA,NA	32461,9643	32461,9643	28241308,28199053	28241307,28199054	-,+
	chr1_28975102_28975250	chr1	28975102	28975250	Distal (5-50 kbp)	7.37	19.63	GMEB1,TAF12	NA,NA	19988,5498	-19988,-5498	28995239,28969604	28995240,28969603	+,-
	chr1_29203607_29203755	chr1	29203607	29203755	Distal (5-50 kbp)	2.02	7.24	EPB41	NA	37331	-37331	29241087	29241088	+
	chr1_29211516_29211664	chr1	29211516	29211664	Distal (5-50 kbp)	1.59	4.91	EPB41	NA	29422	-29422	29241087	29241088	+
	chr1_29445209_29445357	chr1	29445209	29445357	Distal (5-50 kbp)	2.75	4.78	TMEM200B	NA	5063	5063	29450421	29450420	-
	chr1_32180085_32180233	chr1	32180085	32180233	Distal (5-50 kbp)	2.89	10.3	ADGRB2,COL16A1	NA,NA	49430,10317	49430,-10317	32229664,32169768	32229663,32169767	-,-
	chr1_33358708_33358856	chr1	33358708	33358856	Distal (5-50 kbp)	3.47	6.87	FNDC5,HPCA,TMEM54	NA,NA,NA	20615,6609,8184	-20615,6609,8184	33338093,33352097,33367041	33338092,33352098,33367040	-,+,-
	chr1_33895854_33896002	chr1	33895854	33896002	Distal (5-50 kbp)	3.04	4.42	ZSCAN20	NA	42228	-42228	33938231	33938232	+
	chr1_33899501_33899649	chr1	33899501	33899649	Distal (5-50 kbp)	4.48	8.71	ZSCAN20	NA	38581	-38581	33938231	33938232	+
	chr1_33902586_33902734	chr1	33902586	33902734	Distal (5-50 kbp)	2.89	5.27	ZSCAN20	NA	35496	-35496	33938231	33938232	+
	chr1_34655131_34655279	chr1	34655131	34655279	Distal (5-50 kbp)	1.74	5.15	C1orf94,CSMD2	NA,NA	12577,23688	12577,-23688	34642552,34631443	34642553,34631442	+,-
	chr1_35475694_35475842	chr1	35475694	35475842	Distal (5-50 kbp)	3.18	4.17	LOC653160,TMEM35B,ZMYM6	NA,NA,NA	31387,24746,21726	-31387,-24746,21726	35444307,35450948,35497569	35444306,35450947,35497568	-,-,-
	chr1_35533304_35533452	chr1	35533304	35533452	Distal (5-50 kbp)	1.74	4.78	ZMYM1,ZMYM6	NA,NA	11510,35735	-11510,-35735	35544963,35497569	35544964,35497568	+,-
	chr1_35630754_35630902	chr1	35630754	35630902	Distal (5-50 kbp)	2.17	4.54	SFPQ	NA	27843	27843	35658746	35658745	-
	chr1_36221157_36221305	chr1	36221157	36221305	Distal (5-50 kbp)	2.31	4.78	C1orf216,CLSPN	NA,NA	36367,14245	-36367,14245	36184790,36235551	36184789,36235550	-,-
	chr1_36888900_36889048	chr1	36888900	36889048	Distal (5-50 kbp)	2.02	4.91	LSM10,MRPS15,OSCP1,STK40	NA,NA,NA,NA	25340,40991,27037,37372	-25340,40991,27037,-37372	36863560,36930040,36916086,36851528	36863559,36930039,36916085,36851527	-,-,-,-
	chr1_38000137_38000285	chr1	38000137	38000285	Distal (5-50 kbp)	2.31	6.13	DNALI1,MEAF6,SNIP1	NA,NA,NA	22233,19717,19659	-22233,-19717,19659	38022519,37980420,38019945	38022520,37980419,38019944	+,-,-
	chr1_38071066_38071214	chr1	38071066	38071214	Distal (5-50 kbp)	2.46	4.91	DNALI1,GNL2,RSPO1	NA,NA,NA	48545,9480,29380	48545,-9480,29380	38022519,38061586,38100595	38022520,38061585,38100594	+,-,-
	chr1_38152550_38152698	chr1	38152550	38152698	Distal (5-50 kbp)	1.88	4.42	CDCA8	NA	5373	-5373	38158072	38158073	+
	chr1_38266104_38266252	chr1	38266104	38266252	Distal (5-50 kbp)	3.18	3.68	C1orf122,EPHA10,YRDC	NA,NA,NA	7219,35280,7612	-7219,-35280,7612	38273472,38230824,38273865	38273473,38230823,38273864	+,-,-
	chr1_38709203_38709351	chr1	38709203	38709351	Distal (5-50 kbp)	2.17	4.42	LINC01343	NA	28764	-28764	38680439	38680438	-
	chr1_40729614_40729762	chr1	40729614	40729762	Distal (5-50 kbp)	3.18	5.52	TMCO2,ZMPSTE24	NA,NA	16040,5891	16040,5891	40713572,40723721	40713573,40723722	+,+
	chr1_40840201_40840349	chr1	40840201	40840349	Distal (5-50 kbp)	3.18	15.7	SMAP2	NA	22121	-22121	40862471	40862472	+
	chr1_41962010_41962158	chr1	41962010	41962158	Distal (5-50 kbp)	4.34	30.05	EDN2	NA	11656	-11656	41950354	41950353	-
	chr1_42872751_42872899	chr1	42872751	42872899	Distal (5-50 kbp)	1.59	3.8	PPCS,RIMKLA,ZMYND12	NA,NA,NA	49264,26282,49038	-49264,26282,49038	42922164,42846467,42921938	42922165,42846468,42921937	+,+,-
	chr1_43390135_43390283	chr1	43390135	43390283	Distal (5-50 kbp)	4.48	18.64	SLC2A1-AS1,SLC2A1	NA,NA	34435,34563	-34435,34563	43424719,43424847	43424720,43424846	+,-
	chr1_43473264_43473412	chr1	43473264	43473412	Distal (5-50 kbp)	6.51	41.09	SLC2A1-AS1,SLC2A1	NA,NA	48543,48417	48543,-48417	43424719,43424847	43424720,43424846	+,-
	chr1_43474418_43474566	chr1	43474418	43474566	Distal (5-50 kbp)	3.9	12.02	SLC2A1-AS1,SLC2A1	NA,NA	49697,49571	49697,-49571	43424719,43424847	43424720,43424846	+,-
	chr1_43815055_43815203	chr1	43815055	43815203	Distal (5-50 kbp)	1.16	7.48	CDC20,ELOVL1,MED8,MPL,SZT2,TIE1	NA,NA,NA,NA,NA,NA	9421,18541,40279,11579,40351,48488	-9421,18541,40279,11579,-40351,48488	43824625,43833745,43855483,43803474,43855555,43766565	43824626,43833744,43855482,43803475,43855556,43766566	+,-,-,+,+,+
	chr1_44044605_44044753	chr1	44044605	44044753	Distal (5-50 kbp)	4.19	5.03	PTPRF	NA	48073	48073	43996530	43996531	+
	chr1_44705253_44705401	chr1	44705253	44705401	Distal (5-50 kbp)	3.47	5.15	DMAP1	NA	26127	26127	44679124	44679125	+
	chr1_44736653_44736801	chr1	44736653	44736801	Distal (5-50 kbp)	2.89	5.15	ERI3-IT1	NA	26698	-26698	44709955	44709954	-
	chr1_44870804_44870952	chr1	44870804	44870952	Distal (5-50 kbp)	1.88	7.6	ERI3,RNF220	NA,NA	49853,18542	-49853,-18542	44820951,44889495	44820950,44889496	-,+
	chr1_45196679_45196827	chr1	45196679	45196827	Distal (5-50 kbp)	4.19	10.55	KIF2C,RPS8	NA,NA	15205,44417	-15205,-44417	45212033,45241245	45212034,45241246	+,+
	chr1_45285444_45285592	chr1	45285444	45285592	Distal (5-50 kbp)	9.4	14.35	BEST4,BTBD19,PLK3,PTCH2,RPS8	NA,NA,NA,NA,NA	32018,11289,19546,23023,44197	-32018,11289,19546,23023,44197	45253426,45274153,45265896,45308616,45241245	45253425,45274154,45265897,45308615,45241246	-,+,+,-,+
	chr1_45799723_45799871	chr1	45799723	45799871	Distal (5-50 kbp)	2.46	4.78	HPDL,LINC01144,MUTYH,TOE1	NA,NA,NA,NA	7177,30140,5916,5469	7177,30140,5916,-5469	45792544,45769581,45805788,45805341	45792545,45769582,45805787,45805342	+,+,-,+
	chr1_45973949_45974097	chr1	45973949	45974097	Distal (5-50 kbp)	4.05	3.8	AKR1A1,CCDC163,MMACHC,PRDX1,TESK2	NA,NA,NA,NA,NA	42356,8198,8092,13512,17109	-42356,-8198,8092,13512,-17109	46016454,45965751,45965855,45987610,45956840	46016455,45965750,45965856,45987609,45956839	+,-,+,-,-
	chr1_46663456_46663604	chr1	46663456	46663604	Distal (5-50 kbp)	2.89	5.03	LURAP1,PIK3R3,POMGNT1,RAD54L,TSPAN1	NA,NA,NA,NA,NA	5400,21289,22372,49761,22706	-5400,-21289,22372,-49761,22706	46669005,46642167,46685977,46713366,46640748	46669006,46642166,46685976,46713367,46640749	+,-,-,+,+
	chr1_46664055_46664203	chr1	46664055	46664203	Distal (5-50 kbp)	2.6	5.15	PIK3R3,POMGNT1,RAD54L,TSPAN1	NA,NA,NA,NA	21888,21773,49162,23305	-21888,21773,-49162,23305	46642167,46685977,46713366,46640748	46642166,46685976,46713367,46640749	-,-,+,+
	chr1_46906141_46906289	chr1	46906141	46906289	Distal (5-50 kbp)	3.18	5.4	FAAH,FAAHP1,LINC01398	NA,NA,NA	46201,6641,9086	46201,6641,9086	46859938,46899498,46915376	46859939,46899499,46915375	+,+,-
	chr1_46951464_46951612	chr1	46951464	46951612	Distal (5-50 kbp)	4.05	5.52	DMBX1,LINC01398	NA,NA	21054,36088	-21054,-36088	46972667,46915376	46972668,46915375	+,-
	chr1_53807896_53808044	chr1	53807896	53808044	Distal (5-50 kbp)	4.48	4.91	LINC01771,LRP8	NA,NA	13990,14075	13990,-14075	53793904,53793821	53793905,53793820	+,-
	chr1_54694512_54694660	chr1	54694512	54694660	Distal (5-50 kbp)	2.17	5.89	CYB5RL,MRPL37,SSBP3-AS1	NA,NA,NA	28766,28671,7454	-28766,28671,-7454	54665746,54665839,54702115	54665745,54665840,54702116	-,+,+
	chr1_55007674_55007822	chr1	55007674	55007822	Distal (5-50 kbp)	1.88	5.52	ACOT11	NA	5983	-5983	55013806	55013807	+
	chr1_55008118_55008266	chr1	55008118	55008266	Distal (5-50 kbp)	2.02	6.87	ACOT11	NA	5539	-5539	55013806	55013807	+
	chr1_59221273_59221421	chr1	59221273	59221421	Distal (5-50 kbp)	2.02	11.9	JUN,LINC01135	NA,NA	28363,29400	28363,-29400	59249785,59250822	59249784,59250823	-,+
	chr1_61522884_61523032	chr1	61522884	61523032	Distal (5-50 kbp)	1.74	4.91	NFIA	NA	24946	-24946	61547979	61547980	+
	chr1_64059415_64059563	chr1	64059415	64059563	Distal (5-50 kbp)	2.02	21.59	DLEU2L,PGM1	NA,NA	44763,29322	44763,-29322	64014650,64088886	64014651,64088887	+,+
	chr1_64194289_64194437	chr1	64194289	64194437	Distal (5-50 kbp)	2.89	4.78	ROR1	NA	45251	-45251	64239689	64239690	+
	chr1_66975789_66975937	chr1	66975789	66975937	Distal (5-50 kbp)	2.17	5.03	SGIP1	NA	23700	-23700	66999638	66999639	+
	chr1_67820803_67820951	chr1	67820803	67820951	Distal (5-50 kbp)	3.47	4.66	IL12RB2	NA	47755	47755	67773046	67773047	+
	chr1_72720044_72720192	chr1	72720044	72720192	Distal (5-50 kbp)	1.16	3.93	NEGR1	NA	28084	28084	72748277	72748276	-
	chr1_84621962_84622110	chr1	84621962	84622110	Distal (5-50 kbp)	3.33	5.27	PRKACB	NA	25203	-25203	84647314	84647315	+
	chr1_95320074_95320222	chr1	95320074	95320222	Distal (5-50 kbp)	2.6	5.76	LINC01057,SLC44A3	NA,NA	34237,33973	-34237,33973	95285837,95286099	95285836,95286100	-,+
	chr1_100274346_100274494	chr1	100274346	100274494	Distal (5-50 kbp)	2.46	7.97	AGL,FRRS1	NA,NA	42035,42997	-42035,-42997	100316530,100231349	100316531,100231348	+,-
	chr1_100310895_100311043	chr1	100310895	100311043	Distal (5-50 kbp)	2.31	3.8	AGL	NA	5486	-5486	100316530	100316531	+
	chr1_109806275_109806423	chr1	109806275	109806423	Distal (5-50 kbp)	2.31	8.71	CELSR2,MYBPHL,PSRC1,SARS	NA,NA,NA,NA	13633,43239,19366,49759	13633,43239,19366,49759	109792640,109849663,109825790,109756514	109792641,109849662,109825789,109756515	+,-,-,+
	chr1_110162255_110162403	chr1	110162255	110162403	Distal (5-50 kbp)	1.88	5.52	AMPD2,GNAT2,GSTM2,GSTM4	NA,NA,NA,NA	5644,6550,48239,36293	-5644,-6550,-48239,-36293	110168048,110155705,110210643,110198697	110168049,110155704,110210644,110198698	+,-,+,+
	chr1_110996597_110996745	chr1	110996597	110996745	Distal (5-50 kbp)	2.31	3.8	CYMP-AS1,CYMP,LAMTOR5-AS1,LAMTOR5	NA,NA,NA,NA	36134,26641,46165,46051	36134,-26641,46165,-46051	111032880,111023387,110950430,110950546	111032879,111023388,110950431,110950545	-,+,+,-
	chr1_111158470_111158618	chr1	111158470	111158618	Distal (5-50 kbp)	2.46	5.27	KCNA2	NA	15477	15477	111174096	111174095	-
	chr1_113008805_113008953	chr1	113008805	113008953	Distal (5-50 kbp)	3.18	9.08	WNT2B	NA	42415	-42415	113051369	113051370	+
	chr1_144587667_144587815	chr1	144587667	144587815	Distal (5-50 kbp)	5.21	6.62	NBPF9	NA	27142	-27142	144614958	144614959	+
	chr1_144591087_144591235	chr1	144591087	144591235	Distal (5-50 kbp)	1.88	3.07	NBPF9	NA	23722	-23722	144614958	144614959	+
	chr1_145399252_145399400	chr1	145399252	145399400	Distal (5-50 kbp)	1.88	5.03	HFE2,LINC01719,TXNIP	NA,NA,NA	13789,16848,39945	-13789,-16848,-39945	145413190,145382404,145439346	145413191,145382403,145439347	+,-,+
	chr1_147735814_147735962	chr1	147735814	147735962	Distal (5-50 kbp)	6.51	13.25	LOC101927468	NA	16472	-16472	147719342	147719341	-
	chr1_148928173_148928321	chr1	148928173	148928321	Distal (5-50 kbp)	3.18	5.64	DRD5P2	NA	26327	26327	148901844	148901845	+
	chr1_153936611_153936759	chr1	153936611	153936759	Distal (5-50 kbp)	2.31	5.76	CRTC2,DENND4B,GATAD2B,JTB,RAB13	NA,NA,NA,NA,NA	5479,17457,41160,13691,22093	-5479,-17457,-41160,13691,22093	153931132,153919154,153895451,153950451,153958853	153931131,153919153,153895450,153950450,153958852	-,-,-,-,-
	chr1_154989981_154990129	chr1	154989981	154990129	Distal (5-50 kbp)	3.47	8.1	ADAM15,CKS1B,DCST1-AS1,DCST1,DCST2,EFNA4,FLAD1,SHC1,ZBTB7B	NA,NA,NA,NA,NA,NA,NA,NA,NA	33617,42862,46337,16151,16127,46082,34210,43022,14874	-33617,42862,46337,-16151,16127,-46082,34210,-43022,14874	155023747,154947117,155036467,155006281,155006257,155036212,154955769,154946959,154975105	155023748,154947118,155036466,155006282,155006256,155036213,154955770,154946958,154975106	+,+,-,+,-,+,+,-,+
	chr1_155057663_155057811	chr1	155057663	155057811	Distal (5-50 kbp)	2.89	24.78	ADAM15,DCST1-AS1,EFNA1,EFNA3,EFNA4	NA,NA,NA,NA,NA	33914,21196,42536,6314,21449	33914,-21196,-42536,6314,21449	155023747,155036467,155100348,155051347,155036212	155023748,155036466,155100349,155051348,155036213	+,-,+,+,+
	chr1_155291204_155291352	chr1	155291204	155291352	Distal (5-50 kbp)	4.19	6.01	CLK2,FDPS,HCN3,PKLR	NA,NA,NA,NA	47884,12498,43985,19979	-47884,12498,43985,-19979	155243320,155278704,155247217,155271225	155243319,155278705,155247218,155271224	-,+,+,-
	chr1_156020167_156020315	chr1	156020167	156020315	Distal (5-50 kbp)	3.33	5.15	MEX3A,RAB25,SSR2	NA,NA,NA	31473,10623,29409	31473,-10623,-29409	156051789,156030939,155990758	156051788,156030940,155990757	-,+,-
	chr1_156390634_156390782	chr1	156390634	156390782	Distal (5-50 kbp)	3.62	4.29	C1orf61	NA	8557	8557	156399340	156399339	-
	chr1_156609726_156609874	chr1	156609726	156609874	Distal (5-50 kbp)	3.33	6.99	GPATCH4,HAPLN2,LOC101928177,NAXE,NES	NA,NA,NA,NA,NA	38447,20639,18006,48167,37314	-38447,20639,-18006,48167,37314	156571279,156589085,156591720,156561557,156647189	156571278,156589086,156591719,156561558,156647188	-,+,-,+,-
	chr1_156629867_156630015	chr1	156629867	156630015	Distal (5-50 kbp)	4.48	11.16	BCAN,CRABP2,HAPLN2,LOC101928177,NES	NA,NA,NA,NA,NA	18126,45592,40780,38147,17173	18126,45592,40780,-38147,17173	156611739,156675608,156589085,156591720,156647189	156611740,156675607,156589086,156591719,156647188	+,-,+,-,-
	chr1_156783604_156783752	chr1	156783604	156783752	Distal (5-50 kbp)	2.89	5.52	INSRR,NTRK1,PRCC	NA,NA,NA	44959,46917,46329	44959,-46917,46329	156828712,156830670,156737273	156828711,156830671,156737274	-,+,+
	chr1_156821231_156821379	chr1	156821231	156821379	Distal (5-50 kbp)	3.04	4.54	INSRR,NTRK1,PEAR1,SH2D2A	NA,NA,NA,NA	7332,9290,42142,34591	7332,-9290,-42142,-34591	156828712,156830670,156863522,156786640	156828711,156830671,156863523,156786639	-,+,+,-
	chr1_156869770_156869918	chr1	156869770	156869918	Distal (5-50 kbp)	2.75	4.42	INSRR,LRRC71,NTRK1,PEAR1	NA,NA,NA,NA	41058,20504,39098,6246	-41058,-20504,39098,6246	156828712,156890423,156830670,156863522	156828711,156890424,156830671,156863523	-,+,+,+
	chr1_161008431_161008579	chr1	161008431	161008579	Distal (5-50 kbp)	2.89	5.4	ARHGAP30,F11R,USF1	NA,NA,NA	31180,17298,7189	31180,-17298,7189	161039760,160991133,161015769	161039759,160991132,161015768	-,-,-
	chr1_161053395_161053543	chr1	161053395	161053543	Distal (5-50 kbp)	3.18	4.42	ARHGAP30,DEDD,KLHDC9,NECTIN4,NIT1,PFDN2,USF1	NA,NA,NA,NA,NA,NA,NA	13635,48934,14636,5841,34363,34322,37626	-13635,48934,-14636,5841,-34363,34322,-37626	161039760,161102478,161068180,161059385,161087907,161087866,161015769	161039759,161102477,161068181,161059384,161087908,161087865,161015768	-,-,+,-,+,-,-
	chr1_161999868_162000016	chr1	161999868	162000016	Distal (5-50 kbp)	2.17	4.17	OLFML2B	NA	5613	-5613	161994255	161994254	-
	chr1_163031013_163031161	chr1	163031013	163031161	Distal (5-50 kbp)	2.31	4.17	RGS4	NA	10532	-10532	163041694	163041695	+
	chr1_167189388_167189536	chr1	167189388	167189536	Distal (5-50 kbp)	3.62	23.06	LINC01363	NA	24346	-24346	167165042	167165041	-
	chr1_167451016_167451164	chr1	167451016	167451164	Distal (5-50 kbp)	2.89	4.42	CD247	NA	36682	36682	167487847	167487846	-
	chr1_167549284_167549432	chr1	167549284	167549432	Distal (5-50 kbp)	1.74	3.43	CREG1	NA	26228	-26228	167523056	167523055	-
	chr1_168060459_168060607	chr1	168060459	168060607	Distal (5-50 kbp)	1.59	4.29	GPR161	NA	46297	46297	168106905	168106904	-
	chr1_168130380_168130528	chr1	168130380	168130528	Distal (5-50 kbp)	3.76	4.54	GPR161,TIPRL	NA,NA	23475,17553	-23475,-17553	168106905,168148082	168106904,168148083	-,+
	chr1_179066215_179066363	chr1	179066215	179066363	Distal (5-50 kbp)	3.33	4.42	TOR3A	NA	15102	15102	179051111	179051112	+
	chr1_180137250_180137398	chr1	180137250	180137398	Distal (5-50 kbp)	2.6	36.43	FLJ23867,QSOX1	NA,NA	29744,13281	-29744,13281	180167143,180123967	180167144,180123968	+,+
	chr1_180891151_180891299	chr1	180891151	180891299	Distal (5-50 kbp)	3.04	4.29	KIAA1614	NA	8837	8837	180882312	180882313	+
	chr1_181081594_181081742	chr1	181081594	181081742	Distal (5-50 kbp)	2.6	4.91	IER5	NA	23955	23955	181057637	181057638	+
	chr1_182070627_182070775	chr1	182070627	182070775	Distal (5-50 kbp)	2.17	3.31	ZNF648	NA	39780	-39780	182030847	182030846	-
	chr1_196866243_196866391	chr1	196866243	196866391	Distal (5-50 kbp)	2.46	4.66	CFHR2,CFHR4	NA,NA	46505,9098	-46505,9098	196912897,196857143	196912898,196857144	+,+
	chr1_200325924_200326072	chr1	200325924	200326072	Distal (5-50 kbp)	3.47	5.03	LINC00862	NA	16847	16847	200342920	200342919	-
	chr1_200615150_200615298	chr1	200615150	200615298	Distal (5-50 kbp)	1.74	4.17	DDX59,KIF14,LOC101929224	NA,NA,NA	23827,25288,23335	23827,-25288,-23335	200639126,200589862,200638634	200639125,200589861,200638635	-,-,+
	chr1_200629449_200629597	chr1	200629449	200629597	Distal (5-50 kbp)	3.04	3.56	DDX59,KIF14,LOC101929224	NA,NA,NA	9528,39587,9036	9528,-39587,-9036	200639126,200589862,200638634	200639125,200589861,200638635	-,-,+
	chr1_201038042_201038190	chr1	201038042	201038190	Distal (5-50 kbp)	1.88	4.17	CACNA1S,KIF21B	NA,NA	43503,45214	43503,-45214	201081694,200992828	201081693,200992827	-,-
	chr1_201123317_201123465	chr1	201123317	201123465	Distal (5-50 kbp)	3.18	7.73	CACNA1S,IGFN1,TMEM9	NA,NA,NA	41623,36486,17244	-41623,-36486,17244	201081694,201159952,201140710	201081693,201159953,201140709	-,+,-
	chr1_201265216_201265364	chr1	201265216	201265364	Distal (5-50 kbp)	1.88	6.01	PKP1	NA	12635	12635	201252579	201252580	+
	chr1_201301755_201301903	chr1	201301755	201301903	Distal (5-50 kbp)	4.19	4.17	PKP1,TNNT2	NA,NA	49174,44924	49174,44924	201252579,201346828	201252580,201346827	+,-
	chr1_201896789_201896937	chr1	201896789	201896937	Distal (5-50 kbp)	2.6	4.78	LMOD1,SHISA4,TIMM17A	NA,NA,NA	18778,38983,27680	18778,38983,-27680	201915716,201857804,201924618	201915715,201857805,201924619	-,+,+
	chr1_201977396_201977544	chr1	201977396	201977544	Distal (5-50 kbp)	2.75	7.48	RNPEP	NA	25629	25629	201951765	201951766	+
	chr1_201992184_201992332	chr1	201992184	201992332	Distal (5-50 kbp)	2.31	15.45	ELF3,RNPEP	NA,NA	12493,40417	12493,40417	201979689,201951765	201979690,201951766	+,+
	chr1_202026215_202026363	chr1	202026215	202026363	Distal (5-50 kbp)	2.6	7.36	ELF3	NA	46524	46524	201979689	201979690	+
	chr1_202054226_202054374	chr1	202054226	202054374	Distal (5-50 kbp)	2.46	19.75	GPR37L1	NA	37653	-37653	202092028	202092029	+
	chr1_202229163_202229311	chr1	202229163	202229311	Distal (5-50 kbp)	3.47	4.91	LGR6	NA	45879	45879	202183282	202183283	+
	chr1_202317733_202317881	chr1	202317733	202317881	Distal (5-50 kbp)	2.89	5.27	UBE2T	NA	6639	-6639	202311094	202311093	-
	chr1_202736520_202736668	chr1	202736520	202736668	Distal (5-50 kbp)	1.88	3.93	KDM5B	NA	41929	41929	202778598	202778597	-
	chr1_204176296_204176444	chr1	204176296	204176444	Distal (5-50 kbp)	2.31	7.11	GOLT1A,KISS1,REN	NA,NA,NA	6775,10677,40831	6775,-10677,-40831	204183220,204165619,204135465	204183219,204165618,204135464	-,-,-
	chr1_204955441_204955589	chr1	204955441	204955589	Distal (5-50 kbp)	4.05	4.42	NFASC	NA	42086	42086	204913353	204913354	+
	chr1_205048087_205048235	chr1	205048087	205048235	Distal (5-50 kbp)	3.76	4.42	CNTN2,RBBP5	NA,NA	35834,42914	35834,42914	205012251,205091150	205012252,205091149	+,-
	chr1_205419157_205419305	chr1	205419157	205419305	Distal (5-50 kbp)	3.04	7.97	BLACAT1,LEMD1	NA,NA	5908,27943	5908,-27943	205425214,205391214	205425213,205391213	-,-
	chr1_205555036_205555184	chr1	205555036	205555184	Distal (5-50 kbp)	3.47	4.54	ELK4,LOC284578,MFSD4A	NA,NA,NA	46815,29273,16923	46815,-29273,16923	205602000,205525763,205538111	205601999,205525762,205538112	-,-,+
	chr1_206765673_206765821	chr1	206765673	206765821	Distal (5-50 kbp)	1.59	4.42	DYRK3,EIF2D,RASSF5	NA,NA,NA	43058,20082,35180	-43058,20082,35180	206808880,206785904,206730491	206808881,206785903,206730492	+,-,+
	chr1_206848148_206848296	chr1	206848148	206848296	Distal (5-50 kbp)	3.33	4.29	DYRK3,MAPKAPK2	NA,NA	39266,10067	39266,-10067	206808880,206858364	206808881,206858365	+,+
	chr1_207193491_207193639	chr1	207193491	207193639	Distal (5-50 kbp)	2.02	7.24	C1orf116,FCAMR,PFKFB2,YOD1	NA,NA,NA,NA	12461,49521,32979,32685	12461,-49521,-32979,32685	207206101,207143970,207226619,207226325	207206100,207143969,207226620,207226324	-,-,+,-
	chr1_210547352_210547500	chr1	210547352	210547500	Distal (5-50 kbp)	4.19	7.6	HHAT	NA	44711	44711	210502639	210502640	+
	chr1_212185450_212185598	chr1	212185450	212185598	Distal (5-50 kbp)	2.17	6.26	DTL,INTS7	NA,NA	23295,23403	-23295,23403	212208894,212209002	212208895,212209001	+,-
	chr1_212732224_212732372	chr1	212732224	212732372	Distal (5-50 kbp)	2.46	5.76	LINC01740	NA	13187	13187	212719035	212719036	+
	chr1_213015302_213015450	chr1	213015302	213015450	Distal (5-50 kbp)	3.76	4.17	FLVCR1-AS1,FLVCR1,SPATA45	NA,NA,NA	16029,16145,5540	16029,-16145,5540	213031480,213031596,213020991	213031479,213031597,213020990	-,+,-
	chr1_213140310_213140458	chr1	213140310	213140458	Distal (5-50 kbp)	3.18	3.8	ANGEL2,VASH2	NA,NA	48392,16447	48392,16447	213188851,213123861	213188850,213123862	-,+
	chr1_218194153_218194301	chr1	218194153	218194301	Distal (5-50 kbp)	2.17	5.27	LINC01653	NA	22544	-22544	218216846	218216847	+
	chr1_222039186_222039334	chr1	222039186	222039334	Distal (5-50 kbp)	1.88	3.68	LINC01655	NA	25178	-25178	222014008	222014007	-
	chr1_225662913_225663061	chr1	225662913	225663061	Distal (5-50 kbp)	2.89	6.38	LBR	NA	46356	-46356	225616557	225616556	-
	chr1_228327876_228328024	chr1	228327876	228328024	Distal (5-50 kbp)	5.64	28.46	C1orf35,GJC2,IBA57,MRPL55	NA,NA,NA,NA	36713,9389,34225,30863	-36713,-9389,-34225,-30863	228291163,228337414,228362250,228297013	228291162,228337415,228362251,228297012	-,+,+,-
	chr1_228353301_228353449	chr1	228353301	228353449	Distal (5-50 kbp)	3.18	32.14	C1orf145,GJC2,GUK1,IBA57,OBSCN	NA,NA,NA,NA,NA	47915,15885,20896,8800,42380	47915,15885,20896,-8800,-42380	228401365,228337414,228332403,228362250,228395830	228401364,228337415,228332404,228362251,228395831	-,+,+,+,+
	chr1_228353765_228353913	chr1	228353765	228353913	Distal (5-50 kbp)	4.34	12.63	C1orf145,GJC2,GUK1,IBA57,OBSCN	NA,NA,NA,NA,NA	47451,16349,21360,8336,41916	47451,16349,21360,-8336,-41916	228401365,228337414,228332403,228362250,228395830	228401364,228337415,228332404,228362251,228395831	-,+,+,+,+
	chr1_228771267_228771415	chr1	228771267	228771415	Distal (5-50 kbp)	3.18	6.5	DUSP5P1	NA	9240	-9240	228780656	228780657	+
	chr1_229706274_229706422	chr1	229706274	229706422	Distal (5-50 kbp)	2.75	4.29	ABCB10	NA	11832	-11832	229694442	229694441	-
	chr1_229729908_229730056	chr1	229729908	229730056	Distal (5-50 kbp)	3.04	6.13	ABCB10,TAF5L,URB2	NA,NA,NA	35466,31737,31905	-35466,31737,-31905	229694442,229761794,229761962	229694441,229761793,229761963	-,-,+
	chr1_231981302_231981450	chr1	231981302	231981450	Distal (5-50 kbp)	1.74	4.29	DISC2	NA	27039	-27039	231954263	231954262	-
	chr1_234492520_234492668	chr1	234492520	234492668	Distal (5-50 kbp)	2.75	13.86	COA6	NA	16759	-16759	234509428	234509429	+
	chr1_234634973_234635121	chr1	234634973	234635121	Distal (5-50 kbp)	2.46	5.52	LINC01354,TARBP1	NA,NA	32403,20124	32403,-20124	234667525,234614849	234667524,234614848	-,-
	chr1_235147428_235147576	chr1	235147428	235147576	Distal (5-50 kbp)	3.04	6.62	LOC101927851	NA	47682	-47682	235099746	235099745	-
	chr1_235242896_235243044	chr1	235242896	235243044	Distal (5-50 kbp)	3.47	7.73	TOMM20	NA	49211	49211	235292256	235292255	-
	chr1_235252466_235252614	chr1	235252466	235252614	Distal (5-50 kbp)	2.46	4.05	TOMM20	NA	39641	39641	235292256	235292255	-
	chr1_235267606_235267754	chr1	235267606	235267754	Distal (5-50 kbp)	3.18	6.01	TOMM20	NA	24501	24501	235292256	235292255	-
	chr1_244560749_244560897	chr1	244560749	244560897	Distal (5-50 kbp)	1.01	4.05	C1orf100	NA	44811	44811	244515936	244515937	+
	chr1_245026510_245026658	chr1	245026510	245026658	Distal (5-50 kbp)	3.18	10.3	COX20	NA	27878	27878	244998630	244998631	+
	chr10_1217568_1217716	chr10	1217568	1217716	Distal (5-50 kbp)	2.46	4.17	LINC00200	NA	11859	11859	1205707	1205708	+
	chr10_3109660_3109808	chr10	3109660	3109808	Distal (5-50 kbp)	3.04	7.48	PFKP	NA	36991	-36991	3146800	3146801	+
	chr10_3111181_3111329	chr10	3111181	3111329	Distal (5-50 kbp)	3.04	12.39	PFKP	NA	35470	-35470	3146800	3146801	+
	chr10_3133237_3133385	chr10	3133237	3133385	Distal (5-50 kbp)	1.74	13.25	PFKP	NA	13414	-13414	3146800	3146801	+
	chr10_4713814_4713962	chr10	4713814	4713962	Distal (5-50 kbp)	1.01	4.54	LINC00704,LINC00705	NA,NA	6299,15465	6299,15465	4720262,4698347	4720261,4698348	-,+
	chr10_6172031_6172179	chr10	6172031	6172179	Distal (5-50 kbp)	2.02	3.8	RBM17	NA	40721	40721	6131308	6131309	+
	chr10_6341340_6341488	chr10	6341340	6341488	Distal (5-50 kbp)	2.6	16.68	LOC399715	NA	27017	-27017	6368506	6368507	+
	chr10_6356929_6357077	chr10	6356929	6357077	Distal (5-50 kbp)	2.6	5.03	LOC399715	NA	11428	-11428	6368506	6368507	+
	chr10_11917942_11918090	chr10	11917942	11918090	Distal (5-50 kbp)	2.46	9.08	PROSER2-AS1	NA	18618	18618	11936709	11936708	-
	chr10_13560244_13560392	chr10	13560244	13560392	Distal (5-50 kbp)	2.75	3.68	BEND7	NA	15268	-15268	13544976	13544975	-
	chr10_17660339_17660487	chr10	17660339	17660487	Distal (5-50 kbp)	2.31	5.4	STAM-AS1,STAM	NA,NA	25429,25635	25429,-25635	17685917,17686123	17685916,17686124	-,+
	chr10_28792218_28792366	chr10	28792218	28792366	Distal (5-50 kbp)	1.88	3.93	WAC-AS1,WAC	NA,NA	28916,30053	28916,-30053	28821283,28822420	28821282,28822421	-,+
	chr10_33584308_33584456	chr10	33584308	33584456	Distal (5-50 kbp)	1.59	3.93	NRP1	NA	39376	39376	33623833	33623832	-
	chr10_43951109_43951257	chr10	43951109	43951257	Distal (5-50 kbp)	3.47	9.44	HNRNPF,ZNF487	NA,NA	46413,18534	-46413,18534	43904696,43932573	43904695,43932574	-,+
	chr10_64555696_64555844	chr10	64555696	64555844	Distal (5-50 kbp)	2.17	4.29	ADO,EGR2	NA,NA	8670,23082	-8670,23082	64564515,64578927	64564516,64578926	+,-
	chr10_69644183_69644331	chr10	69644183	69644331	Distal (5-50 kbp)	1.3	5.4	DNAJC12,SIRT1	NA,NA	46246,6827	-46246,-6827	69597937,69651159	69597936,69651160	-,+
	chr10_70360276_70360424	chr10	70360276	70360424	Distal (5-50 kbp)	2.6	5.76	TET1	NA	40158	40158	70320116	70320117	+
	chr10_72338354_72338502	chr10	72338354	72338502	Distal (5-50 kbp)	4.48	7.36	PRF1	NA	24028	24028	72362531	72362530	-
	chr10_72554990_72555138	chr10	72554990	72555138	Distal (5-50 kbp)	2.89	4.54	SGPL1,TBATA	NA,NA	20564,9815	-20564,-9815	72575703,72545175	72575704,72545174	+,-
	chr10_72685526_72685674	chr10	72685526	72685674	Distal (5-50 kbp)	1.88	4.29	LOC105378349,PCBD1	NA,NA	13134,36983	-13134,-36983	72698809,72648543	72698810,72648542	+,-
	chr10_73061830_73061978	chr10	73061830	73061978	Distal (5-50 kbp)	2.17	4.66	SLC29A3	NA	17030	-17030	73079009	73079010	+
	chr10_74020755_74020903	chr10	74020755	74020903	Distal (5-50 kbp)	3.9	37.17	ANAPC16,ASCC1,DDIT4	NA,NA,NA	44996,43863,12772	44996,-43863,-12772	73975757,73976892,74033676	73975758,73976891,74033677	+,-,+
	chr10_74057151_74057299	chr10	74057151	74057299	Distal (5-50 kbp)	4.05	7.85	DDIT4	NA	23473	23473	74033676	74033677	+
	chr10_74081992_74082140	chr10	74081992	74082140	Distal (5-50 kbp)	2.17	25.51	DDIT4,DNAJB12	NA,NA	48314,32766	48314,32766	74033676,74114907	74033677,74114906	+,-
	chr10_75197751_75197899	chr10	75197751	75197899	Distal (5-50 kbp)	3.62	4.54	ANXA7	NA	23908	-23908	75173843	75173842	-
	chr10_75491898_75492046	chr10	75491898	75492046	Distal (5-50 kbp)	3.04	4.29	AGAP5,CHCHD1,FUT11,SEC24C	NA,NA,NA,NA	34344,49760,40001,12083	-34344,-49760,-40001,-12083	75457554,75541807,75532048,75504130	75457553,75541808,75532049,75504131	-,+,+,+
	chr10_80839614_80839762	chr10	80839614	80839762	Distal (5-50 kbp)	1.16	4.42	ZMIZ1-AS1,ZMIZ1	NA,NA	12409,10821	-12409,10821	80827205,80828791	80827204,80828792	-,+
	chr10_81224065_81224213	chr10	81224065	81224213	Distal (5-50 kbp)	3.18	4.29	EIF5AL1,LOC729815,ZCCHC24	NA,NA,NA	48142,46524,18682	-48142,46524,-18682	81272356,81270738,81205383	81272357,81270737,81205382	+,-,-
	chr10_86055771_86055919	chr10	86055771	86055919	Distal (5-50 kbp)	1.74	4.66	LINC00858	NA	16034	16034	86039735	86039736	+
	chr10_88794728_88794876	chr10	88794728	88794876	Distal (5-50 kbp)	2.17	4.42	FAM25A	NA	14681	14681	88780045	88780046	+
	chr10_89671805_89671953	chr10	89671805	89671953	Distal (5-50 kbp)	3.18	4.66	KLLN,PTEN	NA,NA	48611,48609	-48611,48609	89623194,89623194	89623193,89623195	-,+
	chr10_95604683_95604831	chr10	95604683	95604831	Distal (5-50 kbp)	2.02	4.05	SLC35G1	NA	48894	-48894	95653726	95653727	+
	chr10_95610812_95610960	chr10	95610812	95610960	Distal (5-50 kbp)	3.47	4.17	SLC35G1	NA	42765	-42765	95653726	95653727	+
	chr10_96974660_96974808	chr10	96974660	96974808	Distal (5-50 kbp)	3.04	4.05	ACSM6	NA	20702	20702	96953956	96953957	+
	chr10_96988833_96988981	chr10	96988833	96988981	Distal (5-50 kbp)	3.33	11.78	ACSM6	NA	34875	34875	96953956	96953957	+
	chr10_97483063_97483211	chr10	97483063	97483211	Distal (5-50 kbp)	2.17	4.17	ENTPD1,TCTN3	NA,NA	32460,29163	-32460,-29163	97515672,97453900	97515673,97453899	+,-
	chr10_97989390_97989538	chr10	97989390	97989538	Distal (5-50 kbp)	2.17	6.99	BLNK	NA	41794	41794	98031333	98031332	-
	chr10_98932910_98933058	chr10	98932910	98933058	Distal (5-50 kbp)	1.88	4.54	SLIT1	NA	12624	12624	98945683	98945682	-
	chr10_99411630_99411778	chr10	99411630	99411778	Distal (5-50 kbp)	0.87	4.78	AVPI1,MORN4,PI4K2A	NA,NA,NA	35236,17717,11186	35236,-17717,11186	99447015,99393913,99400442	99447014,99393912,99400443	-,-,+
	chr10_99629314_99629462	chr10	99629314	99629462	Distal (5-50 kbp)	2.17	11.9	GOLGA7B,LINC00866	NA,NA	19318,19759	19318,-19759	99609994,99609555	99609995,99609554	+,-
	chr10_101882159_101882307	chr10	101882159	101882307	Distal (5-50 kbp)	4.19	6.26	CPN1	NA	40517	-40517	101841642	101841641	-
	chr10_101974755_101974903	chr10	101974755	101974903	Distal (5-50 kbp)	3.04	4.66	CHUK,ERLIN1	NA,NA	14463,28941	14463,-28941	101989367,101945814	101989366,101945813	-,-
	chr10_102328783_102328931	chr10	102328783	102328931	Distal (5-50 kbp)	4.63	5.03	HIF1AN,NDUFB8,SEC31B	NA,NA,NA	33141,39103,49188	33141,-39103,-49188	102295640,102289680,102279595	102295641,102289679,102279594	+,-,-
	chr10_102482312_102482460	chr10	102482312	102482460	Distal (5-50 kbp)	4.48	6.87	PAX2	NA	23006	-23006	102505467	102505468	+
	chr10_102772690_102772838	chr10	102772690	102772838	Distal (5-50 kbp)	2.6	15.95	LZTS2,MRPL43,PDZD7,SEMA4G,SFXN3,TWNK	NA,NA,NA,NA,NA,NA	10435,25418,18075,40403,18156,25396	10435,-25418,18075,40403,-18156,25396	102762253,102747272,102790914,102732285,102790995,102747292	102762254,102747271,102790913,102732286,102790996,102747293	+,-,-,+,+,+
	chr10_103152887_103153035	chr10	103152887	103153035	Distal (5-50 kbp)	5.35	5.27	BTRC	NA	39096	39096	103113789	103113790	+
	chr10_103444015_103444163	chr10	103444015	103444163	Distal (5-50 kbp)	4.19	4.29	FBXW4	NA	10888	10888	103455052	103455051	-
	chr10_103590412_103590560	chr10	103590412	103590560	Distal (5-50 kbp)	4.19	28.21	KCNIP2-AS1,KCNIP2,MGEA5,NPM3	NA,NA,NA,NA	11586,13116,12190,47242	11586,13116,-12190,-47242	103578824,103603677,103578222,103543170	103578825,103603676,103578221,103543169	+,-,-,-
	chr10_103989673_103989821	chr10	103989673	103989821	Distal (5-50 kbp)	4.77	18.03	GBF1,PITX3	NA,NA	15432,11409	-15432,11409	104005254,104001231	104005255,104001230	+,-
	chr10_104159362_104159510	chr10	104159362	104159510	Distal (5-50 kbp)	5.64	45.51	CUEDC2,FBXL15,PSD	NA,NA,NA	32912,20059,20180	32912,-20059,20180	104192423,104179570,104179691	104192422,104179571,104179690	-,+,-
	chr10_104306557_104306705	chr10	104306557	104306705	Distal (5-50 kbp)	4.48	5.64	ACTR1A,SUFU	NA,NA	44045,42837	-44045,42837	104262512,104263718	104262511,104263719	-,+
	chr10_105572282_105572430	chr10	105572282	105572430	Distal (5-50 kbp)	3.47	6.01	SH3PXD2A	NA	42733	42733	105615164	105615163	-
	chr10_105655247_105655395	chr10	105655247	105655395	Distal (5-50 kbp)	6.8	9.94	SH3PXD2A,STN1	NA,NA	40083,22649	-40083,22649	105615164,105678045	105615163,105678044	-,-
	chr10_105672395_105672543	chr10	105672395	105672543	Distal (5-50 kbp)	4.05	5.89	STN1	NA	5501	5501	105678045	105678044	-
	chr10_106381835_106381983	chr10	106381835	106381983	Distal (5-50 kbp)	1.88	4.78	SORCS3-AS1,SORCS3	NA,NA	43990,18874	43990,-18874	106425974,106400858	106425973,106400859	-,+
	chr10_107882911_107883059	chr10	107882911	107883059	Distal (5-50 kbp)	1.16	4.66	LOC105378470	NA	16862	-16862	107899922	107899923	+
	chr10_111969791_111969939	chr10	111969791	111969939	Distal (5-50 kbp)	3.62	29.93	MXI1	NA	15821	-15821	111985761	111985762	+
	chr10_112293573_112293721	chr10	112293573	112293721	Distal (5-50 kbp)	3.18	3.93	DUSP5,SMC3	NA,NA	35947,33726	35947,-33726	112257624,112327448	112257625,112327449	+,+
	chr10_112313142_112313290	chr10	112313142	112313290	Distal (5-50 kbp)	3.47	5.27	SMC3	NA	14157	-14157	112327448	112327449	+
	chr10_112337821_112337969	chr10	112337821	112337969	Distal (5-50 kbp)	4.92	6.26	SMC3	NA	10371	10371	112327448	112327449	+
	chr10_112684543_112684691	chr10	112684543	112684691	Distal (5-50 kbp)	2.75	5.4	BBIP1,SHOC2	NA,NA	5419,5241	-5419,5241	112679124,112679300	112679123,112679301	-,+
	chr10_114230573_114230721	chr10	114230573	114230721	Distal (5-50 kbp)	4.34	5.27	VTI1A,ZDHHC6	NA,NA	23826,23856	23826,-23856	114206745,114206717	114206746,114206716	+,-
	chr10_116549610_116549758	chr10	116549610	116549758	Distal (5-50 kbp)	3.04	3.68	ABLIM1,FAM160B1,LOC101927692	NA,NA,NA	21626,31743,25062	-21626,-31743,25062	116527984,116581502,116524546	116527983,116581503,116524547	-,+,+
	chr10_118153614_118153762	chr10	118153614	118153762	Distal (5-50 kbp)	4.63	4.54	PNLIPRP3	NA	33660	-33660	118187423	118187424	+
	chr10_118577319_118577467	chr10	118577319	118577467	Distal (5-50 kbp)	3.9	5.76	ENO4,HSPA12A	NA,NA	31554,31820	-31554,31820	118609022,118609288	118609023,118609287	+,-
	chr10_119050531_119050679	chr10	119050531	119050679	Distal (5-50 kbp)	2.89	5.15	SLC18A2	NA	49946	49946	119000583	119000584	+
	chr10_119852254_119852402	chr10	119852254	119852402	Distal (5-50 kbp)	3.47	5.89	CASC2,RAB11FIP2	NA,NA	45921,45859	45921,-45859	119806331,119806395	119806332,119806394	+,-
	chr10_120499458_120499606	chr10	120499458	120499606	Distal (5-50 kbp)	4.63	5.03	CACUL1	NA	15151	15151	120514758	120514757	-
	chr10_123728513_123728661	chr10	123728513	123728661	Distal (5-50 kbp)	4.77	6.01	ATE1-AS1,ATE1,NSMCE4A	NA,NA,NA	40685,40935,6081	40685,-40935,6081	123687826,123687578,123734743	123687827,123687577,123734742	+,-,-
	chr10_124419282_124419430	chr10	124419282	124419430	Distal (5-50 kbp)	2.89	4.66	C10orf120	NA	39907	39907	124459338	124459337	-
	chr10_124438013_124438161	chr10	124438013	124438161	Distal (5-50 kbp)	5.06	6.5	C10orf120	NA	21176	21176	124459338	124459337	-
	chr10_124537073_124537221	chr10	124537073	124537221	Distal (5-50 kbp)	2.6	4.05	DMBT1P1	NA	20862	20862	124516209	124516210	+
	chr10_124753445_124753593	chr10	124753445	124753593	Distal (5-50 kbp)	3.47	5.27	ACADSB,C10orf88,IKZF5,PSTK	NA,NA,NA,NA	14834,39526,14772,13888	-14834,-39526,14772,13888	124768428,124713919,124768366,124739555	124768429,124713918,124768365,124739556	+,-,-,+
	chr10_129326297_129326445	chr10	129326297	129326445	Distal (5-50 kbp)	2.17	4.29	NPS	NA	21166	-21166	129347612	129347613	+
	chr10_129875810_129875958	chr10	129875810	129875958	Distal (5-50 kbp)	6.65	7.11	AS-PTPRE,MKI67,PTPRE	NA,NA,NA	15121,48509,29996	-15121,48509,29996	129860689,129924468,129845812	129860688,129924467,129845813	-,-,+
	chr10_135143363_135143511	chr10	135143363	135143511	Distal (5-50 kbp)	1.3	5.03	CALY,ECHS1,FUOM,PAOX,PRAP1,TUBGCP2,ZNF511	NA,NA,NA,NA,NA,NA,NA	6975,43396,28017,49228,17331,17522,20969	6975,43396,28017,-49228,-17331,-17522,20969	135150487,135186908,135171529,135192740,135160843,135125841,135122392	135150486,135186907,135171528,135192741,135160844,135125840,135122393	-,-,-,+,+,-,+
	chr11_189869_190017	chr11	189869	190017	Distal (5-50 kbp)	7.23	14.11	BET1L,ODF3,PSMD13,RIC8A,SIRT3	NA,NA,NA,NA,NA	17404,6742,46789,17492,46344	17404,-6742,-46789,-17492,46344	207422,196760,236807,207510,236362	207421,196761,236808,207511,236361	-,+,+,+,-
	chr11_259512_259660	chr11	259512	259660	Distal (5-50 kbp)	1.88	3.68	NLRP6,PGGHG,PSMD13,SIRT3	NA,NA,NA,NA	18908,29476,22703,23150	-18908,-29476,22703,-23150	278569,289137,236807,236362	278570,289138,236808,236361	+,+,+,-
	chr11_326650_326798	chr11	326650	326798	Distal (5-50 kbp)	3.76	4.91	B4GALNT4,NLRP6,PGGHG	NA,NA,NA	42995,48079,37511	-42995,48079,37511	369794,278569,289137	369795,278570,289138	+,+,+
	chr11_518562_518710	chr11	518562	518710	Distal (5-50 kbp)	2.6	7.85	HRAS,LMNTD2,LRRC56,MIR210HG,RASSF7,RNH1	NA,NA,NA,NA,NA,NA	16856,42068,18810,49746,42738,11279	16856,42068,-18810,49746,-42738,-11279	535567,560779,537521,568457,561449,507283	535566,560778,537522,568456,561450,507282	-,-,+,-,+,-
	chr11_594243_594391	chr11	594243	594391	Distal (5-50 kbp)	2.17	3.93	CDHR5,DRD4,IRF7,LMNTD2,LOC143666,MIR210HG,PHRF1,RASSF7	NA,NA,NA,NA,NA,NA,NA,NA	30675,42912,21607,33464,18358,25786,17796,32792	30675,-42912,21607,-33464,-18358,-25786,17796,32792	625067,637304,615999,560779,575885,568457,576445,561449	625066,637305,615998,560778,575884,568456,576446,561450	-,+,-,-,-,-,+,+
	chr11_783671_783819	chr11	783671	783819	Distal (5-50 kbp)	3.18	7.85	CD151,CEND1,CRACR2B,LOC171391,PANO1,PDDC1,PIDD1,PNPLA2,RPLP2,SLC25A22,TALDO1	NA,NA,NA,NA,NA,NA,NA,NA,NA,NA,NA	49131,6306,44439,6092,13690,6169,21430,35080,26115,14449,36238	-49131,6306,-44439,6092,-13690,-6169,21430,-35080,-26115,14449,36238	832951,790126,828259,777577,797510,777502,805250,818900,809935,798269,747431	832952,790125,828260,777578,797511,777501,805249,818901,809936,798268,747432	+,-,+,+,+,-,-,+,+,-,+
	chr11_863461_863609	chr11	863461	863609	Distal (5-50 kbp)	2.89	5.52	CD151,CRACR2B,PNPLA2,POLR2L,TSPAN4	NA,NA,NA,NA,NA	30508,35200,44559,20932,19014	30508,35200,44559,-20932,19014	832951,828259,818900,842529,844445	832952,828260,818901,842528,844446	+,+,+,-,+
	chr11_1393548_1393696	chr11	1393548	1393696	Distal (5-50 kbp)	2.89	5.03	BRSK2	NA	38684	-38684	1432381	1432382	+
	chr11_1661960_1662108	chr11	1661960	1662108	Distal (5-50 kbp)	3.04	5.27	FAM99A,FAM99B	NA,NA	24719,44750	-24719,44750	1686828,1706859	1686829,1706858	+,-
	chr11_2341235_2341383	chr11	2341235	2341383	Distal (5-50 kbp)	3.33	4.91	ASCL2,C11orf21,TSPAN32	NA,NA,NA	49053,16956,17991	-49053,-16956,17991	2292182,2324279,2323242	2292181,2324278,2323243	-,-,+
	chr11_2909671_2909819	chr11	2909671	2909819	Distal (5-50 kbp)	2.75	11.78	KCNQ1-AS1,KCNQ1DN,SLC22A18,SLC22A18AS	NA,NA,NA,NA	26872,18407,13829,15355	-26872,18407,-13829,15355	2882799,2891262,2923649,2925175	2882798,2891263,2923650,2925174	-,+,+,-
	chr11_2911949_2912097	chr11	2911949	2912097	Distal (5-50 kbp)	4.05	24.78	KCNQ1-AS1,KCNQ1DN,SLC22A18,SLC22A18AS	NA,NA,NA,NA	29150,20685,11551,13077	-29150,20685,-11551,13077	2882799,2891262,2923649,2925175	2882798,2891263,2923650,2925174	-,+,+,-
	chr11_3107831_3107979	chr11	3107831	3107979	Distal (5-50 kbp)	4.34	5.4	CARS	NA	29150	-29150	3078681	3078680	-
	chr11_3444215_3444363	chr11	3444215	3444363	Distal (5-50 kbp)	1.59	5.03	TSSC2,ZNF195	NA,NA	42023,43763	42023,-43763	3402190,3400452	3402191,3400451	+,-
	chr11_3772413_3772561	chr11	3772413	3772561	Distal (5-50 kbp)	3.18	4.66	NUP98	NA	46460	46460	3819022	3819021	-
	chr11_3831855_3832003	chr11	3831855	3832003	Distal (5-50 kbp)	2.75	6.13	NUP98,RHOG,STIM1	NA,NA,NA	12833,30209,44928	-12833,30209,-44928	3819022,3862213,3876932	3819021,3862212,3876933	-,-,+
	chr11_4115883_4116031	chr11	4115883	4116031	Distal (5-50 kbp)	2.02	6.26	RRM1	NA	21275	-21275	4137307	4137308	+
	chr11_6631941_6632089	chr11	6631941	6632089	Distal (5-50 kbp)	1.74	3.8	DCHS1,ILK,RRP8,TPP1	NA,NA,NA,NA	44990,6900,7061,8602	44990,6900,-7061,8602	6677080,6625039,6624880,6640692	6677079,6625040,6624879,6640691	-,+,-,-
	chr11_9587785_9587933	chr11	9587785	9587933	Distal (5-50 kbp)	1.88	4.29	WEE1	NA	8299	-8299	9596233	9596234	+
	chr11_9635729_9635877	chr11	9635729	9635877	Distal (5-50 kbp)	2.6	9.32	SWAP70,WEE1	NA,NA	49745,39494	-49745,39494	9685623,9596233	9685624,9596234	+,+
	chr11_10691223_10691371	chr11	10691223	10691371	Distal (5-50 kbp)	2.6	5.03	MRVI1	NA	24163	24163	10715535	10715534	-
	chr11_12006672_12006820	chr11	12006672	12006820	Distal (5-50 kbp)	3.9	4.91	DKK3,LOC105376554	NA,NA	24096,45600	24096,-45600	12030917,12052421	12030916,12052422	-,+
	chr11_12222570_12222718	chr11	12222570	12222718	Distal (5-50 kbp)	2.75	4.42	MICAL2	NA	38943	38943	12183625	12183626	+
	chr11_14542043_14542191	chr11	14542043	14542191	Distal (5-50 kbp)	5.21	25.51	COPB1	NA	20602	-20602	14521441	14521440	-
	chr11_31857223_31857371	chr11	31857223	31857371	Distal (5-50 kbp)	3.18	4.91	DKFZp686K1684,PAUPAR,PAX6	NA,NA,NA	19108,9108,17714	19108,9108,-17714	31838113,31848113,31839509	31838114,31848114,31839508	+,+,-
	chr11_33873987_33874135	chr11	33873987	33874135	Distal (5-50 kbp)	2.17	5.27	LMO2	NA	39700	39700	33913836	33913835	-
	chr11_45832703_45832851	chr11	45832703	45832851	Distal (5-50 kbp)	1.74	4.91	CRY2,SLC35C1	NA,NA	36104,6061	-36104,6061	45868956,45826640	45868957,45826641	+,+
	chr11_46920207_46920355	chr11	46920207	46920355	Distal (5-50 kbp)	2.31	4.54	C11orf49,LRP4	NA,NA	37883,19817	-37883,19817	46958239,46940173	46958240,46940172	+,-
	chr11_47189703_47189851	chr11	47189703	47189851	Distal (5-50 kbp)	2.75	5.64	ARFGAP2,DDB2,PACSIN3	NA,NA,NA	8824,46640,18158	8824,-46640,18158	47198676,47236492,47208010	47198675,47236493,47208009	-,+,-
	chr11_47437677_47437825	chr11	47437677	47437825	Distal (5-50 kbp)	3.47	5.4	PSMC3,RAPSN,SLC39A13,SPI1	NA,NA,NA,NA	10198,32904,7625,37550	10198,32904,7625,-37550	47448024,47470730,47430050,47400127	47448023,47470729,47430051,47400126	-,-,+,-
	chr11_48040499_48040647	chr11	48040499	48040647	Distal (5-50 kbp)	3.18	4.42	PTPRJ	NA	38388	38388	48002109	48002110	+
	chr11_61335082_61335230	chr11	61335082	61335230	Distal (5-50 kbp)	3.33	9.81	LOC101927495,RPLP0P2,SYT7	NA,NA,NA	20734,47276,13113	-20734,-47276,13113	61355965,61382507,61348344	61355966,61382508,61348343	+,+,-
	chr11_61854711_61854859	chr11	61854711	61854859	Distal (5-50 kbp)	2.02	4.05	INCENP	NA	36584	-36584	61891444	61891445	+
	chr11_62267905_62268053	chr11	62267905	62268053	Distal (5-50 kbp)	3.33	22.2	AHNAK	NA	46278	46278	62314332	62314331	-
	chr11_63422672_63422820	chr11	63422672	63422820	Distal (5-50 kbp)	2.17	4.29	ATL3,PLA2G16,RTN3	NA,NA,NA	16625,40731,26100	16625,-40731,-26100	63439446,63381941,63448921	63439445,63381940,63448922	-,-,+
	chr11_64885014_64885162	chr11	64885014	64885162	Distal (5-50 kbp)	5.06	6.75	CDCA5,SYVN1,TM7SF2,VPS51,ZFPL1	NA,NA,NA,NA,NA	33399,16840,5687,21426,33319	-33399,16840,5687,21426,33319	64851615,64902003,64879325,64863586,64851693	64851614,64902002,64879326,64863587,64851694	-,-,+,+,+
	chr11_64984816_64984964	chr11	64984816	64984964	Distal (5-50 kbp)	3.04	4.05	CAPN1,POLA2,SPDYC	NA,NA,NA	35511,44357,47108	35511,-44357,47108	64949303,65029322,64937706	64949304,65029323,64937707	+,+,+
	chr11_65259146_65259294	chr11	65259146	65259294	Distal (5-50 kbp)	1.16	4.05	MALAT1,SCYL1,TALAM1	NA,NA,NA	5913,33252,15608	-5913,-33252,15608	65265208,65292547,65274903	65265209,65292548,65274902	+,+,-
	chr11_65585365_65585513	chr11	65585365	65585513	Distal (5-50 kbp)	1.88	11.53	AP5B1,CFL1,MUS81,OVOL1-AS1,OVOL1,SNX32	NA,NA,NA,NA,NA,NA	37303,40290,42357,27026,30859,15895	-37303,40290,-42357,-27026,30859,-15895	65548062,65625804,65627871,65558339,65554504,65601409	65548061,65625803,65627872,65558338,65554505,65601410	-,-,+,-,+,+
	chr11_65658669_65658817	chr11	65658669	65658817	Distal (5-50 kbp)	20.53	42.44	C11orf68,CFL1,CTSW,DRAP1,EFEMP2,FOSL1,MUS81	NA,NA,NA,NA,NA,NA,NA	27713,32865,11384,27909,18264,9179,30796	27713,-32865,11384,-27909,-18264,9179,30796	65686531,65625804,65647283,65686727,65640405,65667997,65627871	65686530,65625803,65647284,65686728,65640404,65667996,65627872	-,-,+,+,-,-,+
	chr11_65659321_65659469	chr11	65659321	65659469	Distal (5-50 kbp)	15.47	43.42	C11orf68,CFL1,CTSW,DRAP1,EFEMP2,FOSL1,MUS81	NA,NA,NA,NA,NA,NA,NA	27061,33517,12036,27257,18916,8527,31448	27061,-33517,12036,-27257,-18916,8527,31448	65686531,65625804,65647283,65686727,65640405,65667997,65627871	65686530,65625803,65647284,65686728,65640404,65667996,65627872	-,-,+,+,-,-,+
	chr11_65683363_65683511	chr11	65683363	65683511	Distal (5-50 kbp)	3.62	8.71	CTSW,EFEMP2,FIBP,FOSL1,SART1,TSGA10IP	NA,NA,NA,NA,NA,NA	36078,42958,27353,15366,45647,29602	36078,-42958,-27353,-15366,-45647,-29602	65647283,65640405,65656010,65667997,65729159,65713114	65647284,65640404,65656009,65667996,65729160,65713115	+,-,-,-,+,+
	chr11_66654333_66654481	chr11	66654333	66654481	Distal (5-50 kbp)	3.04	5.52	LRFN4,RCE1	NA,NA	29456,43449	29456,43449	66624875,66610882	66624876,66610883	+,+
	chr11_66659781_66659929	chr11	66659781	66659929	Distal (5-50 kbp)	2.46	7.36	LRFN4,RCE1	NA,NA	34904,48897	34904,48897	66624875,66610882	66624876,66610883	+,+
	chr11_67174618_67174766	chr11	67174618	67174766	Distal (5-50 kbp)	2.46	4.91	CABP4,CARNS1,CLCF1,CORO1B,PPP1CA,PTPRCAP,RAD9A,RPS6KB2	NA,NA,NA,NA,NA,NA,NA,NA	48050,8381,32970,36525,5242,30386,13841,21167	-48050,-8381,-32970,36525,-5242,30386,13841,-21167	67222817,67183148,67141648,67211292,67169376,67205153,67160775,67195934	67222818,67183149,67141647,67211291,67169375,67205152,67160776,67195935	+,+,-,-,-,-,+,+
	chr11_68021940_68022088	chr11	68021940	68022088	Distal (5-50 kbp)	2.46	5.27	C11orf24,KMT5B	NA,NA	17380,40701	17380,-40701	68039469,67981239	68039468,67981238	-,-
	chr11_68616113_68616261	chr11	68616113	68616261	Distal (5-50 kbp)	2.31	4.66	CPT1A	NA	6714	-6714	68609399	68609398	-
	chr11_68622987_68623135	chr11	68622987	68623135	Distal (5-50 kbp)	3.47	6.99	CPT1A,IGHMBP2,MRPL21	NA,NA,NA	13588,48182,48167	-13588,-48182,48167	68609399,68671318,68671303	68609398,68671319,68671302	-,+,-
	chr11_68660215_68660363	chr11	68660215	68660363	Distal (5-50 kbp)	1.16	3.56	IGHMBP2,MRPL21	NA,NA	10954,10939	-10954,10939	68671318,68671303	68671319,68671302	+,-
	chr11_68747916_68748064	chr11	68747916	68748064	Distal (5-50 kbp)	2.75	4.78	MRGPRF-AS1,MRGPRF	NA,NA	31756,32785	-31756,32785	68779821,68780850	68779822,68780849	+,-
	chr11_69285608_69285756	chr11	69285608	69285756	Distal (5-50 kbp)	3.33	4.78	LINC01488,LOC102724265	NA,NA	14571,45168	-14571,45168	69300328,69240438	69300329,69240439	+,+
	chr11_69453069_69453217	chr11	69453069	69453217	Distal (5-50 kbp)	1.88	6.99	ORAOV1	NA	36947	36947	69490165	69490164	-
	chr11_69469934_69470082	chr11	69469934	69470082	Distal (5-50 kbp)	6.07	7.85	CCND1,FGF19,ORAOV1	NA,NA,NA	14060,49023,20082	14060,49023,20082	69455872,69519106,69490165	69455873,69519105,69490164	+,-,-
	chr11_69546212_69546360	chr11	69546212	69546360	Distal (5-50 kbp)	3.62	4.91	FGF19,FGF4	NA,NA	27106,43810	-27106,43810	69519106,69590171	69519105,69590170	-,-
	chr11_69561112_69561260	chr11	69561112	69561260	Distal (5-50 kbp)	1.16	5.52	FGF19,FGF4	NA,NA	42006,28910	-42006,28910	69519106,69590171	69519105,69590170	-,-
	chr11_69926870_69927018	chr11	69926870	69927018	Distal (5-50 kbp)	2.6	5.15	ANO1-AS2,LOC101928443	NA,NA	5416,15393	-5416,-15393	69921454,69911477	69921453,69911476	-,-
	chr11_69954845_69954993	chr11	69954845	69954993	Distal (5-50 kbp)	3.33	4.17	ANO1-AS2,ANO1,LOC101928443	NA,NA,NA	33391,23328,43368	-33391,23328,-43368	69921454,69931515,69911477	69921453,69931516,69911476	-,+,-
	chr11_69960624_69960772	chr11	69960624	69960772	Distal (5-50 kbp)	1.01	4.17	ANO1-AS2,ANO1,LOC101928443	NA,NA,NA	39170,29107,49147	-39170,29107,-49147	69921454,69931515,69911477	69921453,69931516,69911476	-,+,-
	chr11_69973497_69973645	chr11	69973497	69973645	Distal (5-50 kbp)	3.04	4.91	ANO1	NA	41980	41980	69931515	69931516	+
	chr11_70275301_70275449	chr11	70275301	70275449	Distal (5-50 kbp)	1.74	5.4	CTTN	NA	30688	30688	70244611	70244612	+
	chr11_71214202_71214350	chr11	71214202	71214350	Distal (5-50 kbp)	3.18	3.8	NADSYN1	NA	49984	49984	71164216	71164217	+
	chr11_72533196_72533344	chr11	72533196	72533344	Distal (5-50 kbp)	2.17	9.44	ATG16L2,STARD10	NA,NA	7744,28446	7744,-28446	72525450,72504750	72525451,72504749	+,-
	chr11_73333497_73333645	chr11	73333497	73333645	Distal (5-50 kbp)	1.59	3.43	FAM168A,PLEKHB1	NA,NA	24263,26088	-24263,-26088	73309234,73359734	73309233,73359735	-,+
	chr11_74732235_74732383	chr11	74732235	74732383	Distal (5-50 kbp)	1.88	3.93	NEU3	NA	32284	32284	74699949	74699950	+
	chr11_74984671_74984819	chr11	74984671	74984819	Distal (5-50 kbp)	2.31	5.52	TPBGL	NA	32720	32720	74951949	74951950	+
	chr11_75089880_75090028	chr11	75089880	75090028	Distal (5-50 kbp)	2.02	3.93	ARRB1,RPS3	NA,NA	27005,20505	-27005,-20505	75062875,75110534	75062874,75110535	-,+
	chr11_76493997_76494145	chr11	76493997	76494145	Distal (5-50 kbp)	3.18	10.18	TSKU	NA	8649	-8649	76502795	76502796	+
	chr11_76494798_76494946	chr11	76494798	76494946	Distal (5-50 kbp)	1.59	8.71	TSKU	NA	7848	-7848	76502795	76502796	+
	chr11_76510340_76510488	chr11	76510340	76510488	Distal (5-50 kbp)	3.76	5.64	TSKU	NA	7543	7543	76502795	76502796	+
	chr11_76854770_76854918	chr11	76854770	76854918	Distal (5-50 kbp)	2.6	4.78	MYO7A	NA	15453	15453	76839315	76839316	+
	chr11_77739631_77739779	chr11	77739631	77739779	Distal (5-50 kbp)	1.88	8.22	INTS4,KCTD14,THRSP	NA,NA,NA	33914,17457,35126	-33914,17457,-35126	77705717,77757237,77774906	77705716,77757236,77774907	-,-,+
	chr11_86617411_86617559	chr11	86617411	86617559	Distal (5-50 kbp)	3.04	4.66	FZD4,LOC100506368	NA,NA	48880,49102	48880,-49102	86666440,86666662	86666439,86666663	-,+
	chr11_100599617_100599765	chr11	100599617	100599765	Distal (5-50 kbp)	1.01	3.19	ARHGAP42,LOC100128386	NA,NA	41209,40931	41209,-40931	100558406,100558686	100558407,100558685	+,-
	chr11_102139432_102139580	chr11	102139432	102139580	Distal (5-50 kbp)	1.88	7.48	BIRC3	NA	48599	-48599	102188180	102188181	+
	chr11_102158885_102159033	chr11	102158885	102159033	Distal (5-50 kbp)	2.89	14.96	BIRC3	NA	29146	-29146	102188180	102188181	+
	chr11_102347655_102347803	chr11	102347655	102347803	Distal (5-50 kbp)	2.6	12.14	LOC101928424,LOC102723838,TMEM123	NA,NA,NA	24004,9668,23880	24004,9668,-23880	102323649,102337985,102323775	102323650,102337986,102323774	+,+,-
	chr11_102601864_102602012	chr11	102601864	102602012	Distal (5-50 kbp)	2.6	5.03	MMP10,MMP27,MMP8	NA,NA,NA	49346,25396,6179	49346,-25396,-6179	102651359,102576468,102595685	102651358,102576467,102595684	-,-,-
	chr11_107589952_107590100	chr11	107589952	107590100	Distal (5-50 kbp)	3.18	4.66	SLN	NA	7165	-7165	107582787	107582786	-
	chr11_111807734_111807882	chr11	111807734	111807882	Distal (5-50 kbp)	2.17	11.9	C11orf52,CRYAB,DIXDC1,HSPB2-C11orf52	NA,NA,NA,NA	18132,23797,40149,24273	18132,-23797,-40149,24273	111789600,111783937,111848032,111783459	111789601,111783936,111848033,111783460	+,-,+,+
	chr11_111828714_111828862	chr11	111828714	111828862	Distal (5-50 kbp)	2.75	4.42	C11orf52,CRYAB,DIXDC1,HSPB2-C11orf52	NA,NA,NA,NA	39112,44777,19169,45253	39112,-44777,-19169,45253	111789600,111783937,111848032,111783459	111789601,111783936,111848033,111783460	+,-,+,+
	chr11_111876565_111876713	chr11	111876565	111876713	Distal (5-50 kbp)	3.33	5.27	DIXDC1,DLAT	NA,NA	28531,18823	28531,-18823	111848032,111895537	111848033,111895538	+,+
	chr11_112160816_112160964	chr11	112160816	112160964	Distal (5-50 kbp)	4.34	10.55	LOC283140,PLET1	NA,NA	19343,29233	19343,-29233	112141471,112131583	112141472,112131582	+,-
	chr11_117794622_117794770	chr11	117794622	117794770	Distal (5-50 kbp)	2.75	4.29	FXYD6-FXYD2,FXYD6,TMPRSS13	NA,NA,NA	46876,46421,5397	-46876,-46421,5397	117747746,117748201,117800168	117747745,117748200,117800167	-,-,-
	chr11_118856596_118856744	chr11	118856596	118856744	Distal (5-50 kbp)	1.59	5.76	CCDC84,FOXR1,RPS25,SLC37A4,TRAPPC4,UPK2	NA,NA,NA,NA,NA,NA	12097,14178,32312,44871,32433,29587	-12097,14178,32312,44871,-32433,29587	118868842,118842416,118889057,118901616,118889178,118827007	118868843,118842417,118889056,118901615,118889179,118827008	+,+,-,-,+,+
	chr11_120177412_120177560	chr11	120177412	120177560	Distal (5-50 kbp)	0.87	3.68	LOC649133,TMEM136	NA,NA	40771,18276	-40771,-18276	120136641,120195837	120136640,120195838	-,+
	chr11_120206805_120206953	chr11	120206805	120206953	Distal (5-50 kbp)	3.47	8.71	ARHGEF12,TMEM136	NA,NA	49048,10966	-49048,10966	120256002,120195837	120256003,120195838	+,+
	chr11_120478025_120478173	chr11	120478025	120478173	Distal (5-50 kbp)	3.47	4.91	GRIK4	NA	42879	42879	120435144	120435145	+
	chr11_120753117_120753265	chr11	120753117	120753265	Distal (5-50 kbp)	2.89	3.43	LOC101929227	NA	12240	12240	120765506	120765505	-
	chr11_121000822_121000970	chr11	121000822	121000970	Distal (5-50 kbp)	1.74	5.4	TECTA	NA	27446	27446	120973374	120973375	+
	chr11_121337432_121337580	chr11	121337432	121337580	Distal (5-50 kbp)	3.04	3.56	SORL1	NA	14519	14519	121322911	121322912	+
	chr11_123032106_123032254	chr11	123032106	123032254	Distal (5-50 kbp)	2.6	3.68	CLMP	NA	33758	33758	123066013	123066012	-
	chr11_123476140_123476288	chr11	123476140	123476288	Distal (5-50 kbp)	2.6	5.76	GRAMD1B,SCN3B	NA,NA	45169,49026	45169,49026	123430969,123525315	123430970,123525314	+,-
	chr11_125029989_125030137	chr11	125029989	125030137	Distal (5-50 kbp)	1.01	4.54	TMEM218	NA	48330	-48330	124981659	124981658	-
	chr11_125459659_125459807	chr11	125459659	125459807	Distal (5-50 kbp)	2.17	4.78	CHEK1,EI24	NA,NA	36442,20375	-36442,20375	125496250,125439282	125496251,125439283	+,+
	chr11_128791763_128791911	chr11	128791763	128791911	Distal (5-50 kbp)	2.75	3.56	C11orf45,KCNJ5,TP53AIP1	NA,NA,NA	15637,30449,21382	-15637,30449,21382	128776126,128761312,128813294	128776125,128761313,128813293	-,+,-
	chr11_129784532_129784680	chr11	129784532	129784680	Distal (5-50 kbp)	3.18	5.76	NFRKB	NA	19042	-19042	129765490	129765489	-
	chr11_130016344_130016492	chr11	130016344	130016492	Distal (5-50 kbp)	2.6	4.29	ST14	NA	13188	-13188	130029681	130029682	+
	chr11_130687093_130687241	chr11	130687093	130687241	Distal (5-50 kbp)	1.88	3.68	LOC100507431	NA	44763	44763	130732005	130732004	-
	chr11_133818645_133818793	chr11	133818645	133818793	Distal (5-50 kbp)	1.59	4.91	IGSF9B,MIR4697HG	NA,NA	7855,47010	7855,-47010	133826649,133771635	133826648,133771634	-,-
	chr11_133882192_133882340	chr11	133882192	133882340	Distal (5-50 kbp)	1.59	4.42	LOC100128239	NA	19825	-19825	133902166	133902167	+
	chr11_134230288_134230436	chr11	134230288	134230436	Distal (5-50 kbp)	1.45	3.93	GLB1L2	NA	28519	28519	134201767	134201768	+
	chr12_1771156_1771304	chr12	1771156	1771304	Distal (5-50 kbp)	1.74	6.01	ADIPOR2,WNT5B	NA,NA	28941,32743	-28941,32743	1800246,1738411	1800247,1738412	+,+
	chr12_1918291_1918439	chr12	1918291	1918439	Distal (5-50 kbp)	1.88	5.27	LRTM2	NA	10992	-10992	1929432	1929433	+
	chr12_2144266_2144414	chr12	2144266	2144414	Distal (5-50 kbp)	3.33	12.63	CACNA1C,DCP1B	NA,NA	18035,30565	-18035,-30565	2162450,2113701	2162451,2113700	+,-
	chr12_2749963_2750111	chr12	2749963	2750111	Distal (5-50 kbp)	3.47	13.61	CACNA1C-AS2	NA	31274	31274	2781386	2781385	-
	chr12_6642637_6642785	chr12	6642637	6642785	Distal (5-50 kbp)	3.76	26.98	IFFO1,NCAPD2,NOP2	NA,NA,NA	22463,39338,34712	22463,39338,34712	6665249,6603297,6677498	6665248,6603298,6677497	-,+,-
	chr12_6888054_6888202	chr12	6888054	6888202	Distal (5-50 kbp)	2.89	9.69	CD4,GPR162,LAG3,MLF2,P3H3,PTMS	NA,NA,NA,NA,NA,NA	10434,42759,6383,25418,49334,12570	-10434,-42759,6383,-25418,-49334,12570	6898637,6930962,6881669,6862636,6937537,6875482	6898638,6930963,6881670,6862635,6937538,6875483	+,+,+,-,+,+
	chr12_7070577_7070725	chr12	7070577	7070725	Distal (5-50 kbp)	2.31	8.71	ATN1,C12orf57,EMG1,ENO2,PHB2,PTPN6	NA,NA,NA,NA,NA,NA	33096,17596,9217,46962,9190,10142	33096,17596,-9217,46962,9190,10142	7037479,7052979,7079943,7023613,7079916,7060433	7037480,7052980,7079944,7023614,7079915,7060434	+,+,+,+,-,+
	chr12_7074362_7074510	chr12	7074362	7074510	Distal (5-50 kbp)	4.34	9.57	ATN1,C12orf57,EMG1,PHB2,PTPN6	NA,NA,NA,NA,NA	36881,21381,5432,5405,13927	36881,21381,-5432,5405,13927	7037479,7052979,7079943,7079916,7060433	7037480,7052980,7079944,7079915,7060434	+,+,+,-,+
	chr12_8123353_8123501	chr12	8123353	8123501	Distal (5-50 kbp)	4.63	40.97	SLC2A3	NA	34461	-34461	8088892	8088891	-
	chr12_8135082_8135230	chr12	8135082	8135230	Distal (5-50 kbp)	1.3	6.13	SLC2A3	NA	46190	-46190	8088892	8088891	-
	chr12_8179634_8179782	chr12	8179634	8179782	Distal (5-50 kbp)	2.46	6.01	C3AR1,FOXJ2	NA,NA	39284,5575	39284,-5575	8219067,8185358	8219066,8185359	-,+
	chr12_9950697_9950845	chr12	9950697	9950845	Distal (5-50 kbp)	2.46	8.95	CD69,KLRF1	NA,NA	37200,29230	-37200,-29230	9913497,9980076	9913496,9980077	-,+
	chr12_12878242_12878390	chr12	12878242	12878390	Distal (5-50 kbp)	2.02	21.71	CDKN1B,GPR19	NA,NA	8037,29121	8037,-29121	12870203,12849121	12870204,12849120	+,-
	chr12_12941774_12941922	chr12	12941774	12941922	Distal (5-50 kbp)	3.62	14.96	DDX47	NA	24356	-24356	12966279	12966280	+
	chr12_13034623_13034771	chr12	13034623	13034771	Distal (5-50 kbp)	1.88	4.54	GPRC5A	NA	9183	-9183	13043955	13043956	+
	chr12_14923290_14923438	chr12	14923290	14923438	Distal (5-50 kbp)	2.89	8.59	C12orf60,SMCO3,WBP11	NA,NA,NA	33066,43677,32962	-33066,43677,32962	14956505,14967116,14956401	14956506,14967115,14956400	+,-,-
	chr12_20975447_20975595	chr12	20975447	20975595	Distal (5-50 kbp)	2.6	19.5	SLCO1B3	NA	11808	11808	20963637	20963638	+
	chr12_46751483_46751631	chr12	46751483	46751631	Distal (5-50 kbp)	7.23	9.57	LOC100288798,SLC38A2	NA,NA	25826,15013	-25826,15013	46777458,46766645	46777459,46766644	+,-
	chr12_49677365_49677513	chr12	49677365	49677513	Distal (5-50 kbp)	2.46	4.78	LOC101927267,PRPH,TROAP,TUBA1C	NA,NA,NA,NA	40845,11394,39456,18582	40845,-11394,-39456,18582	49718359,49688908,49716970,49658781	49718358,49688909,49716971,49658782	-,+,+,+
	chr12_50081801_50081949	chr12	50081801	50081949	Distal (5-50 kbp)	3.04	5.03	FMNL3	NA	19247	19247	50101197	50101196	-
	chr12_50426570_50426718	chr12	50426570	50426718	Distal (5-50 kbp)	3.33	4.91	ASIC1,RACGAP1	NA,NA	40648,7230	-40648,-7230	50467367,50419340	50467368,50419339	+,-
	chr12_50755530_50755678	chr12	50755530	50755678	Distal (5-50 kbp)	1.74	3.19	FAM186A,LARP4	NA,NA	34726,38912	34726,-38912	50790405,50794591	50790404,50794592	-,+
	chr12_51298160_51298308	chr12	51298160	51298308	Distal (5-50 kbp)	2.75	6.01	HIGD1C,METTL7A	NA,NA	49472,20224	-49472,-20224	51347781,51318533	51347782,51318534	+,+
	chr12_52217854_52218002	chr12	52217854	52218002	Distal (5-50 kbp)	1.88	5.15	FIGNL2,LOC105369971	NA,NA	7698,24003	7698,-24003	52225701,52242006	52225700,52242007	-,+
	chr12_52537484_52537632	chr12	52537484	52537632	Distal (5-50 kbp)	3.33	8.95	KRT80	NA	48151	48151	52585784	52585783	-
	chr12_52541246_52541394	chr12	52541246	52541394	Distal (5-50 kbp)	3.9	8.34	KRT80	NA	44389	44389	52585784	52585783	-
	chr12_52774207_52774355	chr12	52774207	52774355	Distal (5-50 kbp)	3.04	4.66	KRT82,KRT84,KRT85	NA,NA,NA	25820,5061,12898	25820,5061,-12898	52800176,52779417,52761309	52800175,52779416,52761308	-,-,-
	chr12_53718580_53718728	chr12	53718580	53718728	Distal (5-50 kbp)	2.02	6.75	C12orf10,PFDN5,SP7	NA,NA,NA	25109,29344,19848	25109,29344,19848	53693469,53689234,53738577	53693470,53689235,53738576	+,+,-
	chr12_53804831_53804979	chr12	53804831	53804979	Distal (5-50 kbp)	1.59	5.4	AMHR2,PCBP2,PRR13,SP1	NA,NA,NA,NA	12658,40905,30452,30402	-12658,-40905,-30452,30402	53817638,53845885,53835432,53774427	53817639,53845886,53835433,53774428	+,+,+,+
	chr12_54826354_54826502	chr12	54826354	54826502	Distal (5-50 kbp)	3.47	13.61	GTSF1,ITGA5,LOC102724050,ZNF385A	NA,NA,NA,NA	40883,13304,12784,41265	40883,-13304,12784,-41265	54867386,54813050,54813568,54785089	54867385,54813049,54813569,54785088	-,-,+,-
	chr12_56226925_56227073	chr12	56226925	56227073	Distal (5-50 kbp)	3.76	5.52	MMP19,ORMDL2,SARNP	NA,NA,NA	9693,15118,15385	9693,15118,-15385	56236767,56211805,56211540	56236766,56211806,56211539	-,+,-
	chr12_58049404_58049552	chr12	58049404	58049552	Distal (5-50 kbp)	2.17	4.91	ARHGEF25,B4GALNT1,LOC101927583,OS9,SLC26A10	NA,NA,NA,NA,NA	44185,22382,33718,38184,35710	44185,-22382,-33718,-38184,35710	58005217,58027022,58015686,58087737,58013692	58005218,58027021,58015685,58087738,58013693	+,-,-,+,+
	chr12_58150665_58150813	chr12	58150665	58150813	Distal (5-50 kbp)	2.46	5.76	AGAP2-AS1,AGAP2,CYP27B1,METTL1,METTL21B,TSFM,TSPAN31	NA,NA,NA,NA,NA,NA,NA	30641,14721,10162,15100,15568,25713,11892	30641,-14721,10162,15100,-15568,-25713,11892	58120022,58135944,58160976,58165914,58166382,58176527,58138771	58120023,58135943,58160975,58165913,58166383,58176528,58138772	+,-,-,-,+,+,+
	chr12_66291492_66291640	chr12	66291492	66291640	Distal (5-50 kbp)	2.46	3.8	LOC100129940	NA	15545	-15545	66275947	66275946	-
	chr12_66615580_66615728	chr12	66615580	66615728	Distal (5-50 kbp)	3.18	4.91	IRAK3	NA	32601	32601	66582977	66582978	+
	chr12_67650611_67650759	chr12	67650611	67650759	Distal (5-50 kbp)	3.04	3.68	CAND1	NA	12300	-12300	67663060	67663061	+
	chr12_69819184_69819332	chr12	69819184	69819332	Distal (5-50 kbp)	3.18	4.29	FRS2	NA	44795	-44795	69864128	69864129	+
	chr12_71039505_71039653	chr12	71039505	71039653	Distal (5-50 kbp)	3.47	17.42	PTPRB	NA	8285	-8285	71031220	71031219	-
	chr12_72099935_72100083	chr12	72099935	72100083	Distal (5-50 kbp)	3.9	3.93	RAB21,THAP2,TMEM19,ZFC3H1	NA,NA,NA,NA	48558,42257,20056,42186	-48558,42257,20056,-42186	72148642,72057676,72079877,72057749	72148643,72057677,72079878,72057748	+,+,+,-
	chr12_93943219_93943367	chr12	93943219	93943367	Distal (5-50 kbp)	3.04	5.15	SOCS2-AS1,SOCS2	NA,NA	21806,22933	21806,-22933	93965174,93966301	93965173,93966302	-,+
	chr12_104697406_104697554	chr12	104697406	104697554	Distal (5-50 kbp)	1.74	4.66	TXNRD1	NA	16945	16945	104680459	104680460	+
	chr12_109232225_109232373	chr12	109232225	109232373	Distal (5-50 kbp)	5.78	10.06	DAO,SSH1	NA,NA	41482,18985	-41482,18985	109273856,109251359	109273857,109251358	+,-
	chr12_109548888_109549036	chr12	109548888	109549036	Distal (5-50 kbp)	4.19	4.42	ACACB,ALKBH2,UNG	NA,NA,NA	28164,17595,12964	-28164,-17595,12964	109577201,109531293,109535922	109577202,109531292,109535923	+,-,+
	chr12_111793445_111793593	chr12	111793445	111793593	Distal (5-50 kbp)	3.47	3.8	FAM109A	NA	13331	13331	111806925	111806924	-
	chr12_112348047_112348195	chr12	112348047	112348195	Distal (5-50 kbp)	1.74	4.05	ADAM1A	NA	11179	11179	112336866	112336867	+
[truncated: 1,999 more rows]

## Sheet: B. HCT116 assoc genes
ChIP-seq: genes associated with proximal and distal HIF1A peaks identified in HCT116 cells exposed to hypoxia (1% O2) for 24 hours.
	Genes associated with proximal and/or distal HIF1A peaks							HIF1A peaks
	Gene ID	Association factor	Absolute TSS distance	TSS distance	TSS start	TSS end	TSS strand	Peak ID	Chromosome	Peak start	Peak end	Peak location
	LINC01128	9.20598	178	-178	763177	763178	+	chr1_762850_762998	chr1	762850	762998	Proximal (AF > 0.1)
	PLEKHN1	2.62465	40	-40	901876	901877	+	chr1_901687_901835	chr1	901687	901835	Proximal (AF > 0.1)
	AGRN	3.75491	323	-323	955502	955503	+	chr1_955030_955178	chr1	955030	955178	Proximal (AF > 0.1)
	B3GALT6	1.99561	178	178	1167628	1167629	+	chr1_1167808_1167956	chr1	1167808	1167956	Proximal (AF > 0.1)
	SDF4	1.38119	361	-361	1167447	1167446	-	chr1_1167808_1167956	chr1	1167808	1167956	Proximal (AF > 0.1)
	UBE2J2	2.4249	0	0	1209234	1209233	-	chr1_1209127_1209275	chr1	1209127	1209275	Proximal (AF > 0.1)
	MXRA8	0.514247	855	-855	1298921	1298920	-	chr1_1299776_1299924	chr1	1299776	1299924	Proximal (AF > 0.1)
	SSU72	3.3393	0	0	1510262	1510261	-	chr1_1510218_1510366	chr1	1510218	1510366	Proximal (AF > 0.1)
	LINC00982	0.206321	1277	1277	2984289	2984288	-	chr1_2982863_2983011	chr1	2982863	2983011	Proximal (AF > 0.1)
	LRRC47	4.72561	0	0	3713068	3713067	-	chr1_3712949_3713097	chr1	3712949	3713097	Proximal (AF > 0.1)
	PLEKHG5	2.18858	32	32	6580121	6580120	-	chr1_6579940_6580088	chr1	6579940	6580088	Proximal (AF > 0.1)
	ENO1	80.4895	0	0	8939151	8939150	-	chr1_8939006_8939154	chr1	8939006	8939154	Proximal (AF > 0.1)
	GPR157	2.31807	25	25	9189229	9189228	-	chr1_9189055_9189203	chr1	9189055	9189203	Proximal (AF > 0.1)
	MIR34AHG	4.10012	0	0	9242397	9242396	-	chr1_9242385_9242533	chr1	9242385	9242533	Proximal (AF > 0.1)
	LINC01759	3.14878	121	121	9242262	9242263	+	chr1_9242385_9242533	chr1	9242385	9242533	Proximal (AF > 0.1)
	SPSB1	2.35469	35	-35	9352940	9352941	+	chr1_9352756_9352904	chr1	9352756	9352904	Proximal (AF > 0.1)
	PIK3CD-AS2	2.71485	0	0	9747632	9747631	-	chr1_9747537_9747685	chr1	9747537	9747685	Proximal (AF > 0.1)
	CLSTN1	0.237025	1186	1186	9884584	9884583	-	chr1_9883249_9883397	chr1	9883249	9883397	Proximal (AF > 0.1)
	CLCN6	2.96952	223	-223	11866152	11866153	+	chr1_11865780_11865928	chr1	11865780	11865928	Proximal (AF > 0.1)
	MTHFR	2.93997	231	231	11866160	11866159	-	chr1_11865780_11865928	chr1	11865780	11865928	Proximal (AF > 0.1)
	DHRS3	2.72492	205	-205	12677737	12677736	-	chr1_12677942_12678090	chr1	12677942	12678090	Proximal (AF > 0.1)
	EFHD2	2.81511	74	-74	15736390	15736391	+	chr1_15736167_15736315	chr1	15736167	15736315	Proximal (AF > 0.1)
	SPEN	2.22928	84	-84	16174358	16174359	+	chr1_16174125_16174273	chr1	16174125	16174273	Proximal (AF > 0.1)
	FLJ37453	1.27084	368	368	16174642	16174641	-	chr1_16174125_16174273	chr1	16174125	16174273	Proximal (AF > 0.1)
	CLCNKA	0.175389	1292	1292	16348485	16348486	+	chr1_16349779_16349927	chr1	16349779	16349927	Proximal (AF > 0.1)
	FAM131C	3.0739	0	0	16400127	16400126	-	chr1_16400088_16400236	chr1	16400088	16400236	Proximal (AF > 0.1)
	FBXO42	18.0237	0	0	16678986	16678985	-	chr1_16678939_16679087	chr1	16678939	16679087	Proximal (AF > 0.1)
	SZRD1	2.65094	89	89	16693524	16693525	+	chr1_16693615_16693763	chr1	16693615	16693763	Proximal (AF > 0.1)
	MST1L	0.596457	682	682	17090975	17090974	-	chr1_17090144_17090292	chr1	17090144	17090292	Proximal (AF > 0.1)
	RCC2	5.08365	0	0	17766250	17766249	-	chr1_17766192_17766340	chr1	17766192	17766340	Proximal (AF > 0.1)
	PQLC2	2.44795	0	0	19638739	19638740	+	chr1_19638715_19638863	chr1	19638715	19638863	Proximal (AF > 0.1)
	AKR7A2	1.99621	75	-75	19638640	19638639	-	chr1_19638715_19638863	chr1	19638715	19638863	Proximal (AF > 0.1)
	EIF4G3	1.95669	88	88	21503381	21503380	-	chr1_21503144_21503292	chr1	21503144	21503292	Proximal (AF > 0.1)
	USP48	1.62928	423	-423	22109688	22109687	-	chr1_22110111_22110259	chr1	22110111	22110259	Proximal (AF > 0.1)
	ZBTB40	3.44153	21	21	22778343	22778344	+	chr1_22778366_22778514	chr1	22778366	22778514	Proximal (AF > 0.1)
	KDM1A	7.15973	22	-22	23345940	23345941	+	chr1_23345769_23345917	chr1	23345769	23345917	Proximal (AF > 0.1)
	HNRNPR	1.99898	262	-262	23670857	23670856	-	chr1_23671119_23671267	chr1	23671119	23671267	Proximal (AF > 0.1)
	ZNF436-AS1	1.75233	242	-242	23695710	23695711	+	chr1_23695319_23695467	chr1	23695319	23695467	Proximal (AF > 0.1)
	ZNF436	0.483332	889	889	23696357	23696356	-	chr1_23695319_23695467	chr1	23695319	23695467	Proximal (AF > 0.1)
	HMGCL	6.55413	0	0	24151949	24151948	-	chr1_24151878_24152026	chr1	24151878	24152026	Proximal (AF > 0.1)
	TMEM57	1.26482	563	-563	25757348	25757349	+	chr1_25756636_25756784	chr1	25756636	25756784	Proximal (AF > 0.1)
	PAFAH2	5.14057	69	-69	26324648	26324647	-	chr1_26324717_26324865	chr1	26324717	26324865	Proximal (AF > 0.1)
	SH3BGRL3	2.01433	303	303	26606212	26606213	+	chr1_26606517_26606665	chr1	26606517	26606665	Proximal (AF > 0.1)
	DHDDS	3.24446	0	0	26758772	26758773	+	chr1_26758689_26758837	chr1	26758689	26758837	Proximal (AF > 0.1)
	LOC101928728	0.450121	961	961	27020622	27020621	-	chr1_27019512_27019660	chr1	27019512	27019660	Proximal (AF > 0.1)
	KDF1	4.01773	0	0	27286901	27286900	-	chr1_27286829_27286977	chr1	27286829	27286977	Proximal (AF > 0.1)
	AHDC1	0.596778	656	-656	27930005	27930004	-	chr1_27930661_27930809	chr1	27930661	27930809	Proximal (AF > 0.1)
	PPP1R8	3.57769	0	0	28157324	28157325	+	chr1_28157189_28157337	chr1	28157189	28157337	Proximal (AF > 0.1)
	RCC1	3.6411	7	7	28844744	28844745	+	chr1_28844753_28844901	chr1	28844753	28844901	Proximal (AF > 0.1)
	SRSF4	13.7757	38	38	29508637	29508636	-	chr1_29508450_29508598	chr1	29508450	29508598	Proximal (AF > 0.1)
	PTP4A2	3.59278	41	-41	32403988	32403987	-	chr1_32404029_32404177	chr1	32404029	32404177	Proximal (AF > 0.1)
	KHDRBS1	3.95079	0	0	32479294	32479295	+	chr1_32479194_32479342	chr1	32479194	32479342	Proximal (AF > 0.1)
	TXLNA	4.23948	0	0	32645344	32645345	+	chr1_32645331_32645479	chr1	32645331	32645479	Proximal (AF > 0.1)
	LCK	0.879195	485	-485	32739711	32739712	+	chr1_32739077_32739225	chr1	32739077	32739225	Proximal (AF > 0.1)
	TMEM54	2.34529	40	40	33367041	33367040	-	chr1_33366852_33367000	chr1	33366852	33367000	Proximal (AF > 0.1)
	ZSCAN20	2.69461	0	0	33938231	33938232	+	chr1_33938159_33938307	chr1	33938159	33938307	Proximal (AF > 0.1)
	ADPRHL2	8.79837	0	0	36554452	36554453	+	chr1_36554440_36554588	chr1	36554440	36554588	Proximal (AF > 0.1)
	SH3D21	8.83926	0	0	36772707	36772708	+	chr1_36772654_36772802	chr1	36772654	36772802	Proximal (AF > 0.1)
	ZC3H12A	2.77808	49	49	37940118	37940119	+	chr1_37940169_37940317	chr1	37940169	37940317	Proximal (AF > 0.1)
	LINC01137	2.38157	125	-125	37940044	37940043	-	chr1_37940169_37940317	chr1	37940169	37940317	Proximal (AF > 0.1)
	HPCAL4	1.67741	165	165	40157382	40157381	-	chr1_40157068_40157216	chr1	40157068	40157216	Proximal (AF > 0.1)
	RLF	25.1882	0	0	40627040	40627041	+	chr1_40626979_40627127	chr1	40626979	40627127	Proximal (AF > 0.1)
	FOXJ3	1.97274	484	484	42801548	42801547	-	chr1_42800915_42801063	chr1	42800915	42801063	Proximal (AF > 0.1)
	RIMKLA	6.36857	175	175	42846467	42846468	+	chr1_42846644_42846792	chr1	42846644	42846792	Proximal (AF > 0.1)
	SLC2A1-AS1	3.34627	664	-664	43424719	43424720	+	chr1_43423906_43424054	chr1	43423906	43424054	Proximal (AF > 0.1)
	SLC2A1	2.60608	792	792	43424847	43424846	-	chr1_43423906_43424054	chr1	43423906	43424054	Proximal (AF > 0.1)
	IPO13	9.12319	208	-208	44412477	44412478	+	chr1_44412120_44412268	chr1	44412120	44412268	Proximal (AF > 0.1)
	PRDX1	2.6202	0	0	45987610	45987609	-	chr1_45987519_45987667	chr1	45987519	45987667	Proximal (AF > 0.1)
	NASP	0.783927	663	663	46049659	46049660	+	chr1_46050324_46050472	chr1	46050324	46050472	Proximal (AF > 0.1)
	LINC01389	1.09517	530	-530	47902989	47902988	-	chr1_47903519_47903667	chr1	47903519	47903667	Proximal (AF > 0.1)
	TXNDC12	0.680968	754	754	52521843	52521842	-	chr1_52520940_52521088	chr1	52520940	52521088	Proximal (AF > 0.1)
	BTF3L4	0.659522	767	-767	52521856	52521857	+	chr1_52520940_52521088	chr1	52520940	52521088	Proximal (AF > 0.1)
	NDC1	4.8402	261	261	54304225	54304224	-	chr1_54303815_54303963	chr1	54303815	54303963	Proximal (AF > 0.1)
	LRRC42	2.4775	0	0	54411998	54411999	+	chr1_54411968_54412116	chr1	54411968	54412116	Proximal (AF > 0.1)
	HSPB11	2.38036	0	0	54411981	54411980	-	chr1_54411968_54412116	chr1	54411968	54412116	Proximal (AF > 0.1)
	LOC100507634	3.00921	0	0	55681080	55681081	+	chr1_55681017_55681165	chr1	55681017	55681165	Proximal (AF > 0.1)
	USP24	2.75572	0	0	55681039	55681038	-	chr1_55681017_55681165	chr1	55681017	55681165	Proximal (AF > 0.1)
	PATJ	6.55448	0	0	62208148	62208149	+	chr1_62208001_62208149	chr1	62208001	62208149	Proximal (AF > 0.1)
	ITGB3BP	2.94373	0	0	63988944	63988943	-	chr1_63988847_63988995	chr1	63988847	63988995	Proximal (AF > 0.1)
	EFCAB7	2.7723	0	0	63988971	63988972	+	chr1_63988847_63988995	chr1	63988847	63988995	Proximal (AF > 0.1)
	JAK1	3.41925	117	-117	65533429	65533428	-	chr1_65533546_65533694	chr1	65533546	65533694	Proximal (AF > 0.1)
	AK4	18.0843	257	-257	65614685	65614686	+	chr1_65614279_65614427	chr1	65614279	65614427	Proximal (AF > 0.1)
	ACADM	1.41861	311	311	76190031	76190032	+	chr1_76190344_76190492	chr1	76190344	76190492	Proximal (AF > 0.1)
	DNAJB4	1.91609	327	-327	78470511	78470512	+	chr1_78470035_78470183	chr1	78470035	78470183	Proximal (AF > 0.1)
	SSX2IP	1.18743	315	315	85156240	85156239	-	chr1_85155776_85155924	chr1	85155776	85155924	Proximal (AF > 0.1)
	C1orf52	5.45003	66	-66	85725355	85725354	-	chr1_85725421_85725569	chr1	85725421	85725569	Proximal (AF > 0.1)
	CYR61	2.32052	0	0	86046443	86046444	+	chr1_86046317_86046465	chr1	86046317	86046465	Proximal (AF > 0.1)
	ODF2L	1.38438	261	261	86862025	86862024	-	chr1_86861615_86861763	chr1	86861615	86861763	Proximal (AF > 0.1)
	SH3GLB1	2.99349	159	159	87170252	87170253	+	chr1_87170413_87170561	chr1	87170413	87170561	Proximal (AF > 0.1)
	LOC105378828	2.55599	237	-237	87170176	87170175	-	chr1_87170413_87170561	chr1	87170413	87170561	Proximal (AF > 0.1)
	HS2ST1	4.81819	0	0	87380334	87380335	+	chr1_87380204_87380352	chr1	87380204	87380352	Proximal (AF > 0.1)
	SELENOF	3.39532	156	-156	87380048	87380047	-	chr1_87380204_87380352	chr1	87380204	87380352	Proximal (AF > 0.1)
	GEMIN8P4	2.47388	0	0	90460525	90460524	-	chr1_90460428_90460576	chr1	90460428	90460576	Proximal (AF > 0.1)
	ZNF326	1.90368	76	-76	90460653	90460654	+	chr1_90460428_90460576	chr1	90460428	90460576	Proximal (AF > 0.1)
	MTF2	3.19172	0	0	93544791	93544792	+	chr1_93544682_93544830	chr1	93544682	93544830	Proximal (AF > 0.1)
	ABCD3	4.72298	0	0	94883932	94883933	+	chr1_94883853_94884001	chr1	94883853	94884001	Proximal (AF > 0.1)
	MFSD14A	2.22507	0	0	100503788	100503789	+	chr1_100503641_100503789	chr1	100503641	100503789	Proximal (AF > 0.1)
	ATXN7L2	4.5834	0	0	110026560	110026561	+	chr1_110026466_110026614	chr1	110026466	110026614	Proximal (AF > 0.1)
	AMIGO1	1.60014	137	-137	110052336	110052335	-	chr1_110052473_110052621	chr1	110052473	110052621	Proximal (AF > 0.1)
	GNAI3	0.401269	1990	-1990	110091185	110091186	+	chr1_110089046_110089194	chr1	110089046	110089194	Proximal (AF > 0.1)
	LAMTOR5-AS1	4.50491	98	-98	110950430	110950431	+	chr1_110950183_110950331	chr1	110950183	110950331	Proximal (AF > 0.1)
	LAMTOR5	3.59365	214	214	110950546	110950545	-	chr1_110950183_110950331	chr1	110950183	110950331	Proximal (AF > 0.1)
	RSBN1	10.1523	24	-24	114355098	114355097	-	chr1_114355122_114355270	chr1	114355122	114355270	Proximal (AF > 0.1)
	NRAS	3.35268	0	0	115259515	115259514	-	chr1_115259409_115259557	chr1	115259409	115259557	Proximal (AF > 0.1)
	ATP1A1-AS1	2.21176	4	4	116961244	116961243	-	chr1_116961091_116961239	chr1	116961091	116961239	Proximal (AF > 0.1)
	PIAS3	3.36116	46	-46	145575987	145575988	+	chr1_145575792_145575940	chr1	145575792	145575940	Proximal (AF > 0.1)
	CHD1L	3.23786	0	0	146714290	146714291	+	chr1_146714153_146714301	chr1	146714153	146714301	Proximal (AF > 0.1)
	POGZ	0.31687	1020	1020	151431941	151431940	-	chr1_151430772_151430920	chr1	151430772	151430920	Proximal (AF > 0.1)
	S100A11	2.15384	40	40	152009511	152009510	-	chr1_152009322_152009470	chr1	152009322	152009470	Proximal (AF > 0.1)
	S100A2	0.613866	748	-748	153538306	153538305	-	chr1_153539054_153539202	chr1	153539054	153539202	Proximal (AF > 0.1)
	SNAPIN	4.93373	72	72	153631129	153631130	+	chr1_153631203_153631351	chr1	153631203	153631351	Proximal (AF > 0.1)
	LOC343052	0.314975	1021	1021	153766422	153766423	+	chr1_153767445_153767593	chr1	153767445	153767593	Proximal (AF > 0.1)
	DENND4B	0.327482	1046	1046	153919154	153919153	-	chr1_153917959_153918107	chr1	153917959	153918107	Proximal (AF > 0.1)
	C1orf43	3.90511	0	0	154193273	154193272	-	chr1_154193150_154193298	chr1	154193150	154193298	Proximal (AF > 0.1)
	UBAP2L	3.50534	25	-25	154193324	154193325	+	chr1_154193150_154193298	chr1	154193150	154193298	Proximal (AF > 0.1)
	ADAR	10.2189	0	0	154600456	154600455	-	chr1_154600357_154600505	chr1	154600357	154600505	Proximal (AF > 0.1)
	ADAM15	1.06186	474	-474	155023747	155023748	+	chr1_155023124_155023272	chr1	155023124	155023272	Proximal (AF > 0.1)
	MUC1	0.168921	1374	-1374	155162706	155162705	-	chr1_155164080_155164228	chr1	155164080	155164228	Proximal (AF > 0.1)
	CLK2	14.615	0	0	155243320	155243319	-	chr1_155243231_155243379	chr1	155243231	155243379	Proximal (AF > 0.1)
	YY1AP1	4.01451	0	0	155658568	155658567	-	chr1_155658511_155658659	chr1	155658511	155658659	Proximal (AF > 0.1)
	DAP3	2.28854	224	-224	155658884	155658885	+	chr1_155658511_155658659	chr1	155658511	155658659	Proximal (AF > 0.1)
	CRABP2	1.34451	610	610	156675608	156675607	-	chr1_156674849_156674997	chr1	156674849	156674997	Proximal (AF > 0.1)
	MRPL24	3.01523	0	0	156710923	156710922	-	chr1_156710856_156711004	chr1	156710856	156711004	Proximal (AF > 0.1)
	ETV3	5.48427	0	0	157108383	157108382	-	chr1_157108321_157108469	chr1	157108321	157108469	Proximal (AF > 0.1)
	KIRREL	1.72359	192	192	157963062	157963063	+	chr1_157963256_157963404	chr1	157963256	157963404	Proximal (AF > 0.1)
	UFC1	1.63436	176	176	161123533	161123534	+	chr1_161123711_161123859	chr1	161123711	161123859	Proximal (AF > 0.1)
	UAP1	2.44248	247	-247	162531688	162531689	+	chr1_162531292_162531440	chr1	162531292	162531440	Proximal (AF > 0.1)
	RGS5	4.51065	0	0	163291581	163291580	-	chr1_163291534_163291682	chr1	163291534	163291682	Proximal (AF > 0.1)
	NUF2	3.79787	39	-39	163291722	163291723	+	chr1_163291534_163291682	chr1	163291534	163291682	Proximal (AF > 0.1)
	FAM78B	2.45116	92	-92	166135992	166135991	-	chr1_166136084_166136232	chr1	166136084	166136232	Proximal (AF > 0.1)
	POGK	3.20576	0	0	166808640	166808641	+	chr1_166808583_166808731	chr1	166808583	166808731	Proximal (AF > 0.1)
	TIPRL	2.97927	0	0	168148082	168148083	+	chr1_168148024_168148172	chr1	168148024	168148172	Proximal (AF > 0.1)
	DNM3	4.26064	7	-7	171810617	171810618	+	chr1_171810461_171810609	chr1	171810461	171810609	Proximal (AF > 0.1)
	TOR3A	0.532193	737	737	179051111	179051112	+	chr1_179051850_179051998	chr1	179051850	179051998	Proximal (AF > 0.1)
	CEP350	7.16429	0	0	179923907	179923908	+	chr1_179923872_179924020	chr1	179923872	179924020	Proximal (AF > 0.1)
	ACBD6	4.55171	150	150	180472022	180472021	-	chr1_180471723_180471871	chr1	180471723	180471871	Proximal (AF > 0.1)
	XPR1	4.81714	55	-55	180601145	180601146	+	chr1_180600941_180601089	chr1	180600941	180601089	Proximal (AF > 0.1)
	SHCBP1L	1.97173	239	239	182922660	182922659	-	chr1_182922272_182922420	chr1	182922272	182922420	Proximal (AF > 0.1)
	C1orf21	1.7305	189	-189	184356149	184356150	+	chr1_184355811_184355959	chr1	184355811	184355959	Proximal (AF > 0.1)
	C1orf27	4.81571	3	-3	186344889	186344890	+	chr1_186344737_186344885	chr1	186344737	186344885	Proximal (AF > 0.1)
	TPR	2.76733	280	-280	186344457	186344456	-	chr1_186344737_186344885	chr1	186344737	186344885	Proximal (AF > 0.1)
	GLRX2	0.361923	996	996	193075665	193075664	-	chr1_193074520_193074668	chr1	193074520	193074668	Proximal (AF > 0.1)
	CDC73	15.8272	41	-41	193091087	193091088	+	chr1_193090897_193091045	chr1	193090897	193091045	Proximal (AF > 0.1)
	ZBTB41	0.437705	811	-811	197169672	197169671	-	chr1_197170483_197170631	chr1	197170483	197170631	Proximal (AF > 0.1)
	NEK7	7.67643	0	0	198126107	198126108	+	chr1_198125964_198126112	chr1	198125964	198126112	Proximal (AF > 0.1)
	LOC101929224	4.35115	0	0	200638634	200638635	+	chr1_200638514_200638662	chr1	200638514	200638662	Proximal (AF > 0.1)
	DDX59	3.15279	78	-78	200639126	200639125	-	chr1_200639204_200639352	chr1	200639204	200639352	Proximal (AF > 0.1)
	IPO9	0.335474	944	-944	201798287	201798288	+	chr1_201797194_201797342	chr1	201797194	201797342	Proximal (AF > 0.1)
	IPO9-AS1	0.151645	1344	1344	201798687	201798686	-	chr1_201797194_201797342	chr1	201797194	201797342	Proximal (AF > 0.1)
	RNPEP	2.03417	18	18	201951765	201951766	+	chr1_201951785_201951933	chr1	201951785	201951933	Proximal (AF > 0.1)
	RABIF	0.963423	464	464	202858385	202858384	-	chr1_202857772_202857920	chr1	202857772	202857920	Proximal (AF > 0.1)
	PPFIA4	9.91983	0	0	202995648	202995649	+	chr1_202995584_202995732	chr1	202995584	202995732	Proximal (AF > 0.1)
	SNRPE	6.94841	0	0	203830712	203830713	+	chr1_203830578_203830726	chr1	203830578	203830726	Proximal (AF > 0.1)
	SLC41A1	3.5641	0	0	205782324	205782323	-	chr1_205782232_205782380	chr1	205782232	205782380	Proximal (AF > 0.1)
	EIF2D	4.04888	10	10	206785904	206785903	-	chr1_206785745_206785893	chr1	206785745	206785893	Proximal (AF > 0.1)
	HHAT	1.32676	301	-301	210502639	210502640	+	chr1_210502189_210502337	chr1	210502189	210502337	Proximal (AF > 0.1)
	RCOR3	0.64405	724	-724	211433288	211433289	+	chr1_211432415_211432563	chr1	211432415	211432563	Proximal (AF > 0.1)
	BATF3	1.25598	527	527	212873327	212873326	-	chr1_212872651_212872799	chr1	212872651	212872799	Proximal (AF > 0.1)
	SMYD2	3.45624	222	222	214454564	214454565	+	chr1_214454788_214454936	chr1	214454788	214454936	Proximal (AF > 0.1)
	KCTD3	2.31463	1	-1	215740721	215740722	+	chr1_215740571_215740719	chr1	215740571	215740719	Proximal (AF > 0.1)
	EPRS	3.72267	52	52	220220000	220219999	-	chr1_220219799_220219947	chr1	220219799	220219947	Proximal (AF > 0.1)
	MARC1	1.47667	204	204	220960038	220960039	+	chr1_220960244_220960392	chr1	220960244	220960392	Proximal (AF > 0.1)
	BROX	2.75666	0	0	222886662	222886663	+	chr1_222886662_222886810	chr1	222886662	222886810	Proximal (AF > 0.1)
	AIDA	0.555449	798	-798	222885864	222885863	-	chr1_222886662_222886810	chr1	222886662	222886810	Proximal (AF > 0.1)
	WDR26	1.51426	473	-473	224622001	224622000	-	chr1_224622474_224622622	chr1	224622474	224622622	Proximal (AF > 0.1)
	SRP9	2.48935	48	-48	225965514	225965515	+	chr1_225965317_225965465	chr1	225965317	225965465	Proximal (AF > 0.1)
	SDE2	2.8319	2	-2	226187066	226187065	-	chr1_226187068_226187216	chr1	226187068	226187216	Proximal (AF > 0.1)
	PSEN2	0.926621	437	437	227058272	227058273	+	chr1_227058711_227058859	chr1	227058711	227058859	Proximal (AF > 0.1)
	RNF187	1.22865	535	-535	228675067	228675068	+	chr1_228674383_228674531	chr1	228674383	228674531	Proximal (AF > 0.1)
	CCSAP	1.86775	130	-130	229478688	229478687	-	chr1_229478818_229478966	chr1	229478818	229478966	Proximal (AF > 0.1)
	GALNT2	1.56521	280	-280	230202941	230202942	+	chr1_230202512_230202660	chr1	230202512	230202660	Proximal (AF > 0.1)
	EGLN1	0.165106	2677	2677	231560790	231560789	-	chr1_231557964_231558112	chr1	231557964	231558112	Proximal (AF > 0.1)
	TSNAX	8.16086	0	0	231664398	231664399	+	chr1_231664307_231664455	chr1	231664307	231664455	Proximal (AF > 0.1)
	TSNAX-DISC1	8.16086	0	0	231664398	231664399	+	chr1_231664307_231664455	chr1	231664307	231664455	Proximal (AF > 0.1)
	COA6	2.79253	9	-9	234509428	234509429	+	chr1_234509270_234509418	chr1	234509270	234509418	Proximal (AF > 0.1)
	IRF2BP2	0.514872	1372	-1372	234745271	234745270	-	chr1_234746643_234746791	chr1	234746643	234746791	Proximal (AF > 0.1)
	LINC01132	5.54056	14	14	234859788	234859789	+	chr1_234859804_234859952	chr1	234859804	234859952	Proximal (AF > 0.1)
	TOMM20	7.59433	52	-52	235292256	235292255	-	chr1_235292308_235292456	chr1	235292308	235292456	Proximal (AF > 0.1)
	DESI2	2.36886	33	33	244816349	244816350	+	chr1_244816384_244816532	chr1	244816384	244816532	Proximal (AF > 0.1)
	COX20	19.6214	0	0	244998630	244998631	+	chr1_244998559_244998707	chr1	244998559	244998707	Proximal (AF > 0.1)
	HNRNPU	5.72702	0	0	245027827	245027826	-	chr1_245027785_245027933	chr1	245027785	245027933	Proximal (AF > 0.1)
	LOC101928068	4.42348	0	0	245134171	245134170	-	chr1_245134108_245134256	chr1	245134108	245134256	Proximal (AF > 0.1)
	EFCAB2	1.50822	476	476	245133630	245133631	+	chr1_245134108_245134256	chr1	245134108	245134256	Proximal (AF > 0.1)
	SMYD3	12.0065	0	0	246670644	246670643	-	chr1_246670536_246670684	chr1	246670536	246670684	Proximal (AF > 0.1)
	LARP4B	4.53812	198	-198	977645	977644	-	chr10_977843_977991	chr10	977843	977991	Proximal (AF > 0.1)
	LOC101927762	0.963207	973	-973	978965	978966	+	chr10_977843_977991	chr10	977843	977991	Proximal (AF > 0.1)
	USP6NL	4.50163	0	0	11653788	11653787	-	chr10_11653742_11653890	chr10	11653742	11653890	Proximal (AF > 0.1)
	PRPF18	2.90639	42	-42	13628938	13628939	+	chr10_13628747_13628895	chr10	13628747	13628895	Proximal (AF > 0.1)
	HACD1	3.44281	34	-34	17659373	17659372	-	chr10_17659407_17659555	chr10	17659407	17659555	Proximal (AF > 0.1)
	NEBL	9.23871	0	0	21463116	21463115	-	chr10_21463070_21463218	chr10	21463070	21463218	Proximal (AF > 0.1)
	LOC100499489	1.23823	858	858	22726858	22726857	-	chr10_22725851_22725999	chr10	22725851	22725999	Proximal (AF > 0.1)
	ENKUR	2.36384	222	-222	25351208	25351207	-	chr10_25351430_25351578	chr10	25351430	25351578	Proximal (AF > 0.1)
	YME1L1	2.47884	0	0	27443349	27443348	-	chr10_27443253_27443401	chr10	27443253	27443401	Proximal (AF > 0.1)
	MASTL	1.10053	350	-350	27443752	27443753	+	chr10_27443253_27443401	chr10	27443253	27443401	Proximal (AF > 0.1)
	LRRC37A6P	1.52692	209	-209	27541235	27541234	-	chr10_27541444_27541592	chr10	27541444	27541592	Proximal (AF > 0.1)
	RAB18	2.41392	0	0	27793102	27793103	+	chr10_27793085_27793233	chr10	27793085	27793233	Proximal (AF > 0.1)
	ARHGAP12	4.24731	0	0	32217804	32217803	-	chr10_32217723_32217871	chr10	32217723	32217871	Proximal (AF > 0.1)
	LOC102031319	4.52755	86	-86	32636291	32636292	+	chr10_32636056_32636204	chr10	32636056	32636204	Proximal (AF > 0.1)
	CCDC7	4.62406	0	0	32735009	32735010	+	chr10_32734966_32735114	chr10	32734966	32735114	Proximal (AF > 0.1)
	LOC101929431	4.37223	0	0	32734984	32734983	-	chr10_32734966_32735114	chr10	32734966	32735114	Proximal (AF > 0.1)
	ZNF248	1.84096	350	350	38147012	38147011	-	chr10_38146513_38146661	chr10	38146513	38146661	Proximal (AF > 0.1)
	ZNF25	1.62909	263	263	38265583	38265582	-	chr10_38265171_38265319	chr10	38265171	38265319	Proximal (AF > 0.1)
	ZNF33A	2.93897	384	384	38299577	38299578	+	chr10_38299963_38300111	chr10	38299963	38300111	Proximal (AF > 0.1)
	ZNF37A	5.30822	0	0	38383263	38383264	+	chr10_38383138_38383286	chr10	38383138	38383286	Proximal (AF > 0.1)
	SEPT7P9	2.01327	212	212	38691780	38691779	-	chr10_38691419_38691567	chr10	38691419	38691567	Proximal (AF > 0.1)
	ZNF33B	1.12782	595	595	43134285	43134284	-	chr10_43133541_43133689	chr10	43133541	43133689	Proximal (AF > 0.1)
	ARHGAP22	2.03334	130	-130	49864310	49864309	-	chr10_49864440_49864588	chr10	49864440	49864588	Proximal (AF > 0.1)
	PRKG1-AS1	2.88911	0	0	54073888	54073887	-	chr10_54073880_54074028	chr10	54073880	54074028	Proximal (AF > 0.1)
	DKK1	2.78138	11	-11	54074040	54074041	+	chr10_54073880_54074028	chr10	54073880	54074028	Proximal (AF > 0.1)
	C10orf107	2.24917	136	136	63422718	63422719	+	chr10_63422856_63423004	chr10	63422856	63423004	Proximal (AF > 0.1)
	HERC4	3.59305	0	0	69835103	69835102	-	chr10_69835055_69835203	chr10	69835055	69835203	Proximal (AF > 0.1)
	RUFY2	2.4775	0	0	70167051	70167050	-	chr10_70167018_70167166	chr10	70167018	70167166	Proximal (AF > 0.1)
	DDX50	9.49813	0	0	70661033	70661034	+	chr10_70660970_70661118	chr10	70660970	70661118	Proximal (AF > 0.1)
	COL13A1	2.44669	0	0	71561643	71561644	+	chr10_71561641_71561789	chr10	71561641	71561789	Proximal (AF > 0.1)
	LRRC20	5.00481	0	0	72142406	72142405	-	chr10_72142292_72142440	chr10	72142292	72142440	Proximal (AF > 0.1)
	UNC5B	6.19108	35	-35	72972291	72972292	+	chr10_72972107_72972255	chr10	72972107	72972255	Proximal (AF > 0.1)
	SLC29A3	3.81109	0	0	73079009	73079010	+	chr10_73078891_73079039	chr10	73078891	73079039	Proximal (AF > 0.1)
	DDIT4	16.5628	0	0	74033676	74033677	+	chr10_74033537_74033685	chr10	74033537	74033685	Proximal (AF > 0.1)
	P4HA1	36.1253	0	0	74856732	74856731	-	chr10_74856640_74856788	chr10	74856640	74856788	Proximal (AF > 0.1)
	FUT11	6.28822	625	625	75532048	75532049	+	chr10_75532675_75532823	chr10	75532675	75532823	Proximal (AF > 0.1)
	CHCHD1	3.60713	0	0	75541807	75541808	+	chr10_75541744_75541892	chr10	75541744	75541892	Proximal (AF > 0.1)
	KAT6B	1.30739	621	-621	76586170	76586171	+	chr10_76585400_76585548	chr10	76585400	76585548	Proximal (AF > 0.1)
	VDAC2	5.5036	214	214	76969911	76969912	+	chr10_76970127_76970275	chr10	76970127	76970275	Proximal (AF > 0.1)
	COMTD1	0.406778	1407	1407	76995770	76995769	-	chr10_76994214_76994362	chr10	76994214	76994362	Proximal (AF > 0.1)
	LOC101929234	2.20944	47	47	77168914	77168915	+	chr10_77168963_77169111	chr10	77168963	77169111	Proximal (AF > 0.1)
	LOC101929574	13.297	138	-138	82295698	82295697	-	chr10_82295836_82295984	chr10	82295836	82295984	Proximal (AF > 0.1)
	FAM35A	1.72943	125	125	88854952	88854953	+	chr10_88855079_88855227	chr10	88855079	88855227	Proximal (AF > 0.1)
	GLUD1	1.27863	275	-275	88854804	88854803	-	chr10_88855079_88855227	chr10	88855079	88855227	Proximal (AF > 0.1)
	KLLN	0.709636	918	918	89623194	89623193	-	chr10_89622127_89622275	chr10	89622127	89622275	Proximal (AF > 0.1)
	PTEN	0.705391	918	-918	89623194	89623195	+	chr10_89622127_89622275	chr10	89622127	89622275	Proximal (AF > 0.1)
	FGFBP3	0.518756	816	816	93669258	93669257	-	chr10_93668293_93668441	chr10	93668293	93668441	Proximal (AF > 0.1)
	IDE	1.16329	345	-345	94333852	94333851	-	chr10_94334197_94334345	chr10	94334197	94334345	Proximal (AF > 0.1)
	ALDH18A1	3.67451	84	84	97416567	97416566	-	chr10_97416334_97416482	chr10	97416334	97416482	Proximal (AF > 0.1)
	LCOR	2.8434	69	-69	98592711	98592712	+	chr10_98592493_98592641	chr10	98592493	98592641	Proximal (AF > 0.1)
	LOC102723665	1.87199	278	-278	98592215	98592214	-	chr10_98592493_98592641	chr10	98592493	98592641	Proximal (AF > 0.1)
	FRAT2	3.32772	51	-51	99094458	99094457	-	chr10_99094509_99094657	chr10	99094509	99094657	Proximal (AF > 0.1)
	PGAM1	3.21052	1555	-1555	99187433	99187434	+	chr10_99185729_99185877	chr10	99185729	99185877	Proximal (AF > 0.1)
	AVPI1	2.68704	212	-212	99447015	99447014	-	chr10_99447227_99447375	chr10	99447227	99447375	Proximal (AF > 0.1)
	MARVELD1	0.881976	527	527	99473464	99473465	+	chr10_99473993_99474141	chr10	99473993	99474141	Proximal (AF > 0.1)
	R3HCC1L	9.79541	0	0	99894380	99894381	+	chr10_99894240_99894388	chr10	99894240	99894388	Proximal (AF > 0.1)
	DNMBP	3.20674	228	-228	101769710	101769709	-	chr10_101769938_101770086	chr10	101769938	101770086	Proximal (AF > 0.1)
	ERLIN1	6.29956	0	0	101945814	101945813	-	chr10_101945686_101945834	chr10	101945686	101945834	Proximal (AF > 0.1)
	SCD	5.69319	428	-428	102106771	102106772	+	chr10_102106194_102106342	chr10	102106194	102106342	Proximal (AF > 0.1)
	HPS6	4.38583	39	-39	103825123	103825124	+	chr10_103824935_103825083	chr10	103824935	103825083	Proximal (AF > 0.1)
	NOLC1	4.23518	100	100	103911932	103911933	+	chr10_103912034_103912182	chr10	103912034	103912182	Proximal (AF > 0.1)
	PSD	0.391215	1374	-1374	104179691	104179690	-	chr10_104181065_104181213	chr10	104181065	104181213	Proximal (AF > 0.1)
	FBXL15	0.308974	1493	1493	104179570	104179571	+	chr10_104181065_104181213	chr10	104181065	104181213	Proximal (AF > 0.1)
	RPARP-AS1	1.53148	718	718	104209573	104209574	+	chr10_104210293_104210441	chr10	104210293	104210441	Proximal (AF > 0.1)
	C10orf95	1.1621	858	858	104211300	104211299	-	chr10_104210293_104210441	chr10	104210293	104210441	Proximal (AF > 0.1)
	TRIM8	3.09616	476	476	104404251	104404252	+	chr10_104404729_104404877	chr10	104404729	104404877	Proximal (AF > 0.1)
	SFR1	6.16011	0	0	105881928	105881929	+	chr10_105881891_105882039	chr10	105881891	105882039	Proximal (AF > 0.1)
	SORCS3	0.808704	592	592	106400858	106400859	+	chr10_106401452_106401600	chr10	106401452	106401600	Proximal (AF > 0.1)
	XPNPEP1	9.26596	35	35	111683311	111683310	-	chr10_111683127_111683275	chr10	111683127	111683275	Proximal (AF > 0.1)
	MXI1	1.12639	635	635	111985761	111985762	+	chr10_111986398_111986546	chr10	111986398	111986546	Proximal (AF > 0.1)
	RBM20	2.46867	33	-33	112404154	112404155	+	chr10_112403972_112404120	chr10	112403972	112404120	Proximal (AF > 0.1)
	PDCD4	0.564407	791	791	112631552	112631553	+	chr10_112632345_112632493	chr10	112632345	112632493	Proximal (AF > 0.1)
	ZDHHC6	4.07111	0	0	114206717	114206716	-	chr10_114206629_114206777	chr10	114206629	114206777	Proximal (AF > 0.1)
	VTI1A	3.82637	0	0	114206745	114206746	+	chr10_114206629_114206777	chr10	114206629	114206777	Proximal (AF > 0.1)
	HSPA12A	2.85311	0	0	118609288	118609287	-	chr10_118609197_118609345	chr10	118609197	118609345	Proximal (AF > 0.1)
	ENO4	1.79035	173	173	118609022	118609023	+	chr10_118609197_118609345	chr10	118609197	118609345	Proximal (AF > 0.1)
	MIR3663HG	0.852689	691	691	118928566	118928565	-	chr10_118927726_118927874	chr10	118927726	118927874	Proximal (AF > 0.1)
	RAB11FIP2	4.55978	0	0	119806395	119806394	-	chr10_119806356_119806504	chr10	119806356	119806504	Proximal (AF > 0.1)
	CASC2	4.03608	23	23	119806331	119806332	+	chr10_119806356_119806504	chr10	119806356	119806504	Proximal (AF > 0.1)
	MCMBP	5.72901	6	-6	121632395	121632394	-	chr10_121632401_121632549	chr10	121632401	121632549	Proximal (AF > 0.1)
	CUZD1	0.460501	928	-928	124605691	124605690	-	chr10_124606619_124606767	chr10	124606619	124606767	Proximal (AF > 0.1)
	ACADSB	4.21347	0	0	124768428	124768429	+	chr10_124768364_124768512	chr10	124768364	124768512	Proximal (AF > 0.1)
	IKZF5	3.69983	0	0	124768366	124768365	-	chr10_124768364_124768512	chr10	124768364	124768512	Proximal (AF > 0.1)
	METTL10	7.68341	0	0	126480510	126480509	-	chr10_126480393_126480541	chr10	126480393	126480541	Proximal (AF > 0.1)
	TEX36-AS1	0.656003	674	-674	127262939	127262940	+	chr10_127262116_127262264	chr10	127262116	127262264	Proximal (AF > 0.1)
	FANK1	7.49379	20	-20	127585107	127585108	+	chr10_127584938_127585086	chr10	127584938	127585086	Proximal (AF > 0.1)
	BNIP3	29.8855	0	0	133795517	133795516	-	chr10_133795486_133795634	chr10	133795486	133795634	Proximal (AF > 0.1)
	STK32C	2.7099	77	-77	134145379	134145378	-	chr10_134145456_134145604	chr10	134145456	134145604	Proximal (AF > 0.1)
	ZNF511	1.64286	459	459	135122392	135122393	+	chr10_135122853_135123001	chr10	135122853	135123001	Proximal (AF > 0.1)
	PKP3	3.0237	344	344	394182	394183	+	chr11_394528_394676	chr11	394528	394676	Proximal (AF > 0.1)
	MIR210HG	27.7191	96	-96	568457	568456	-	chr11_568553_568701	chr11	568553	568701	Proximal (AF > 0.1)
	LOC143666	4.67937	116	-116	575885	575884	-	chr11_576001_576149	chr11	576001	576149	Proximal (AF > 0.1)
	PHRF1	3.27122	295	-295	576445	576446	+	chr11_576001_576149	chr11	576001	576149	Proximal (AF > 0.1)
	SLC25A22	2.17059	207	207	798269	798268	-	chr11_797913_798061	chr11	797913	798061	Proximal (AF > 0.1)
	PANO1	1.46668	401	401	797510	797511	+	chr11_797913_798061	chr11	797913	798061	Proximal (AF > 0.1)
	IFITM10	0.178126	1308	1308	1771824	1771823	-	chr11_1770367_1770515	chr11	1770367	1770515	Proximal (AF > 0.1)
	KCNQ1-AS1	0.108141	1597	-1597	2882799	2882798	-	chr11_2884396_2884544	chr11	2884396	2884544	Proximal (AF > 0.1)
	MRPL17	5.30653	0	0	6704632	6704631	-	chr11_6704597_6704745	chr11	6704597	6704745	Proximal (AF > 0.1)
	SBF2-AS1	3.93113	0	0	9779839	9779840	+	chr11_9779694_9779842	chr11	9779694	9779842	Proximal (AF > 0.1)
	LOC440028	1.6437	274	-274	9781080	9781079	-	chr11_9781354_9781502	chr11	9781354	9781502	Proximal (AF > 0.1)
	CAND1.11	14.9081	248	-248	10329859	10329860	+	chr11_10329462_10329610	chr11	10329462	10329610	Proximal (AF > 0.1)
	ZBED5-AS1	2.42005	0	0	10879763	10879764	+	chr11_10879658_10879806	chr11	10879658	10879806	Proximal (AF > 0.1)
	ZBED5	2.054	38	-38	10879620	10879619	-	chr11_10879658_10879806	chr11	10879658	10879806	Proximal (AF > 0.1)
	NUCB2	1.47416	178	-178	17298285	17298286	+	chr11_17297958_17298106	chr11	17297958	17298106	Proximal (AF > 0.1)
	SERGEF	2.74984	373	-373	18034709	18034708	-	chr11_18035082_18035230	chr11	18035082	18035230	Proximal (AF > 0.1)
	SAAL1	3.18658	0	0	18127638	18127637	-	chr11_18127543_18127691	chr11	18127543	18127691	Proximal (AF > 0.1)
	GTF2H1	3.12683	0	0	18343815	18343816	+	chr11_18343732_18343880	chr11	18343732	18343880	Proximal (AF > 0.1)
	HPS5	2.68055	11	-11	18343721	18343720	-	chr11_18343732_18343880	chr11	18343732	18343880	Proximal (AF > 0.1)
	LDHA	37.1197	43	43	18415935	18415936	+	chr11_18415980_18416128	chr11	18415980	18416128	Proximal (AF > 0.1)
	DNAJC24	3.03945	0	0	31391376	31391377	+	chr11_31391298_31391446	chr11	31391298	31391446	Proximal (AF > 0.1)
	DCDC1	2.96737	0	0	31391357	31391356	-	chr11_31391298_31391446	chr11	31391298	31391446	Proximal (AF > 0.1)
	HIPK3	0.361465	972	-972	33279876	33279877	+	chr11_33278755_33278903	chr11	33278755	33278903	Proximal (AF > 0.1)
	NAT10	9.52907	19	19	34127110	34127111	+	chr11_34127131_34127279	chr11	34127131	34127279	Proximal (AF > 0.1)
	ABTB2	0.284009	1050	-1050	34379555	34379554	-	chr11_34380605_34380753	chr11	34380605	34380753	Proximal (AF > 0.1)
	SLC39A13	5.80187	0	0	47430050	47430051	+	chr11_47429939_47430087	chr11	47429939	47430087	Proximal (AF > 0.1)
	CELF1	2.6084	0	0	47574792	47574791	-	chr11_47574677_47574825	chr11	47574677	47574825	Proximal (AF > 0.1)
	MTCH2	9.1832	0	0	47664206	47664205	-	chr11_47664063_47664211	chr11	47664063	47664211	Proximal (AF > 0.1)
	FNBP4	2.09679	96	96	47789030	47789029	-	chr11_47788785_47788933	chr11	47788785	47788933	Proximal (AF > 0.1)
	SLC43A3	1.10877	372	372	57195053	57195052	-	chr11_57194532_57194680	chr11	57194532	57194680	Proximal (AF > 0.1)
	PATL1	9.68315	0	0	59436511	59436510	-	chr11_59436461_59436609	chr11	59436461	59436609	Proximal (AF > 0.1)
	CCDC86	9.57915	25	25	60609428	60609429	+	chr11_60609455_60609603	chr11	60609455	60609603	Proximal (AF > 0.1)
	VPS37C	1.89608	81	81	60928916	60928915	-	chr11_60928686_60928834	chr11	60928686	60928834	Proximal (AF > 0.1)
	SYT7	3.56862	205	-205	61348344	61348343	-	chr11_61348549_61348697	chr11	61348549	61348697	Proximal (AF > 0.1)
	TMEM258	3.14735	0	0	61560085	61560084	-	chr11_61559966_61560114	chr11	61559966	61560114	Proximal (AF > 0.1)
	FEN1	2.98787	0	0	61560108	61560109	+	chr11_61559966_61560114	chr11	61559966	61560114	Proximal (AF > 0.1)
	B3GAT3	2.16964	156	156	62389647	62389646	-	chr11_62389342_62389490	chr11	62389342	62389490	Proximal (AF > 0.1)
	GANAB	5.18321	1	1	62414198	62414197	-	chr11_62414048_62414196	chr11	62414048	62414196	Proximal (AF > 0.1)
	METTL12	0.921051	601	601	62432778	62432779	+	chr11_62433381_62433529	chr11	62433381	62433529	Proximal (AF > 0.1)
	C11orf98	0.764725	693	-693	62432688	62432687	-	chr11_62433381_62433529	chr11	62433381	62433529	Proximal (AF > 0.1)
	GNG3	0.15815	1320	-1320	62475065	62475066	+	chr11_62473596_62473744	chr11	62473596	62473744	Proximal (AF > 0.1)
	TMEM179B	7.24555	95	-95	62554873	62554874	+	chr11_62554629_62554777	chr11	62554629	62554777	Proximal (AF > 0.1)
	RCOR2	1.06763	1166	-1166	63684316	63684315	-	chr11_63685482_63685630	chr11	63685482	63685630	Proximal (AF > 0.1)
	NAA40	0.455209	985	-985	63706802	63706803	+	chr11_63705668_63705816	chr11	63705668	63705816	Proximal (AF > 0.1)
	MACROD1	4.14239	9	-9	63933585	63933584	-	chr11_63933594_63933742	chr11	63933594	63933742	Proximal (AF > 0.1)
	DNAJC4	3.3465	34	-34	63997903	63997904	+	chr11_63997720_63997868	chr11	63997720	63997868	Proximal (AF > 0.1)
	VEGFB	2.345	227	227	64002055	64002056	+	chr11_64002284_64002432	chr11	64002284	64002432	Proximal (AF > 0.1)
	LOC105369340	2.86036	0	0	64013337	64013338	+	chr11_64013337_64013485	chr11	64013337	64013485	Proximal (AF > 0.1)
	PPP1R14B	0.44796	927	927	64014413	64014412	-	chr11_64013337_64013485	chr11	64013337	64013485	Proximal (AF > 0.1)
	MAP4K2	1.47997	311	311	64570726	64570725	-	chr11_64570266_64570414	chr11	64570266	64570414	Proximal (AF > 0.1)
	ARL2	2.14805	159	159	64781584	64781585	+	chr11_64781745_64781893	chr11	64781745	64781893	Proximal (AF > 0.1)
	ARL2-SNX15	2.14805	159	159	64781584	64781585	+	chr11_64781745_64781893	chr11	64781745	64781893	Proximal (AF > 0.1)
	SNX15	2.61497	0	0	64794879	64794880	+	chr11_64794790_64794938	chr11	64794790	64794938	Proximal (AF > 0.1)
	POLA2	3.17727	0	0	65029322	65029323	+	chr11_65029251_65029399	chr11	65029251	65029399	Proximal (AF > 0.1)
	FRMD8	5.74414	0	0	65154040	65154041	+	chr11_65153924_65154072	chr11	65153924	65154072	Proximal (AF > 0.1)
	NEAT1	3.93851	451	-451	65190268	65190269	+	chr11_65189668_65189816	chr11	65189668	65189816	Proximal (AF > 0.1)
	LTBP3	0.357646	912	-912	65325699	65325698	-	chr11_65326611_65326759	chr11	65326611	65326759	Proximal (AF > 0.1)
	FOSL1	0.292318	990	990	65667997	65667996	-	chr11_65666858_65667006	chr11	65666858	65667006	Proximal (AF > 0.1)
	DRAP1	4.52336	57	57	65686727	65686728	+	chr11_65686786_65686934	chr11	65686786	65686934	Proximal (AF > 0.1)
	C11orf68	3.03817	255	-255	65686531	65686530	-	chr11_65686786_65686934	chr11	65686786	65686934	Proximal (AF > 0.1)
	SF3B2	4.43452	0	0	65819815	65819816	+	chr11_65819679_65819827	chr11	65819679	65819827	Proximal (AF > 0.1)
	RBM4	2.38036	0	0	66406087	66406088	+	chr11_66406077_66406225	chr11	66406077	66406225	Proximal (AF > 0.1)
	ANKRD13D	1.73837	246	-246	67056761	67056762	+	chr11_67056366_67056514	chr11	67056366	67056514	Proximal (AF > 0.1)
	CLCF1	1.29148	270	-270	67141648	67141647	-	chr11_67141918_67142066	chr11	67141918	67142066	Proximal (AF > 0.1)
	CDK2AP2	1.2242	551	-551	67275658	67275657	-	chr11_67276209_67276357	chr11	67276209	67276357	Proximal (AF > 0.1)
	KMT5B	3.52895	0	0	67981239	67981238	-	chr11_67981200_67981348	chr11	67981200	67981348	Proximal (AF > 0.1)
	C11orf24	4.46056	0	0	68039469	68039468	-	chr11_68039345_68039493	chr11	68039345	68039493	Proximal (AF > 0.1)
	PPFIA1	7.07141	0	0	70116805	70116806	+	chr11_70116712_70116860	chr11	70116712	70116860	Proximal (AF > 0.1)
	CLPB	3.68133	71	71	72145728	72145727	-	chr11_72145508_72145656	chr11	72145508	72145656	Proximal (AF > 0.1)
	STARD10	2.08729	0	0	72504750	72504749	-	chr11_72504729_72504877	chr11	72504729	72504877	Proximal (AF > 0.1)
	RELT	1.14016	786	786	73087404	73087405	+	chr11_73088192_73088340	chr11	73088192	73088340	Proximal (AF > 0.1)
	FAM168A	7.97	0	0	73309234	73309233	-	chr11_73309158_73309306	chr11	73309158	73309306	Proximal (AF > 0.1)
	RAB6A	13.3574	0	0	73472201	73472200	-	chr11_73472134_73472282	chr11	73472134	73472282	Proximal (AF > 0.1)
	XRRA1	8.43302	0	0	74660232	74660231	-	chr11_74660133_74660281	chr11	74660133	74660281	Proximal (AF > 0.1)
	SPCS2	7.44956	9	-9	74660291	74660292	+	chr11_74660133_74660281	chr11	74660133	74660281	Proximal (AF > 0.1)
	TPBGL	0.849081	850	850	74951949	74951950	+	chr11_74952801_74952949	chr11	74952801	74952949	Proximal (AF > 0.1)
	NDUFC2	3.33732	251	251	77791265	77791264	-	chr11_77790865_77791013	chr11	77790865	77791013	Proximal (AF > 0.1)
	NDUFC2-KCTD14	3.33732	251	251	77791265	77791264	-	chr11_77790865_77791013	chr11	77790865	77791013	Proximal (AF > 0.1)
	CCDC90B	2.42948	44	44	82997450	82997449	-	chr11_82997257_82997405	chr11	82997257	82997405	Proximal (AF > 0.1)
	RAB38	0.932171	597	597	87908635	87908634	-	chr11_87907889_87908037	chr11	87907889	87908037	Proximal (AF > 0.1)
	MTNR1B	2.13668	42	42	92702788	92702789	+	chr11_92702832_92702980	chr11	92702832	92702980	Proximal (AF > 0.1)
	C11orf54	3.15826	0	0	93474759	93474760	+	chr11_93474681_93474829	chr11	93474681	93474829	Proximal (AF > 0.1)
	TAF1D	2.86343	0	0	93474703	93474702	-	chr11_93474681_93474829	chr11	93474681	93474829	Proximal (AF > 0.1)
	BIRC3	2.48571	86	86	102188180	102188181	+	chr11_102188268_102188416	chr11	102188268	102188416	Proximal (AF > 0.1)
	DCUN1D5	0.809561	551	551	102962944	102962943	-	chr11_102962244_102962392	chr11	102962244	102962392	Proximal (AF > 0.1)
	AASDHPPT	3.36356	0	0	105948291	105948292	+	chr11_105948279_105948427	chr11	105948279	105948427	Proximal (AF > 0.1)
	KBTBD3	3.04957	37	37	105948465	105948464	-	chr11_105948279_105948427	chr11	105948279	105948427	Proximal (AF > 0.1)
	GUCY1A2	0.442236	780	-780	106889171	106889170	-	chr11_106889951_106890099	chr11	106889951	106890099	Proximal (AF > 0.1)
	LOC105369486	0.902839	449	-449	110225838	110225839	+	chr11_110225240_110225388	chr11	110225240	110225388	Proximal (AF > 0.1)
	FDX1	2.72484	0	0	110300660	110300661	+	chr11_110300549_110300697	chr11	110300549	110300697	Proximal (AF > 0.1)
	USP28	7.9559	95	-95	113746292	113746291	-	chr11_113746387_113746535	chr11	113746387	113746535	Proximal (AF > 0.1)
	PAFAH1B2	2.40786	4	4	117014999	117015000	+	chr11_117015005_117015153	chr11	117015005	117015153	Proximal (AF > 0.1)
	IL10RA	2.00925	210	-210	117857105	117857106	+	chr11_117856746_117856894	chr11	117856746	117856894	Proximal (AF > 0.1)
	KMT2A	3.72989	120	-120	118307204	118307205	+	chr11_118306935_118307083	chr11	118306935	118307083	Proximal (AF > 0.1)
	H2AFX	3.0032	0	0	118966177	118966176	-	chr11_118966090_118966238	chr11	118966090	118966238	Proximal (AF > 0.1)
	EI24	8.42292	0	0	125439282	125439283	+	chr11_125439152_125439300	chr11	125439152	125439300	Proximal (AF > 0.1)
	STT3A-AS1	5.93042	0	0	125462463	125462462	-	chr11_125462442_125462590	chr11	125462442	125462590	Proximal (AF > 0.1)
	STT3A	4.67437	98	-98	125462689	125462690	+	chr11_125462442_125462590	chr11	125462442	125462590	Proximal (AF > 0.1)
	SRPRA	1.8181	102	102	126138877	126138876	-	chr11_126138626_126138774	chr11	126138626	126138774	Proximal (AF > 0.1)
	FOXRED1	1.30707	264	-264	126139039	126139040	+	chr11_126138626_126138774	chr11	126138626	126138774	Proximal (AF > 0.1)
	LINC00167	2.62657	2	-2	129872518	129872519	+	chr11_129872367_129872515	chr11	129872367	129872515	Proximal (AF > 0.1)
	PRDM10	1.72923	214	214	129872730	129872729	-	chr11_129872367_129872515	chr11	129872367	129872515	Proximal (AF > 0.1)
	ZBTB44	2.94174	52	-52	130184607	130184606	-	chr11_130184659_130184807	chr11	130184659	130184807	Proximal (AF > 0.1)
	ACAD8	1.14315	332	332	134123433	134123434	+	chr11_134123767_134123915	chr11	134123767	134123915	Proximal (AF > 0.1)
	THYN1	0.803956	507	-507	134123260	134123259	-	chr11_134123767_134123915	chr11	134123767	134123915	Proximal (AF > 0.1)
	KDM5A	1.91571	50	50	498621	498620	-	chr12_498422_498570	chr12	498422	498570	Proximal (AF > 0.1)
	WNK1	0.154127	1439	-1439	862088	862089	+	chr12_860500_860648	chr12	860500	860648	Proximal (AF > 0.1)
	TULP3	11.4839	0	0	3000032	3000033	+	chr12_3000021_3000169	chr12	3000021	3000169	Proximal (AF > 0.1)
	DYRK4	2.42005	0	0	4714028	4714029	+	chr12_4713987_4714135	chr12	4713987	4714135	Proximal (AF > 0.1)
	GAPDH	11.1065	208	-208	6643824	6643825	+	chr12_6643467_6643615	chr12	6643467	6643615	Proximal (AF > 0.1)
	TPI1	3.86825	461	461	6976692	6976693	+	chr12_6977155_6977303	chr12	6977155	6977303	Proximal (AF > 0.1)
	ENO2	13.1892	0	0	7023613	7023614	+	chr12_7023559_7023707	chr12	7023559	7023707	Proximal (AF > 0.1)
	C12orf57	5.62658	42	42	7052979	7052980	+	chr12_7053023_7053171	chr12	7053023	7053171	Proximal (AF > 0.1)
	ETV6	0.546506	700	-700	11802787	11802788	+	chr12_11801938_11802086	chr12	11801938	11802086	Proximal (AF > 0.1)
	LRP6	0.889351	501	-501	12419811	12419810	-	chr12_12420312_12420460	chr12	12420312	12420460	Proximal (AF > 0.1)
	MANSC1	1.69871	82	-82	12503169	12503168	-	chr12_12503251_12503399	chr12	12503251	12503399	Proximal (AF > 0.1)
	DDX47	5.44013	13	-13	12966279	12966280	+	chr12_12966117_12966265	chr12	12966117	12966265	Proximal (AF > 0.1)
	GPRC5A	2.52474	205	205	13043955	13043956	+	chr12_13044162_13044310	chr12	13044162	13044310	Proximal (AF > 0.1)
	FAM234B	12.0305	0	0	13197314	13197315	+	chr12_13197272_13197420	chr12	13197272	13197420	Proximal (AF > 0.1)
	DERA	2.39824	6	6	16064105	16064106	+	chr12_16064113_16064261	chr12	16064113	16064261	Proximal (AF > 0.1)
	C2CD5	2.41522	0	0	22697480	22697479	-	chr12_22697437_22697585	chr12	22697437	22697585	Proximal (AF > 0.1)
	KRAS	2.43818	0	0	25403865	25403864	-	chr12_25403840_25403988	chr12	25403840	25403988	Proximal (AF > 0.1)
	BHLHE41	0.594378	819	-819	26278003	26278002	-	chr12_26278822_26278970	chr12	26278822	26278970	Proximal (AF > 0.1)
	STK38L	1.90806	50	50	27397077	27397078	+	chr12_27397129_27397277	chr12	27397129	27397277	Proximal (AF > 0.1)
	KIF21A	2.53555	1	1	39837192	39837191	-	chr12_39837042_39837190	chr12	39837042	39837190	Proximal (AF > 0.1)
	LINC00938	1.93991	280	280	46121704	46121703	-	chr12_46121275_46121423	chr12	46121275	46121423	Proximal (AF > 0.1)
	ARID2	1.63979	730	-730	46123491	46123492	+	chr12_46122612_46122760	chr12	46122612	46122760	Proximal (AF > 0.1)
	RAPGEF3	0.967284	459	-459	48152889	48152888	-	chr12_48153348_48153496	chr12	48153348	48153496	Proximal (AF > 0.1)
	PRKAG1	4.80679	0	0	49412629	49412628	-	chr12_49412599_49412747	chr12	49412599	49412747	Proximal (AF > 0.1)
	TUBA1B	0.62966	1055	1055	49525304	49525303	-	chr12_49524100_49524248	chr12	49524100	49524248	Proximal (AF > 0.1)
	C1QL4	2.69598	63	-63	49730971	49730970	-	chr12_49731034_49731182	chr12	49731034	49731182	Proximal (AF > 0.1)
	SPATS2	1.50332	282	282	49760687	49760688	+	chr12_49760971_49761119	chr12	49760971	49761119	Proximal (AF > 0.1)
	ASIC1	1.50492	239	239	50467367	50467368	+	chr12_50467608_50467756	chr12	50467608	50467756	Proximal (AF > 0.1)
	SMARCD1	2.97115	0	0	50478982	50478983	+	chr12_50478855_50479003	chr12	50478855	50479003	Proximal (AF > 0.1)
	ACVR1B	0.165991	1739	-1739	52347163	52347164	+	chr12_52345275_52345423	chr12	52345275	52345423	Proximal (AF > 0.1)
	ATG101	2.51617	0	0	52463757	52463758	+	chr12_52463627_52463775	chr12	52463627	52463775	Proximal (AF > 0.1)
	KRT2	0.210222	1246	1246	53045959	53045958	-	chr12_53044564_53044712	chr12	53044564	53044712	Proximal (AF > 0.1)
	RARG	1.53532	231	231	53626040	53626039	-	chr12_53625660_53625808	chr12	53625660	53625808	Proximal (AF > 0.1)
	AAAS	9.13219	0	0	53715412	53715411	-	chr12_53715401_53715549	chr12	53715401	53715549	Proximal (AF > 0.1)
	MAP3K12	0.264586	1128	-1128	53893444	53893443	-	chr12_53894572_53894720	chr12	53894572	53894720	Proximal (AF > 0.1)
	TARBP2	1.23913	356	-356	53895376	53895377	+	chr12_53894871_53895019	chr12	53894871	53895019	Proximal (AF > 0.1)
	CALCOCO1	5.42209	51	-51	54121307	54121306	-	chr12_54121358_54121506	chr12	54121358	54121506	Proximal (AF > 0.1)
	CISTR	7.10035	110	-110	54150818	54150817	-	chr12_54150928_54151076	chr12	54150928	54151076	Proximal (AF > 0.1)
	BLOC1S1-RDH5	2.95064	0	0	56109817	56109818	+	chr12_56109783_56109931	chr12	56109783	56109931	Proximal (AF > 0.1)
	BLOC1S1	2.05859	143	-143	56110075	56110076	+	chr12_56109783_56109931	chr12	56109783	56109931	Proximal (AF > 0.1)
	RAB5B	2.14639	17	17	56367696	56367697	+	chr12_56367715_56367863	chr12	56367715	56367863	Proximal (AF > 0.1)
	ZC3H10	9.67857	0	0	56512003	56512004	+	chr12_56511857_56512005	chr12	56511857	56512005	Proximal (AF > 0.1)
	ESYT1	3.37286	0	0	56521985	56521986	+	chr12_56521939_56522087	chr12	56521939	56522087	Proximal (AF > 0.1)
	MYL6B	7.89441	0	0	56546203	56546204	+	chr12_56546186_56546334	chr12	56546186	56546334	Proximal (AF > 0.1)
	CNPY2	1.9724	84	84	56710128	56710127	-	chr12_56709895_56710043	chr12	56709895	56710043	Proximal (AF > 0.1)
	SPRYD4	6.10765	0	0	56862300	56862301	+	chr12_56862277_56862425	chr12	56862277	56862425	Proximal (AF > 0.1)
	PTGES3	5.61847	62	62	57082192	57082191	-	chr12_57081981_57082129	chr12	57081981	57082129	Proximal (AF > 0.1)
	R3HDM2	1.65868	254	254	57824788	57824787	-	chr12_57824385_57824533	chr12	57824385	57824533	Proximal (AF > 0.1)
	LINC01465	2.14888	143	143	62997214	62997213	-	chr12_62996922_62997070	chr12	62996922	62997070	Proximal (AF > 0.1)
	GNS	2.84741	0	0	65153226	65153225	-	chr12_65153134_65153282	chr12	65153134	65153282	Proximal (AF > 0.1)
	HMGA2	3.13868	288	-288	66218239	66218240	+	chr12_66217802_66217950	chr12	66217802	66217950	Proximal (AF > 0.1)
	IRAK3	2.05558	181	181	66582977	66582978	+	chr12_66583160_66583308	chr12	66583160	66583308	Proximal (AF > 0.1)
	MDM1	1.38993	259	259	68726161	68726160	-	chr12_68725753_68725901	chr12	68725753	68725901	Proximal (AF > 0.1)
	SLC35E3	8.36954	0	0	69139935	69139936	+	chr12_69139875_69140023	chr12	69139875	69140023	Proximal (AF > 0.1)
	TBC1D15	2.17002	55	-55	72233486	72233487	+	chr12_72233282_72233430	chr12	72233282	72233430	Proximal (AF > 0.1)
	GLIPR1L2	1.92016	138	138	75784849	75784850	+	chr12_75784989_75785137	chr12	75784989	75785137	Proximal (AF > 0.1)
	CAPS2	1.42249	287	-287	75784702	75784701	-	chr12_75784989_75785137	chr12	75784989	75785137	Proximal (AF > 0.1)
	KRR1	10.0312	30	-30	75905418	75905417	-	chr12_75905448_75905596	chr12	75905448	75905596	Proximal (AF > 0.1)
	ZDHHC17	1.93231	295	295	77157853	77157854	+	chr12_77158150_77158298	chr12	77158150	77158298	Proximal (AF > 0.1)
	ATP2B1-AS1	2.80782	0	0	90102731	90102732	+	chr12_90102681_90102829	chr12	90102681	90102829	Proximal (AF > 0.1)
	BTG1	0.411993	867	867	92539673	92539672	-	chr12_92538657_92538805	chr12	92538657	92538805	Proximal (AF > 0.1)
	LOC101928617	0.281746	1054	-1054	92539860	92539861	+	chr12_92538657_92538805	chr12	92538657	92538805	Proximal (AF > 0.1)
	LOC643339	2.05811	37	-37	93771512	93771511	-	chr12_93771549_93771697	chr12	93771549	93771697	Proximal (AF > 0.1)
	NUDT4	0.632414	627	-627	93772325	93772326	+	chr12_93771549_93771697	chr12	93771549	93771697	Proximal (AF > 0.1)
	VEZT	3.9587	0	0	95611521	95611522	+	chr12_95611422_95611570	chr12	95611422	95611570	Proximal (AF > 0.1)
	FGD6	2.48909	182	-182	95611240	95611239	-	chr12_95611422_95611570	chr12	95611422	95611570	Proximal (AF > 0.1)
	METAP2	2.49032	7	-7	95867821	95867822	+	chr12_95867665_95867813	chr12	95867665	95867813	Proximal (AF > 0.1)
	APAF1	3.28892	0	0	99039077	99039078	+	chr12_99038983_99039131	chr12	99038983	99039131	Proximal (AF > 0.1)
	IKBIP	2.1653	154	-154	99038829	99038828	-	chr12_99038983_99039131	chr12	99038983	99039131	Proximal (AF > 0.1)
	ANKS1B	1.76136	89	-89	100378432	100378431	-	chr12_100378521_100378669	chr12	100378521	100378669	Proximal (AF > 0.1)
	PARPBP	4.46798	52	52	102513948	102513949	+	chr12_102514002_102514150	chr12	102514002	102514150	Proximal (AF > 0.1)
	NUP37	4.108	93	-93	102513909	102513908	-	chr12_102514002_102514150	chr12	102514002	102514150	Proximal (AF > 0.1)
	LOC414300	3.80653	0	0	105501420	105501419	-	chr12_105501313_105501461	chr12	105501313	105501461	Proximal (AF > 0.1)
	WASHC4	3.28287	29	-29	105501491	105501492	+	chr12_105501313_105501461	chr12	105501313	105501461	Proximal (AF > 0.1)
	POLR3B	1.56781	260	-260	106751859	106751860	+	chr12_106751450_106751598	chr12	106751450	106751598	Proximal (AF > 0.1)
	CORO1C	6.1187	86	-86	109125326	109125325	-	chr12_109125412_109125560	chr12	109125412	109125560	Proximal (AF > 0.1)
	GLTP	5.97251	0	0	110318293	110318292	-	chr12_110318250_110318398	chr12	110318250	110318398	Proximal (AF > 0.1)
	FAM216A	3.06178	185	185	110906231	110906232	+	chr12_110906418_110906566	chr12	110906418	110906566	Proximal (AF > 0.1)
	GPN3	2.29102	329	-329	110906089	110906088	-	chr12_110906418_110906566	chr12	110906418	110906566	Proximal (AF > 0.1)
	ATXN2	4.69473	0	0	112037480	112037479	-	chr12_112037413_112037561	chr12	112037413	112037561	Proximal (AF > 0.1)
	NAA25	0.446582	750	-750	112546635	112546634	-	chr12_112547385_112547533	chr12	112547385	112547533	Proximal (AF > 0.1)
	HECTD4	1.40465	228	-228	112819896	112819895	-	chr12_112820124_112820272	chr12	112820124	112820272	Proximal (AF > 0.1)
	PLBD2	1.79641	106	106	113796370	113796371	+	chr12_113796478_113796626	chr12	113796478	113796626	Proximal (AF > 0.1)
	FBXW8	2.79145	27	-27	117348760	117348761	+	chr12_117348584_117348732	chr12	117348584	117348732	Proximal (AF > 0.1)
	PEBP1	1.83045	239	239	118573688	118573689	+	chr12_118573929_118574077	chr12	118573929	118574077	Proximal (AF > 0.1)
	RAB35	1.55896	282	-282	120554643	120554642	-	chr12_120554925_120555073	chr12	120554925	120555073	Proximal (AF > 0.1)
	COQ5	2.34384	0	0	120966964	120966963	-	chr12_120966840_120966988	chr12	120966840	120966988	Proximal (AF > 0.1)
	UNC119B	2.07441	121	121	121148237	121148238	+	chr12_121148360_121148508	chr12	121148360	121148508	Proximal (AF > 0.1)
	ANAPC5	7.85698	35	-35	121790265	121790264	-	chr12_121790300_121790448	chr12	121790300	121790448	Proximal (AF > 0.1)
	WDR66	4.1596	19	-19	122356462	122356463	+	chr12_122356294_122356442	chr12	122356294	122356442	Proximal (AF > 0.1)
	MLXIP	1.63714	276	-276	122516633	122516634	+	chr12_122516208_122516356	chr12	122516208	122516356	Proximal (AF > 0.1)
	ZCCHC8	3.90571	28	28	122985620	122985619	-	chr12_122985443_122985591	chr12	122985443	122985591	Proximal (AF > 0.1)
	DENR	5.83389	80	-80	123237367	123237368	+	chr12_123237138_123237286	chr12	123237138	123237286	Proximal (AF > 0.1)
	RILPL1	0.939903	538	538	124018265	124018264	-	chr12_124017578_124017726	chr12	124017578	124017726	Proximal (AF > 0.1)
	EIF2B1	2.79753	0	0	124118323	124118322	-	chr12_124118251_124118399	chr12	124118251	124118399	Proximal (AF > 0.1)
	GTF2H3	2.6084	0	0	124118285	124118286	+	chr12_124118251_124118399	chr12	124118251	124118399	Proximal (AF > 0.1)
	LOC101927592	3.92523	137	-137	127544942	127544941	-	chr12_127545079_127545227	chr12	127545079	127545227	Proximal (AF > 0.1)
	RAN	5.8076	0	0	131356538	131356539	+	chr12_131356418_131356566	chr12	131356418	131356566	Proximal (AF > 0.1)
	DDX51	3.62916	0	0	132628880	132628879	-	chr12_132628827_132628975	chr12	132628827	132628975	Proximal (AF > 0.1)
	NOC4L	3.29696	0	0	132628971	132628972	+	chr12_132628827_132628975	chr12	132628827	132628975	Proximal (AF > 0.1)
	GOLGA3	6.87358	0	0	133405426	133405425	-	chr12_133405424_133405572	chr12	133405424	133405572	Proximal (AF > 0.1)
	ZNF268	0.166502	1318	1318	133758059	133758060	+	chr12_133759379_133759527	chr12	133759379	133759527	Proximal (AF > 0.1)
	GJA3	5.87968	19	-19	20735183	20735182	-	chr13_20735202_20735350	chr13	20735202	20735350	Proximal (AF > 0.1)
	MIPEPP3	3.55344	4	-4	21872263	21872264	+	chr13_21872110_21872258	chr13	21872110	21872258	Proximal (AF > 0.1)
	LINC00621	0.138679	1454	1454	23490508	23490507	-	chr13_23488905_23489053	chr13	23488905	23489053	Proximal (AF > 0.1)
	NUP58	10.0381	0	0	25875665	25875666	+	chr13_25875600_25875748	chr13	25875600	25875748	Proximal (AF > 0.1)
	MTIF3	2.03194	0	0	28024739	28024738	-	chr13_28024621_28024769	chr13	28024621	28024769	Proximal (AF > 0.1)
	PDS5B	3.41103	80	-80	33160563	33160564	+	chr13_33160334_33160482	chr13	33160334	33160482	Proximal (AF > 0.1)
	MRPS31	2.53638	0	0	41345347	41345346	-	chr13_41345324_41345472	chr13	41345324	41345472	Proximal (AF > 0.1)
	SLC25A30	4.26707	0	0	45992590	45992589	-	chr13_45992483_45992631	chr13	45992483	45992631	Proximal (AF > 0.1)
	SLC25A30-AS1	2.69912	185	185	45992296	45992297	+	chr13_45992483_45992631	chr13	45992483	45992631	Proximal (AF > 0.1)
	SPRYD7	2.45086	261	261	50510637	50510636	-	chr13_50510227_50510375	chr13	50510227	50510375	Proximal (AF > 0.1)
	TBC1D4	0.307559	1168	1168	76056304	76056303	-	chr13_76054987_76055135	chr13	76054987	76055135	Proximal (AF > 0.1)
	ABCC4	3.37961	0	0	95953700	95953699	-	chr13_95953650_95953798	chr13	95953650	95953798	Proximal (AF > 0.1)
	STK24	3.5573	0	0	99229405	99229404	-	chr13_99229362_99229510	chr13	99229362	99229510	Proximal (AF > 0.1)
	TM9SF2	3.68769	0	0	100153627	100153628	+	chr13_100153569_100153717	chr13	100153569	100153717	Proximal (AF > 0.1)
	ZIC2	1.93558	133	-133	100634025	100634026	+	chr13_100633743_100633891	chr13	100633743	100633891	Proximal (AF > 0.1)
	GGACT	4.19934	0	0	101241046	101241045	-	chr13_101241009_101241157	chr13	101241009	101241157	Proximal (AF > 0.1)
	RAB20	4.84165	25	25	111214084	111214083	-	chr13_111213910_111214058	chr13	111213910	111214058	Proximal (AF > 0.1)
	PCID2	2.92393	147	147	113863234	113863233	-	chr13_113862938_113863086	chr13	113862938	113863086	Proximal (AF > 0.1)
	CUL4A	0.903867	731	-731	113863818	113863819	+	chr13_113862938_113863086	chr13	113862938	113863086	Proximal (AF > 0.1)
	TFDP1	2.00507	137	-137	114239055	114239056	+	chr13_114238769_114238917	chr13	114238769	114238917	Proximal (AF > 0.1)
	CDC16	3.38231	0	0	115000319	115000320	+	chr13_115000253_115000401	chr13	115000253	115000401	Proximal (AF > 0.1)
	PARP2	2.43493	193	-193	20811772	20811773	+	chr14_20811430_20811578	chr14	20811430	20811578	Proximal (AF > 0.1)
	PPP1R3E	0.950559	1313	1313	23772057	23772056	-	chr14_23770595_23770743	chr14	23770595	23770743	Proximal (AF > 0.1)
	DCAF11	1.21907	273	-273	24584493	24584494	+	chr14_24584071_24584219	chr14	24584071	24584219	Proximal (AF > 0.1)
	IPO4	2.64431	0	0	24658124	24658123	-	chr14_24657995_24658143	chr14	24657995	24658143	Proximal (AF > 0.1)
	MDP1	3.466	0	0	24685276	24685275	-	chr14_24685154_24685302	chr14	24685154	24685302	Proximal (AF > 0.1)
	RABGGTA	7.60321	0	0	24740833	24740832	-	chr14_24740718_24740866	chr14	24740718	24740866	Proximal (AF > 0.1)
	ARHGAP5	1.16269	367	-367	32546494	32546495	+	chr14_32545978_32546126	chr14	32545978	32546126	Proximal (AF > 0.1)
	FAM177A1	2.25402	217	-217	35515609	35515610	+	chr14_35515243_35515391	chr14	35515243	35515391	Proximal (AF > 0.1)
	C14orf28	2.73119	0	0	45366506	45366507	+	chr14_45366449_45366597	chr14	45366449	45366597	Proximal (AF > 0.1)
	MAP4K5	5.90348	0	0	50999376	50999375	-	chr14_50999233_50999381	chr14	50999233	50999381	Proximal (AF > 0.1)
	TRIM9	0.967113	560	560	51562422	51562421	-	chr14_51561713_51561861	chr14	51561713	51561861	Proximal (AF > 0.1)
	ERO1A	7.15341	173	173	53162649	53162648	-	chr14_53162327_53162475	chr14	53162327	53162475	Proximal (AF > 0.1)
	AP5M1	3.77699	16	-16	57735605	57735606	+	chr14_57735440_57735588	chr14	57735440	57735588	Proximal (AF > 0.1)
	EXOC5	3.70961	28	28	57735617	57735616	-	chr14_57735440_57735588	chr14	57735440	57735588	Proximal (AF > 0.1)
	SIX4	1.80625	125	-125	61190852	61190851	-	chr14_61190977_61191125	chr14	61190977	61191125	Proximal (AF > 0.1)
	LOC105370526	32.492	14	-14	62217815	62217814	-	chr14_62217829_62217977	chr14	62217829	62217977	Proximal (AF > 0.1)
	HIF1A-AS2	0.585666	2022	-2022	62215807	62215806	-	chr14_62217829_62217977	chr14	62217829	62217977	Proximal (AF > 0.1)
	SNAPC1	3.27706	0	0	62229074	62229075	+	chr14_62229006_62229154	chr14	62229006	62229154	Proximal (AF > 0.1)
	ZBTB1	3.98563	590	-590	64971291	64971292	+	chr14_64970552_64970700	chr14	64970552	64970700	Proximal (AF > 0.1)
	ZBTB25	1.11482	1230	1230	64971931	64971930	-	chr14_64970552_64970700	chr14	64970552	64970700	Proximal (AF > 0.1)
	HSPA2	2.35794	0	0	65007185	65007186	+	chr14_65007067_65007215	chr14	65007067	65007215	Proximal (AF > 0.1)
	LOC102723809	2.30203	0	0	65007086	65007085	-	chr14_65007067_65007215	chr14	65007067	65007215	Proximal (AF > 0.1)
	SPTB	4.32124	147	-147	65289866	65289865	-	chr14_65290013_65290161	chr14	65290013	65290161	Proximal (AF > 0.1)
	FNTB	5.17246	171	171	65453506	65453507	+	chr14_65453679_65453827	chr14	65453679	65453827	Proximal (AF > 0.1)
	MAX	4.02449	74	74	65569413	65569412	-	chr14_65569190_65569338	chr14	65569190	65569338	Proximal (AF > 0.1)
	LOC100128233	2.47877	105	-105	65689065	65689064	-	chr14_65689170_65689318	chr14	65689170	65689318	Proximal (AF > 0.1)
	GPHN	1.6079	444	444	66974124	66974125	+	chr14_66974570_66974718	chr14	66974570	66974718	Proximal (AF > 0.1)
	PLEKHH1	1.51173	214	-214	68000007	68000008	+	chr14_67999644_67999792	chr14	67999644	67999792	Proximal (AF > 0.1)
	PIGH	4.37715	32	32	68067017	68067016	-	chr14_68066836_68066984	chr14	68066836	68066984	Proximal (AF > 0.1)
	RDH11	7.89211	0	0	68162510	68162509	-	chr14_68162421_68162569	chr14	68162421	68162569	Proximal (AF > 0.1)
	ZFP36L1	0.144033	1624	1624	69262960	69262959	-	chr14_69261187_69261335	chr14	69261187	69261335	Proximal (AF > 0.1)
	DCAF5	0.256968	1513	1513	69619914	69619913	-	chr14_69618252_69618400	chr14	69618252	69618400	Proximal (AF > 0.1)
	EXD2	2.10973	167	-167	69658482	69658483	+	chr14_69658166_69658314	chr14	69658166	69658314	Proximal (AF > 0.1)
	TTC9	2.59524	9	9	71108503	71108504	+	chr14_71108514_71108662	chr14	71108514	71108662	Proximal (AF > 0.1)
	LOC101928075	0.972075	499	-499	71108015	71108014	-	chr14_71108514_71108662	chr14	71108514	71108662	Proximal (AF > 0.1)
	NUMB	2.57703	135	-135	73925286	73925285	-	chr14_73925421_73925569	chr14	73925421	73925569	Proximal (AF > 0.1)
	MLH3	4.28566	0	0	75518235	75518234	-	chr14_75518091_75518239	chr14	75518091	75518239	Proximal (AF > 0.1)
	IRF2BPL	2.3736	34	34	77495042	77495041	-	chr14_77494859_77495007	chr14	77494859	77495007	Proximal (AF > 0.1)
	CIPC	4.01637	83	-83	77564577	77564578	+	chr14_77564345_77564493	chr14	77564345	77564493	Proximal (AF > 0.1)
	TMEM63C	2.28343	73	73	77648101	77648102	+	chr14_77648176_77648324	chr14	77648176	77648324	Proximal (AF > 0.1)
	VIPAS39	3.08418	89	-89	77923983	77923982	-	chr14_77924072_77924220	chr14	77924072	77924220	Proximal (AF > 0.1)
	AHSA1	2.7245	151	-151	77924372	77924373	+	chr14_77924072_77924220	chr14	77924072	77924220	Proximal (AF > 0.1)
	GTF2A1	4.08017	0	0	81687296	81687295	-	chr14_81687260_81687408	chr14	81687260	81687408	Proximal (AF > 0.1)
	LOC101928504	2.80146	152	-152	81687561	81687562	+	chr14_81687260_81687408	chr14	81687260	81687408	Proximal (AF > 0.1)
	SPATA7	4.32761	0	0	88851987	88851988	+	chr14_88851877_88852025	chr14	88851877	88852025	Proximal (AF > 0.1)
	PTPN21	2.0447	63	-63	89021123	89021122	-	chr14_89021186_89021334	chr14	89021186	89021334	Proximal (AF > 0.1)
	FOXN3-AS1	0.540198	1149	-1149	89883697	89883698	+	chr14_89882399_89882547	chr14	89882399	89882547	Proximal (AF > 0.1)
	TDP1	6.94819	0	0	90422312	90422313	+	chr14_90422242_90422390	chr14	90422242	90422390	Proximal (AF > 0.1)
	EFCAB11	0.637935	1121	-1121	90421121	90421120	-	chr14_90422242_90422390	chr14	90422242	90422390	Proximal (AF > 0.1)
	CCDC88C	2.69242	211	-211	91884188	91884187	-	chr14_91884399_91884547	chr14	91884399	91884547	Proximal (AF > 0.1)
	PPP4R3A	3.93648	0	0	91976824	91976823	-	chr14_91976791_91976939	chr14	91976791	91976939	Proximal (AF > 0.1)
	TRIP11	6.3868	3	-3	92506403	92506402	-	chr14_92506406_92506554	chr14	92506406	92506554	Proximal (AF > 0.1)
	GOLGA5	4.37602	0	0	93260575	93260576	+	chr14_93260497_93260645	chr14	93260497	93260645	Proximal (AF > 0.1)
	AK7	5.31016	79	-79	96858447	96858448	+	chr14_96858219_96858367	chr14	96858219	96858367	Proximal (AF > 0.1)
	BCL11B	0.955914	598	-598	99738050	99738049	-	chr14_99738648_99738796	chr14	99738648	99738796	Proximal (AF > 0.1)
	CCDC85C	0.317204	972	-972	100070727	100070726	-	chr14_100071699_100071847	chr14	100071699	100071847	Proximal (AF > 0.1)
	LOC100507277	0.836316	511	511	101908412	101908413	+	chr14_101908925_101909073	chr14	101908925	101909073	Proximal (AF > 0.1)
	ANKRD9	0.295236	1117	1117	102976128	102976127	-	chr14_102974862_102975010	chr14	102974862	102975010	Proximal (AF > 0.1)
	RCOR1	3.66282	281	-281	103058995	103058996	+	chr14_103058565_103058713	chr14	103058565	103058713	Proximal (AF > 0.1)
	CEP170B	2.03741	129	-129	105331649	105331650	+	chr14_105331371_105331519	chr14	105331371	105331519	Proximal (AF > 0.1)
	NIPA2	11.0934	0	0	23034427	23034426	-	chr15_23034369_23034517	chr15	23034369	23034517	Proximal (AF > 0.1)
	KLF13	2.39092	49	-49	31619057	31619058	+	chr15_31618859_31619007	chr15	31618859	31619007	Proximal (AF > 0.1)
	OTUD7A	2.49656	118	-118	32162875	32162874	-	chr15_32162993_32163141	chr15	32162993	32163141	Proximal (AF > 0.1)
	GOLGA8A	3.38893	344	-344	34729667	34729666	-	chr15_34730011_34730159	chr15	34730011	34730159	Proximal (AF > 0.1)
	ZNF770	8.67523	0	0	35280497	35280496	-	chr15_35280419_35280567	chr15	35280419	35280567	Proximal (AF > 0.1)
	SPRED1	0.925832	838	-838	38545051	38545052	+	chr15_38544064_38544212	chr15	38544064	38544212	Proximal (AF > 0.1)
	ITPKA	3.25763	1	-1	41786055	41786056	+	chr15_41785905_41786053	chr15	41785905	41786053	Proximal (AF > 0.1)
	ZNF106	2.48615	0	0	42783395	42783394	-	chr15_42783256_42783404	chr15	42783256	42783404	Proximal (AF > 0.1)
	SERF2	1.82076	121	-121	44084574	44084575	+	chr15_44084304_44084452	chr15	44084304	44084452	Proximal (AF > 0.1)
	SERF2-C15ORF63	1.79544	129	129	44084173	44084174	+	chr15_44084304_44084452	chr15	44084304	44084452	Proximal (AF > 0.1)
	MFAP1	2.71396	0	0	44116951	44116950	-	chr15_44116835_44116983	chr15	44116835	44116983	Proximal (AF > 0.1)
	GALK2	2.10452	1	1	49462212	49462213	+	chr15_49462215_49462363	chr15	49462215	49462363	Proximal (AF > 0.1)
	AP4E1	3.91571	62	62	51200868	51200869	+	chr15_51200932_51201080	chr15	51200932	51201080	Proximal (AF > 0.1)
	FAM63B	7.05463	0	0	59063560	59063561	+	chr15_59063426_59063574	chr15	59063426	59063574	Proximal (AF > 0.1)
	LOC101928725	4.12755	253	-253	59063173	59063172	-	chr15_59063426_59063574	chr15	59063426	59063574	Proximal (AF > 0.1)
	LOC101928907	6.3079	0	0	62352701	62352702	+	chr15_62352613_62352761	chr15	62352613	62352761	Proximal (AF > 0.1)
	VPS13C	6.18299	0	0	62352664	62352663	-	chr15_62352613_62352761	chr15	62352613	62352761	Proximal (AF > 0.1)
	PPIB	1.67935	204	-204	64455354	64455353	-	chr15_64455558_64455706	chr15	64455558	64455706	Proximal (AF > 0.1)
	OAZ2	1.59107	234	234	64995480	64995479	-	chr15_64995097_64995245	chr15	64995097	64995245	Proximal (AF > 0.1)
	CLPX	5.82141	0	0	65477758	65477757	-	chr15_65477756_65477904	chr15	65477756	65477904	Proximal (AF > 0.1)
	PARP16	8.286	15	-15	65579181	65579180	-	chr15_65579196_65579344	chr15	65579196	65579344	Proximal (AF > 0.1)
	MAP2K1	2.77808	49	49	66679210	66679211	+	chr15_66679261_66679409	chr15	66679261	66679409	Proximal (AF > 0.1)
	SMAD6	2.48615	0	0	66994673	66994674	+	chr15_66994537_66994685	chr15	66994537	66994685	Proximal (AF > 0.1)
	SMAD3	2.22718	42	-42	67458492	67458493	+	chr15_67458301_67458449	chr15	67458301	67458449	Proximal (AF > 0.1)
	C15orf61	2.83038	0	0	67813521	67813522	+	chr15_67813429_67813577	chr15	67813429	67813577	Proximal (AF > 0.1)
	IQCH-AS1	0.759124	604	604	67814182	67814181	-	chr15_67813429_67813577	chr15	67813429	67813577	Proximal (AF > 0.1)
	ANP32A	1.07545	409	409	69113261	69113260	-	chr15_69112703_69112851	chr15	69112703	69112851	Proximal (AF > 0.1)
	PKM	0.890607	999	999	72523965	72523964	-	chr15_72522817_72522965	chr15	72522817	72522965	Proximal (AF > 0.1)
	HEXA-AS1	3.44402	0	0	72668453	72668454	+	chr15_72668314_72668462	chr15	72668314	72668462	Proximal (AF > 0.1)
	HEXA	1.6831	351	351	72668814	72668813	-	chr15_72668314_72668462	chr15	72668314	72668462	Proximal (AF > 0.1)
	ADPGK	6.94526	0	0	73076126	73076125	-	chr15_73076021_73076169	chr15	73076021	73076169	Proximal (AF > 0.1)
	ADPGK-AS1	1.17124	844	844	73075175	73075176	+	chr15_73076021_73076169	chr15	73076021	73076169	Proximal (AF > 0.1)
	CLK3	10.7866	552	552	74907334	74907335	+	chr15_74907888_74908036	chr15	74907888	74908036	Proximal (AF > 0.1)
	ULK3	3.79673	0	0	75135552	75135551	-	chr15_75135552_75135700	chr15	75135552	75135700	Proximal (AF > 0.1)
	MPI	14.7211	0	0	75182351	75182352	+	chr15_75182332_75182480	chr15	75182332	75182480	Proximal (AF > 0.1)
	COX5A	12.0639	0	0	75230495	75230494	-	chr15_75230374_75230522	chr15	75230374	75230522	Proximal (AF > 0.1)
	HMG20A	2.30807	46	46	77712992	77712993	+	chr15_77713040_77713188	chr15	77713040	77713188	Proximal (AF > 0.1)
	PEAK1	0.769826	594	-594	77712446	77712445	-	chr15_77713040_77713188	chr15	77713040	77713188	Proximal (AF > 0.1)
	WDR61	4.15131	112	112	78592068	78592067	-	chr15_78591807_78591955	chr15	78591807	78591955	Proximal (AF > 0.1)
	MTHFS	3.35827	218	218	80189339	80189338	-	chr15_80188972_80189120	chr15	80188972	80189120	Proximal (AF > 0.1)
	MESDC1	0.3921	1027	-1027	81293294	81293295	+	chr15_81292118_81292266	chr15	81292118	81292266	Proximal (AF > 0.1)
	MEX3B	0.561433	731	-731	82338484	82338483	-	chr15_82339215_82339363	chr15	82339215	82339363	Proximal (AF > 0.1)
	DET1	4.22256	0	0	89089934	89089933	-	chr15_89089796_89089944	chr15	89089796	89089944	Proximal (AF > 0.1)
	ISG20	2.21613	162	162	89181973	89181974	+	chr15_89182137_89182285	chr15	89182137	89182285	Proximal (AF > 0.1)
	IQGAP1	2.80782	0	0	90931472	90931473	+	chr15_90931422_90931570	chr15	90931422	90931570	Proximal (AF > 0.1)
	RCCD1	3.74507	46	-46	91498105	91498106	+	chr15_91497910_91498058	chr15	91497910	91498058	Proximal (AF > 0.1)
	LINC01578	0.947353	665	-665	93426525	93426526	+	chr15_93425711_93425859	chr15	93425711	93425859	Proximal (AF > 0.1)
	NR2F2-AS1	3.14735	0	0	96870590	96870589	-	chr15_96870471_96870619	chr15	96870471	96870619	Proximal (AF > 0.1)
	IGF1R	3.25483	77	-77	99191767	99191768	+	chr15_99191541_99191689	chr15	99191541	99191689	Proximal (AF > 0.1)
	PCSK6-AS1	1.76288	239	-239	101874641	101874642	+	chr15_101874253_101874401	chr15	101874253	101874401	Proximal (AF > 0.1)
	TARSL2	2.53261	0	0	102264645	102264644	-	chr15_102264601_102264749	chr15	102264601	102264749	Proximal (AF > 0.1)
	WASH3P	0.524749	616	616	102501015	102501016	+	chr15_102501633_102501781	chr15	102501633	102501781	Proximal (AF > 0.1)
	JMJD8	1.66348	324	324	734439	734438	-	chr16_733966_734114	chr16	733966	734114	Proximal (AF > 0.1)
	NOXO1	0.101423	2026	2026	2031550	2031549	-	chr16_2029375_2029523	chr16	2029375	2029523	Proximal (AF > 0.1)
	GFER	4.8598	0	0	2034149	2034150	+	chr16_2034047_2034195	chr16	2034047	2034195	Proximal (AF > 0.1)
	ZNF598	6.31586	63	-63	2059822	2059821	-	chr16_2059885_2060033	chr16	2059885	2060033	Proximal (AF > 0.1)
	TBC1D24	0.793246	894	-894	2525146	2525147	+	chr16_2524103_2524251	chr16	2524103	2524251	Proximal (AF > 0.1)
	AMDHD2	3.15996	0	0	2570362	2570363	+	chr16_2570248_2570396	chr16	2570248	2570396	Proximal (AF > 0.1)
	KCTD5	3.41751	0	0	2732494	2732495	+	chr16_2732384_2732532	chr16	2732384	2732532	Proximal (AF > 0.1)
	SRRM2-AS1	4.60148	15	-15	2802601	2802600	-	chr16_2802616_2802764	chr16	2802616	2802764	Proximal (AF > 0.1)
	SRRM2	2.68687	285	285	2802329	2802330	+	chr16_2802616_2802764	chr16	2802616	2802764	Proximal (AF > 0.1)
	KREMEN2	0.593191	821	821	3014216	3014217	+	chr16_3015039_3015187	chr16	3015039	3015187	Proximal (AF > 0.1)
	HCFC1R1	9.50488	0	0	3074287	3074286	-	chr16_3074256_3074404	chr16	3074256	3074404	Proximal (AF > 0.1)
	THOC6	5.59462	235	235	3074019	3074020	+	chr16_3074256_3074404	chr16	3074256	3074404	Proximal (AF > 0.1)
	LINC00921	0.710363	676	676	3313767	3313768	+	chr16_3314445_3314593	chr16	3314445	3314593	Proximal (AF > 0.1)
	TRAP1	2.41978	46	46	3767598	3767597	-	chr16_3767403_3767551	chr16	3767403	3767551	Proximal (AF > 0.1)
	TFAP4	3.31651	0	0	4323001	4323000	-	chr16_4322977_4323125	chr16	4322977	4323125	Proximal (AF > 0.1)
	NMRAL1	2.66423	151	151	4524896	4524895	-	chr16_4524596_4524744	chr16	4524596	4524744	Proximal (AF > 0.1)
	C16orf72	0.618323	1051	-1051	9185536	9185537	+	chr16_9184336_9184484	chr16	9184336	9184484	Proximal (AF > 0.1)
	GSPT1	0.19066	1274	1274	12010519	12010518	-	chr16_12009096_12009244	chr16	12009096	12009244	Proximal (AF > 0.1)
	MIR193BHG	0.24437	1385	-1385	14396361	14396362	+	chr16_14394827_14394975	chr16	14394827	14394975	Proximal (AF > 0.1)
	PARN	1.60759	205	-205	14724128	14724127	-	chr16_14724333_14724481	chr16	14724333	14724481	Proximal (AF > 0.1)
	ABCC1	2.55937	90	90	16043433	16043434	+	chr16_16043525_16043673	chr16	16043525	16043673	Proximal (AF > 0.1)
	LOC102723385	3.09234	116	-116	19079013	19079012	-	chr16_19079129_19079277	chr16	19079129	19079277	Proximal (AF > 0.1)
	COQ7	2.56236	211	211	19078916	19078917	+	chr16_19079129_19079277	chr16	19079129	19079277	Proximal (AF > 0.1)
	ZKSCAN2	6.76447	6	-6	25268855	25268854	-	chr16_25268861_25269009	chr16	25268861	25269009	Proximal (AF > 0.1)
	NUPR1	2.47884	0	0	28550495	28550494	-	chr16_28550439_28550587	chr16	28550439	28550587	Proximal (AF > 0.1)
	TUFM	2.1842	33	33	28857729	28857728	-	chr16_28857547_28857695	chr16	28857547	28857695	Proximal (AF > 0.1)
	KIF22	1.9724	81	-81	29802033	29802034	+	chr16_29801803_29801951	chr16	29801803	29801951	Proximal (AF > 0.1)
	MAZ	3.95915	68	68	29817857	29817858	+	chr16_29817927_29818075	chr16	29817927	29818075	Proximal (AF > 0.1)
	ALDOA	33.7351	43	-43	30076993	30076994	+	chr16_30076801_30076949	chr16	30076801	30076949	Proximal (AF > 0.1)
	ZNF764	1.9693	146	-146	30569642	30569641	-	chr16_30569788_30569936	chr16	30569788	30569936	Proximal (AF > 0.1)
	SRCAP	0.650696	867	-867	30710461	30710462	+	chr16_30709445_30709593	chr16	30709445	30709593	Proximal (AF > 0.1)
	VKORC1	20.8371	0	0	31106320	31106319	-	chr16_31106186_31106334	chr16	31106186	31106334	Proximal (AF > 0.1)
	BCKDK	12.4211	0	0	31119614	31119615	+	chr16_31119590_31119738	chr16	31119590	31119738	Proximal (AF > 0.1)
	PRSS8	2.60974	0	0	31147083	31147082	-	chr16_31146990_31147138	chr16	31146990	31147138	Proximal (AF > 0.1)
	LONP2	2.85354	17	17	48278077	48278078	+	chr16_48278096_48278244	chr16	48278096	48278244	Proximal (AF > 0.1)
	MT1X	2.99491	27	-27	56716381	56716382	+	chr16_56716205_56716353	chr16	56716205	56716353	Proximal (AF > 0.1)
	KIFC3	1.30788	332	332	57836936	57836935	-	chr16_57836455_57836603	chr16	57836455	57836603	Proximal (AF > 0.1)
	CFAP20	2.95331	139	-139	58163329	58163328	-	chr16_58163468_58163616	chr16	58163468	58163616	Proximal (AF > 0.1)
	CSNK2A2	1.50569	216	-216	58231782	58231781	-	chr16_58231998_58232146	chr16	58231998	58232146	Proximal (AF > 0.1)
	SETD6	2.86343	0	0	58549382	58549383	+	chr16_58549363_58549511	chr16	58549363	58549511	Proximal (AF > 0.1)
	CES4A	2.37836	31	31	67034415	67034416	+	chr16_67034448_67034596	chr16	67034448	67034596	Proximal (AF > 0.1)
	CBFB	1.00326	420	420	67063049	67063050	+	chr16_67063471_67063619	chr16	67063471	67063619	Proximal (AF > 0.1)
	TRADD	3.1048	0	0	67193812	67193811	-	chr16_67193704_67193852	chr16	67193704	67193852	Proximal (AF > 0.1)
	FBXL8	2.64045	37	-37	67193890	67193891	+	chr16_67193704_67193852	chr16	67193704	67193852	Proximal (AF > 0.1)
	ATP6V0D1	2.56832	0	0	67515089	67515088	-	chr16_67514988_67515136	chr16	67514988	67515136	Proximal (AF > 0.1)
	CTCF	1.65037	342	342	67596309	67596310	+	chr16_67596653_67596801	chr16	67596653	67596801	Proximal (AF > 0.1)
	ACD	2.77181	398	398	67694718	67694717	-	chr16_67694171_67694319	chr16	67694171	67694319	Proximal (AF > 0.1)
	PARD6A	2.11595	530	-530	67694850	67694851	+	chr16_67694171_67694319	chr16	67694171	67694319	Proximal (AF > 0.1)
	ESRP2	3.01663	118	118	68270136	68270135	-	chr16_68269869_68270017	chr16	68269869	68270017	Proximal (AF > 0.1)
	ZFP90	2.33448	0	0	68573115	68573116	+	chr16_68573092_68573240	chr16	68573092	68573240	Proximal (AF > 0.1)
	CDH1	3.00423	0	0	68771192	68771193	+	chr16_68771149_68771297	chr16	68771149	68771297	Proximal (AF > 0.1)
	PDPR	1.66177	536	536	70147528	70147529	+	chr16_70148066_70148214	chr16	70148066	70148214	Proximal (AF > 0.1)
	EXOSC6	3.64267	0	0	70285833	70285832	-	chr16_70285704_70285852	chr16	70285704	70285852	Proximal (AF > 0.1)
	ST3GAL2	2.80948	75	-75	70472991	70472990	-	chr16_70473066_70473214	chr16	70473066	70473214	Proximal (AF > 0.1)
	CFDP1	2.18951	96	96	75467387	75467386	-	chr16_75467142_75467290	chr16	75467142	75467290	Proximal (AF > 0.1)
	PLCG2	3.41098	0	0	81812862	81812863	+	chr16_81812735_81812883	chr16	81812735	81812883	Proximal (AF > 0.1)
	MAP1LC3B	10.869	0	0	87425800	87425801	+	chr16_87425742_87425890	chr16	87425742	87425890	Proximal (AF > 0.1)
	FBXO31	9.07854	29	-29	87425713	87425712	-	chr16_87425742_87425890	chr16	87425742	87425890	Proximal (AF > 0.1)
	NXN	2.28967	49	-49	882998	882997	-	chr17_883047_883195	chr17	883047	883195	Proximal (AF > 0.1)
	TSR1	1.28044	913	913	2240678	2240677	-	chr17_2239616_2239764	chr17	2239616	2239764	Proximal (AF > 0.1)
	SGSM2	0.983344	1042	-1042	2240807	2240808	+	chr17_2239616_2239764	chr17	2239616	2239764	Proximal (AF > 0.1)
	GSG2	3.47989	0	0	3627196	3627197	+	chr17_3627079_3627227	chr17	3627079	3627227	Proximal (AF > 0.1)
	ZZEF1	7.26067	15	-15	4046253	4046252	-	chr17_4046268_4046416	chr17	4046268	4046416	Proximal (AF > 0.1)
	CYB5D2	2.76896	497	-497	4046914	4046915	+	chr17_4046268_4046416	chr17	4046268	4046416	Proximal (AF > 0.1)
	SPNS2	3.34344	0	0	4402137	4402138	+	chr17_4402000_4402148	chr17	4402000	4402148	Proximal (AF > 0.1)
	PFN1	4.92831	0	0	4852381	4852380	-	chr17_4852327_4852475	chr17	4852327	4852475	Proximal (AF > 0.1)
	ENO3	0.347479	1051	-1051	4854383	4854384	+	chr17_4853183_4853331	chr17	4853183	4853331	Proximal (AF > 0.1)
	KIAA0753	7.09687	40	-40	6544247	6544246	-	chr17_6544287_6544435	chr17	6544287	6544435	Proximal (AF > 0.1)
	TXNDC17	6.77781	64	64	6544221	6544222	+	chr17_6544287_6544435	chr17	6544287	6544435	Proximal (AF > 0.1)
	GABARAP	1.55586	534	-534	7145753	7145752	-	chr17_7146287_7146435	chr17	7146287	7146435	Proximal (AF > 0.1)
	KCTD11	11.9802	0	0	7255207	7255208	+	chr17_7255190_7255338	chr17	7255190	7255338	Proximal (AF > 0.1)
	TMEM102	0.169677	1555	1555	7338791	7338792	+	chr17_7340348_7340496	chr17	7340348	7340496	Proximal (AF > 0.1)
	POLR2A	3.30339	0	0	7387697	7387698	+	chr17_7387625_7387773	chr17	7387625	7387773	Proximal (AF > 0.1)
	ZBTB4	2.53691	57	-57	7387568	7387567	-	chr17_7387625_7387773	chr17	7387625	7387773	Proximal (AF > 0.1)
	EIF4A1	2.73092	106	-106	7476023	7476024	+	chr17_7475768_7475916	chr17	7475768	7475916	Proximal (AF > 0.1)
	PER1	0.44144	1064	1064	8055753	8055752	-	chr17_8054540_8054688	chr17	8054540	8054688	Proximal (AF > 0.1)
	KRBA2	3.058	0	0	8280029	8280028	-	chr17_8280029_8280177	chr17	8280029	8280177	Proximal (AF > 0.1)
	ZNF18	4.01451	0	0	11900827	11900826	-	chr17_11900770_11900918	chr17	11900770	11900918	Proximal (AF > 0.1)
	ZNF624	3.92215	0	0	16557167	16557166	-	chr17_16557092_16557240	chr17	16557092	16557240	Proximal (AF > 0.1)
	PLD6	5.66598	29	-29	17109646	17109645	-	chr17_17109675_17109823	chr17	17109675	17109823	Proximal (AF > 0.1)
	PEMT	3.76836	0	0	17495017	17495016	-	chr17_17494920_17495068	chr17	17494920	17495068	Proximal (AF > 0.1)
	MYO15A	1.11957	466	-466	18012019	18012020	+	chr17_18011404_18011552	chr17	18011404	18011552	Proximal (AF > 0.1)
	ALKBH5	11.087	389	-389	18086866	18086867	+	chr17_18086328_18086476	chr17	18086328	18086476	Proximal (AF > 0.1)
	TOP3A	10.0166	0	0	18218406	18218405	-	chr17_18218297_18218445	chr17	18218297	18218445	Proximal (AF > 0.1)
	SMCR8	6.84997	147	-147	18218593	18218594	+	chr17_18218297_18218445	chr17	18218297	18218445	Proximal (AF > 0.1)
	B9D1	8.34492	0	0	19281506	19281505	-	chr17_19281465_19281613	chr17	19281465	19281613	Proximal (AF > 0.1)
	MAPK7	5.59377	159	-159	19281773	19281774	+	chr17_19281465_19281613	chr17	19281465	19281613	Proximal (AF > 0.1)
	AKAP10	10.5946	0	0	19881169	19881168	-	chr17_19881134_19881282	chr17	19881134	19881282	Proximal (AF > 0.1)
	WSB1	13.7311	0	0	25621105	25621106	+	chr17_25620965_25621113	chr17	25620965	25621113	Proximal (AF > 0.1)
	ALDOC	11.3628	0	0	26903951	26903950	-	chr17_26903881_26904029	chr17	26903881	26904029	Proximal (AF > 0.1)
	RPL23A	2.12705	66	66	27046999	27047000	+	chr17_27047067_27047215	chr17	27047067	27047215	Proximal (AF > 0.1)
	TLCD1	0.605753	877	877	27053949	27053948	-	chr17_27052923_27053071	chr17	27052923	27053071	Proximal (AF > 0.1)
	DHRS13	10.9239	11	-11	27230089	27230088	-	chr17_27230100_27230248	chr17	27230100	27230248	Proximal (AF > 0.1)
	ABHD15	0.881738	733	733	27894042	27894041	-	chr17_27893160_27893308	chr17	27893160	27893308	Proximal (AF > 0.1)
	TP53I13	2.46061	13	-13	27895661	27895662	+	chr17_27895499_27895647	chr17	27895499	27895647	Proximal (AF > 0.1)
	SUZ12P1	0.276316	1041	-1041	29036625	29036626	+	chr17_29035435_29035583	chr17	29035435	29035583	Proximal (AF > 0.1)
	C17orf75	4.00169	0	0	30669228	30669227	-	chr17_30669146_30669294	chr17	30669146	30669294	Proximal (AF > 0.1)
	CDK5R1	2.04862	492	-492	30814104	30814105	+	chr17_30813463_30813611	chr17	30813463	30813611	Proximal (AF > 0.1)
	TAF15	2.87851	192	192	34136458	34136459	+	chr17_34136652_34136800	chr17	34136652	34136800	Proximal (AF > 0.1)
	TADA2A	3.50083	0	0	35767311	35767312	+	chr17_35767279_35767427	chr17	35767279	35767427	Proximal (AF > 0.1)
	ACACA	1.53572	377	-377	35766902	35766901	-	chr17_35767279_35767427	chr17	35767279	35767427	Proximal (AF > 0.1)
	DUSP14	4.31896	0	0	35849950	35849951	+	chr17_35849839_35849987	chr17	35849839	35849987	Proximal (AF > 0.1)
	EPOP	6.13844	70	-70	36831187	36831186	-	chr17_36831257_36831405	chr17	36831257	36831405	Proximal (AF > 0.1)
	LASP1	5.55165	13	13	37026111	37026112	+	chr17_37026126_37026274	chr17	37026126	37026274	Proximal (AF > 0.1)
	FBXL20	2.61885	0	0	37557909	37557908	-	chr17_37557870_37558018	chr17	37557870	37558018	Proximal (AF > 0.1)
	NR1D1	0.354374	1521	1521	38256978	38256977	-	chr17_38255308_38255456	chr17	38255308	38255456	Proximal (AF > 0.1)
	KRT19	3.99095	66	66	39684641	39684640	-	chr17_39684426_39684574	chr17	39684426	39684574	Proximal (AF > 0.1)
	STAT3	2.14633	177	-177	40540513	40540512	-	chr17_40540690_40540838	chr17	40540690	40540838	Proximal (AF > 0.1)
	NAGLU	1.19697	309	309	40687950	40687951	+	chr17_40688261_40688409	chr17	40688261	40688409	Proximal (AF > 0.1)
	VPS25	2.73119	0	0	40925453	40925454	+	chr17_40925364_40925512	chr17	40925364	40925512	Proximal (AF > 0.1)
	PTGES3L	8.06766	0	0	41132545	41132544	-	chr17_41132471_41132619	chr17	41132471	41132619	Proximal (AF > 0.1)
	PTGES3L-AARSD1	8.06766	0	0	41132545	41132544	-	chr17_41132471_41132619	chr17	41132471	41132619	Proximal (AF > 0.1)
	RUNDC1	7.56751	0	0	41132578	41132579	+	chr17_41132471_41132619	chr17	41132471	41132619	Proximal (AF > 0.1)
	DUSP3	4.25884	22	22	41856368	41856367	-	chr17_41856197_41856345	chr17	41856197	41856345	Proximal (AF > 0.1)
	C17orf105	0.240508	1456	-1456	41857802	41857803	+	chr17_41856197_41856345	chr17	41856197	41856345	Proximal (AF > 0.1)
	EFTUD2	2.21151	91	91	42976993	42976992	-	chr17_42976753_42976901	chr17	42976753	42976901	Proximal (AF > 0.1)
	CCDC103	1.85091	177	-177	42977079	42977080	+	chr17_42976753_42976901	chr17	42976753	42976901	Proximal (AF > 0.1)
	HEXIM2	1.54226	204	-204	43239225	43239226	+	chr17_43238872_43239020	chr17	43238872	43239020	Proximal (AF > 0.1)
	ARHGAP27	0.609309	1228	1228	43510282	43510281	-	chr17_43508905_43509053	chr17	43508905	43509053	Proximal (AF > 0.1)
	KANSL1-AS1	5.81158	409	409	44270938	44270939	+	chr17_44271349_44271497	chr17	44271349	44271497	Proximal (AF > 0.1)
	KPNB1	0.366462	1169	-1169	45728561	45728562	+	chr17_45727243_45727391	chr17	45727243	45727391	Proximal (AF > 0.1)
	HOXB9	5.58241	54	-54	46703835	46703834	-	chr17_46703889_46704037	chr17	46703889	46704037	Proximal (AF > 0.1)
	LOC102724596	5.16844	156	-156	47439743	47439744	+	chr17_47439438_47439586	chr17	47439438	47439586	Proximal (AF > 0.1)
	ZNF652	4.32568	248	248	47439835	47439834	-	chr17_47439438_47439586	chr17	47439438	47439586	Proximal (AF > 0.1)
	PPP1R9B	0.284016	1352	1352	48227878	48227877	-	chr17_48226377_48226525	chr17	48226377	48226525	Proximal (AF > 0.1)
	RSAD1	9.97225	0	0	48556160	48556161	+	chr17_48556066_48556214	chr17	48556066	48556214	Proximal (AF > 0.1)
	TRIM25	3.17727	0	0	54991409	54991408	-	chr17_54991335_54991483	chr17	54991335	54991483	Proximal (AF > 0.1)
	AKAP1	4.16075	470	-470	55163134	55163135	+	chr17_55162515_55162663	chr17	55162515	55162663	Proximal (AF > 0.1)
	SRSF1	8.60328	17	17	56084707	56084706	-	chr17_56084541_56084689	chr17	56084541	56084689	Proximal (AF > 0.1)
	SUPT4H1	3.62168	156	-156	56429599	56429598	-	chr17_56429755_56429903	chr17	56429755	56429903	Proximal (AF > 0.1)
	RNF43	3.39316	0	0	56494943	56494942	-	chr17_56494891_56495039	chr17	56494891	56495039	Proximal (AF > 0.1)
	PPM1E	0.759372	581	581	56833229	56833230	+	chr17_56833812_56833960	chr17	56833812	56833960	Proximal (AF > 0.1)
	VMP1	3.49384	0	0	57784825	57784826	+	chr17_57784710_57784858	chr17	57784710	57784858	Proximal (AF > 0.1)
	PTRH2	2.68855	100	100	57784959	57784958	-	chr17_57784710_57784858	chr17	57784710	57784858	Proximal (AF > 0.1)
	CYB561	2.7245	151	-151	61523545	61523544	-	chr17_61523696_61523844	chr17	61523696	61523844	Proximal (AF > 0.1)
	LRRC37A3	12.0299	0	0	62915598	62915597	-	chr17_62915587_62915735	chr17	62915587	62915735	Proximal (AF > 0.1)
	AXIN2	3.70994	38	-38	63557740	63557739	-	chr17_63557778_63557926	chr17	63557778	63557926	Proximal (AF > 0.1)
	LOC101928021	8.51777	0	0	65240891	65240892	+	chr17_65240836_65240984	chr17	65240836	65240984	Proximal (AF > 0.1)
	HELZ	3.9046	335	335	65241320	65241319	-	chr17_65240836_65240984	chr17	65240836	65240984	Proximal (AF > 0.1)
	BPTF	3.63619	154	-154	65821779	65821780	+	chr17_65821476_65821624	chr17	65821476	65821624	Proximal (AF > 0.1)
	ABCA5	5.51333	0	0	67323323	67323322	-	chr17_67323320_67323468	chr17	67323320	67323468	Proximal (AF > 0.1)
	LINC00511	18.9115	122	-122	70636611	70636610	-	chr17_70636733_70636881	chr17	70636733	70636881	Proximal (AF > 0.1)
	MGC16275	3.85754	80	-80	72209460	72209459	-	chr17_72209540_72209688	chr17	72209540	72209688	Proximal (AF > 0.1)
	NT5C	4.09669	139	139	73127890	73127889	-	chr17_73127602_73127750	chr17	73127602	73127750	Proximal (AF > 0.1)
	LLGL2	0.933245	610	-610	73521782	73521783	+	chr17_73521023_73521171	chr17	73521023	73521171	Proximal (AF > 0.1)
	UNC13D	1.163	516	-516	73840798	73840797	-	chr17_73841314_73841462	chr17	73841314	73841462	Proximal (AF > 0.1)
	WBP2	2.00356	336	336	73852517	73852516	-	chr17_73852032_73852180	chr17	73852032	73852180	Proximal (AF > 0.1)
	JMJD6	1.47117	732	732	74722881	74722880	-	chr17_74722000_74722148	chr17	74722000	74722148	Proximal (AF > 0.1)
	METTL23	1.37721	762	-762	74722911	74722912	+	chr17_74722000_74722148	chr17	74722000	74722148	Proximal (AF > 0.1)
	TK1	18.7869	0	0	76183285	76183284	-	chr17_76183206_76183354	chr17	76183206	76183354	Proximal (AF > 0.1)
	AFMID	14.9269	42	-42	76183397	76183398	+	chr17_76183206_76183354	chr17	76183206	76183354	Proximal (AF > 0.1)
	BIRC5	5.12449	0	0	76210276	76210277	+	chr17_76210217_76210365	chr17	76210217	76210365	Proximal (AF > 0.1)
	GAA	6.51492	0	0	78075324	78075325	+	chr17_78075259_78075407	chr17	78075259	78075407	Proximal (AF > 0.1)
	EIF4A3	14.9819	0	0	78120982	78120981	-	chr17_78120923_78121071	chr17	78120923	78121071	Proximal (AF > 0.1)
	P4HB	7.86734	388	-388	79818544	79818543	-	chr17_79818932_79819080	chr17	79818932	79819080	Proximal (AF > 0.1)
	DUS1L	3.74611	0	0	80023697	80023696	-	chr17_80023660_80023808	chr17	80023660	80023808	Proximal (AF > 0.1)
	NARF	35.0508	352	-352	80416539	80416540	+	chr17_80416038_80416186	chr17	80416038	80416186	Proximal (AF > 0.1)
	WDR45B	28.8826	0	0	80606411	80606410	-	chr17_80606276_80606424	chr17	80606276	80606424	Proximal (AF > 0.1)
	TYMSOS	4.2173	114	114	658340	658339	-	chr18_658077_658225	chr18	658077	658225	Proximal (AF > 0.1)
	TYMS	2.05278	472	472	657603	657604	+	chr18_658077_658225	chr18	658077	658225	Proximal (AF > 0.1)
	ENOSF1	6.32502	35	35	712664	712663	-	chr18_712480_712628	chr18	712480	712628	Proximal (AF > 0.1)
	ANKRD12	3.42368	8	-8	9137560	9137561	+	chr18_9137403_9137551	chr18	9137403	9137551	Proximal (AF > 0.1)
	NDUFV2-AS1	0.884013	685	-685	9136718	9136717	-	chr18_9137403_9137551	chr18	9137403	9137551	Proximal (AF > 0.1)
	TWSG1	3.16769	15	-15	9334764	9334765	+	chr18_9334600_9334748	chr18	9334600	9334748	Proximal (AF > 0.1)
	VAPA	4.52188	0	0	9913954	9913955	+	chr18_9913883_9914031	chr18	9913883	9914031	Proximal (AF > 0.1)
	FAM210A	16.9489	0	0	13726591	13726590	-	chr18_13726531_13726679	chr18	13726531	13726679	Proximal (AF > 0.1)
	RNMT	15.7085	0	0	13726658	13726659	+	chr18_13726531_13726679	chr18	13726531	13726679	Proximal (AF > 0.1)
	GREB1L	2.65183	0	0	18822202	18822203	+	chr18_18822120_18822268	chr18	18822120	18822268	Proximal (AF > 0.1)
	ESCO1	1.47169	273	273	19180693	19180692	-	chr18_19180271_19180419	chr18	19180271	19180419	Proximal (AF > 0.1)
	OSBPL1A	2.67176	0	0	21977833	21977832	-	chr18_21977784_21977932	chr18	21977784	21977932	Proximal (AF > 0.1)
	DSC3	1.36587	242	-242	28622781	28622780	-	chr18_28623023_28623171	chr18	28623023	28623171	Proximal (AF > 0.1)
	DSCAS	2.94679	83	-83	28681550	28681551	+	chr18_28681318_28681466	chr18	28681318	28681466	Proximal (AF > 0.1)
	DSC2	0.547013	928	928	28682395	28682394	-	chr18_28681318_28681466	chr18	28681318	28681466	Proximal (AF > 0.1)
	ZNF397	1.94992	65	65	32820993	32820994	+	chr18_32821060_32821208	chr18	32821060	32821208	Proximal (AF > 0.1)
	FHOD3	2.4443	112	-112	33877658	33877659	+	chr18_33877397_33877545	chr18	33877397	33877545	Proximal (AF > 0.1)
	RNF165	1.35896	470	-470	43914186	43914187	+	chr18_43913567_43913715	chr18	43913567	43913715	Proximal (AF > 0.1)
	IER3IP1	2.94987	21	21	44702745	44702744	-	chr18_44702575_44702723	chr18	44702575	44702723	Proximal (AF > 0.1)
	MYO5B	2.11965	45	-45	47721451	47721450	-	chr18_47721496_47721644	chr18	47721496	47721644	Proximal (AF > 0.1)
	POLI	2.6353	260	260	51795848	51795849	+	chr18_51796110_51796258	chr18	51796110	51796258	Proximal (AF > 0.1)
	TXNL1	2.60974	0	0	54305920	54305919	-	chr18_54305861_54306009	chr18	54305861	54306009	Proximal (AF > 0.1)
	BOD1L2	1.46412	231	231	54814292	54814293	+	chr18_54814525_54814673	chr18	54814525	54814673	Proximal (AF > 0.1)
	RNF152	0.992588	544	-544	59560304	59560303	-	chr18_59560848_59560996	chr18	59560848	59560996	Proximal (AF > 0.1)
	PHLPP1	1.97324	145	-145	60382671	60382672	+	chr18_60382377_60382525	chr18	60382377	60382525	Proximal (AF > 0.1)
	KDSR	2.00856	383	-383	61034506	61034505	-	chr18_61034889_61035037	chr18	61034889	61035037	Proximal (AF > 0.1)
	RTTN	2.20939	227	-227	67872962	67872961	-	chr18_67873189_67873337	chr18	67873189	67873337	Proximal (AF > 0.1)
	FBXO15	6.40963	0	0	71815100	71815099	-	chr18_71815017_71815165	chr18	71815017	71815165	Proximal (AF > 0.1)
	TIMM21	1.75383	579	-579	71815745	71815746	+	chr18_71815017_71815165	chr18	71815017	71815165	Proximal (AF > 0.1)
	LOC284241	8.50076	0	0	77439745	77439744	-	chr18_77439688_77439836	chr18	77439688	77439836	Proximal (AF > 0.1)
	CTDP1	0.314162	1592	-1592	77441429	77441430	+	chr18_77439688_77439836	chr18	77439688	77439836	Proximal (AF > 0.1)
	POLRMT	5.04933	4	4	633568	633567	-	chr19_633415_633563	chr19	633415	633563	Proximal (AF > 0.1)
	RNF126	7.87004	0	0	663233	663232	-	chr19_663128_663276	chr19	663128	663276	Proximal (AF > 0.1)
	PTBP1	2.93666	181	-181	797391	797392	+	chr19_797061_797209	chr19	797061	797209	Proximal (AF > 0.1)
	ARID3A	0.721095	857	-857	926036	926037	+	chr19_925030_925178	chr19	925030	925178	Proximal (AF > 0.1)
	GRIN3B	4.64681	73	-73	1000417	1000418	+	chr19_1000195_1000343	chr19	1000195	1000343	Proximal (AF > 0.1)
	STK11	3.72072	0	0	1205797	1205798	+	chr19_1205667_1205815	chr19	1205667	1205815	Proximal (AF > 0.1)
	MIDN	1.0974	477	477	1248551	1248552	+	chr19_1249030_1249178	chr19	1249030	1249178	Proximal (AF > 0.1)
	C19orf24	6.90196	130	130	1275519	1275520	+	chr19_1275651_1275799	chr19	1275651	1275799	Proximal (AF > 0.1)
	NDUFS7	4.25151	0	0	1383882	1383883	+	chr19_1383737_1383885	chr19	1383737	1383885	Proximal (AF > 0.1)
	MBD3	4.3848	354	354	1592760	1592759	-	chr19_1592257_1592405	chr19	1592257	1592405	Proximal (AF > 0.1)
	KLF16	1.64708	342	-342	1863564	1863563	-	chr19_1863906_1864054	chr19	1863906	1864054	Proximal (AF > 0.1)
	MOB3A	6.50191	0	0	2096269	2096268	-	chr19_2096202_2096350	chr19	2096202	2096350	Proximal (AF > 0.1)
	IZUMO4	2.02606	516	-516	2096867	2096868	+	chr19_2096202_2096350	chr19	2096202	2096350	Proximal (AF > 0.1)
	DOT1L	7.1553	304	-304	2164147	2164148	+	chr19_2163694_2163842	chr19	2163694	2163842	Proximal (AF > 0.1)
	LINC01775	1.77712	33	-33	2462183	2462182	-	chr19_2462216_2462364	chr19	2462216	2462364	Proximal (AF > 0.1)
	GADD45B	1.85091	177	-177	2476122	2476123	+	chr19_2475796_2475944	chr19	2475796	2475944	Proximal (AF > 0.1)
	TLE6	3.56768	3	3	2977535	2977536	+	chr19_2977540_2977688	chr19	2977540	2977688	Proximal (AF > 0.1)
	NCLN	1.95619	256	-256	3185874	3185875	+	chr19_3185469_3185617	chr19	3185469	3185617	Proximal (AF > 0.1)
	CACTIN	3.29577	15	15	3626813	3626812	-	chr19_3626649_3626797	chr19	3626649	3626797	Proximal (AF > 0.1)
	MAP2K2	3.16591	130	-130	4124126	4124125	-	chr19_4124256_4124404	chr19	4124256	4124404	Proximal (AF > 0.1)
	SH3GL1	6.55102	0	0	4400565	4400564	-	chr19_4400539_4400687	chr19	4400539	4400687	Proximal (AF > 0.1)
	CHAF1A	0.120708	1971	-1971	4402659	4402660	+	chr19_4400539_4400687	chr19	4400539	4400687	Proximal (AF > 0.1)
	DPP9	3.63539	0	0	4723855	4723854	-	chr19_4723833_4723981	chr19	4723833	4723981	Proximal (AF > 0.1)
	KDM4B	11.2346	405	-405	4969123	4969124	+	chr19_4968569_4968717	chr19	4968569	4968717	Proximal (AF > 0.1)
	CATSPERD	9.44131	0	0	5720687	5720688	+	chr19_5720601_5720749	chr19	5720601	5720749	Proximal (AF > 0.1)
	LONP1	6.31605	138	-138	5720463	5720462	-	chr19_5720601_5720749	chr19	5720601	5720749	Proximal (AF > 0.1)
	PRR22	0.245713	1168	1168	5784776	5784775	-	chr19_5783459_5783607	chr19	5783459	5783607	Proximal (AF > 0.1)
	DUS3L	2.4916	227	227	5791249	5791248	-	chr19_5790873_5791021	chr19	5790873	5791021	Proximal (AF > 0.1)
	RANBP3	5.64725	0	0	5978320	5978319	-	chr19_5978183_5978331	chr19	5978183	5978331	Proximal (AF > 0.1)
	LOC100128568	4.66071	81	-81	5978413	5978414	+	chr19_5978183_5978331	chr19	5978183	5978331	Proximal (AF > 0.1)
	MLLT1	1.62528	242	-242	6279959	6279958	-	chr19_6280201_6280349	chr19	6280201	6280349	Proximal (AF > 0.1)
	INSR	0.814852	523	-523	7294313	7294312	-	chr19_7294836_7294984	chr19	7294836	7294984	Proximal (AF > 0.1)
	STXBP2	3.6557	4	-4	7701986	7701987	+	chr19_7701833_7701981	chr19	7701833	7701981	Proximal (AF > 0.1)
	ELAVL1	1.88191	336	-336	8070529	8070528	-	chr19_8070865_8071013	chr19	8070865	8071013	Proximal (AF > 0.1)
	ANGPTL4	0.149821	1911	-1911	8429010	8429011	+	chr19_8426950_8427098	chr19	8426950	8427098	Proximal (AF > 0.1)
	ZNF562	4.21239	36	-36	9785776	9785775	-	chr19_9785812_9785960	chr19	9785812	9785960	Proximal (AF > 0.1)
	FBXL12	1.06475	411	-411	9929779	9929778	-	chr19_9930190_9930338	chr19	9930190	9930338	Proximal (AF > 0.1)
	EIF3G	2.63903	0	0	10230600	10230599	-	chr19_10230578_10230726	chr19	10230578	10230726	Proximal (AF > 0.1)
	ICAM5	0.856996	562	-562	10400654	10400655	+	chr19_10399943_10400091	chr19	10399943	10400091	Proximal (AF > 0.1)
	RAVER1	4.35129	274	274	10444314	10444313	-	chr19_10443891_10444039	chr19	10443891	10444039	Proximal (AF > 0.1)
	ICAM3	0.373734	890	-890	10450510	10450509	-	chr19_10451400_10451548	chr19	10451400	10451548	Proximal (AF > 0.1)
	ILF3	2.36068	93	-93	10764936	10764937	+	chr19_10764694_10764842	chr19	10764694	10764842	Proximal (AF > 0.1)
	ILF3-AS1	2.12325	146	-146	10764548	10764547	-	chr19_10764694_10764842	chr19	10764694	10764842	Proximal (AF > 0.1)
	DOCK6	1.6437	277	277	11373168	11373167	-	chr19_11372742_11372890	chr19	11372742	11372890	Proximal (AF > 0.1)
	TSPAN16	0.189695	2132	-2132	11406814	11406815	+	chr19_11404533_11404681	chr19	11404533	11404681	Proximal (AF > 0.1)
	ELAVL3	0.221752	1613	-1613	11591803	11591802	-	chr19_11593416_11593564	chr19	11593416	11593564	Proximal (AF > 0.1)
	ZNF653	7.12348	254	254	11616738	11616737	-	chr19_11616335_11616483	chr19	11616335	11616483	Proximal (AF > 0.1)
	C19orf43	3.21093	0	0	12845589	12845588	-	chr19_12845480_12845628	chr19	12845480	12845628	Proximal (AF > 0.1)
	HOOK2	2.78898	0	0	12886434	12886433	-	chr19_12886406_12886554	chr19	12886406	12886554	Proximal (AF > 0.1)
	JUNB	0.115102	2004	2004	12902309	12902310	+	chr19_12904315_12904463	chr19	12904315	12904463	Proximal (AF > 0.1)
	PRDX2	7.19715	0	0	12912724	12912723	-	chr19_12912597_12912745	chr19	12912597	12912745	Proximal (AF > 0.1)
	RTBDN	0.395839	884	-884	12946242	12946241	-	chr19_12947126_12947274	chr19	12947126	12947274	Proximal (AF > 0.1)
	SYCE2	2.55119	72	-72	13030086	13030085	-	chr19_13030158_13030306	chr19	13030158	13030306	Proximal (AF > 0.1)
	CCDC130	2.41978	43	-43	13858676	13858677	+	chr19_13858484_13858632	chr19	13858484	13858632	Proximal (AF > 0.1)
	RFX1	0.678912	636	-636	14117134	14117133	-	chr19_14117770_14117918	chr19	14117770	14117918	Proximal (AF > 0.1)
	SAMD1	3.41097	130	-130	14201387	14201386	-	chr19_14201517_14201665	chr19	14201517	14201665	Proximal (AF > 0.1)
	ADGRL1	1.76333	750	-750	14316997	14316996	-	chr19_14317747_14317895	chr19	14317747	14317895	Proximal (AF > 0.1)
	SYDE1	3.10274	86	-86	15218174	15218175	+	chr19_15217939_15218087	chr19	15217939	15218087	Proximal (AF > 0.1)
	UCA1	12.1068	136	-136	15939756	15939757	+	chr19_15939471_15939619	chr19	15939471	15939619	Proximal (AF > 0.1)
	TPM4	2.05811	37	-37	16187134	16187135	+	chr19_16186948_16187096	chr19	16186948	16187096	Proximal (AF > 0.1)
	EPS15L1	2.47941	50	-50	16582823	16582822	-	chr19_16582873_16583021	chr19	16582873	16583021	Proximal (AF > 0.1)
	SLC35E1	19.1987	52	-52	16683193	16683192	-	chr19_16683245_16683393	chr19	16683245	16683393	Proximal (AF > 0.1)
	MED26	2.11655	23	-23	16739015	16739014	-	chr19_16739038_16739186	chr19	16739038	16739186	Proximal (AF > 0.1)
	USE1	3.71626	0	0	17326154	17326155	+	chr19_17326124_17326272	chr19	17326124	17326272	Proximal (AF > 0.1)
	NR2F6	0.66351	603	-603	17356151	17356150	-	chr19_17356754_17356902	chr19	17356754	17356902	Proximal (AF > 0.1)
	ANO8	3.62785	0	0	17445638	17445637	-	chr19_17445522_17445670	chr19	17445522	17445670	Proximal (AF > 0.1)
	UNC13A	0.430886	796	796	17799008	17799007	-	chr19_17798063_17798211	chr19	17798063	17798211	Proximal (AF > 0.1)
	JUND	5.16629	192	-192	18392466	18392465	-	chr19_18392658_18392806	chr19	18392658	18392806	Proximal (AF > 0.1)
	PDCD5	2.3249	63	-63	33072093	33072094	+	chr19_33071881_33072029	chr19	33071881	33072029	Proximal (AF > 0.1)
	RHPN2	4.88904	0	0	33555824	33555823	-	chr19_33555722_33555870	chr19	33555722	33555870	Proximal (AF > 0.1)
	SCGB1B2P	1.52692	209	-209	35167936	35167935	-	chr19_35168145_35168293	chr19	35168145	35168293	Proximal (AF > 0.1)
	ZNF302	1.40952	249	-249	35168543	35168544	+	chr19_35168145_35168293	chr19	35168145	35168293	Proximal (AF > 0.1)
	LSR	0.572403	651	-651	35739558	35739559	+	chr19_35738758_35738906	chr19	35738758	35738906	Proximal (AF > 0.1)
	USF2	0.98505	807	-807	35759880	35759881	+	chr19_35758924_35759072	chr19	35758924	35759072	Proximal (AF > 0.1)
	UPK1A-AS1	6.73396	0	0	36164193	36164192	-	chr19_36164127_36164275	chr19	36164127	36164275	Proximal (AF > 0.1)
	KMT2B	3.99198	0	0	36208920	36208921	+	chr19_36208811_36208959	chr19	36208811	36208959	Proximal (AF > 0.1)
	APLP1	1.99307	141	141	36359346	36359347	+	chr19_36359489_36359637	chr19	36359489	36359637	Proximal (AF > 0.1)
	KCNK6	2.26763	34	34	38810483	38810484	+	chr19_38810519_38810667	chr19	38810519	38810667	Proximal (AF > 0.1)
	CATSPERG	2.56832	0	0	38826442	38826443	+	chr19_38826344_38826492	chr19	38826344	38826492	Proximal (AF > 0.1)
	SUPT5H	3.13617	20	-20	39936287	39936288	+	chr19_39936118_39936266	chr19	39936118	39936266	Proximal (AF > 0.1)
	FBL	8.6406	0	0	40337054	40337053	-	chr19_40336974_40337122	chr19	40336974	40337122	Proximal (AF > 0.1)
	CNTD2	0.123337	1900	1900	40732597	40732596	-	chr19_40730548_40730696	chr19	40730548	40730696	Proximal (AF > 0.1)
	SERTAD1	2.32316	262	262	40931932	40931931	-	chr19_40931521_40931669	chr19	40931521	40931669	Proximal (AF > 0.1)
	AXL	1.78118	431	-431	41732659	41732660	+	chr19_41732079_41732227	chr19	41732079	41732227	Proximal (AF > 0.1)
	BCKDHA	7.31597	0	0	41903693	41903694	+	chr19_41903623_41903771	chr19	41903623	41903771	Proximal (AF > 0.1)
	EXOSC5	3.03454	367	-367	41903256	41903255	-	chr19_41903623_41903771	chr19	41903623	41903771	Proximal (AF > 0.1)
	RABAC1	2.61362	0	0	42463528	42463527	-	chr19_42463490_42463638	chr19	42463490	42463638	Proximal (AF > 0.1)
	ZNF574	1.44665	236	-236	42580289	42580290	+	chr19_42579904_42580052	chr19	42579904	42580052	Proximal (AF > 0.1)
	TMEM145	4.27566	74	74	42817476	42817477	+	chr19_42817552_42817700	chr19	42817552	42817700	Proximal (AF > 0.1)
	SMG9	1.29529	316	316	44259188	44259187	-	chr19_44258723_44258871	chr19	44258723	44258871	Proximal (AF > 0.1)
	CLPTM1	1.45245	235	235	45458249	45458250	+	chr19_45458486_45458634	chr19	45458486	45458634	Proximal (AF > 0.1)
	GEMIN7	3.29287	0	0	45582529	45582530	+	chr19_45582417_45582565	chr19	45582417	45582565	Proximal (AF > 0.1)
	LOC105372419	2.19296	31	31	45593649	45593648	-	chr19_45593469_45593617	chr19	45593469	45593617	Proximal (AF > 0.1)
	CD3EAP	0.748335	1014	-1014	45909466	45909467	+	chr19_45908303_45908451	chr19	45908303	45908451	Proximal (AF > 0.1)
	PPP1R13L	0.567846	1155	1155	45909607	45909606	-	chr19_45908303_45908451	chr19	45908303	45908451	Proximal (AF > 0.1)
	ERCC1	2.54654	0	0	45927177	45927176	-	chr19_45927050_45927198	chr19	45927050	45927198	Proximal (AF > 0.1)
	SYMPK	5.09416	58	58	46366548	46366547	-	chr19_46366341_46366489	chr19	46366341	46366489	Proximal (AF > 0.1)
	FOXA3	2.5225	0	0	46367517	46367518	+	chr19_46367410_46367558	chr19	46367410	46367558	Proximal (AF > 0.1)
	MYPOP	0.539697	732	732	46405862	46405861	-	chr19_46404981_46405129	chr19	46404981	46405129	Proximal (AF > 0.1)
	IGFL2-AS1	2.16039	267	-267	46706319	46706318	-	chr19_46706586_46706734	chr19	46706586	46706734	Proximal (AF > 0.1)
	ZC3H4	0.625182	890	890	47617009	47617008	-	chr19_47615970_47616118	chr19	47615970	47616118	Proximal (AF > 0.1)
	CCDC9	0.328272	930	930	47759730	47759731	+	chr19_47760662_47760810	chr19	47760662	47760810	Proximal (AF > 0.1)
	GLTSCR2	0.146338	2001	-2001	48248792	48248793	+	chr19_48246642_48246790	chr19	48246642	48246790	Proximal (AF > 0.1)
	ZNF114	0.163746	1445	-1445	48774501	48774502	+	chr19_48772907_48773055	chr19	48772907	48773055	Proximal (AF > 0.1)
	CCDC114	0.309195	1801	-1801	48823332	48823331	-	chr19_48825133_48825281	chr19	48825133	48825281	Proximal (AF > 0.1)
	FAM83E	0.233851	1407	-1407	49116694	49116693	-	chr19_49118101_49118249	chr19	49118101	49118249	Proximal (AF > 0.1)
	RASIP1	0.111775	1541	1541	49243970	49243969	-	chr19_49242280_49242428	chr19	49242280	49242428	Proximal (AF > 0.1)
	RUVBL2	4.55019	94	94	49496704	49496705	+	chr19_49496800_49496948	chr19	49496800	49496948	Proximal (AF > 0.1)
	GYS1	3.7478	190	-190	49496610	49496609	-	chr19_49496800_49496948	chr19	49496800	49496948	Proximal (AF > 0.1)
	PRMT1	1.15402	350	350	50180408	50180409	+	chr19_50180760_50180908	chr19	50180760	50180908	Proximal (AF > 0.1)
	AKT1S1	2.21981	336	336	50381613	50381612	-	chr19_50381128_50381276	chr19	50381128	50381276	Proximal (AF > 0.1)
	TBC1D17	1.77788	445	445	50380681	50380682	+	chr19_50381128_50381276	chr19	50381128	50381276	Proximal (AF > 0.1)
	ZNF614	2.56832	0	0	52531680	52531679	-	chr19_52531629_52531777	chr19	52531629	52531777	Proximal (AF > 0.1)
	PPP2R1A	1.81618	145	145	52693054	52693055	+	chr19_52693201_52693349	chr19	52693201	52693349	Proximal (AF > 0.1)
	ZNF160	6.71369	0	0	53606687	53606686	-	chr19_53606549_53606697	chr19	53606549	53606697	Proximal (AF > 0.1)
	TFPT	5.42456	0	0	54619055	54619054	-	chr19_54618949_54619097	chr19	54618949	54619097	Proximal (AF > 0.1)
	PRPF31	3.61444	158	158	54618789	54618790	+	chr19_54618949_54619097	chr19	54618949	54619097	Proximal (AF > 0.1)
	TMC4	1.97635	83	83	54676944	54676943	-	chr19_54676712_54676860	chr19	54676712	54676860	Proximal (AF > 0.1)
	SYT5	1.95895	130	130	55691720	55691719	-	chr19_55691441_55691589	chr19	55691441	55691589	Proximal (AF > 0.1)
	EPN1	0.119841	1524	-1524	56187990	56187991	+	chr19_56186317_56186465	chr19	56186317	56186465	Proximal (AF > 0.1)
	ZNF544	7.50758	125	125	58740046	58740047	+	chr19_58740173_58740321	chr19	58740173	58740321	Proximal (AF > 0.1)
	LOC105372480	3.74689	20	-20	58838614	58838613	-	chr19_58838634_58838782	chr19	58838634	58838782	Proximal (AF > 0.1)
	ZSCAN22	2.37959	248	248	58838384	58838385	+	chr19_58838634_58838782	chr19	58838634	58838782	Proximal (AF > 0.1)
	ZNF497	2.18674	72	-72	58874214	58874213	-	chr19_58874286_58874434	chr19	58874286	58874434	Proximal (AF > 0.1)
	LOC105372483	1.40834	293	293	58873991	58873992	+	chr19_58874286_58874434	chr19	58874286	58874434	Proximal (AF > 0.1)
	ZNF584	0.925483	580	580	58920040	58920041	+	chr19_58920622_58920770	chr19	58920622	58920770	Proximal (AF > 0.1)
	CHMP2A	6.24117	0	0	59066491	59066490	-	chr19_59066426_59066574	chr19	59066426	59066574	Proximal (AF > 0.1)
	MZF1	9.32439	0	0	59084942	59084941	-	chr19_59084853_59085001	chr19	59084853	59085001	Proximal (AF > 0.1)
	CENPBD1P1	0.241867	1763	-1763	59086765	59086766	+	chr19_59084853_59085001	chr19	59084853	59085001	Proximal (AF > 0.1)
	FAM110C	1.62745	450	-450	46588	46587	-	chr2_47038_47186	chr2	47038	47186	Proximal (AF > 0.1)
	TMEM18	3.09227	605	605	677439	677438	-	chr2_676685_676833	chr2	676685	676833	Proximal (AF > 0.1)
	ADAM17	9.28874	22	-22	9695949	9695948	-	chr2_9695971_9696119	chr2	9695971	9696119	Proximal (AF > 0.1)
	VSNL1	0.223353	1493	-1493	17721806	17721807	+	chr2_17720164_17720312	chr2	17720164	17720312	Proximal (AF > 0.1)
	PUM2	3.92521	48	-48	20550611	20550610	-	chr2_20550659_20550807	chr2	20550659	20550807	Proximal (AF > 0.1)
	DTNB	3.60354	0	0	25896516	25896515	-	chr2_25896367_25896515	chr2	25896367	25896515	Proximal (AF > 0.1)
	ASXL2	0.878897	643	643	26101312	26101311	-	chr2_26100520_26100668	chr2	26100520	26100668	Proximal (AF > 0.1)
	TMEM214	7.55772	0	0	27255773	27255774	+	chr2_27255742_27255890	chr2	27255742	27255890	Proximal (AF > 0.1)
	PREB	3.26398	0	0	27357543	27357542	-	chr2_27357474_27357622	chr2	27357474	27357622	Proximal (AF > 0.1)
	SLC5A6	3.59992	0	0	27435175	27435174	-	chr2_27435088_27435236	chr2	27435088	27435236	Proximal (AF > 0.1)
	ATRAID	3.28351	0	0	27435218	27435219	+	chr2_27435088_27435236	chr2	27435088	27435236	Proximal (AF > 0.1)
	EIF2B4	3.13617	23	23	27593324	27593323	-	chr2_27593152_27593300	chr2	27593152	27593300	Proximal (AF > 0.1)
	SNX17	2.88926	61	-61	27593362	27593363	+	chr2_27593152_27593300	chr2	27593152	27593300	Proximal (AF > 0.1)
	FNDC4	1.62784	180	180	27718126	27718125	-	chr2_27717797_27717945	chr2	27717797	27717945	Proximal (AF > 0.1)
	PPP1CB	14.9741	0	0	28974625	28974626	+	chr2_28974582_28974730	chr2	28974582	28974730	Proximal (AF > 0.1)
	CLIP4	1.11604	344	344	29338291	29338292	+	chr2_29338637_29338785	chr2	29338637	29338785	Proximal (AF > 0.1)
	MEMO1	4.61482	0	0	32236121	32236120	-	chr2_32236014_32236162	chr2	32236014	32236162	Proximal (AF > 0.1)
	SPAST	4.70113	86	-86	32288679	32288680	+	chr2_32288444_32288592	chr2	32288444	32288592	Proximal (AF > 0.1)
	FAM98A	2.66382	69	-69	33824429	33824428	-	chr2_33824498_33824646	chr2	33824498	33824646	Proximal (AF > 0.1)
	STRN	1.38321	301	-301	37193615	37193614	-	chr2_37193916_37194064	chr2	37193916	37194064	Proximal (AF > 0.1)
	CYP1B1	0.334804	945	-945	38303323	38303322	-	chr2_38304268_38304416	chr2	38304268	38304416	Proximal (AF > 0.1)
	ATL2	2.5003	8	8	38604565	38604564	-	chr2_38604408_38604556	chr2	38604408	38604556	Proximal (AF > 0.1)
	SRSF7	4.05636	0	0	38978636	38978635	-	chr2_38978532_38978680	chr2	38978532	38978680	Proximal (AF > 0.1)
	SRBD1	2.72484	0	0	45838433	45838432	-	chr2_45838319_45838467	chr2	45838319	45838467	Proximal (AF > 0.1)
	ATP6V1E2	2.0813	0	0	46769696	46769695	-	chr2_46769590_46769738	chr2	46769590	46769738	Proximal (AF > 0.1)
	RHOQ	1.47255	127	-127	46769866	46769867	+	chr2_46769590_46769738	chr2	46769590	46769738	Proximal (AF > 0.1)
	FBXO11	0.640986	643	-643	48132932	48132931	-	chr2_48133575_48133723	chr2	48133575	48133723	Proximal (AF > 0.1)
	PPP1R21	6.33537	15	-15	48667907	48667908	+	chr2_48667743_48667891	chr2	48667743	48667891	Proximal (AF > 0.1)
	GPR75	1.94498	91	91	54087170	54087169	-	chr2_54086930_54087078	chr2	54086930	54087078	Proximal (AF > 0.1)
	GPR75-ASB3	1.94498	91	91	54087170	54087169	-	chr2_54086930_54087078	chr2	54086930	54087078	Proximal (AF > 0.1)
	MTIF2	2.89913	0	0	55496384	55496383	-	chr2_55496315_55496463	chr2	55496315	55496463	Proximal (AF > 0.1)
	CFAP36	3.02231	0	0	55746730	55746731	+	chr2_55746684_55746832	chr2	55746684	55746832	Proximal (AF > 0.1)
	PPP4R3B	9.12437	101	-101	55844860	55844859	-	chr2_55844961_55845109	chr2	55844961	55845109	Proximal (AF > 0.1)
	PEX13	2.72625	179	-179	61244811	61244812	+	chr2_61244483_61244631	chr2	61244483	61244631	Proximal (AF > 0.1)
	PUS10	0.854642	762	762	61245394	61245393	-	chr2_61244483_61244631	chr2	61244483	61244631	Proximal (AF > 0.1)
	USP34	2.18408	440	-440	61697849	61697848	-	chr2_61698289_61698437	chr2	61698289	61698437	Proximal (AF > 0.1)
	CCT4	2.31588	0	0	62115806	62115805	-	chr2_62115784_62115932	chr2	62115784	62115932	Proximal (AF > 0.1)
	OTX1	0.190377	1251	1251	63277936	63277937	+	chr2_63279189_63279337	chr2	63279189	63279337	Proximal (AF > 0.1)
	SERTAD2	6.2202	0	0	64881046	64881045	-	chr2_64880992_64881140	chr2	64880992	64881140	Proximal (AF > 0.1)
	ACTR2	2.32982	0	0	65454828	65454829	+	chr2_65454704_65454852	chr2	65454704	65454852	Proximal (AF > 0.1)
	PPP3R1	4.60684	115	-115	68479651	68479650	-	chr2_68479766_68479914	chr2	68479766	68479914	Proximal (AF > 0.1)
	GMCL1	7.74087	0	0	70056737	70056738	+	chr2_70056671_70056819	chr2	70056671	70056819	Proximal (AF > 0.1)
	PCBP1-AS1	7.7142	0	0	70314147	70314146	-	chr2_70314032_70314180	chr2	70314032	70314180	Proximal (AF > 0.1)
	PCBP1	3.19972	403	-403	70314584	70314585	+	chr2_70314032_70314180	chr2	70314032	70314180	Proximal (AF > 0.1)
	FAM136A	2.35393	0	0	70529177	70529176	-	chr2_70529121_70529269	chr2	70529121	70529269	Proximal (AF > 0.1)
	TGFA	2.7847	155	-155	70781147	70781146	-	chr2_70781302_70781450	chr2	70781302	70781450	Proximal (AF > 0.1)
	FBXO41	0.955746	468	468	73496758	73496757	-	chr2_73496141_73496289	chr2	73496141	73496289	Proximal (AF > 0.1)
	TET3	0.217901	1414	-1414	74213530	74213531	+	chr2_74211967_74212115	chr2	74211967	74212115	Proximal (AF > 0.1)
	BOLA3	5.57988	0	0	74375039	74375038	-	chr2_74374896_74375044	chr2	74374896	74375044	Proximal (AF > 0.1)
	BOLA3-AS1	4.84123	62	-62	74375107	74375108	+	chr2_74374896_74375044	chr2	74374896	74375044	Proximal (AF > 0.1)
	WDR54	17.1581	0	0	74648849	74648850	+	chr2_74648783_74648931	chr2	74648783	74648931	Proximal (AF > 0.1)
	C2orf81	14.189	26	-26	74648757	74648756	-	chr2_74648783_74648931	chr2	74648783	74648931	Proximal (AF > 0.1)
	RTKN	0.218397	1304	1304	74669060	74669059	-	chr2_74667607_74667755	chr2	74667607	74667755	Proximal (AF > 0.1)
	TLX2	0.260823	1044	-1044	74741595	74741596	+	chr2_74740402_74740550	chr2	74740402	74740550	Proximal (AF > 0.1)
	HK2	1.77628	1160	1160	75059781	75059782	+	chr2_75060943_75061091	chr2	75060943	75061091	Proximal (AF > 0.1)
	KCMF1	3.136	0	0	85198230	85198231	+	chr2_85198184_85198332	chr2	85198184	85198332	Proximal (AF > 0.1)
	TCF7L1	1.70391	414	-414	85360582	85360583	+	chr2_85360019_85360167	chr2	85360019	85360167	Proximal (AF > 0.1)
	RNF181	3.74394	8	8	85822836	85822837	+	chr2_85822846_85822994	chr2	85822846	85822994	Proximal (AF > 0.1)
	TMEM150A	3.50753	0	0	85829822	85829821	-	chr2_85829770_85829918	chr2	85829770	85829918	Proximal (AF > 0.1)
	IMMT	3.66762	232	232	86422893	86422892	-	chr2_86422512_86422660	chr2	86422512	86422660	Proximal (AF > 0.1)
	REEP1	1.05958	321	321	86565206	86565205	-	chr2_86564736_86564884	chr2	86564736	86564884	Proximal (AF > 0.1)
	KDM3A	8.8143	516	-516	86668583	86668584	+	chr2_86667918_86668066	chr2	86667918	86668066	Proximal (AF > 0.1)
	KRCC1	5.22724	0	0	88355320	88355319	-	chr2_88355282_88355430	chr2	88355282	88355430	Proximal (AF > 0.1)
	EIF2AK3	1.86126	113	113	88927094	88927093	-	chr2_88926832_88926980	chr2	88926832	88926980	Proximal (AF > 0.1)
	LOC101928403	1.11768	365	-365	88927346	88927347	+	chr2_88926832_88926980	chr2	88926832	88926980	Proximal (AF > 0.1)
	ACTR1B	1.023	434	434	98280561	98280560	-	chr2_98279978_98280126	chr2	98279978	98280126	Proximal (AF > 0.1)
	REV1	3.05236	80	-80	100106518	100106517	-	chr2_100106598_100106746	chr2	100106598	100106746	Proximal (AF > 0.1)
	EDAR	2.53905	0	0	109605828	109605827	-	chr2_109605744_109605892	chr2	109605744	109605892	Proximal (AF > 0.1)
	MALL	0.101182	2036	2036	110874143	110874142	-	chr2_110871958_110872106	chr2	110871958	110872106	Proximal (AF > 0.1)
	ZC3H6	1.13008	592	592	113033177	113033178	+	chr2_113033771_113033919	chr2	113033771	113033919	Proximal (AF > 0.1)
	SLC20A1	1.33965	317	-317	113403433	113403434	+	chr2_113402967_113403115	chr2	113402967	113403115	Proximal (AF > 0.1)
	FLJ42351	0.224565	1210	-1210	113401757	113401756	-	chr2_113402967_113403115	chr2	113402967	113403115	Proximal (AF > 0.1)
	SLC35F5	4.20397	40	40	114514400	114514399	-	chr2_114514211_114514359	chr2	114514211	114514359	Proximal (AF > 0.1)
	LOC100506797	2.3899	0	0	118943962	118943961	-	chr2_118943825_118943973	chr2	118943825	118943973	Proximal (AF > 0.1)
	C2orf76	2.12929	20	-20	120124404	120124403	-	chr2_120124424_120124572	chr2	120124424	120124572	Proximal (AF > 0.1)
	DBI	2.00529	50	-50	120124623	120124624	+	chr2_120124424_120124572	chr2	120124424	120124572	Proximal (AF > 0.1)
	SFT2D3	0.249521	1093	1093	128458596	128458597	+	chr2_128459691_128459839	chr2	128459691	128459839	Proximal (AF > 0.1)
	HS6ST1	1.45033	212	-212	129076171	129076170	-	chr2_129076383_129076531	chr2	129076383	129076531	Proximal (AF > 0.1)
	FAM168B	3.08478	336	336	131851033	131851032	-	chr2_131850548_131850696	chr2	131850548	131850696	Proximal (AF > 0.1)
	PLEKHB2	1.63545	393	393	131862419	131862420	+	chr2_131862814_131862962	chr2	131862814	131862962	Proximal (AF > 0.1)
	LOC150776	6.78278	129	129	132250385	132250386	+	chr2_132250516_132250664	chr2	132250516	132250664	Proximal (AF > 0.1)
	MZT2A	3.54801	452	-452	132250064	132250063	-	chr2_132250516_132250664	chr2	132250516	132250664	Proximal (AF > 0.1)
	CCNT2	3.29008	0	0	135676391	135676392	+	chr2_135676262_135676410	chr2	135676262	135676410	Proximal (AF > 0.1)
	CCNT2-AS1	2.66156	86	-86	135676176	135676175	-	chr2_135676262_135676410	chr2	135676262	135676410	Proximal (AF > 0.1)
	UBXN4	2.82472	0	0	136499188	136499189	+	chr2_136499135_136499283	chr2	136499135	136499283	Proximal (AF > 0.1)
	DARS-AS1	23.073	0	0	136742745	136742746	+	chr2_136742599_136742747	chr2	136742599	136742747	Proximal (AF > 0.1)
	DARS	8.38684	506	506	136743254	136743253	-	chr2_136742599_136742747	chr2	136742599	136742747	Proximal (AF > 0.1)
	GTDC1	2.63461	0	0	145090101	145090100	-	chr2_145090059_145090207	chr2	145090059	145090207	Proximal (AF > 0.1)
	RND3	0.271996	1409	1409	151344209	151344208	-	chr2_151342651_151342799	chr2	151342651	151342799	Proximal (AF > 0.1)
	RBM43	2.4803	327	327	152118389	152118388	-	chr2_152117913_152118061	chr2	152117913	152118061	Proximal (AF > 0.1)
	RIF1	1.39271	255	-255	152266603	152266604	+	chr2_152266199_152266347	chr2	152266199	152266347	Proximal (AF > 0.1)
	GPD2	2.6585	70	-70	157292899	157292900	+	chr2_157292680_157292828	chr2	157292680	157292828	Proximal (AF > 0.1)
	PSMD14	1.35898	290	290	162164785	162164786	+	chr2_162165077_162165225	chr2	162165077	162165225	Proximal (AF > 0.1)
	GCA	2.3839	8	-8	163200890	163200891	+	chr2_163200733_163200881	chr2	163200733	163200881	Proximal (AF > 0.1)
	TTC21B	7.63051	0	0	166810348	166810347	-	chr2_166810345_166810493	chr2	166810345	166810493	Proximal (AF > 0.1)
	STK39	2.06636	35	-35	169104105	169104104	-	chr2_169104140_169104288	chr2	169104140	169104288	Proximal (AF > 0.1)
	KLHL23	2.54146	0	0	170590355	170590356	+	chr2_170590230_170590378	chr2	170590230	170590378	Proximal (AF > 0.1)
	GORASP2	1.44377	628	628	171785035	171785036	+	chr2_171785665_171785813	chr2	171785665	171785813	Proximal (AF > 0.1)
[truncated: 4,139 more rows]

## Sheet: C. RKO peaks
ChIP-seq: HIF1A peaks identified in HCT116 cells exposed to hypoxia (1% O2) for 24 hours.
[truncated: 9,173 more rows]

[truncated: 5 more sheets: D. RKO assoc genes, E. A549 peaks, F. A549 assoc genes, G. H460 peaks, H. H460 assoc genes]
