# Supplementary material for: Multi-omics analysis reveals contextual tumor suppressive and oncogenic gene modules within the acute hypoxic response
Source: Nat Commun. 2021 Mar 2;12:1375. doi: 10.1038/s41467-021-21687-2 (PMC7925689; doi:10.1038/s41467-021-21687-2)
Supplement: Supplementary file 7 — Supplementary Data 4 [file 41467_2021_21687_MOESM7_ESM.xlsx]

## Sheet: A.DE Body CDK8as Norm|Hypox
PRO-seq gene body DESeq2 Results for HCT116 CDK8as/as DMSO (90min hypoxia vs. Normoxia)
	All Detected Genes (CPM > 0.5 in at least 2 samples)								Upregulated Genes (Adjusted p < 0.1)								Downregulated Genes (Adjusted p < 0.1)
	Gene ID | Entrez ID | HGNC ID	Base Mean CDK8as/as DMSO Normoxia	Base Mean CDK8as/as DMSO Hypoxia	Fold-change	Adjusted Fold-change	p	Adjusted p		Gene ID | Entrez ID | HGNC ID	Base Mean CDK8as/as DMSO Normoxia	Base Mean CDK8as/as DMSO Hypoxia	Fold-change	Adjusted Fold-change	p	Adjusted p		Gene ID | Entrez ID | HGNC ID	Base Mean CDK8as/as DMSO Normoxia	Base Mean CDK8as/as DMSO Hypoxia	Fold-change	Adjusted Fold-change	p	Adjusted p
	PDK1|5163|8809	1422.74	7960.79	5.59567	5.5397	4.29192e-76	6.64003e-72		PDK1|5163|8809	1422.74	7960.79	5.59567	5.5397	4.29192e-76	6.64003e-72		SELENOW|6415|10752	1819.8	1043.06	0.571887	0.594832	8.53004e-08	1.05575e-05
	MIR210HG|100506211|39524	198.98	4295.89	21.576	21.1507	4.44367e-73	3.4374e-69		MIR210HG|100506211|39524	198.98	4295.89	21.576	21.1507	4.44367e-73	3.4374e-69		BANP|54971|13450	6521.3	2923.16	0.447489	0.475791	1.09886e-07	1.29775e-05
	KDM3A|55818|20815	1930.78	9195.64	4.76465	4.71805	9.43421e-71	4.86522e-67		KDM3A|55818|20815	1930.78	9195.64	4.76465	4.71805	9.43421e-71	4.86522e-67		LINC00324|284029|26628	4458.68	2043.26	0.457886	0.487616	3.34543e-07	3.61938e-05
	ZNF292|23036|18410	6574.45	15957.1	2.42785	2.39344	1.04487e-36	4.04131e-33		ZNF292|23036|18410	6574.45	15957.1	2.42785	2.39344	1.04487e-36	4.04131e-33		QRICH2|84074|25326	4678.35	2784	0.594535	0.626964	7.49113e-06	0.000551883
	PFKFB4|5210|8875	2809.63	14388.4	5.12179	5.12465	3.19384e-34	9.88238e-31		PFKFB4|5210|8875	2809.63	14388.4	5.12179	5.12465	3.19384e-34	9.88238e-31		POR|5447|9208	5285.85	3779.44	0.714621	0.747321	9.56982e-06	0.000688626
	LDHA|3939|6535	6430.72	18291.6	2.84441	2.80815	2.73706e-33	7.05752e-30		LDHA|3939|6535	6430.72	18291.6	2.84441	2.80815	2.73706e-33	7.05752e-30		ZBED9|114821|13851	1157.43	499.491	0.430002	0.473539	1.54191e-05	0.00104626
	FAM162A|26355|17865	1315.28	5290.94	4.02582	3.94902	1.8319e-32	4.04877e-29		FAM162A|26355|17865	1315.28	5290.94	4.02582	3.94902	1.8319e-32	4.04877e-29		RETSAT|54884|25991	2358.67	1661.08	0.704039	0.728181	1.58217e-05	0.0010689
	BNIP3|664|1084	513.848	2438.15	4.73229	4.55422	8.85442e-32	1.71233e-28		BNIP3|664|1084	513.848	2438.15	4.73229	4.55422	8.85442e-32	1.71233e-28		C7orf26|79034|21702	2066.67	1413.7	0.683514	0.711856	1.72197e-05	0.00115327
	RIC1|57589|17686	8331.04	16001.5	1.92054	1.90169	9.24873e-31	1.58986e-27		RIC1|57589|17686	8331.04	16001.5	1.92054	1.90169	9.24873e-31	1.58986e-27		ARPC1B|10095|704	4923.08	3620.77	0.735065	0.762711	1.75265e-05	0.00116374
	P4HA1|5033|8546	4704.92	17438.7	3.70662	3.63236	5.62756e-30	8.70639e-27		P4HA1|5033|8546	4704.92	17438.7	3.70662	3.63236	5.62756e-30	8.70639e-27		SPTAN1|6709|11273	6604.44	5079.38	0.768922	0.797295	1.76711e-05	0.00116833
	LOC105370526|105370526|NA	100.011	3044.38	30.4287	28.7651	5.16338e-29	7.26206e-26		LOC105370526|105370526|NA	100.011	3044.38	30.4287	28.7651	5.16338e-29	7.26206e-26		FHL3|2275|3704	1391.7	939.599	0.673564	0.703169	2.27833e-05	0.00145225
	BNIP3L|665|1085	230.617	1581.93	6.95406	6.72297	3.60962e-28	4.6537e-25		BNIP3L|665|1085	230.617	1581.93	6.95406	6.72297	3.60962e-28	4.6537e-25		PGAM5|192111|28763	1586.06	1013.29	0.637245	0.668996	2.50352e-05	0.00157447
	ADM|133|259	889.346	4639.73	5.21973	5.09319	8.31785e-28	9.89888e-25		ADM|133|259	889.346	4639.73	5.21973	5.09319	8.31785e-28	9.89888e-25		GIPC1|10755|1226	2481.59	1775.47	0.715185	0.739501	2.53048e-05	0.00157859
	GPI|2821|4458	7884.18	33863.7	4.29506	4.18594	1.5226e-27	1.68259e-24		GPI|2821|4458	7884.18	33863.7	4.29506	4.18594	1.5226e-27	1.68259e-24		EHD1|10938|3242	2723.23	2010.12	0.738236	0.761212	2.85742e-05	0.00174468
	INSIG2|51141|20452	766.61	2859.37	3.73411	3.64764	2.3105e-26	2.38305e-23		INSIG2|51141|20452	766.61	2859.37	3.73411	3.64764	2.3105e-26	2.38305e-23		ARHGEF2|9181|682	3148.06	2400.96	0.762672	0.78433	3.17125e-05	0.0018943
	EGLN3|112399|14661	394.108	2044.06	5.20656	5.05553	3.3717e-26	3.26022e-23		EGLN3|112399|14661	394.108	2044.06	5.20656	5.05553	3.3717e-26	3.26022e-23		LSM2|57819|13940	1862.07	1310.84	0.703227	0.7328	4.61816e-05	0.00257768
	ENO2|2026|3353	441.791	1837.71	4.16205	4.05495	1.191e-25	1.08388e-22		ENO2|2026|3353	441.791	1837.71	4.16205	4.05495	1.191e-25	1.08388e-22		RHBDD2|57414|23082	1508.81	949.366	0.628412	0.669483	4.63185e-05	0.00257768
	VEGFA|7422|12680	2048.26	4539.93	2.21558	2.18151	1.32811e-25	1.14151e-22		VEGFA|7422|12680	2048.26	4539.93	2.21558	2.18151	1.32811e-25	1.14151e-22		GRB10|2887|4564	5896.87	4553.57	0.772281	0.793359	5.29008e-05	0.00290223
	KDM4B|23030|29136	9542.92	22861	2.39579	2.3601	2.93898e-25	2.3931e-22		KDM4B|23030|29136	9542.92	22861	2.39579	2.3601	2.93898e-25	2.3931e-22		FDXR|2232|3642	3002.94	1953.46	0.649914	0.685641	5.40048e-05	0.00294193
	ALDOA|226|414	2756.88	7524.34	2.7289	2.68039	6.13502e-25	4.74575e-22		ALDOA|226|414	2756.88	7524.34	2.7289	2.68039	6.13502e-25	4.74575e-22		PDXDC1|23042|28995	7240.24	5574.54	0.769887	0.791114	6.6574e-05	0.0035126
	LINC01619|256021|27409	1560.9	4351.78	2.79068	2.73597	3.60246e-24	2.65399e-21		LINC01619|256021|27409	1560.9	4351.78	2.79068	2.73597	3.60246e-24	2.65399e-21		INF2|64423|23791	4879.42	3415.63	0.699538	0.730265	7.00946e-05	0.00367604
	PKM|5315|9021	13886.1	26223.3	1.88839	1.86451	5.84424e-24	4.10983e-21		PKM|5315|9021	13886.1	26223.3	1.88839	1.86451	5.84424e-24	4.10983e-21		MPND|84954|25934	1650.2	1179.7	0.714069	0.743042	8.00643e-05	0.00415172
	WSB1|26118|19221	1710.9	4173.73	2.44174	2.39005	4.50143e-23	3.02789e-20		WSB1|26118|19221	1710.9	4173.73	2.44174	2.39005	4.50143e-23	3.02789e-20		ATP6V0D1|9114|13724	2019.71	1366.18	0.675452	0.712453	8.35534e-05	0.00427313
	PLOD2|5352|9082	1098.28	2915.22	2.64891	2.59952	1.28168e-21	8.262e-19		PLOD2|5352|9082	1098.28	2915.22	2.64891	2.59952	1.28168e-21	8.262e-19		RRP36|88745|21374	1808.88	1238.94	0.684142	0.713766	8.65207e-05	0.00436014
	ZNF160|90338|12948	1197.4	2698.66	2.25528	2.21544	2.05078e-21	1.2691e-18		ZNF160|90338|12948	1197.4	2698.66	2.25528	2.21544	2.05078e-21	1.2691e-18		CAPN1|823|1476	4157.3	3213.8	0.772925	0.794897	9.04293e-05	0.004513
	QSOX1|5768|9756	2205.84	6083.68	2.75941	2.69283	3.21583e-21	1.91354e-18		QSOX1|5768|9756	2205.84	6083.68	2.75941	2.69283	3.21583e-21	1.91354e-18		CPO|130749|21011	368.053	134.11	0.364009	0.426958	0.00012117	0.00561794
	FOSL2|2355|3798	2522.91	7171.67	2.84161	2.77461	3.67525e-21	2.10592e-18		FOSL2|2355|3798	2522.91	7171.67	2.84161	2.77461	3.67525e-21	2.10592e-18		AP1M1|8907|13667	2687.35	1895.19	0.704528	0.736733	0.000128318	0.00583884
	BHLHE40|8553|1046	1209.83	9794.45	8.10392	7.71211	1.62939e-20	9.00294e-18		BHLHE40|8553|1046	1209.83	9794.45	8.10392	7.71211	1.62939e-20	9.00294e-18		ERGIC1|57222|29205	7708.52	5751.29	0.745698	0.772615	0.000130789	0.00591646
	NARF|26502|29916	2354.93	4605.54	1.95638	1.92691	3.57108e-20	1.90511e-17		NARF|26502|29916	2354.93	4605.54	1.95638	1.92691	3.57108e-20	1.90511e-17		MON1A|84315|28207	934.026	607.564	0.649656	0.69014	0.000132697	0.0059679
	ANGPTL4|51129|16039	484.326	5596.25	11.5731	10.8999	4.74966e-20	2.4494e-17		ANGPTL4|51129|16039	484.326	5596.25	11.5731	10.8999	4.74966e-20	2.4494e-17		ZFAND2A|90637|28073	695.149	410.058	0.585603	0.634586	0.000141753	0.0062659
	EGLN1|54583|1232	5362.75	11667.2	2.17564	2.1353	8.58065e-20	4.2823e-17		EGLN1|54583|1232	5362.75	11667.2	2.17564	2.1353	8.58065e-20	4.2823e-17		FERMT3|83706|23151	1531.76	956.671	0.622505	0.667497	0.000145403	0.00639069
	ALDOC|230|418	166.561	690.478	4.14448	4.01464	3.30317e-19	1.59698e-16		ALDOC|230|418	166.561	690.478	4.14448	4.01464	3.30317e-19	1.59698e-16		GPS1|2873|4549	1285.84	824.287	0.640752	0.685019	0.000166174	0.00720135
	DARS-AS1|101928243|40170	408.662	1307.09	3.20688	3.17327	1.35907e-18	6.37159e-16		DARS-AS1|101928243|40170	408.662	1307.09	3.20688	3.17327	1.35907e-18	6.37159e-16		CAP2|10486|20039	2214.48	1459.58	0.658815	0.70448	0.000167231	0.00722692
	SLC2A1|6513|11005	2145.25	11058.6	5.15474	4.9333	1.89462e-18	8.62107e-16		SLC2A1|6513|11005	2145.25	11058.6	5.15474	4.9333	1.89462e-18	8.62107e-16		CRYZ|1429|2419	805.475	451.389	0.559939	0.613099	0.000172496	0.00739249
	LINC00673|100499467|44354	15745.2	40570.8	2.57633	2.51333	2.84827e-18	1.25902e-15		LINC00673|100499467|44354	15745.2	40570.8	2.57633	2.51333	2.84827e-18	1.25902e-15		RNF31|55072|16031	2320.99	1703.4	0.733143	0.763897	0.000177329	0.00755772
	SLC2A1-AS1|440584|44187	271.705	1278.82	4.69338	4.48994	1.33976e-17	5.75761e-15		SLC2A1-AS1|440584|44187	271.705	1278.82	4.69338	4.48994	1.33976e-17	5.75761e-15		MTF1|4520|7428	3452.77	2572.43	0.744473	0.77482	0.000196164	0.00822456
	LOC100506272|100506272|NA	647.341	2666.36	4.07512	3.91896	1.76391e-17	7.37552e-15		LOC100506272|100506272|NA	647.341	2666.36	4.07512	3.91896	1.76391e-17	7.37552e-15		PEX16|9409|8857	1266.73	881.286	0.694543	0.733329	0.000253748	0.0102233
	LINCR-0002|103344926|NA	153.856	953.158	6.08465	5.7836	1.88986e-17	7.69424e-15		LINCR-0002|103344926|NA	153.856	953.158	6.08465	5.7836	1.88986e-17	7.69424e-15		ANKMY2|57037|25370	2288.97	1624.45	0.710071	0.745688	0.000257401	0.0103435
	NDRG1|10397|7679	1500.46	13304.8	8.87055	8.29699	2.1227e-17	8.42059e-15		NDRG1|10397|7679	1500.46	13304.8	8.87055	8.29699	2.1227e-17	8.42059e-15		DCUN1D3|123879|28734	3925.79	2937.06	0.748374	0.779146	0.000258749	0.0103707
	MXI1|4601|7534	1986.35	4350.39	2.18973	2.14216	2.60052e-17	1.00582e-14		MXI1|4601|7534	1986.35	4350.39	2.18973	2.14216	2.60052e-17	1.00582e-14		CCDC88A|55704|25523	1958.64	1298.95	0.664092	0.706975	0.000261153	0.0104061
	PHEX|5251|8918	1262.45	2892.27	2.28432	2.22634	3.96085e-17	1.49459e-14		PHEX|5251|8918	1262.45	2892.27	2.28432	2.22634	3.96085e-17	1.49459e-14		SRGAP2|23380|19751	2217.64	1638.86	0.739074	0.771087	0.000271252	0.0107094
	PPFIA4|8497|9248	611.478	1944.58	3.18339	3.07753	7.69493e-17	2.83448e-14		PPFIA4|8497|9248	611.478	1944.58	3.18339	3.07753	7.69493e-17	2.83448e-14		DGAT1|8694|2843	3138.01	2252.15	0.717374	0.751117	0.000281014	0.0110065
	RIMKLA|284716|28725	756.312	1874.74	2.48161	2.41446	8.5232e-17	3.06657e-14		RIMKLA|284716|28725	756.312	1874.74	2.48161	2.41446	8.5232e-17	3.06657e-14		RBM38|55544|15818	3167.36	2316.69	0.730751	0.763947	0.000291226	0.011349
	DDIT4|54541|24944	1023.9	6168.32	6.03897	5.84996	1.0832e-16	3.80868e-14		DDIT4|54541|24944	1023.9	6168.32	6.03897	5.84996	1.0832e-16	3.80868e-14		GUSB|2990|4696	3096.68	2327.06	0.751221	0.781828	0.00029959	0.0115585
	MEGF6|1953|3232	11395.2	22211.3	1.94926	1.91222	1.65288e-16	5.68262e-14		MEGF6|1953|3232	11395.2	22211.3	1.94926	1.91222	1.65288e-16	5.68262e-14		STIP1|10963|11387	5859.18	3798.52	0.647769	0.694353	0.000300727	0.0115735
	C4orf47|441054|34346	155.311	833.397	5.42507	5.12885	3.75947e-15	1.26441e-12		C4orf47|441054|34346	155.311	833.397	5.42507	5.12885	3.75947e-15	1.26441e-12		NUTF2|10204|13722	5433.11	3670.81	0.675195	0.714605	0.00031906	0.0119921
	CAND1.11|100130460|NA	683.348	1818.12	2.66318	2.5828	4.25379e-15	1.40022e-12		CAND1.11|100130460|NA	683.348	1818.12	2.66318	2.5828	4.25379e-15	1.40022e-12		PIBF1|10464|23352	9216.87	6902.58	0.749045	0.779222	0.000318036	0.0119921
	ERRFI1|54206|18185	10290.5	26568.2	2.58154	2.50238	4.76202e-15	1.53486e-12		ERRFI1|54206|18185	10290.5	26568.2	2.58154	2.50238	4.76202e-15	1.53486e-12		TTBK2|146057|19141	2113.94	1329.9	0.629639	0.680572	0.000322165	0.0120683
	PFKFB3|5209|8874	3487.87	5947.07	1.7047	1.67346	5.56431e-14	1.75685e-11		PFKFB3|5209|8874	3487.87	5947.07	1.7047	1.67346	5.56431e-14	1.75685e-11		CIAO1|9391|14280	2314.3	1694.78	0.731977	0.765646	0.00033211	0.0123215
	PGAM1|5223|8888	1204.18	2671.92	2.21774	2.15293	7.56067e-14	2.33942e-11		PGAM1|5223|8888	1204.18	2671.92	2.21774	2.15293	7.56067e-14	2.33942e-11		LRRC47|57470|29207	3050.05	2152.97	0.70511	0.741087	0.000330991	0.0123215
	SEMA4B|10509|10730	4827.05	11955	2.47671	2.39191	1.38422e-13	4.19907e-11		SEMA4B|10509|10730	4827.05	11955	2.47671	2.39191	1.38422e-13	4.19907e-11		ENGASE|64772|24622	2236.67	1549.85	0.691866	0.740228	0.000340512	0.012543
	PGK1|5230|8896	2786.92	7958.22	2.85565	2.74602	1.63356e-13	4.86016e-11		PGK1|5230|8896	2786.92	7958.22	2.85565	2.74602	1.63356e-13	4.86016e-11		RNF19B|127544|26886	1455.72	1075.52	0.739086	0.771106	0.000342793	0.012597
	OXSR1|9943|8508	6332.23	10963.4	1.73156	1.69816	1.68166e-13	4.90885e-11		OXSR1|9943|8508	6332.23	10963.4	1.73156	1.69816	1.68166e-13	4.90885e-11		SMTN|6525|11126	3122.13	2191.5	0.701127	0.741592	0.000365905	0.0132885
	LOC100507156|100507156|NA	93.1244	440.482	4.71023	4.42458	2.86503e-13	8.20832e-11		LOC100507156|100507156|NA	93.1244	440.482	4.71023	4.42458	2.86503e-13	8.20832e-11		BAX|581|959	2129.14	1481.35	0.695211	0.737285	0.000381634	0.0135898
	PDK3|5165|8811	681.215	1674.16	2.46467	2.38531	4.89884e-13	1.378e-10		PDK3|5165|8811	681.215	1674.16	2.46467	2.38531	4.89884e-13	1.378e-10		MYDGF|56005|16948	1431.71	1077.98	0.752842	0.785483	0.000383864	0.0135898
	NEAT1|283131|30815	7828.23	12261.8	1.5665	1.541	5.08352e-13	1.40441e-10		NEAT1|283131|30815	7828.23	12261.8	1.5665	1.541	5.08352e-13	1.40441e-10		TAF6|6878|11540	1396.42	1029.51	0.737047	0.770258	0.00038069	0.0135898
	RLF|6018|10025	5782.62	9934.25	1.71799	1.68417	1.05386e-12	2.86038e-10		RLF|6018|10025	5782.62	9934.25	1.71799	1.68417	1.05386e-12	2.86038e-10		PHLDA3|23612|8934	569.032	349.057	0.613524	0.667992	0.000412634	0.0144431
	BCKDHA|593|986	1452.64	2730.07	1.87943	1.83212	1.1473e-12	3.06033e-10		BCKDHA|593|986	1452.64	2730.07	1.87943	1.83212	1.1473e-12	3.06033e-10		FAM118B|79607|26110	2167.89	1500.07	0.691542	0.737149	0.000414287	0.0144682
	FLJ23867|200058|NA	162.79	554.022	3.40579	3.241	1.42741e-12	3.74295e-10		FLJ23867|200058|NA	162.79	554.022	3.40579	3.241	1.42741e-12	3.74295e-10		PPP1R12C|54776|14947	4859.75	3119.92	0.641245	0.699104	0.000418132	0.0145369
	TMCC1|23023|29116	10082.1	15089.1	1.49598	1.47324	1.66046e-12	4.28149e-10		TMCC1|23023|29116	10082.1	15089.1	1.49598	1.47324	1.66046e-12	4.28149e-10		KIF1C|10749|6317	5799.35	4230.77	0.729085	0.76753	0.000420524	0.0145873
	ARID3A|1820|3031	2956.74	5129.15	1.73486	1.69772	1.91103e-12	4.8468e-10		ARID3A|1820|3031	2956.74	5129.15	1.73486	1.69772	1.91103e-12	4.8468e-10		TNFAIP8L1|126282|28279	1410.6	943.483	0.668163	0.717762	0.000424434	0.01469
	SMAD9|4093|6774	556.003	1430.18	2.5654	2.45928	1.99574e-12	4.98002e-10		SMAD9|4093|6774	556.003	1430.18	2.5654	2.45928	1.99574e-12	4.98002e-10		UGDH|7358|12525	2182.32	1617.23	0.741455	0.775614	0.000459577	0.0157652
	ZNF395|55893|18737	2897.07	5241.43	1.80917	1.76677	2.62207e-12	6.43905e-10		ZNF395|55893|18737	2897.07	5241.43	1.80917	1.76677	2.62207e-12	6.43905e-10		PRKD2|25865|17293	4930.63	3678.08	0.745617	0.778438	0.000469137	0.0160221
	LOC284930|284930|NA	3925.24	6889.76	1.75466	1.71384	3.60257e-12	8.70865e-10		LOC284930|284930|NA	3925.24	6889.76	1.75466	1.71384	3.60257e-12	8.70865e-10		GNB1L|54584|4397	3217.51	2268.85	0.704118	0.74727	0.000484277	0.0164625
	PFKP|5214|8878	5849.4	14199.4	2.42745	2.33458	6.26066e-12	1.49013e-09		PFKP|5214|8878	5849.4	14199.4	2.42745	2.33458	6.26066e-12	1.49013e-09		PPP2R1B|5519|9303	1897.1	1450.19	0.763914	0.794938	0.000496498	0.0167714
	C4orf3|401152|19225	1457.4	3418.06	2.34283	2.25899	6.47918e-12	1.51878e-09		C4orf3|401152|19225	1457.4	3418.06	2.34283	2.25899	6.47918e-12	1.51878e-09		FAM193A|8603|16822	7731.08	5989.27	0.774448	0.80206	0.000497812	0.0167792
	LOC143666|143666|NA	113.866	457.038	4.02106	3.77901	8.7643e-12	2.02377e-09		LOC143666|143666|NA	113.866	457.038	4.02106	3.77901	8.7643e-12	2.02377e-09		ARPC5L|81873|23366	4797.86	3875.22	0.807404	0.833074	0.000505986	0.0170176
	TEC|7006|11719	2671.31	4305.37	1.61174	1.58177	9.11135e-12	2.07297e-09		TEC|7006|11719	2671.31	4305.37	1.61174	1.58177	9.11135e-12	2.07297e-09		DNMT3A|1788|2978	3785.97	2897.81	0.765421	0.796515	0.000512935	0.0171767
	MAFF|23764|6780	554.271	1315.52	2.3769	2.29034	1.18971e-11	2.66754e-09		MAFF|23764|6780	554.271	1315.52	2.3769	2.29034	1.18971e-11	2.66754e-09		MAP3K13|9175|6852	686.198	434.456	0.634025	0.686877	0.000537674	0.0176943
	SDAD1P1|157489|31403	15.8603	277.125	18.197	15.8223	1.28077e-11	2.83068e-09		SDAD1P1|157489|31403	15.8603	277.125	18.197	15.8223	1.28077e-11	2.83068e-09		DHRS11|79154|28639	1357.52	978.197	0.719504	0.757728	0.000545901	0.0178555
	FUT11|170384|19233	637.211	1819.1	2.85455	2.72367	1.31006e-11	2.85464e-09		FUT11|170384|19233	637.211	1819.1	2.85455	2.72367	1.31006e-11	2.85464e-09		SOD1|6647|11179	2405.33	1672.22	0.693984	0.73751	0.000574141	0.0185827
	NFIL3|4783|7787	1415.77	2608.36	1.84303	1.79486	1.40617e-11	3.02152e-09		NFIL3|4783|7787	1415.77	2608.36	1.84303	1.79486	1.40617e-11	3.02152e-09		BAG3|9531|939	5779.78	3476.45	0.601084	0.662286	0.000592475	0.0190565
	ANKRD37|353322|29593	61.0041	1215.22	20.1526	17.4788	1.53915e-11	3.26194e-09		ANKRD37|353322|29593	61.0041	1215.22	20.1526	17.4788	1.53915e-11	3.26194e-09		PTCH2|8643|9586	1269.71	920.862	0.724869	0.761802	0.000592394	0.0190565
	ARRDC3|57561|29263	4593.27	9036.41	1.96778	1.90961	2.07831e-11	4.34508e-09		ARRDC3|57561|29263	4593.27	9036.41	1.96778	1.90961	2.07831e-11	4.34508e-09		PRKCSH|5589|9411	3136.6	2349.89	0.748401	0.782711	0.000659816	0.0207059
	FOXO3|2309|3821	8798.08	13543.9	1.53894	1.50983	2.43075e-11	5.01415e-09		FOXO3|2309|3821	8798.08	13543.9	1.53894	1.50983	2.43075e-11	5.01415e-09		NDRG3|57446|14462	3487.18	2439.79	0.699429	0.74128	0.000695529	0.0217743
	STC2|8614|11374	6124.29	13419.7	2.19108	2.11735	2.91879e-11	5.94165e-09		STC2|8614|11374	6124.29	13419.7	2.19108	2.11735	2.91879e-11	5.94165e-09		SLC25A20|788|1421	668.717	414.663	0.619888	0.678918	0.00070884	0.022021
	LINC00887|100131551|48574	171.07	822.2	4.81495	4.46569	4.21555e-11	8.46998e-09		LINC00887|100131551|48574	171.07	822.2	4.81495	4.46569	4.21555e-11	8.46998e-09		CARD9|64170|16391	523.422	274.906	0.51684	0.594838	0.000711601	0.0220625
	SMAD7|4092|6773	2045.36	4375.93	2.1369	2.06618	4.28915e-11	8.50736e-09		SMAD7|4092|6773	2045.36	4375.93	2.1369	2.06618	4.28915e-11	8.50736e-09		ZDHHC11|79844|19158	781.134	529.481	0.677756	0.727017	0.000714895	0.0221203
	PPP1R3B|79660|14942	974.918	2070.2	2.12432	2.04981	4.85616e-11	9.51008e-09		PPP1R3B|79660|14942	974.918	2070.2	2.12432	2.04981	4.85616e-11	9.51008e-09		AKIRIN1|79647|25744	3064.43	2251.75	0.73464	0.772658	0.000753545	0.0231771
	PLOD1|5351|9081	8099.57	17195.2	2.12254	2.0411	1.08742e-10	2.10294e-08		PLOD1|5351|9081	8099.57	17195.2	2.12254	2.0411	1.08742e-10	2.10294e-08		CCDC30|728621|26103	371.514	209.946	0.568249	0.636283	0.000769789	0.0236134
	ANKZF1|55139|25527	564.382	1196.76	2.12091	2.04353	1.29145e-10	2.46666e-08		ANKZF1|55139|25527	564.382	1196.76	2.12091	2.04353	1.29145e-10	2.46666e-08		DVL1|1855|3084	5234.44	4086.33	0.780276	0.806982	0.000778672	0.0237282
	AKAP12|9590|370	14513.7	36532.6	2.51619	2.39258	1.66183e-10	3.13539e-08		AKAP12|9590|370	14513.7	36532.6	2.51619	2.39258	1.66183e-10	3.13539e-08		PLOD3|8985|9083	1663.19	1230.46	0.739416	0.776813	0.000780666	0.0237282
	LRP2BP|55805|25434	124.22	473.621	3.84712	3.58896	1.98697e-10	3.70367e-08		LRP2BP|55805|25434	124.22	473.621	3.84712	3.58896	1.98697e-10	3.70367e-08		FKBP4|2288|3720	3804.57	2594.39	0.680638	0.73306	0.000807604	0.0244032
	HK2|3099|4923	5956.74	23133	3.88352	3.62325	2.14448e-10	3.94968e-08		HK2|3099|4923	5956.74	23133	3.88352	3.62325	2.14448e-10	3.94968e-08		DTX2P1-UPK3BP1-PMS2P11|441263|42360	2599.3	1997.98	0.768363	0.79969	0.000822438	0.0247067
	PIK3C3|5289|8974	3507.01	5724.5	1.63464	1.59291	2.2611e-10	4.11546e-08		PIK3C3|5289|8974	3507.01	5724.5	1.63464	1.59291	2.2611e-10	4.11546e-08		SHMT2|6472|10852	1051.64	707.839	0.671963	0.723098	0.000843212	0.025184
	DHRS3|9249|17693	10206.3	20778.5	2.03556	1.95012	3.49198e-10	6.28191e-08		DHRS3|9249|17693	10206.3	20778.5	2.03556	1.95012	3.49198e-10	6.28191e-08		TMEM79|84283|28196	576.138	310.663	0.533478	0.6107	0.000861248	0.0255746
	KCTD11|147040|21302	309.433	773.473	2.49726	2.37892	4.71518e-10	8.38489e-08		KCTD11|147040|21302	309.433	773.473	2.49726	2.37892	4.71518e-10	8.38489e-08		NR2F6|2063|7977	5398.67	4180.37	0.774254	0.805608	0.000870188	0.0257412
	UPRT|139596|28334	335.059	845.59	2.54727	2.43367	5.00624e-10	8.80131e-08		UPRT|139596|28334	335.059	845.59	2.54727	2.43367	5.00624e-10	8.80131e-08		GIT2|9815|4273	2028.32	1498.42	0.738386	0.77711	0.000898883	0.0263805
	LEKR1|389170|33765	1248.12	2929.14	2.34554	2.24159	5.35788e-10	9.31369e-08		LEKR1|389170|33765	1248.12	2929.14	2.34554	2.24159	5.35788e-10	9.31369e-08		MMP15|4324|7161	3379.06	2582.77	0.763977	0.79967	0.000901734	0.0263805
	TNIP1|10318|16903	2677.1	4212.77	1.57397	1.53962	6.2088e-10	1.06729e-07		TNIP1|10318|16903	2677.1	4212.77	1.57397	1.53962	6.2088e-10	1.06729e-07		REXO1|57455|24616	7640.13	5842.55	0.764106	0.797074	0.000902266	0.0263805
	UCA1|652995|37126	2332.68	8282.65	3.54807	3.31154	6.40808e-10	1.08099e-07		UCA1|652995|37126	2332.68	8282.65	3.54807	3.31154	6.40808e-10	1.08099e-07		CACYBP|27101|30423	2410.7	1487.11	0.616069	0.679923	0.000910602	0.0265273
	UPP1|7378|12576	1183.3	2559.84	2.16327	2.07636	6.42824e-10	1.08099e-07		UPP1|7378|12576	1183.3	2559.84	2.16327	2.07636	6.42824e-10	1.08099e-07		SEC61A1|29927|18276	4193.31	3220.05	0.767496	0.800812	0.000936067	0.0271196
	SNAPC1|6617|11134	1593.58	2718.83	1.70576	1.66071	7.54282e-10	1.25479e-07		SNAPC1|6617|11134	1593.58	2718.83	1.70576	1.66071	7.54282e-10	1.25479e-07		PPP2R5D|5528|9312	1563.66	1159.78	0.741236	0.78025	0.00101132	0.0289206
	AUH|549|890	5288.72	7683.34	1.45328	1.42536	1.21278e-09	1.99605e-07		AUH|549|890	5288.72	7683.34	1.45328	1.42536	1.21278e-09	1.99605e-07		OXTR|5021|8529	322.851	170.881	0.521166	0.603589	0.00101329	0.0289237
	PER1|5187|8845	1425.76	3124.85	2.19303	2.07983	1.53324e-09	2.49692e-07		PER1|5187|8845	1425.76	3124.85	2.19303	2.07983	1.53324e-09	2.49692e-07		DNAAF2|55172|20188	3479.91	2714.72	0.78014	0.811542	0.00102045	0.0290744
	LINC02026|647323|52861	323.769	724.882	2.22419	2.1258	1.80712e-09	2.91229e-07		LINC02026|647323|52861	323.769	724.882	2.22419	2.1258	1.80712e-09	2.91229e-07		RCN2|5955|9935	1581.87	1152.54	0.727971	0.771286	0.00106209	0.0298757
	GBE1|2632|4180	4314.41	7444.72	1.72585	1.6772	1.86144e-09	2.9689e-07		GBE1|2632|4180	4314.41	7444.72	1.72585	1.6772	1.86144e-09	2.9689e-07		ZNF454|285676|21200	177.225	73.2197	0.410706	0.506035	0.00107352	0.0300879
	DARS|1615|2678	5524.08	9195.95	1.66505	1.61849	2.08549e-09	3.29231e-07		DARS|1615|2678	5524.08	9195.95	1.66505	1.61849	2.08549e-09	3.29231e-07		PPM1F|9647|19388	4392.21	3412.49	0.776697	0.80584	0.0010954	0.0304801
	RASSF7|8045|1166	381.448	883.015	2.31499	2.20678	2.14033e-09	3.34475e-07		RASSF7|8045|1166	381.448	883.015	2.31499	2.20678	2.14033e-09	3.34475e-07		SLC35B2|347734|16872	1026.16	714.277	0.693036	0.743301	0.00111974	0.0309589
	RPS6KA5|9252|10434	5360.73	8555.4	1.59539	1.55958	2.25597e-09	3.49021e-07		RPS6KA5|9252|10434	5360.73	8555.4	1.59539	1.55958	2.25597e-09	3.49021e-07		MROH6|642475|27814	1708.08	1256.01	0.73545	0.777496	0.00116468	0.0319548
	HERC3|8916|4876	644.272	1383.98	2.16005	2.06598	3.12293e-09	4.78365e-07		HERC3|8916|4876	644.272	1383.98	2.16005	2.06598	3.12293e-09	4.78365e-07		C19orf44|84167|26141	1484.04	1087.28	0.731789	0.778988	0.00118977	0.0324064
	YEATS2|55689|25489	9801.02	14102.3	1.43879	1.40873	3.5051e-09	5.31641e-07		YEATS2|55689|25489	9801.02	14102.3	1.43879	1.40873	3.5051e-09	5.31641e-07		C12orf75|387882|35164	1164.7	809.236	0.694252	0.745255	0.00119634	0.0324713
	LOXL2|4017|6666	1570.03	3549.2	2.26161	2.15574	3.54189e-09	5.32005e-07		LOXL2|4017|6666	1570.03	3549.2	2.26161	2.15574	3.54189e-09	5.32005e-07		TMEM120A|83862|21697	360.961	229.852	0.635949	0.699652	0.00120329	0.0326027
	SLC45A1|50651|17939	1027.54	2404.58	2.33673	2.21973	5.1022e-09	7.59002e-07		SLC45A1|50651|17939	1027.54	2404.58	2.33673	2.21973	5.1022e-09	7.59002e-07		TYW1B|441250|33908	5550.8	4142.9	0.746069	0.786388	0.0012388	0.0332158
	AK4|205|363	3808.59	7309.23	1.91864	1.84607	5.48216e-09	8.03147e-07		AK4|205|363	3808.59	7309.23	1.91864	1.84607	5.48216e-09	8.03147e-07		ANAPC2|29882|19989	3037.54	2324.41	0.764466	0.801125	0.00126665	0.0336513
	ERO1A|30001|13280	4321.4	8107.85	1.87647	1.80433	5.50279e-09	8.03147e-07		ERO1A|30001|13280	4321.4	8107.85	1.87647	1.80433	5.50279e-09	8.03147e-07		NUDC|10726|8045	6686.48	4565.05	0.682367	0.736107	0.00128992	0.0339972
	LOC101929705|101929705|NA	1434.82	3620.64	2.52445	2.38411	6.86673e-09	9.92852e-07		LOC101929705|101929705|NA	1434.82	3620.64	2.52445	2.38411	6.86673e-09	9.92852e-07		SHF|90525|25116	2298.38	1402.23	0.60896	0.678753	0.00129817	0.0341156
	AIG1|51390|21607	3033.64	4458.7	1.4694	1.43907	8.85324e-09	1.26823e-06		AIG1|51390|21607	3033.64	4458.7	1.4694	1.43907	8.85324e-09	1.26823e-06		SSR2|6746|11324	1593.47	1223.1	0.766896	0.802157	0.00132584	0.0345322
	SPRY1|10252|11269	81.6762	300.812	3.73212	3.42927	9.42344e-09	1.33752e-06		SPRY1|10252|11269	81.6762	300.812	3.73212	3.42927	9.42344e-09	1.33752e-06		ZBTB48|3104|4930	1952.83	1440.02	0.736686	0.779158	0.00133115	0.034612
	LGALS8|3964|6569	1003.74	1805.72	1.79673	1.73491	9.71727e-09	1.36669e-06		LGALS8|3964|6569	1003.74	1805.72	1.79673	1.73491	9.71727e-09	1.36669e-06		SGMS1|259230|29799	9846.82	7821.9	0.79439	0.822815	0.00136185	0.0350569
	SLCO1B3|28234|10961	422.985	2090.69	4.9352	4.44775	1.21748e-08	1.6969e-06		SLCO1B3|28234|10961	422.985	2090.69	4.9352	4.44775	1.21748e-08	1.6969e-06		ABCD4|5826|68	2012.94	1496.26	0.742901	0.784216	0.00136712	0.035134
	TMEM45A|55076|25480	314.833	656.548	2.0884	1.99216	1.32277e-08	1.82719e-06		TMEM45A|55076|25480	314.833	656.548	2.0884	1.99216	1.32277e-08	1.82719e-06		PPP1R26-AS1|100506599|48717	1600.2	1210.73	0.756019	0.795652	0.00138083	0.0354277
	ENO1|2023|3350	14358.4	28721.2	2.00027	1.9062	1.80302e-08	2.46854e-06		ENO1|2023|3350	14358.4	28721.2	2.00027	1.9062	1.80302e-08	2.46854e-06		RRP7BP|91695|30454	2433.4	1696.8	0.696509	0.748595	0.0013882	0.0355578
	TES|26136|14620	3413.15	5249.38	1.5379	1.49574	2.08776e-08	2.83331e-06		TES|26136|14620	3413.15	5249.38	1.5379	1.49574	2.08776e-08	2.83331e-06		LMAN2|10960|16986	2103.54	1649.42	0.783892	0.815204	0.00141665	0.0360476
	SMAD3|4088|6769	2928.62	5871.77	2.00356	1.90954	2.25268e-08	3.03054e-06		SMAD3|4088|6769	2928.62	5871.77	2.00356	1.90954	2.25268e-08	3.03054e-06		CLU|1191|2095	389.708	230.663	0.589929	0.666728	0.0014328	0.0363391
	KLF10|7071|11810	2090.43	4173.26	1.99563	1.90991	2.37128e-08	3.16259e-06		KLF10|7071|11810	2090.43	4173.26	1.99563	1.90991	2.37128e-08	3.16259e-06		CEP89|84902|25907	3160.56	2457.95	0.777499	0.81095	0.00143935	0.0363497
	EFNA3|1944|3223	866.475	1687.37	1.94725	1.86519	2.72268e-08	3.60022e-06		EFNA3|1944|3223	866.475	1687.37	1.94725	1.86519	2.72268e-08	3.60022e-06		CLEC16A|23274|29013	5984.84	4752.43	0.79394	0.823144	0.00147299	0.0369946
	SERTAD2|9792|30784	2774.37	5285.65	1.9039	1.82448	3.07583e-08	4.03272e-06		SERTAD2|9792|30784	2774.37	5285.65	1.9039	1.82448	3.07583e-08	4.03272e-06		DEF8|54849|25969	3270.27	2594.57	0.793044	0.824152	0.0015204	0.0380067
	RNMT|8731|10075	2293.14	4677.65	2.03964	1.94593	3.73668e-08	4.858e-06		RNMT|8731|10075	2293.14	4677.65	2.03964	1.94593	3.73668e-08	4.858e-06		ETHE1|23474|23287	3592.29	2685.84	0.747158	0.787229	0.00152066	0.0380067
	DDX60L|91351|26429	9046.74	14983.1	1.6558	1.5979	4.51734e-08	5.82398e-06		DDX60L|91351|26429	9046.74	14983.1	1.6558	1.5979	4.51734e-08	5.82398e-06		MAMLD1|10046|2568	850.599	590.463	0.69124	0.745958	0.00153894	0.0384014
	CCNG2|901|1593	423.078	1731.85	4.09834	3.70087	5.38079e-08	6.87985e-06		CCNG2|901|1593	423.078	1731.85	4.09834	3.70087	5.38079e-08	6.87985e-06		PPIB|5479|9255	2199.38	1672.83	0.759944	0.798764	0.00157956	0.0391677
	ELF3|1999|3318	2884.75	9956.47	3.45027	3.1583	5.61923e-08	7.06789e-06		ELF3|1999|3318	2884.75	9956.47	3.45027	3.1583	5.61923e-08	7.06789e-06		ADAMTSL5|339366|27912	1427.2	1060.06	0.740847	0.78397	0.00160345	0.0393136
	LOC283140|283140|NA	1229.71	2146.2	1.7401	1.67579	5.6178e-08	7.06789e-06		LOC283140|283140|NA	1229.71	2146.2	1.7401	1.67579	5.6178e-08	7.06789e-06		H2AFX|3014|4739	3041.96	2315.21	0.760175	0.797995	0.00159349	0.0393136
	PIGA|5277|8957	546.247	1051.25	1.92381	1.83806	6.97702e-08	8.70496e-06		PIGA|5277|8957	546.247	1051.25	1.92381	1.83806	6.97702e-08	8.70496e-06		TXN2|25828|17772	1688.87	1289.28	0.763055	0.800728	0.00160217	0.0393136
	SELENOW|6415|10752	1819.8	1043.06	0.571887	0.594832	8.53004e-08	1.05575e-05		IPCEF1|26034|21204	265.179	626.621	2.35757	2.21525	8.61323e-08	1.05758e-05		NECAP2|55707|25528	1549.7	1190.84	0.767783	0.803924	0.00161704	0.0395217
	IPCEF1|26034|21204	265.179	626.621	2.35757	2.21525	8.61323e-08	1.05758e-05		TRAM2|9697|16855	3776.67	6440.14	1.70539	1.64275	9.31355e-08	1.13457e-05		USP4|7375|12627	2318.07	1769.89	0.762768	0.800056	0.00162029	0.0395386
	TRAM2|9697|16855	3776.67	6440.14	1.70539	1.64275	9.31355e-08	1.13457e-05		ALKBH5|54890|25996	3186.33	4674.8	1.46659	1.42848	9.72133e-08	1.16588e-05		CRK|1398|2362	8931.82	7057	0.789916	0.832863	0.00165939	0.0400506
	ALKBH5|54890|25996	3186.33	4674.8	1.46659	1.42848	9.72133e-08	1.16588e-05		TMEM144|55314|25633	970.633	1851.97	1.90862	1.82345	9.6891e-08	1.16588e-05		PDP2|57546|30263	925.269	654.325	0.707254	0.758696	0.00165287	0.0400506
	TMEM144|55314|25633	970.633	1851.97	1.90862	1.82345	9.6891e-08	1.16588e-05		SNX33|257364|28468	454.347	908.623	2.0045	1.90493	9.90244e-08	1.17847e-05		TPD52L2|7165|12007	6892.71	5044.15	0.731372	0.782255	0.001657	0.0400506
	SNX33|257364|28468	454.347	908.623	2.0045	1.90493	9.90244e-08	1.17847e-05		TFDP2|7029|11751	3056.58	4818.32	1.5742	1.52781	1.1324e-07	1.32723e-05		DGKQ|1609|2856	1911.28	1407.23	0.735934	0.780183	0.00166681	0.0401671
	BANP|54971|13450	6521.3	2923.16	0.447489	0.475791	1.09886e-07	1.29775e-05		BTG1|694|1130	470.906	1149.31	2.4493	2.29045	1.17882e-07	1.37124e-05		BMP4|652|1071	5062.17	3951.53	0.780668	0.812384	0.00167102	0.0402057
	TFDP2|7029|11751	3056.58	4818.32	1.5742	1.52781	1.1324e-07	1.32723e-05		SEC14L2|23541|10699	1590.62	2539.61	1.59638	1.55519	1.46999e-07	1.69718e-05		AKAP5|9495|375	657.684	437.136	0.662873	0.72472	0.00170251	0.0407897
	BTG1|694|1130	470.906	1149.31	2.4493	2.29045	1.17882e-07	1.37124e-05		C6orf223|221416|28692	1717.61	3679.9	2.14202	2.02207	1.60174e-07	1.83559e-05		DFFA|1676|2772	2642.38	1950.42	0.737502	0.784205	0.00180036	0.0423948
	SEC14L2|23541|10699	1590.62	2539.61	1.59638	1.55519	1.46999e-07	1.69718e-05		BBX|56987|14422	10534.6	14224.8	1.35084	1.32707	1.80929e-07	2.05821e-05		KCTD7|154881|21957	330.917	211.348	0.638592	0.708579	0.00179926	0.0423948
	C6orf223|221416|28692	1717.61	3679.9	2.14202	2.02207	1.60174e-07	1.83559e-05		TPD52|7163|12005	8353.64	11773.4	1.4092	1.37755	1.92952e-07	2.17895e-05		RGL3|57139|30282	3248.86	2533.34	0.779136	0.811875	0.00182197	0.0427044
	BBX|56987|14422	10534.6	14224.8	1.35084	1.32707	1.80929e-07	2.05821e-05		SLCO4A1|28231|10953	13137.7	23613.7	1.79732	1.72061	1.95635e-07	2.19324e-05		RANGAP1|5905|9854	14389	11336.2	0.787669	0.821312	0.00184669	0.0430274
	TPD52|7163|12005	8353.64	11773.4	1.4092	1.37755	1.92952e-07	2.17895e-05		AHNAK|79026|347	6398.17	11307.7	1.7667	1.69109	2.94022e-07	3.24915e-05		LAMP1|3916|6499	2164.11	1544.11	0.71269	0.766898	0.00187031	0.0431558
	SLCO4A1|28231|10953	13137.7	23613.7	1.79732	1.72061	1.95635e-07	2.19324e-05		SLC16A3|9123|10924	2003.34	2949.07	1.47043	1.42983	2.92076e-07	3.24915e-05		TBC1D13|54662|25571	1419.9	1088.18	0.766239	0.803841	0.00191809	0.0439627
	AHNAK|79026|347	6398.17	11307.7	1.7667	1.69109	2.94022e-07	3.24915e-05		ARHGEF37|389337|34430	563.218	1091.75	1.93461	1.85591	3.09015e-07	3.37318e-05		C11orf84|144097|25115	3005.59	2100.83	0.697834	0.756919	0.00193674	0.0441936
	SLC16A3|9123|10924	2003.34	2949.07	1.47043	1.42983	2.92076e-07	3.24915e-05		LINC01714|102724539|52501	175.867	506.181	2.84305	2.60726	3.09606e-07	3.37318e-05		NFKBIZ|64332|29805	975.615	719.524	0.738262	0.783505	0.00193423	0.0441936
	ARHGEF37|389337|34430	563.218	1091.75	1.93461	1.85591	3.09015e-07	3.37318e-05		TMEM123|114908|30138	4911.5	6948.65	1.415	1.3807	3.48034e-07	3.73919e-05		FAM58A|92002|28434	702.075	478.989	0.680199	0.740695	0.00194882	0.0443385
	LINC01714|102724539|52501	175.867	506.181	2.84305	2.60726	3.09606e-07	3.37318e-05		TMEM51-AS1|200197|26301	786.378	1391.42	1.76671	1.67931	3.54912e-07	3.78679e-05		MIGA2|84895|23621	2065.26	1545.51	0.747433	0.790638	0.00199873	0.0452094
	LINC00324|284029|26628	4458.68	2043.26	0.457886	0.487616	3.34543e-07	3.61938e-05		CEP44|80817|29356	1355.82	1982.69	1.46396	1.42446	3.61211e-07	3.82183e-05		SCRIB|23513|30377	7358.53	5375.46	0.730083	0.78003	0.00199879	0.0452094
	TMEM123|114908|30138	4911.5	6948.65	1.415	1.3807	3.48034e-07	3.73919e-05		ERI1|90459|23994	4462.82	6104.87	1.36749	1.33724	3.63137e-07	3.82183e-05		C20orf27|54976|15873	1724.31	1180.75	0.683465	0.74271	0.00201453	0.0454325
	TMEM51-AS1|200197|26301	786.378	1391.42	1.76671	1.67931	3.54912e-07	3.78679e-05		WDR60|55112|21862	3918.37	5283.99	1.34722	1.31875	3.79144e-07	3.96333e-05		NACC2|138151|23846	9882.49	7706.11	0.77944	0.813822	0.00201427	0.0454325
	CEP44|80817|29356	1355.82	1982.69	1.46396	1.42446	3.61211e-07	3.82183e-05		PIM1|5292|8986	514.102	956.122	1.86042	1.77079	4.45582e-07	4.62658e-05		CPSF1|29894|2324	2701.55	2100.28	0.776779	0.814707	0.0020756	0.0457436
	ERI1|90459|23994	4462.82	6104.87	1.36749	1.33724	3.63137e-07	3.82183e-05		LINC00511|400619|43564	1629.45	3069.22	1.88346	1.78765	4.69562e-07	4.84306e-05		DBNDD1|79007|28455	3805.84	3019.44	0.792935	0.824216	0.00205401	0.0457436
	WDR60|55112|21862	3918.37	5283.99	1.34722	1.31875	3.79144e-07	3.96333e-05		TIPARP|25976|23696	3292.26	6012.92	1.82708	1.7406	4.77773e-07	4.89512e-05		ENTPD7|57089|19745	2888.95	2121.51	0.734126	0.781601	0.00206497	0.0457436
	PIM1|5292|8986	514.102	956.122	1.86042	1.77079	4.45582e-07	4.62658e-05		RBPJ|3516|5724	5911.65	8294.35	1.40329	1.3711	5.25197e-07	5.31209e-05		GATA6|2627|4174	1104.57	796.22	0.720738	0.771093	0.00204045	0.0457436
	LINC00511|400619|43564	1629.45	3069.22	1.88346	1.78765	4.69562e-07	4.84306e-05		SLC6A16|28968|13622	1261.97	2020.94	1.604	1.54849	5.25337e-07	5.31209e-05		HSPE1-MOB4|100529241|49184	6690.85	4885.86	0.729926	0.77984	0.00204605	0.0457436
	TIPARP|25976|23696	3292.26	6012.92	1.82708	1.7406	4.77773e-07	4.89512e-05		ARFGEF3|57221|21213	1341.92	2117.42	1.57854	1.52096	5.52084e-07	5.51051e-05		KITLG|4254|6343	55440.3	44656.5	0.805506	0.833605	0.00208373	0.0457436
	RBPJ|3516|5724	5911.65	8294.35	1.40329	1.3711	5.25197e-07	5.31209e-05		SERINC5|256987|18825	5613.92	7934.7	1.41249	1.37626	5.5183e-07	5.51051e-05		NPDC1|56654|7899	1187.33	828.942	0.696716	0.754185	0.00208284	0.0457436
	SLC6A16|28968|13622	1261.97	2020.94	1.604	1.54849	5.25337e-07	5.31209e-05		KIAA2013|90231|28513	989.718	1574.82	1.59005	1.53354	5.6541e-07	5.60734e-05		PDIA4|9601|30167	5477.06	4168.32	0.760395	0.800816	0.00208655	0.0457436
	ARFGEF3|57221|21213	1341.92	2117.42	1.57854	1.52096	5.52084e-07	5.51051e-05		LOC101927592|101927592|NA	1601.38	2465.79	1.54097	1.48825	6.28827e-07	6.19655e-05		SLC12A9|56996|17435	1015.34	744.788	0.732467	0.780106	0.00205337	0.0457436
	SERINC5|256987|18825	5613.92	7934.7	1.41249	1.37626	5.5183e-07	5.51051e-05		CCDC110|256309|28504	391.154	823.436	2.10576	1.97498	7.80392e-07	7.64142e-05		TESC|54997|26065	1130.27	768.757	0.678849	0.741353	0.0020427	0.0457436
	KIAA2013|90231|28513	989.718	1574.82	1.59005	1.53354	5.6541e-07	5.60734e-05		PLXNA3|55558|9101	1303.79	2107.75	1.61515	1.54947	8.69446e-07	8.45987e-05		ZDHHC8|29801|18474	2570.26	1779.89	0.691735	0.753096	0.00206924	0.0457436
	LOC101927592|101927592|NA	1601.38	2465.79	1.54097	1.48825	6.28827e-07	6.19655e-05		LMNTD2|256329|28561	361.387	760.065	2.10622	1.97436	8.84011e-07	8.52612e-05		ABHD17A|81926|28756	748.276	530.354	0.708341	0.764647	0.00213363	0.046141
	CCDC110|256309|28504	391.154	823.436	2.10576	1.97498	7.80392e-07	7.64142e-05		MNT|4335|7188	4832.02	7066.67	1.46287	1.42074	8.87277e-07	8.52612e-05		SLC52A2|79581|30224	748.21	489.111	0.649144	0.721919	0.00212418	0.046141
	PLXNA3|55558|9101	1303.79	2107.75	1.61515	1.54947	8.69446e-07	8.45987e-05		MPI|4351|7216	2073.93	3388.23	1.63352	1.56968	9.05487e-07	8.6474e-05		UBXN11|91544|30600	2959.45	2318.75	0.78281	0.818136	0.00213541	0.046141
	LMNTD2|256329|28561	361.387	760.065	2.10622	1.97436	8.84011e-07	8.52612e-05		MXD1|4084|6761	399.296	877.687	2.20924	2.06005	9.46966e-07	8.98805e-05		ANAPC11|51529|14452	2058.58	1591.94	0.773046	0.81193	0.00220119	0.0470053
	MNT|4335|7188	4832.02	7066.67	1.46287	1.42074	8.87277e-07	8.52612e-05		GAPDH|2597|4141	4657.37	9046.19	1.94214	1.83156	9.69605e-07	9.1468e-05		DEPDC5|9681|18423	3544.94	2759.56	0.778343	0.814849	0.00220688	0.0470053
	MPI|4351|7216	2073.93	3388.23	1.63352	1.56968	9.05487e-07	8.6474e-05		PTPRR|5801|9680	114.349	352.919	3.09011	2.79118	1.01224e-06	9.49109e-05		DNAJB1|3337|5270	7302.91	5119.15	0.700785	0.767465	0.00220011	0.0470053
	MXD1|4084|6761	399.296	877.687	2.20924	2.06005	9.46966e-07	8.98805e-05		AVPI1|60370|30898	620.037	1178.16	1.89627	1.79285	1.16943e-06	0.000108989		RHOD|29984|670	1410.42	1030.68	0.730418	0.779083	0.00219851	0.0470053
	GAPDH|2597|4141	4657.37	9046.19	1.94214	1.83156	9.69605e-07	9.1468e-05		NT5DC1|221294|21556	3304.12	4801.57	1.45268	1.41036	1.23692e-06	0.000114589		DOC2B|8447|2986	2206.17	1581.87	0.715761	0.768783	0.00222611	0.0471783
	PTPRR|5801|9680	114.349	352.919	3.09011	2.79118	1.01224e-06	9.49109e-05		FGD6|55785|21740	3528.07	5196.25	1.47126	1.42436	1.44456e-06	0.000133026		CDK11A|728642|1730	1454.5	1104.39	0.759469	0.804319	0.00224435	0.0473701
	AVPI1|60370|30898	620.037	1178.16	1.89627	1.79285	1.16943e-06	0.000108989		GYS1|2997|4706	3853.76	5868.68	1.52279	1.4707	1.45313e-06	0.000133026		NDUFB1|4707|7695	1191.4	857.939	0.719781	0.771788	0.00223923	0.0473701
	NT5DC1|221294|21556	3304.12	4801.57	1.45268	1.41036	1.23692e-06	0.000114589		LINC00484|100129347|27862	66.0311	293.46	4.40269	3.8205	1.51368e-06	0.000137229		TFAP2E|339488|30774	1094.51	765.604	0.699065	0.756592	0.00225682	0.0475684
	FGD6|55785|21740	3528.07	5196.25	1.47126	1.42436	1.44456e-06	0.000133026		SLC31A1|1317|11016	1953.03	2963.58	1.51693	1.46378	1.51679e-06	0.000137229		ANKDD1B|728780|32525	659.457	401.52	0.61011	0.692805	0.00232148	0.04876
	GYS1|2997|4706	3853.76	5868.68	1.52279	1.4707	1.45313e-06	0.000133026		NR2F2-AS1|644192|44222	1106.91	1947.74	1.76068	1.67461	1.56211e-06	0.000140508		DDX27|55661|15837	2548.68	1909.07	0.74818	0.795436	0.00238975	0.049962
	LINC00484|100129347|27862	66.0311	293.46	4.40269	3.8205	1.51368e-06	0.000137229		ZNF780B|163131|33109	655.619	1014.07	1.54855	1.48575	1.60896e-06	0.000143886		LOC100129917|100129917|NA	410.978	270.171	0.658683	0.727948	0.00239821	0.0499989
	SLC31A1|1317|11016	1953.03	2963.58	1.51693	1.46378	1.51679e-06	0.000137229		LINC00431|104355135|42766	5878.79	10904.6	1.855	1.75346	2.02786e-06	0.000180305		SBF1|6305|10542	4346.03	3437.61	0.790186	0.81935	0.00239595	0.0499989
	NR2F2-AS1|644192|44222	1106.91	1947.74	1.76068	1.67461	1.56211e-06	0.000140508		KCMF1|56888|20589	9813.32	15553.2	1.5849	1.52334	2.27841e-06	0.000201424		PROSER3|148137|25204	1324.2	1015.82	0.767286	0.806979	0.00241594	0.0500361
	ZNF780B|163131|33109	655.619	1014.07	1.54855	1.48575	1.60896e-06	0.000143886		NR2F2|7026|7976	710.909	1133.76	1.59596	1.53102	2.33659e-06	0.000205394		TSPAN4|7106|11859	2965.22	2276.27	0.766703	0.809068	0.00241269	0.0500361
	LINC00431|104355135|42766	5878.79	10904.6	1.855	1.75346	2.02786e-06	0.000180305		UPK1A-AS1|100862728|40603	40.3953	145.796	3.60126	3.17671	2.40009e-06	0.000209785		WDR34|89891|28296	5312.94	4209.83	0.792064	0.824353	0.00242525	0.0501618
	KCMF1|56888|20589	9813.32	15553.2	1.5849	1.52334	2.27841e-06	0.000201424		CEP250|11190|1859	2797.06	4119.48	1.47182	1.41896	2.48132e-06	0.000214465		WNT9A|7483|12778	1641.19	1241.23	0.754401	0.797945	0.00243428	0.0502814
	NR2F2|7026|7976	710.909	1133.76	1.59596	1.53102	2.33659e-06	0.000205394		RNF223|401934|40020	254.636	598.65	2.34283	2.15868	2.48136e-06	0.000214465		SLC12A7|10723|10915	6089.51	4951.27	0.812727	0.839553	0.00247392	0.0508963
	UPK1A-AS1|100862728|40603	40.3953	145.796	3.60126	3.17671	2.40009e-06	0.000209785		CLMN|79789|19972	2714.2	3746.52	1.3797	1.34656	2.53806e-06	0.000218147		MPV17L2|84769|28177	492.711	339.581	0.68694	0.750115	0.00253555	0.051909
	CEP250|11190|1859	2797.06	4119.48	1.47182	1.41896	2.48132e-06	0.000214465		NR4A2|4929|7981	296.058	616.267	2.10279	1.92928	2.82561e-06	0.00024152		ZFYVE21|79038|20760	1833.81	1363.8	0.742035	0.792228	0.00254414	0.0519953
	RNF223|401934|40020	254.636	598.65	2.34283	2.15868	2.48136e-06	0.000214465		HILPDA|29923|28859	642.796	1449.24	2.25405	2.08407	2.9566e-06	0.000251327		PPP1CA|5499|9281	709.254	508.669	0.717133	0.770514	0.00255378	0.0520547
	CLMN|79789|19972	2714.2	3746.52	1.3797	1.34656	2.53806e-06	0.000218147		SLC39A11|201266|14463	17367.8	24240.5	1.39567	1.35634	3.02512e-06	0.000255746		LOC105377348|105377348|NA	699.607	493.778	0.705617	0.761575	0.00259435	0.0524224
	NR4A2|4929|7981	296.058	616.267	2.10279	1.92928	2.82561e-06	0.00024152		TXK|7294|12434	1401.64	1976.81	1.41111	1.37082	3.24484e-06	0.000272831		PNPLA6|10908|16268	2334.01	1723.58	0.738194	0.787299	0.00261477	0.0525365
	HILPDA|29923|28859	642.796	1449.24	2.25405	2.08407	2.9566e-06	0.000251327		SLC9B1|150159|24244	580.83	1007.46	1.73393	1.64663	3.44768e-06	0.00028832		ZNF79|7633|13153	1595.39	1214.85	0.760539	0.80315	0.00261973	0.0525678
	SLC39A11|201266|14463	17367.8	24240.5	1.39567	1.35634	3.02512e-06	0.000255746		TUFT1|7286|12422	1040.96	1771.51	1.69864	1.61491	3.55829e-06	0.000295969		BCAR1|9564|971	8919.68	7071.87	0.792611	0.827646	0.00265702	0.0530502
	TXK|7294|12434	1401.64	1976.81	1.41111	1.37082	3.24484e-06	0.000272831		ACAP1|9744|16467	523.759	994.885	1.89711	1.78181	3.68674e-06	0.000304073		NAPRT|93100|30450	1156.08	829.767	0.716618	0.7706	0.00265944	0.0530502
	SLC9B1|150159|24244	580.83	1007.46	1.73393	1.64663	3.44768e-06	0.00028832		BHLHE41|79365|16617	128.079	318.366	2.49461	2.27214	3.69502e-06	0.000304073		CARMIL2|146206|27089	977.831	636.944	0.651202	0.724875	0.00266938	0.0531505
	TUFT1|7286|12422	1040.96	1771.51	1.69864	1.61491	3.55829e-06	0.000295969		MTR|4548|7468	5452.81	7700.3	1.41185	1.3705	3.81649e-06	0.000312407		CYP27B1|1594|2606	2737.94	2114.8	0.77257	0.814703	0.00267646	0.053223
	ACAP1|9744|16467	523.759	994.885	1.89711	1.78181	3.68674e-06	0.000304073		MBNL2|10150|16746	5216.26	7798.89	1.49407	1.46113	4.09325e-06	0.000333298		SLC27A4|10999|10998	3125.55	2354.18	0.75295	0.797628	0.00269921	0.0535379
	BHLHE41|79365|16617	128.079	318.366	2.49461	2.27214	3.69502e-06	0.000304073		C1GALT1|56913|24337	3284.16	4505.17	1.37287	1.33666	4.12899e-06	0.000334448		CCDC84|338657|30460	2037.26	1497.8	0.733935	0.784161	0.00271772	0.0536983
	MTR|4548|7468	5452.81	7700.3	1.41185	1.3705	3.81649e-06	0.000312407		TGFB2|7042|11768	839.436	1391.1	1.65653	1.57916	4.21245e-06	0.000339432		WRAP53|55135|25522	1341.68	970.739	0.723151	0.775703	0.00274774	0.0541532
	MBNL2|10150|16746	5216.26	7798.89	1.49407	1.46113	4.09325e-06	0.000333298		CD109|135228|21685	2329.94	3459.4	1.48685	1.45552	4.41178e-06	0.000353651		CCDC167|154467|21239	864.385	634.521	0.733034	0.78283	0.00281419	0.0550983
	C1GALT1|56913|24337	3284.16	4505.17	1.37287	1.33666	4.12899e-06	0.000334448		ALPK1|80216|20917	3269.24	4962.4	1.51813	1.45842	4.45653e-06	0.000355397		DAAM1|23002|18142	798.477	584.527	0.734338	0.787396	0.00281706	0.0550983
	TGFB2|7042|11768	839.436	1391.1	1.65653	1.57916	4.21245e-06	0.000339432		CLK3|1198|2071	3057.51	4139.63	1.35388	1.32023	4.55318e-06	0.000361242		CHID1|66005|28474	11837.7	8822.69	0.744959	0.791814	0.00282259	0.0551183
	CD109|135228|21685	2329.94	3459.4	1.48685	1.45552	4.41178e-06	0.000353651		MOB3A|126308|29802	3769.73	5756.75	1.52742	1.46877	4.60263e-06	0.000363302		ZNF473|25888|23239	1610.2	1264.55	0.784322	0.823444	0.00285604	0.0553706
	ALPK1|80216|20917	3269.24	4962.4	1.51813	1.45842	4.45653e-06	0.000355397		NCKIPSD|51517|15486	1254.05	1878.5	1.49854	1.44447	4.6503e-06	0.000365202		KEAP1|9817|23177	3716.35	3003.84	0.808196	0.838505	0.00286451	0.0554654
	CLK3|1198|2071	3057.51	4139.63	1.35388	1.32023	4.55318e-06	0.000361242		DCBLD1|285761|21479	3459.2	4686.56	1.35544	1.32163	4.70143e-06	0.000367353		GSK3A|2931|4616	1694.82	1182.96	0.696327	0.757914	0.00292281	0.0563424
	MOB3A|126308|29802	3769.73	5756.75	1.52742	1.46877	4.60263e-06	0.000363302		LOC100506606|100506606|NA	193.88	561.668	2.88961	2.58546	4.82235e-06	0.000374907		RBM23|55147|20155	1935.75	1495.4	0.771665	0.812488	0.00296669	0.0570866
	NCKIPSD|51517|15486	1254.05	1878.5	1.49854	1.44447	4.6503e-06	0.000365202		LOC285626|285626|NA	215.71	459.173	2.12918	1.9711	4.89214e-06	0.000378432		CEBPB|1051|1834	1864.79	1323.15	0.710251	0.765536	0.00297264	0.0571301
	DCBLD1|285761|21479	3459.2	4686.56	1.35544	1.32163	4.70143e-06	0.000367353		LINC00704|100216001|44678	594.045	1241.71	2.09657	1.94691	5.21402e-06	0.000401324		ANKRD52|283373|26614	3221.64	2458.16	0.762088	0.805627	0.00299975	0.0574371
	LOC100506606|100506606|NA	193.88	561.668	2.88961	2.58546	4.82235e-06	0.000374907		C8orf58|541565|32233	298.135	679.665	2.27873	2.09061	5.59429e-06	0.000428462		STYXL1|51657|18165	4635.87	3661.01	0.789462	0.825002	0.00299874	0.0574371
	LOC285626|285626|NA	215.71	459.173	2.12918	1.9711	4.89214e-06	0.000378432		CFAP43|80217|26684	2414.05	3744.5	1.54947	1.48657	5.73966e-06	0.00043743		TYW1|55253|25598	7945.32	6170.38	0.776445	0.819443	0.00301791	0.0576291
	LINC00704|100216001|44678	594.045	1241.71	2.09657	1.94691	5.21402e-06	0.000401324		PIK3IP1|113791|24942	125.953	353.474	2.82293	2.5111	6.03363e-06	0.00045758		MUM1|84939|29641	4755.91	3434.18	0.721676	0.779382	0.00302903	0.0576409
	C8orf58|541565|32233	298.135	679.665	2.27873	2.09061	5.59429e-06	0.000428462		ID2|3398|5361	589.972	1199.57	2.03285	1.88313	6.79885e-06	0.000513098		ZC3HAV1|56829|23721	3144.89	2498.42	0.794386	0.828512	0.00303541	0.0576914
	CFAP43|80217|26684	2414.05	3744.5	1.54947	1.48657	5.73966e-06	0.00043743		ZNF709|163051|20629	69.5958	203.96	2.95435	2.62524	6.86938e-06	0.000515904		RNF166|115992|28856	1732.15	1248.42	0.718575	0.774468	0.00305438	0.0578508
	PIK3IP1|113791|24942	125.953	353.474	2.82293	2.5111	6.03363e-06	0.00045758		ATG10|83734|20315	5939.86	7855.61	1.32261	1.28499	6.92493e-06	0.000517563		ATP5D|513|837	1301.28	957.255	0.734825	0.785055	0.00308232	0.0581543
	ID2|3398|5361	589.972	1199.57	2.03285	1.88313	6.79885e-06	0.000513098		BHLHE40-AS1|100507582|44471	2098	3449.36	1.64329	1.56189	7.44035e-06	0.000550764		MAP1S|55201|15715	2143.52	1687.53	0.786684	0.827557	0.00319713	0.0595353
	ZNF709|163051|20629	69.5958	203.96	2.95435	2.62524	6.86938e-06	0.000515904		KDM6B|23135|29012	5515.39	7283.53	1.32071	1.28819	7.42065e-06	0.000550764		PTGER1|5731|9593	330.539	204.622	0.622762	0.711906	0.00319462	0.0595353
	ATG10|83734|20315	5939.86	7855.61	1.32261	1.28499	6.92493e-06	0.000517563		LTBP3|4054|6716	5441.85	8131.23	1.49465	1.43423	7.89286e-06	0.000578722		TBX1|6899|11592	1034.43	723.152	0.700315	0.762256	0.00319784	0.0595353
	BHLHE40-AS1|100507582|44471	2098	3449.36	1.64329	1.56189	7.44035e-06	0.000550764		OXSM|54995|26063	555.561	1091.82	1.96812	1.83085	8.46691e-06	0.000617885		GFM2|84340|29682	1847.07	1351.56	0.731585	0.786807	0.00320789	0.0596505
	KDM6B|23135|29012	5515.39	7283.53	1.32071	1.28819	7.42065e-06	0.000550764		DNHD1|144132|26532	1133.16	1717.93	1.51683	1.45579	8.89107e-06	0.000645792		RHBDD3|25807|1308	3804.73	2808.04	0.737541	0.787313	0.00323911	0.0601588
	QRICH2|84074|25326	4678.35	2784	0.594535	0.626964	7.49113e-06	0.000551883		ZNF19|7567|12981	1225.39	1864.68	1.51921	1.4595	9.00089e-06	0.000650714		TPST2|8459|12021	2483.19	1908.28	0.767491	0.809586	0.00327828	0.060523
	LTBP3|4054|6716	5441.85	8131.23	1.49465	1.43423	7.89286e-06	0.000578722		SLC22A13|9390|8494	240.651	459.863	1.91427	1.78453	9.84768e-06	0.00070534		C1orf61|10485|30780	6029.61	4846.43	0.803425	0.832814	0.00328265	0.0605315
	OXSM|54995|26063	555.561	1091.82	1.96812	1.83085	8.46691e-06	0.000617885		PEX3|8504|8858	1035.67	1649.76	1.59162	1.51749	1.01871e-05	0.000726288		MKL1|57591|14334	9027.85	7151.4	0.792074	0.82623	0.00334062	0.061381
	DNHD1|144132|26532	1133.16	1717.93	1.51683	1.45579	8.89107e-06	0.000645792		VGLL4|9686|28966	8463.6	10806.7	1.27634	1.24972	1.04726e-05	0.000743219		RFWD2|64326|17440	12590.1	9639.32	0.765716	0.808739	0.003339	0.061381
	ZNF19|7567|12981	1225.39	1864.68	1.51921	1.4595	9.00089e-06	0.000650714		TNFAIP8|25816|17260	915.89	1423.07	1.55386	1.48501	1.19584e-05	0.000844784		UCK1|83549|14859	967.493	658.646	0.679286	0.749579	0.00333349	0.061381
	POR|5447|9208	5285.85	3779.44	0.714621	0.747321	9.56982e-06	0.000688626		LOC102723838|102723838|NA	64.8632	237.308	3.67025	3.15403	1.22433e-05	0.000860984		PCYOX1|51449|20588	1227.07	942.366	0.768526	0.812495	0.00340231	0.0623662
	SLC22A13|9390|8494	240.651	459.863	1.91427	1.78453	9.84768e-06	0.00070534		NAMPT|10135|30092	3847.69	7126.63	1.85265	1.72621	1.25245e-05	0.000876769		GFER|2671|4236	1126.87	853.922	0.756702	0.803977	0.00343276	0.0627757
	PEX3|8504|8858	1035.67	1649.76	1.59162	1.51749	1.01871e-05	0.000726288		NEDD9|4739|7733	124.667	369.302	2.92401	2.57539	1.36195e-05	0.000949134		ZNF546|339327|28671	116.506	55.8294	0.48402	0.609871	0.0034909	0.063522
	VGLL4|9686|28966	8463.6	10806.7	1.27634	1.24972	1.04726e-05	0.000743219		RNF24|11237|13779	1297.66	2010.57	1.55279	1.48243	1.39732e-05	0.000969414		SYNJ1|8867|11503	1968.51	1351.57	0.686794	0.755614	0.00350203	0.0635914
	TNFAIP8|25816|17260	915.89	1423.07	1.55386	1.48501	1.19584e-05	0.000844784		DIRC3|729582|17805	65.6059	185.841	2.83621	2.50433	1.43353e-05	0.000990093		ZNF526|116115|29415	1201.52	918.407	0.763634	0.810042	0.00352186	0.0638765
	LOC102723838|102723838|NA	64.8632	237.308	3.67025	3.15403	1.22433e-05	0.000860984		HIVEP1|3096|4920	3469.28	4503.96	1.29896	1.26746	1.44091e-05	0.000990768		CRELD2|79174|28150	724.026	495.098	0.677554	0.74995	0.00356611	0.0644313
	NAMPT|10135|30092	3847.69	7126.63	1.85265	1.72621	1.25245e-05	0.000876769		EXPH5|23086|30578	2290.35	3311.28	1.44539	1.39224	1.50195e-05	0.00102817		DDIT3|1649|2726	649.32	401.367	0.617427	0.711231	0.00356911	0.0644313
	NEDD9|4739|7733	124.667	369.302	2.92401	2.57539	1.36195e-05	0.000949134		SH3GL3|6457|10832	269.56	579.06	2.12457	1.94383	1.5124e-05	0.00103077		LOC100996842|100996842|NA	344.37	224.177	0.649035	0.729782	0.00357903	0.06446
	RNF24|11237|13779	1297.66	2010.57	1.55279	1.48243	1.39732e-05	0.000969414		FKBP15|23307|23397	2440.85	3403.4	1.39409	1.34888	1.60589e-05	0.00108021		AEN|64782|25722	3771.46	2886.51	0.764728	0.808602	0.00359596	0.0646652
	DIRC3|729582|17805	65.6059	185.841	2.83621	2.50433	1.43353e-05	0.000990093		LINC00271|100131814|32526	1175.02	2025.42	1.72141	1.61522	1.7462e-05	0.00116374		CTPS2|56474|2520	2670.8	2098.97	0.785448	0.823929	0.00366775	0.0655239
	HIVEP1|3096|4920	3469.28	4503.96	1.29896	1.26746	1.44091e-05	0.000990768		BCKDHB|594|987	5678.44	7409.58	1.30498	1.27434	1.77736e-05	0.00117011		RMND5B|64777|26181	2308.08	1821.6	0.788862	0.826912	0.00366461	0.0655239
	EXPH5|23086|30578	2290.35	3311.28	1.44539	1.39224	1.50195e-05	0.00102817		KDM4C|23081|17071	1979.19	3083.41	1.55835	1.48798	1.8632e-05	0.00122142		LMX1B|4010|6654	2276.55	1709.82	0.750231	0.800288	0.00368161	0.0656957
	SH3GL3|6457|10832	269.56	579.06	2.12457	1.94383	1.5124e-05	0.00103077		HK1|3098|4922	2372.06	3556.21	1.49903	1.43418	2.01468e-05	0.00131515		FLOT2|2319|3758	3133.42	2563.65	0.817951	0.846191	0.00372714	0.0662787
	ZBED9|114821|13851	1157.43	499.491	0.430002	0.473539	1.54191e-05	0.00104626		LINC01291|102724515|50358	10.108	83.6984	7.76132	6.03623	2.09196e-05	0.00135417		TMEM8A|58986|17205	1032.32	786.923	0.7623	0.808739	0.00373486	0.0663399
	RETSAT|54884|25991	2358.67	1661.08	0.704039	0.728181	1.58217e-05	0.0010689		RAB20|55647|18260	1064.4	1618.29	1.51869	1.45144	2.08386e-05	0.00135417		TSPYL4|23270|21559	455.993	302.597	0.663187	0.744395	0.00376211	0.0665945
	FKBP15|23307|23397	2440.85	3403.4	1.39409	1.34888	1.60589e-05	0.00108021		HIBADH|11112|4907	3853.24	5181.43	1.34424	1.30286	2.10327e-05	0.00135582		USP48|84196|18533	3929.9	3129.39	0.795974	0.8339	0.00378379	0.0667492
	C7orf26|79034|21702	2066.67	1413.7	0.683514	0.711856	1.72197e-05	0.00115327		SAP30|8819|10532	182.077	386.304	2.13286	1.94557	2.15358e-05	0.00138249		SMARCD2|6603|11107	2475.84	2021.11	0.816023	0.845954	0.00379002	0.0667829
	ARPC1B|10095|704	4923.08	3620.77	0.735065	0.762711	1.75265e-05	0.00116374		PLEKHA2|59339|14336	1655.53	2527.03	1.52428	1.45418	2.28102e-05	0.00145225		VPS11|55823|14583	803.37	577.627	0.71611	0.776061	0.00380562	0.0669816
	LINC00271|100131814|32526	1175.02	2025.42	1.72141	1.61522	1.7462e-05	0.00116374		SLC4A5|57835|18168	870.138	1517.23	1.74345	1.63385	2.38437e-05	0.00151183		EVI5|7813|3501	7745.47	6320.61	0.816362	0.845248	0.0038186	0.0669999
	SPTAN1|6709|11273	6604.44	5079.38	0.768922	0.797295	1.76711e-05	0.00116833		NR1D1|9572|7962	1356.21	2308.7	1.70318	1.6001	2.45966e-05	0.0015532		EFCAB7|84455|29379	1226.45	790.902	0.64517	0.729872	0.00384073	0.0671412
	BCKDHB|594|987	5678.44	7409.58	1.30498	1.27434	1.77736e-05	0.00117011		ENPEP|2028|3355	824.623	1330.95	1.61182	1.52309	2.51418e-05	0.00157477		PRICKLE1|144165|17019	888.591	598.326	0.673317	0.748223	0.003876	0.0676049
	KDM4C|23081|17071	1979.19	3083.41	1.55835	1.48798	1.8632e-05	0.00122142		GOLGA8A|23015|31972	859.2	1361.9	1.58355	1.50301	2.5587e-05	0.00158721		TOR4A|54863|25981	1137.97	850.341	0.747777	0.798402	0.00388969	0.067691
	HK1|3098|4922	2372.06	3556.21	1.49903	1.43418	2.01468e-05	0.00131515		PLS3|5358|9091	941.537	1530.38	1.62729	1.5375	2.56481e-05	0.00158721		TRAF2|7186|12032	6500.42	5016.99	0.771297	0.815794	0.00392071	0.0680777
	LINC01291|102724515|50358	10.108	83.6984	7.76132	6.03623	2.09196e-05	0.00135417		PFKL|5211|8876	5559.18	7845.89	1.41141	1.35948	2.66934e-05	0.00164531		ERICH5|203111|26823	641.784	440.361	0.686609	0.757097	0.00397037	0.0687088
	RAB20|55647|18260	1064.4	1618.29	1.51869	1.45144	2.08386e-05	0.00135417		KRT19|3880|6436	6515.43	10644.4	1.63371	1.54282	2.74683e-05	0.00168636		DVL3|1857|3087	2041.01	1558.56	0.762642	0.810138	0.00397678	0.0687427
	HIBADH|11112|4907	3853.24	5181.43	1.34424	1.30286	2.10327e-05	0.00135582		HIVEP2|3097|4921	4131.3	5980.47	1.44842	1.39105	2.86438e-05	0.00174468		MIIP|60672|25715	1153.49	847.455	0.733207	0.788694	0.00400664	0.0690276
	SAP30|8819|10532	182.077	386.304	2.13286	1.94557	2.15358e-05	0.00138249		FA2H|79152|21197	1476.8	2906.08	1.96641	1.81084	2.89334e-05	0.00175541		LLGL2|3993|6629	7795.61	6379.65	0.818358	0.848312	0.00418875	0.0714489
	FHL3|2275|3704	1391.7	939.599	0.673564	0.703169	2.27833e-05	0.00145225		TLDC1|57707|29325	2506.79	4234.28	1.68839	1.58703	3.04912e-05	0.00183552		MGRN1|23295|20254	6622.96	5377.37	0.811711	0.850277	0.00428469	0.0726847
	PLEKHA2|59339|14336	1655.53	2527.03	1.52428	1.45418	2.28102e-05	0.00145225		TPI1|7167|12009	1232.47	1831.69	1.48506	1.42104	3.04466e-05	0.00183552		C8orf33|65265|26104	1307.23	964.505	0.736815	0.793224	0.00436125	0.0734998
	SLC4A5|57835|18168	870.138	1517.23	1.74345	1.63385	2.38437e-05	0.00151183		AKAP7|9465|377	284.69	513.66	1.79223	1.66705	3.11941e-05	0.00187056		KCTD5|54442|21423	3395.56	2701.05	0.794271	0.822379	0.00437605	0.0736493
	NR1D1|9572|7962	1356.21	2308.7	1.70318	1.6001	2.45966e-05	0.0015532		HMGCL|3155|5005	1318.09	1908.68	1.44708	1.38952	3.40289e-05	0.00202485		TOB2|10766|11980	3158	2423.48	0.766959	0.814373	0.00438848	0.0736493
	PGAM5|192111|28763	1586.06	1013.29	0.637245	0.668996	2.50352e-05	0.00157447		CDCA7L|55536|30777	3671.76	4924.84	1.34105	1.30164	3.43019e-05	0.00203327		RAPGEF2|9693|16854	2141.45	1589.1	0.74285	0.796959	0.00441325	0.0738134
	ENPEP|2028|3355	824.623	1330.95	1.61182	1.52309	2.51418e-05	0.00157477		PCMTD1|115294|30483	3046.4	4154.61	1.36439	1.31797	3.45661e-05	0.00204111		SLC35D2|11046|20799	2365.13	1948.22	0.824146	0.850917	0.00443575	0.0740549
	GIPC1|10755|1226	2481.59	1775.47	0.715185	0.739501	2.53048e-05	0.00157859		HBP1|26959|23200	846.158	1489.66	1.76411	1.64474	3.51378e-05	0.00205916		OVOL2|58495|15804	289.995	155.799	0.537947	0.661589	0.00448007	0.0746083
	GOLGA8A|23015|31972	859.2	1361.9	1.58355	1.50301	2.5587e-05	0.00158721		NR4A1|3164|7980	648.291	1208.12	1.86331	1.72352	3.51056e-05	0.00205916		NDUFB7|4713|7702	625.889	407.691	0.651253	0.737718	0.00448703	0.074644
	PLS3|5358|9091	941.537	1530.38	1.62729	1.5375	2.56481e-05	0.00158721		BMT2|154743|26475	1320.42	2300.23	1.74462	1.62882	3.57619e-05	0.00207997		PRDX1|5052|9352	4063.84	3027.36	0.744431	0.80213	0.00451522	0.0750322
	PFKL|5211|8876	5559.18	7845.89	1.41141	1.35948	2.66934e-05	0.00164531		SNX25|83891|21883	5642.42	7665.75	1.35914	1.3139	3.57414e-05	0.00207997		ARF4|378|655	3172.18	2433.08	0.766956	0.81133	0.00459253	0.0753261
	KRT19|3880|6436	6515.43	10644.4	1.63371	1.54282	2.74683e-05	0.00168636		ZKSCAN2|342357|25677	879.374	1282.75	1.45434	1.39454	3.6198e-05	0.00209745		ATP6V1E1|529|857	3045.78	2380.53	0.781327	0.82311	0.00455902	0.0753261
	EHD1|10938|3242	2723.23	2010.12	0.738236	0.761212	2.85742e-05	0.00174468		NHS|4810|7820	824.863	1321.09	1.60191	1.51164	3.64802e-05	0.00210592		CC2D1A|54862|30237	1610.95	1257.2	0.78037	0.821911	0.00458099	0.0753261
	HIVEP2|3097|4921	4131.3	5980.47	1.44842	1.39105	2.86438e-05	0.00174468		S100A10|6281|10487	1415.05	2307.53	1.62953	1.53582	3.67573e-05	0.00211402		IDH3A|3419|5384	1413.26	989.625	0.699194	0.768839	0.00456701	0.0753261
	FA2H|79152|21197	1476.8	2906.08	1.96641	1.81084	2.89334e-05	0.00175541		RHCE|6006|10008	75.5928	246.568	3.14992	2.69889	3.75885e-05	0.00215382		RPS6KC1|26750|10439	5511.93	4449.91	0.807814	0.845176	0.00458953	0.0753261
	TLDC1|57707|29325	2506.79	4234.28	1.68839	1.58703	3.04912e-05	0.00183552		RNF145|153830|20853	4193.02	5880.2	1.40292	1.34722	4.19837e-05	0.00239679		DOCK9|23348|14132	6845.73	5310.5	0.77525	0.818909	0.00468199	0.0764434
	TPI1|7167|12009	1232.47	1831.69	1.48506	1.42104	3.04466e-05	0.00183552		DDR2|4921|2731	675.67	1016.7	1.50636	1.43684	4.24554e-05	0.00240596		PXN-AS1|100506649|44123	1047.7	790.371	0.754942	0.804559	0.00473922	0.0770351
	AKAP7|9465|377	284.69	513.66	1.79223	1.66705	3.11941e-05	0.00187056		SAV1|60485|17795	1898.16	2622.89	1.38091	1.33167	4.23696e-05	0.00240596		TIMM44|10469|17316	4639.08	3541.53	0.762887	0.806833	0.00474032	0.0770351
	ARHGEF2|9181|682	3148.06	2400.96	0.762672	0.78433	3.17125e-05	0.0018943		AZIN1-AS1|100506753|51558	2137.69	3721.49	1.73708	1.617	4.39848e-05	0.00248354		RFX1|5989|9982	2125.62	1594.63	0.749424	0.805511	0.00475272	0.0770748
	HMGCL|3155|5005	1318.09	1908.68	1.44708	1.38952	3.40289e-05	0.00202485		PTCH1|5727|9585	2450.68	4334.21	1.76918	1.64718	4.47014e-05	0.00251482		ST13|6767|11343	5709.7	3807.99	0.666683	0.74933	0.00476419	0.0771798
	CDCA7L|55536|30777	3671.76	4924.84	1.34105	1.30164	3.43019e-05	0.00203327		GUK1|2987|4693	400.052	643.708	1.6114	1.51931	4.57168e-05	0.00256263		OTUB1|55611|23077	2311.39	1883.66	0.814531	0.84537	0.00479504	0.0774364
	PCMTD1|115294|30483	3046.4	4154.61	1.36439	1.31797	3.45661e-05	0.00204111		LOC101928103|101928103|NA	475.804	800.869	1.67782	1.57216	4.72092e-05	0.00261783		ZC3HC1|51530|29913	1759.05	1325.75	0.75313	0.806812	0.00480167	0.0774626
	HBP1|26959|23200	846.158	1489.66	1.76411	1.64474	3.51378e-05	0.00205916		RCOR2|283248|27455	316.358	575.225	1.82031	1.6857	4.87639e-05	0.00269438		OSR1|130497|8111	189.69	101.459	0.534968	0.662957	0.0048197	0.0775365
	NR4A1|3164|7980	648.291	1208.12	1.86331	1.72352	3.51056e-05	0.00205916		TP53AIP1|63970|29984	63.1418	240.595	3.87713	3.19559	5.03424e-05	0.0027717		POLR2E|5434|9192	2843.27	2212.07	0.777164	0.817099	0.00482129	0.0775365
	BMT2|154743|26475	1320.42	2300.23	1.74462	1.62882	3.57619e-05	0.00207997		SMC2-AS1|101928550|50827	468.697	777.78	1.67242	1.56311	5.37728e-05	0.00293964		NFATC3|4775|7777	7033.72	5261.68	0.747896	0.802036	0.00485842	0.0778908
	SNX25|83891|21883	5642.42	7665.75	1.35914	1.3139	3.57414e-05	0.00207997		RIOK3|8780|11451	2348.65	3375.89	1.4383	1.3789	5.44808e-05	0.00295745		TMEM120B|144404|32008	7162.85	5568.49	0.777029	0.828139	0.00491586	0.0784863
	ZKSCAN2|342357|25677	879.374	1282.75	1.45434	1.39454	3.6198e-05	0.00209745		FBXO10|26267|13589	4451.94	6096.03	1.36926	1.32473	5.54135e-05	0.00299756		CCT3|7203|1616	10663.1	7883.99	0.739188	0.805226	0.00493749	0.0786693
	NHS|4810|7820	824.863	1321.09	1.60191	1.51164	3.64802e-05	0.00210592		OSMR|9180|8507	1763.29	2714.64	1.54064	1.45813	5.60802e-05	0.00302305		ZC3H3|23144|28972	10460	8467.05	0.809337	0.842281	0.00494541	0.0787144
	S100A10|6281|10487	1415.05	2307.53	1.62953	1.53582	3.67573e-05	0.00211402		ADAMTS16|170690|17108	787.399	1348.98	1.71172	1.6001	5.8942e-05	0.00316629		YARS|8565|12840	7189.89	5389.88	0.749485	0.802736	0.00497714	0.0790569
	RHCE|6006|10008	75.5928	246.568	3.14992	2.69889	3.75885e-05	0.00215382		SH2D4B|387694|31440	416.449	764.97	1.83273	1.68843	6.1177e-05	0.00327498		CCZ1|51622|21691	983.66	745.534	0.757337	0.80787	0.00507792	0.0803277
	RNF145|153830|20853	4193.02	5880.2	1.40292	1.34722	4.19837e-05	0.00239679		SYNPO2|171024|17732	80.2237	228.695	2.81673	2.42356	6.27527e-05	0.00334775		BID|637|1050	3506.73	2472.98	0.704417	0.772416	0.00522455	0.0815631
	DDR2|4921|2731	675.67	1016.7	1.50636	1.43684	4.24554e-05	0.00240596		MTFP1|51537|26945	671.643	1171.16	1.74157	1.61871	6.33891e-05	0.00337008		RP9P|441212|33969	2410.06	1918.14	0.795641	0.833035	0.00521379	0.0815631
	SAV1|60485|17795	1898.16	2622.89	1.38091	1.33167	4.23696e-05	0.00240596		TCAF2|285966|26878	28.9726	112.739	3.80068	3.13408	6.57841e-05	0.00348543		TRABD|80305|28805	4158.13	3262.52	0.783545	0.82552	0.00519413	0.0815631
	AZIN1-AS1|100506753|51558	2137.69	3721.49	1.73708	1.617	4.39848e-05	0.00248354		NUDT13|25961|18827	295.23	533.913	1.80648	1.66807	6.67509e-05	0.0035126		ILKAP|80895|15566	4118.43	3192.05	0.774714	0.819774	0.00523214	0.0815993
	PTCH1|5727|9585	2450.68	4334.21	1.76918	1.64718	4.47014e-05	0.00251482		FBXO32|114907|16731	224.69	485.506	2.14536	1.9234	7.75264e-05	0.00404624		PHF2|5253|8920	4150.95	3332.61	0.802172	0.836368	0.00527835	0.0819071
	GUK1|2987|4693	400.052	643.708	1.6114	1.51931	4.57168e-05	0.00256263		LOC105378385|105378385|NA	201.549	427.368	2.11373	1.8993	7.76766e-05	0.00404624		SURF4|6836|11476	5462.98	4354.1	0.796794	0.835848	0.00531136	0.0822285
	LSM2|57819|13940	1862.07	1310.84	0.703227	0.7328	4.61816e-05	0.00257768		LINC00898|400932|48581	77.8432	228.061	2.94115	2.50644	8.02382e-05	0.00415172		TMEM38A|79041|28462	2485.54	1970.67	0.792436	0.831088	0.00531501	0.0822285
	RHBDD2|57414|23082	1508.81	949.366	0.628412	0.669483	4.63185e-05	0.00257768		BACH2|60468|14078	1419.28	2365.04	1.66325	1.55088	8.10444e-05	0.00417946		CCDC134|79879|26185	1832.4	1381.4	0.753237	0.804181	0.0053263	0.0823208
	LOC101928103|101928103|NA	475.804	800.869	1.67782	1.57216	4.72092e-05	0.00261783		LOC101928424|101928424|NA	240.359	455.904	1.89185	1.72777	8.36874e-05	0.00427313		CMTM6|54918|19177	776.317	584.665	0.75355	0.807991	0.00537641	0.0828777
	RCOR2|283248|27455	316.358	575.225	1.82031	1.6857	4.87639e-05	0.00269438		LPIN2|9663|14450	2674.03	3618.75	1.35348	1.30873	8.36893e-05	0.00427313		NUDT4|11163|8051	1936.74	1483.83	0.765767	0.816778	0.00539935	0.0830458
	TP53AIP1|63970|29984	63.1418	240.595	3.87713	3.19559	5.03424e-05	0.0027717		ZNRF1|84937|18452	8297.18	10560.5	1.27262	1.2418	8.51437e-05	0.00433309		RHOT2|89941|21169	892.424	648.113	0.724342	0.788588	0.00541022	0.0831197
	GRB10|2887|4564	5896.87	4553.57	0.772281	0.793359	5.29008e-05	0.00290223		GSE1|23199|28979	10066.8	14347.4	1.42517	1.35133	8.59964e-05	0.00434867		VPS16|64601|14584	1065.55	778.491	0.729574	0.794284	0.00543341	0.0833932
	SMC2-AS1|101928550|50827	468.697	777.78	1.67242	1.56311	5.37728e-05	0.00293964		TLE6|79816|30788	245.591	483.345	1.97675	1.74452	8.60122e-05	0.00434867		ITSN1|6453|6183	6056.45	4778.23	0.788817	0.832905	0.00554984	0.0848074
	FDXR|2232|3642	3002.94	1953.46	0.649914	0.685641	5.40048e-05	0.00294193		CDA|978|1712	681.484	1093.58	1.60503	1.50408	8.8058e-05	0.0044232		TMEM35B|100506144|40021	492.715	348.93	0.705972	0.778382	0.00555296	0.0848074
	RIOK3|8780|11451	2348.65	3375.89	1.4383	1.3789	5.44808e-05	0.00295745		GALK2|2585|4119	3875.29	5021.12	1.29554	1.25988	8.93031e-05	0.00447123		LOC101928865|101928865|NA	459.966	304.844	0.65965	0.749413	0.00558056	0.0850897
	FBXO10|26267|13589	4451.94	6096.03	1.36926	1.32473	5.54135e-05	0.00299756		EHBP1L1|254102|30682	2773.52	3855.32	1.39064	1.33615	9.24361e-05	0.00459833		PCSK7|9159|8748	2955.95	2325.26	0.785952	0.827745	0.00559054	0.0851292
	OSMR|9180|8507	1763.29	2714.64	1.54064	1.45813	5.60802e-05	0.00302305		CITED2|10370|1987	183.62	372.885	2.04699	1.84304	9.43469e-05	0.00466339		CANT1|124583|19721	2449.32	1895.71	0.773145	0.819818	0.00562636	0.0854088
	ADAMTS16|170690|17108	787.399	1348.98	1.71172	1.6001	5.8942e-05	0.00316629		CPOX|1371|2321	4617.09	5994.03	1.29881	1.263	9.42209e-05	0.00466339		GRK2|156|289	3285.21	2550.74	0.775807	0.821425	0.00563099	0.0854088
	SH2D4B|387694|31440	416.449	764.97	1.83273	1.68843	6.1177e-05	0.00327498		KIAA1217|56243|25428	794.22	1283.97	1.61232	1.50781	9.4993e-05	0.00468037		CCZ1B|221960|21717	895.261	673.001	0.750391	0.806756	0.00568473	0.0858034
	SYNPO2|171024|17732	80.2237	228.695	2.81673	2.42356	6.27527e-05	0.00334775		HERPUD2|64224|21915	1741.08	2300.34	1.31901	1.2733	9.69199e-05	0.00474727		AKR1A1|10327|380	3149.74	2553.52	0.810601	0.85261	0.00569793	0.0859187
	MTFP1|51537|26945	671.643	1171.16	1.74157	1.61871	6.33891e-05	0.00337008		STARD4|134429|18058	553.115	881.177	1.59196	1.49379	9.69646e-05	0.00474727		NOL4L|140688|16106	3304.55	2457.2	0.743512	0.806715	0.00570907	0.0859193
	TCAF2|285966|26878	28.9726	112.739	3.80068	3.13408	6.57841e-05	0.00348543		PCED1B|91523|28255	1578.86	2393.26	1.51769	1.43029	9.98789e-05	0.00487453		C18orf8|29919|24326	1812.97	1372.24	0.756329	0.810294	0.00573998	0.0861331
	NUDT13|25961|18827	295.23	533.913	1.80648	1.66807	6.67509e-05	0.0035126		DHX32|55760|16717	3726.58	5441.31	1.46008	1.38883	0.000100307	0.00488002		PRPSAP1|5635|9466	3500.97	2755.71	0.78679	0.830843	0.00572963	0.0861331
	PDXDC1|23042|28995	7240.24	5574.54	0.769887	0.791114	6.6574e-05	0.0035126		LOC285762|285762|NA	38.3234	133.571	3.45532	2.85109	0.000105299	0.00510273		VPS33A|65082|18179	1531.95	1204.62	0.785385	0.827913	0.00573512	0.0861331
	INF2|64423|23791	4879.42	3415.63	0.699538	0.730265	7.00946e-05	0.00367604		OVGP1|5016|8524	231.259	412.138	1.77543	1.63602	0.000105544	0.00510273		ACSL1|2180|3569	2082.33	1591.64	0.764669	0.817015	0.0058432	0.0874276
	FBXO32|114907|16731	224.69	485.506	2.14536	1.9234	7.75264e-05	0.00404624		DRD3|1814|3024	53.6083	155.049	2.86958	2.43853	0.000108531	0.0052308		CADM4|199731|30825	785.795	543.74	0.690494	0.769055	0.00586152	0.0874476
	LOC105378385|105378385|NA	201.549	427.368	2.11373	1.8993	7.76766e-05	0.00404624		CASC9|101805492|48906	241.892	484.613	1.99478	1.801	0.000109484	0.00526032		EXT2|2132|3513	4783.75	3767.8	0.787686	0.832603	0.00588619	0.087647
	LINC00898|400932|48581	77.8432	228.061	2.94115	2.50644	8.02382e-05	0.00415172		PPP1R10|5514|9284	16019	21486.6	1.34137	1.29666	0.000110817	0.00530791		RDH10|157506|19975	3960.18	3045.66	0.768502	0.81785	0.00611781	0.089805
	MPND|84954|25934	1650.2	1179.7	0.714069	0.743042	8.00643e-05	0.00415172		LOC101929224|101929224|NA	836.448	1322.94	1.5815	1.48191	0.000111535	0.00531054		TANGO2|128989|25439	4230.35	3324.09	0.785435	0.832385	0.00610748	0.089805
	BACH2|60468|14078	1419.28	2365.04	1.66325	1.55088	8.10444e-05	0.00417946		PDXP|57026|30259	1219.21	1736.15	1.42481	1.35969	0.000111559	0.00531054		ACBD3|64746|15453	3087.71	2541.31	0.82367	0.852594	0.00614269	0.0898238
	ATP6V0D1|9114|13724	2019.71	1366.18	0.675452	0.712453	8.35534e-05	0.00427313		DNAJB13|374407|30718	173.057	354.267	2.05633	1.84476	0.000113234	0.00532199		GIT1|28964|4272	3490.36	2851.93	0.816299	0.847575	0.00620508	0.0903093
	LOC101928424|101928424|NA	240.359	455.904	1.89185	1.72777	8.36874e-05	0.00427313		LINC00513|100506860|43566	719.205	1262.6	1.75331	1.61384	0.000113821	0.00532199		XBP1|7494|12801	2128.65	1697.35	0.796757	0.839377	0.00630594	0.0911768
	LPIN2|9663|14450	2674.03	3618.75	1.35348	1.30873	8.36893e-05	0.00427313		LOC100288798|100288798|NA	12320.8	17955.7	1.45693	1.38709	0.000113863	0.00532199		SLC2A8|29988|13812	885.814	660.156	0.744582	0.801659	0.00637332	0.0918934
	ZNRF1|84937|18452	8297.18	10560.5	1.27262	1.2418	8.51437e-05	0.00433309		PDGFB|5155|8800	1324.93	1961.88	1.48094	1.40253	0.000112818	0.00532199		COQ4|51117|19693	2358.92	1839.45	0.778807	0.823546	0.00641213	0.0921953
	GSE1|23199|28979	10066.8	14347.4	1.42517	1.35133	8.59964e-05	0.00434867		SEPSECS|51091|30605	1247.64	1838.05	1.47465	1.40176	0.000112858	0.00532199		MRPL54|116541|16685	476.259	325.697	0.683537	0.769223	0.00645304	0.0926973
	TLE6|79816|30788	245.591	483.345	1.97675	1.74452	8.60122e-05	0.00434867		TCF12|6938|11623	2618.78	3497.74	1.33648	1.28639	0.000112431	0.00532199		CLN3|1201|2074	1017.33	748.709	0.735232	0.793605	0.0065121	0.0928022
	RRP36|88745|21374	1808.88	1238.94	0.684142	0.713766	8.65207e-05	0.00436014		LINC01006|100506380|48971	204.652	494.672	2.45662	2.18547	0.00011641	0.00542465		DNAJB11|51726|14889	1255.8	928.231	0.737136	0.800064	0.00652508	0.0928022
	CDA|978|1712	681.484	1093.58	1.60503	1.50408	8.8058e-05	0.0044232		LOC554223|554223|NA	1.22234	67.9411	55.9912	30.9771	0.000121284	0.00561794		DOHH|83475|28662	1115.31	851.159	0.762897	0.816149	0.00655032	0.0928022
	GALK2|2585|4119	3875.29	5021.12	1.29554	1.25988	8.93031e-05	0.00447123		DTWD2|285605|19334	1419.43	1969.83	1.38691	1.32949	0.00012359	0.00570765		NECTIN1|5818|9706	4420.4	3480.49	0.787034	0.82983	0.00651337	0.0928022
	CAPN1|823|1476	4157.3	3213.8	0.772925	0.794897	9.04293e-05	0.004513		C1orf116|79098|28667	499.667	1101.91	2.19823	1.94465	0.000124689	0.00574126		PIP4K2B|8396|8998	3428.29	2884.76	0.841106	0.866837	0.00651049	0.0928022
	EHBP1L1|254102|30682	2773.52	3855.32	1.39064	1.33615	9.24361e-05	0.00459833		CCDC58|131076|31136	2559.46	3870.06	1.51171	1.43598	0.000126752	0.00578462		PPP2R2C|5522|9306	5557.34	4367.14	0.78515	0.829522	0.00654328	0.0928022
	CITED2|10370|1987	183.62	372.885	2.04699	1.84304	9.43469e-05	0.00466339		MSANTD3-TMEFF1|100526694|38838	751.257	1092.97	1.4561	1.38348	0.000126322	0.00578462		TADA2B|93624|30781	1241.43	926.984	0.747477	0.80594	0.00647355	0.0928022
	CPOX|1371|2321	4617.09	5994.03	1.29881	1.263	9.42209e-05	0.00466339		XPNPEP1|7511|12822	3918.59	5218.62	1.33233	1.28866	0.000126594	0.00578462		LOC101928389|101928389|NA	755.452	548.458	0.725674	0.792485	0.00656859	0.0928618
	KIAA1217|56243|25428	794.22	1283.97	1.61232	1.50781	9.4993e-05	0.00468037		CSRP2|1466|2470	365.776	609.23	1.66901	1.54687	0.000128783	0.00584284		RTN4R|65078|18601	992.189	709.978	0.714813	0.786529	0.00656858	0.0928618
	HERPUD2|64224|21915	1741.08	2300.34	1.31901	1.2733	9.69199e-05	0.00474727		GUCA1B|2979|4679	776.768	1139.27	1.46909	1.39517	0.000132444	0.0059679		APBA3|9546|580	2142.63	1662.97	0.775791	0.824239	0.00662015	0.0932532
	STARD4|134429|18058	553.115	881.177	1.59196	1.49379	9.69646e-05	0.00474727		LINC01344|400799|50554	76.6448	220.854	2.85861	2.4163	0.00013388	0.00600364		COMMD7|149951|16223	511.447	371.223	0.723524	0.793933	0.00661937	0.0932532
	PCED1B|91523|28255	1578.86	2393.26	1.51769	1.43029	9.98789e-05	0.00487453		GPR155|151556|22951	551.282	887.759	1.61168	1.50305	0.00013464	0.00602028		PRR13|54458|24528	1330.17	1041.44	0.782233	0.828662	0.00662434	0.0932532
	DHX32|55760|16717	3726.58	5441.31	1.46008	1.38883	0.000100307	0.00488002		CR1|1378|2334	341.918	783.234	2.27954	2.0052	0.000136518	0.00607204		EIF2B1|1967|3257	1049.95	790.625	0.751299	0.815039	0.00663208	0.0932772
	LOC285762|285762|NA	38.3234	133.571	3.45532	2.85109	0.000105299	0.00510273		SLC16A7|9194|10928	937.364	1299.01	1.38581	1.32771	0.000136583	0.00607204		LDLRAP1|26119|18640	2680.69	2091.16	0.779309	0.826814	0.00663895	0.093289
	OVGP1|5016|8524	231.259	412.138	1.77543	1.63602	0.000105544	0.00510273		DPY19L1P1|100129460|22395	3103.21	4067.21	1.30932	1.26841	0.00013927	0.00617378		SNF8|11267|17028	2694.87	2158.17	0.800463	0.840875	0.00664504	0.0932899
	DRD3|1814|3024	53.6083	155.049	2.86958	2.43853	0.000108531	0.0052308		LOC101927354|101927354|NA	1292.33	1894.64	1.4682	1.39189	0.000144313	0.00636089		CTU2|348180|28005	913.926	619.697	0.675435	0.765006	0.00671826	0.0939767
	CASC9|101805492|48906	241.892	484.613	1.99478	1.801	0.000109484	0.00526032		IL6R|3570|6019	395.154	671.378	1.69579	1.56742	0.00014916	0.00653726		ALAS1|211|396	2079.04	1623.67	0.780581	0.827612	0.00672625	0.0940034
	PPP1R10|5514|9284	16019	21486.6	1.34137	1.29666	0.000110817	0.00530791		MIR181A2HG|100379345|37188	316.674	610.738	1.92797	1.74115	0.000157107	0.00685269		ANKLE1|126549|26812	921.803	690.403	0.746864	0.805967	0.00673526	0.0940445
	LOC101929224|101929224|NA	836.448	1322.94	1.5815	1.48191	0.000111535	0.00531054		RBM43|375287|24790	188.165	351.807	1.86539	1.69178	0.000157243	0.00685269		TUBD1|51174|16811	5593.42	4466.48	0.798224	0.836596	0.00683261	0.0951461
	PDXP|57026|30259	1219.21	1736.15	1.42481	1.35969	0.000111559	0.00531054		WFDC3|140686|15957	91.8218	214.473	2.34507	2.04127	0.000159213	0.00691904		PIK3R3|8503|8981	1626.7	1075.45	0.660599	0.757049	0.00691394	0.0959333
	DNAJB13|374407|30718	173.057	354.267	2.05633	1.84476	0.000113234	0.00532199		TMEM95|339168|27898	171.062	368.245	2.14974	1.90072	0.000169752	0.00731542		ZBTB40|9923|29045	3824.14	3041.01	0.794896	0.836003	0.00693345	0.0960317
	LINC00513|100506860|43566	719.205	1262.6	1.75331	1.61384	0.000113821	0.00532199		SBF2|81846|2135	12975.7	16445	1.26732	1.23412	0.000171405	0.00736614		ELMOD3|84173|26158	2064.61	1613.1	0.780661	0.82716	0.00694252	0.0960713
	LOC100288798|100288798|NA	12320.8	17955.7	1.45693	1.38709	0.000113863	0.00532199		PRELID2|153768|28306	1871.08	2496.75	1.33381	1.28417	0.000173188	0.00740165		LOC101927854|101927854|NA	116.402	56.2527	0.484028	0.663938	0.00696781	0.0961816
	PDGFB|5155|8800	1324.93	1961.88	1.48094	1.40253	0.000112818	0.00532199		THBS4|7060|11788	272.053	528.033	1.93903	1.74312	0.000181392	0.00770966		YKT6|10652|16959	1699.76	1326.62	0.779677	0.826023	0.00701855	0.0966049
	SEPSECS|51091|30605	1247.64	1838.05	1.47465	1.40176	0.000112858	0.00532199		ZNF25|219749|13043	610.836	964.325	1.58123	1.47838	0.000184398	0.00781594		AP1B1|162|554	3545.17	2814.7	0.793202	0.840256	0.00704491	0.096624
	TCF12|6938|11623	2618.78	3497.74	1.33648	1.28639	0.000112431	0.00532199		LOC105371998|105371998|NA	950.425	1435.34	1.50545	1.41762	0.000187505	0.00790432		TP53I11|9537|16842	2353.33	1780.94	0.756534	0.815192	0.00704417	0.096624
	LINC01006|100506380|48971	204.652	494.672	2.45662	2.18547	0.00011641	0.00542465		SLC9A7|84679|17123	3374.21	4910.64	1.45538	1.38206	0.000187193	0.00790432		CCDC117|150275|26599	2050.72	1458.18	0.710127	0.785114	0.00706856	0.0968624
	CPO|130749|21011	368.053	134.11	0.364009	0.426958	0.00012117	0.00561794		FBLN7|129804|26740	541.424	862.127	1.5948	1.48716	0.00019439	0.00817232		DNAJC21|134218|27030	1639.28	1290.97	0.787687	0.832444	0.00708817	0.0970452
	LOC554223|554223|NA	1.22234	67.9411	55.9912	30.9771	0.000121284	0.00561794		ERMAP|114625|15743	193.948	352.916	1.82394	1.67708	0.000196954	0.00823534		TMCO1|54499|18188	2018.36	1541.96	0.76375	0.818229	0.00709568	0.0970621
	DTWD2|285605|19334	1419.43	1969.83	1.38691	1.32949	0.00012359	0.00570765		SLC1A1|6505|10939	1755.38	2391.5	1.36387	1.30873	0.000206593	0.00861508		AES|166|307	1976.78	1589.18	0.804257	0.846236	0.00714513	0.0973216
	C1orf116|79098|28667	499.667	1101.91	2.19823	1.94465	0.000124689	0.00574126		NEBL|10529|16932	5096.55	7061.2	1.38575	1.32564	0.000221227	0.00920055		CLPP|8192|2084	587.877	434.049	0.736772	0.801337	0.0071461	0.0973216
	CCDC58|131076|31136	2559.46	3870.06	1.51171	1.43598	0.000126752	0.00578462		USP9X|8239|12632	6607.42	8129.47	1.23022	1.20037	0.000223313	0.00926241		TBC1D24|57465|29203	2986.99	2247.04	0.751604	0.817287	0.00716329	0.09747
	MSANTD3-TMEFF1|100526694|38838	751.257	1092.97	1.4561	1.38348	0.000126322	0.00578462		CAPS|828|1487	12.4424	59.3732	4.90768	3.72107	0.000223963	0.00926451		RAB5C|5878|9785	2928.72	2223.49	0.758365	0.815142	0.00720231	0.0978288
	XPNPEP1|7511|12822	3918.59	5218.62	1.33233	1.28866	0.000126594	0.00578462		DERA|51071|24269	2816.51	3658.5	1.29895	1.25733	0.000226212	0.0093326		FAM227A|646851|44197	2736.39	2084.46	0.761754	0.818436	0.0072382	0.0980579
	AP1M1|8907|13667	2687.35	1895.19	0.704528	0.736733	0.000128318	0.00583884		PRDX2|7001|9353	1797.08	2440.32	1.35732	1.30226	0.000230231	0.00947316		PALLD|23022|17068	13060	10447.6	0.799814	0.839096	0.0072891	0.0985848
	CSRP2|1466|2470	365.776	609.23	1.66901	1.54687	0.000128783	0.00584284		ALDH3B1|221|410	2843.85	4610.15	1.62015	1.50426	0.000230976	0.00947346		SNX6|58533|14970	7671.34	6080.45	0.792524	0.834109	0.00729157	0.0985848
	ERGIC1|57222|29205	7708.52	5751.29	0.745698	0.772615	0.000130789	0.00591646		LINC01876|101929378|52695	6965.66	9407.49	1.35087	1.29608	0.000231463	0.00947346		UBE2S|27338|17895	2661.25	2005.75	0.753108	0.812086	0.00729621	0.0985848
	GUCA1B|2979|4679	776.768	1139.27	1.46909	1.39517	0.000132444	0.0059679		PTPRM|5797|9675	4636.67	6672.56	1.43811	1.36941	0.000238224	0.00969886		POLK|51426|9183	3080.53	2387.23	0.775326	0.822934	0.00731073	0.0986949
	MON1A|84315|28207	934.026	607.564	0.649656	0.69014	0.000132697	0.0059679		TTC23L|153657|26355	221.748	407.712	1.83204	1.65813	0.000238177	0.00969886		JRK|8629|6199	3324.44	2680.34	0.805892	0.843173	0.00734992	0.099051
	LINC01344|400799|50554	76.6448	220.854	2.85861	2.4163	0.00013388	0.00600364		COL13A1|1305|2190	1119.34	1845.2	1.64814	1.52237	0.000239313	0.00971762		AKT1|207|391	6511.83	5193.32	0.797015	0.834679	0.00739966	0.0993425
	GPR155|151556|22951	551.282	887.759	1.61168	1.50305	0.00013464	0.00602028		LOC100129034|100129034|NA	322.221	606.542	1.87823	1.69176	0.000240867	0.00975512		MAPK8IP3|23162|6884	6482.59	5503.42	0.848725	0.879548	0.00745858	0.099677
	CR1|1378|2334	341.918	783.234	2.27954	2.0052	0.000136518	0.00607204		LINC01481|101928062|51126	1058.83	1613.27	1.52468	1.42915	0.000244879	0.00989172
	SLC16A7|9194|10928	937.364	1299.01	1.38581	1.32771	0.000136583	0.00607204		ATP9A|10079|13540	5560.21	7727.64	1.38916	1.32823	0.000259809	0.0103863
	DPY19L1P1|100129460|22395	3103.21	4067.21	1.30932	1.26841	0.00013927	0.00617378		TLE3|7090|11839	4490.67	6057.75	1.34903	1.29824	0.000261648	0.0104061
	ZFAND2A|90637|28073	695.149	410.058	0.585603	0.634586	0.000141753	0.0062659		NUMBL|9253|8061	2785.35	3519.01	1.26332	1.22531	0.000263143	0.0104387
	LOC101927354|101927354|NA	1292.33	1894.64	1.4682	1.39189	0.000144313	0.00636089		LINC00482|284185|26816	703.864	1152.59	1.63998	1.51278	0.000271351	0.0107094
	FERMT3|83706|23151	1531.76	956.671	0.622505	0.667497	0.000145403	0.00639069		LINC02115|102467212|52970	79.362	183.415	2.28451	1.97458	0.000275329	0.0108387
	IL6R|3570|6019	395.154	671.378	1.69579	1.56742	0.00014916	0.00653726		GPR19|2842|4473	401.922	674.314	1.67699	1.53971	0.000277674	0.0109033
	MIR181A2HG|100379345|37188	316.674	610.738	1.92797	1.74115	0.000157107	0.00685269		GOLGA1|2800|4424	2337.89	3172.09	1.35582	1.29969	0.000289219	0.0112993
	RBM43|375287|24790	188.165	351.807	1.86539	1.69178	0.000157243	0.00685269		ZNF185|7739|12976	347.026	555.097	1.59727	1.48124	0.000293688	0.0114162
	WFDC3|140686|15957	91.8218	214.473	2.34507	2.04127	0.000159213	0.00691904		DIRC2|84925|16628	1571.29	2141.18	1.36407	1.30663	0.000295964	0.0114758
	GPS1|2873|4549	1285.84	824.287	0.640752	0.685019	0.000166174	0.00720135		FBXO43|286151|28521	156.142	346.777	2.20192	1.91355	0.000296958	0.0114856
	CAP2|10486|20039	2214.48	1459.58	0.658815	0.70448	0.000167231	0.00722692		SFXN3|81855|16087	1181.84	1873.96	1.58474	1.47049	0.000302948	0.0116012
	TMEM95|339168|27898	171.062	368.245	2.14974	1.90072	0.000169752	0.00731542		SHB|6461|10838	13111.4	17708.3	1.35053	1.29634	0.000302583	0.0116012
	SBF2|81846|2135	12975.7	16445	1.26732	1.23412	0.000171405	0.00736614		CDCP1|64866|24357	5336.94	7795.96	1.46075	1.37628	0.000308389	0.0116783
	CRYZ|1429|2419	805.475	451.389	0.559939	0.613099	0.000172496	0.00739249		IKZF2|22807|13177	337.653	571.793	1.70392	1.55825	0.000306265	0.0116783
	PRELID2|153768|28306	1871.08	2496.75	1.33381	1.28417	0.000173188	0.00740165		IRF2BP2|359948|21729	2117.79	3303.96	1.55953	1.45761	0.000306852	0.0116783
	RNF31|55072|16031	2320.99	1703.4	0.733143	0.763897	0.000177329	0.00755772		LOC101928020|101928020|NA	5174.49	6986.97	1.35053	1.29392	0.000308734	0.0116783
	THBS4|7060|11788	272.053	528.033	1.93903	1.74312	0.000181392	0.00770966		SLC25A36|55186|25554	3144.99	4173.86	1.32782	1.27553	0.000308679	0.0116783
	ZNF25|219749|13043	610.836	964.325	1.58123	1.47838	0.000184398	0.00781594		WDR54|84058|25770	244.652	413.745	1.68642	1.54564	0.000319354	0.0119921
	LOC105371998|105371998|NA	950.425	1435.34	1.50545	1.41762	0.000187505	0.00790432		METTL21EP|121952|41948	436.544	774.085	1.77444	1.60567	0.000331958	0.0123215
	SLC9A7|84679|17123	3374.21	4910.64	1.45538	1.38206	0.000187193	0.00790432		NRG4|145957|29862	92.6723	206.106	2.19467	1.9069	0.000329986	0.0123215
	FBLN7|129804|26740	541.424	862.127	1.5948	1.48716	0.00019439	0.00817232		ZC3H6|376940|24762	1807.22	2729.42	1.51123	1.41523	0.000335504	0.0124177
	MTF1|4520|7428	3452.77	2572.43	0.744473	0.77482	0.000196164	0.00822456		LINC01057|101928079|49057	3507.59	4385.46	1.25084	1.21807	0.000340113	0.012543
	ERMAP|114625|15743	193.948	352.916	1.82394	1.67708	0.000196954	0.00823534		TXNRD3NB|645840|33870	1400.29	2037.32	1.45338	1.37106	0.000346006	0.012685
	SLC1A1|6505|10939	1755.38	2391.5	1.36387	1.30873	0.000206593	0.00861508		BST1|683|1118	94.7417	203.574	2.1447	1.86537	0.000346914	0.0126882
	NEBL|10529|16932	5096.55	7061.2	1.38575	1.32564	0.000221227	0.00920055		FEM1C|56929|16933	2615.45	3710.24	1.41842	1.34449	0.000351853	0.0128385
	USP9X|8239|12632	6607.42	8129.47	1.23022	1.20037	0.000223313	0.00926241		CDNF|441549|24913	790.282	1296.82	1.63509	1.5044	0.000358768	0.01306
	CAPS|828|1487	12.4424	59.3732	4.90768	3.72107	0.000223963	0.00926451		MYLK|4638|7590	1787.12	2610.06	1.46019	1.37313	0.000369719	0.0133956
	DERA|51071|24269	2816.51	3658.5	1.29895	1.25733	0.000226212	0.0093326		OR2A1-AS1|101928492|49168	472.672	712.664	1.51228	1.41335	0.000371501	0.0134287
	PRDX2|7001|9353	1797.08	2440.32	1.35732	1.30226	0.000230231	0.00947316		CPNE5|57699|2318	220.585	391.455	1.77584	1.60566	0.000373979	0.0134865
	ALDH3B1|221|410	2843.85	4610.15	1.62015	1.50426	0.000230976	0.00947346		PHACTR2|9749|20956	3551.16	4697.58	1.32258	1.26709	0.000374842	0.0134865
	LINC01876|101929378|52695	6965.66	9407.49	1.35087	1.29608	0.000231463	0.00947346		SMYD2|56950|20982	1661.74	2157.08	1.29741	1.25619	0.000376361	0.0135097
	PTPRM|5797|9675	4636.67	6672.56	1.43811	1.36941	0.000238224	0.00969886		CFAP221|200373|33720	162.523	333.036	2.05498	1.75625	0.000377957	0.0135356
	TTC23L|153657|26355	221.748	407.712	1.83204	1.65813	0.000238177	0.00969886		MMP14|4323|7160	843.249	1218.69	1.44587	1.36503	0.0003836	0.0135898
	COL13A1|1305|2190	1119.34	1845.2	1.64814	1.52237	0.000239313	0.00971762		PAM|5066|8596	6596.98	9229.41	1.39905	1.32887	0.000382158	0.0135898
	LOC100129034|100129034|NA	322.221	606.542	1.87823	1.69176	0.000240867	0.00975512		ANKRD45|339416|24786	100.798	216.839	2.15804	1.86892	0.000395747	0.0139785
	LINC01481|101928062|51126	1058.83	1613.27	1.52468	1.42915	0.000244879	0.00989172		RIPK4|54101|496	2022.27	2858.58	1.41438	1.34079	0.000401599	0.0141529
	PEX16|9409|8857	1266.73	881.286	0.694543	0.733329	0.000253748	0.0102233		CEACAM22P|388550|38029	65.8687	166.706	2.52664	2.11776	0.000406465	0.0142595
	ANKMY2|57037|25370	2288.97	1624.45	0.710071	0.745688	0.000257401	0.0103435		KDSR|2531|4021	2699.82	3482.45	1.29086	1.24867	0.00040603	0.0142595
	DCUN1D3|123879|28734	3925.79	2937.06	0.748374	0.779146	0.000258749	0.0103707		RUNX1|861|10471	7301.51	10894.7	1.49209	1.39474	0.000415944	0.0144934
	ATP9A|10079|13540	5560.21	7727.64	1.38916	1.32823	0.000259809	0.0103863		DSCAS|101927698|51116	436.752	761.091	1.74181	1.57538	0.000446758	0.0154061
	CCDC88A|55704|25523	1958.64	1298.95	0.664092	0.706975	0.000261153	0.0104061		PADI1|29943|18367	258.05	498.929	1.91895	1.69529	0.000447117	0.0154061
	TLE3|7090|11839	4490.67	6057.75	1.34903	1.29824	0.000261648	0.0104061		RNASE4|6038|10047	130.537	260.037	2.00609	1.7579	0.000459165	0.0157652
	NUMBL|9253|8061	2785.35	3519.01	1.26332	1.22531	0.000263143	0.0104387		CAPS2|84698|16471	2118.65	2954.27	1.39465	1.31516	0.000468398	0.0160221
	LINC00482|284185|26816	703.864	1152.59	1.63998	1.51278	0.000271351	0.0107094		NFKB2|4791|7795	2107.83	3010.4	1.42848	1.35185	0.000482623	0.0164464
	SRGAP2|23380|19751	2217.64	1638.86	0.739074	0.771087	0.000271252	0.0107094		NOD2|64127|5331	640.927	1046.25	1.63348	1.49708	0.000485223	0.0164625
	LINC02115|102467212|52970	79.362	183.415	2.28451	1.97458	0.000275329	0.0108387		FLJ31356|403150|NA	2122.72	2989.63	1.40887	1.33799	0.000492212	0.0166631
	GPR19|2842|4473	401.922	674.314	1.67699	1.53971	0.000277674	0.0109033		NEXN-AS1|374987|31983	5.97729	63.9442	8.69399	1.0675	0.000508339	0.0170597
	DGAT1|8694|2843	3138.01	2252.15	0.717374	0.751117	0.000281014	0.0110065		GPD2|2820|4456	6177.51	7898.38	1.27851	1.23505	0.000516839	0.01727
	GOLGA1|2800|4424	2337.89	3172.09	1.35582	1.29969	0.000289219	0.0112993		LOC105369187|105369187|NA	556.727	1011.39	1.81398	1.61784	0.000521502	0.0173883
	RBM38|55544|15818	3167.36	2316.69	0.730751	0.763947	0.000291226	0.011349		SLC9C2|284525|28664	63.1465	152.286	2.4127	2.02304	0.000523704	0.0174241
	ZNF185|7739|12976	347.026	555.097	1.59727	1.48124	0.000293688	0.0114162		ZNF33A|7581|13096	2658.82	3473.85	1.3074	1.25828	0.000527196	0.0175027
	DIRC2|84925|16628	1571.29	2141.18	1.36407	1.30663	0.000295964	0.0114758		GMDS-AS1|100508120|48993	1059.38	1435.34	1.35755	1.29556	0.000539749	0.0176943
	FBXO43|286151|28521	156.142	346.777	2.20192	1.91355	0.000296958	0.0114856		KIAA1656|85371|NA	1476.36	2411.53	1.63314	1.49295	0.000535278	0.0176943
	GUSB|2990|4696	3096.68	2327.06	0.751221	0.781828	0.00029959	0.0115585		LOC105370888|105370888|NA	839.908	1168.06	1.3936	1.32193	0.000539788	0.0176943
	STIP1|10963|11387	5859.18	3798.52	0.647769	0.694353	0.000300727	0.0115735		RRAGD|58528|19903	631.94	1004.25	1.587	1.46125	0.000537906	0.0176943
	SFXN3|81855|16087	1181.84	1873.96	1.58474	1.47049	0.000302948	0.0116012		UFSP2|55325|25640	731.117	1092.41	1.49226	1.38568	0.00053983	0.0176943
	SHB|6461|10838	13111.4	17708.3	1.35053	1.29634	0.000302583	0.0116012		MICAL2|9645|24693	1993.33	2928.32	1.46793	1.37502	0.00055195	0.0180152
	CDCP1|64866|24357	5336.94	7795.96	1.46075	1.37628	0.000308389	0.0116783		LUCAT1|100505994|48498	118.684	311.098	2.59813	2.13972	0.000553196	0.0180179
	IKZF2|22807|13177	337.653	571.793	1.70392	1.55825	0.000306265	0.0116783		SH3BP4|23677|10826	4803.44	6121.7	1.27423	1.229	0.000560914	0.0182309
	IRF2BP2|359948|21729	2117.79	3303.96	1.55953	1.45761	0.000306852	0.0116783		PLAUR|5329|9053	1684.87	2766.44	1.64035	1.4973	0.000567068	0.0183923
	LOC101928020|101928020|NA	5174.49	6986.97	1.35053	1.29392	0.000308734	0.0116783		SEC61G|23480|18277	817.606	1292.1	1.58181	1.45391	0.000579225	0.0187081
	SLC25A36|55186|25554	3144.99	4173.86	1.32782	1.27553	0.000308679	0.0116783		ESR2|2100|3468	1215.45	1639.44	1.34721	1.28434	0.000613171	0.0196813
	NUTF2|10204|13722	5433.11	3670.81	0.675195	0.714605	0.00031906	0.0119921		FAM160A1|729830|34237	2540.78	3641.68	1.43252	1.34648	0.000614961	0.0196978
	PIBF1|10464|23352	9216.87	6902.58	0.749045	0.779222	0.000318036	0.0119921		PDCD4|27250|8763	958.792	1630.07	1.70169	1.53518	0.000618793	0.0197797
	WDR54|84058|25770	244.652	413.745	1.68642	1.54564	0.000319354	0.0119921		HELB|92797|17196	940.186	1291.33	1.37399	1.30671	0.000622387	0.0198535
	TTBK2|146057|19141	2113.94	1329.9	0.629639	0.680572	0.000322165	0.0120683		CAST|831|1515	1202.48	1611.2	1.33871	1.27841	0.000626447	0.0199419
	CIAO1|9391|14280	2314.3	1694.78	0.731977	0.765646	0.00033211	0.0123215		LOC100505782|100505782|NA	162.23	330.852	2.04444	1.76894	0.000634125	0.0201449
	LRRC47|57470|29207	3050.05	2152.97	0.70511	0.741087	0.000330991	0.0123215		LOC100130691|100130691|NA	3685.78	4739.81	1.28577	1.23762	0.000638659	0.0202328
	METTL21EP|121952|41948	436.544	774.085	1.77444	1.60567	0.000331958	0.0123215		RNF217|154214|21487	3597.23	4444.91	1.23599	1.20329	0.000639507	0.0202328
	NRG4|145957|29862	92.6723	206.106	2.19467	1.9069	0.000329986	0.0123215		PAX5|5079|8619	129.883	265.125	2.00045	1.73935	0.000643576	0.0203199
	ZC3H6|376940|24762	1807.22	2729.42	1.51123	1.41523	0.000335504	0.0124177		CSRNP1|64651|14300	889.328	1416.27	1.59391	1.46009	0.000653786	0.0206003
	ENGASE|64772|24622	2236.67	1549.85	0.691866	0.740228	0.000340512	0.012543		PPP1R13L|10848|18838	4848.1	6696.56	1.38095	1.30315	0.000655279	0.0206053
	LINC01057|101928079|49057	3507.59	4385.46	1.25084	1.21807	0.000340113	0.012543		GDPGP1|390637|34360	608.533	1019.18	1.67849	1.51662	0.000696677	0.0217743
	RNF19B|127544|26886	1455.72	1075.52	0.739086	0.771106	0.000342793	0.012597		MYH3|4621|7573	555.014	884.497	1.59188	1.45855	0.000700629	0.0218537
	TXNRD3NB|645840|33870	1400.29	2037.32	1.45338	1.37106	0.000346006	0.012685		LINC01170|103724389|49542	186.458	379.172	2.02424	1.74949	0.000702941	0.0218817
	BST1|683|1118	94.7417	203.574	2.1447	1.86537	0.000346914	0.0126882		HYAL3|8372|5322	938.543	1437.87	1.53257	1.41738	0.000716781	0.0221344
	FEM1C|56929|16933	2615.45	3710.24	1.41842	1.34449	0.000351853	0.0128385		ZNF608|57507|29238	1204.11	1933.25	1.60442	1.46572	0.000721197	0.0222264
	CDNF|441549|24913	790.282	1296.82	1.63509	1.5044	0.000358768	0.01306		LOC284241|284241|NA	2061.42	2873.7	1.39394	1.31931	0.000770782	0.0236134
	SMTN|6525|11126	3122.13	2191.5	0.701127	0.741592	0.000365905	0.0132885		PAIP2B|400961|29200	387.13	661.548	1.71681	1.53638	0.000778234	0.0237282
	MYLK|4638|7590	1787.12	2610.06	1.46019	1.37313	0.000369719	0.0133956		SLC2A12|154091|18067	309.76	812.837	2.61608	2.16944	0.00077989	0.0237282
	OR2A1-AS1|101928492|49168	472.672	712.664	1.51228	1.41335	0.000371501	0.0134287		BRCA2|675|1101	3528.98	4488.2	1.27182	1.23075	0.000784034	0.0237839
	CPNE5|57699|2318	220.585	391.455	1.77584	1.60566	0.000373979	0.0134865		TGFA|7039|11765	4610.98	6201.18	1.34533	1.28312	0.00080416	0.0243467
	PHACTR2|9749|20956	3551.16	4697.58	1.32258	1.26709	0.000374842	0.0134865		RBM44|375316|24756	337.837	531.108	1.57234	1.44099	0.000811198	0.024464
	SMYD2|56950|20982	1661.74	2157.08	1.29741	1.25619	0.000376361	0.0135097		NMNAT3|349565|20989	1574.4	2041	1.2964	1.24821	0.000813482	0.0244852
	CFAP221|200373|33720	162.523	333.036	2.05498	1.75625	0.000377957	0.0135356		C8orf86|389649|33774	14.6671	63.5179	4.37586	3.14699	0.000825571	0.0247268
	BAX|581|959	2129.14	1481.35	0.695211	0.737285	0.000381634	0.0135898		LBHD1|79081|28351	3984.36	5308.97	1.33165	1.27106	0.000826306	0.0247268
	MMP14|4323|7160	843.249	1218.69	1.44587	1.36503	0.0003836	0.0135898		NT5M|56953|15769	1375.78	2061.69	1.49561	1.38723	0.00085091	0.025365
	MYDGF|56005|16948	1431.71	1077.98	0.752842	0.785483	0.000383864	0.0135898		SERINC1|57515|13464	1388.33	1768.78	1.27747	1.23214	0.000852849	0.0253739
	PAM|5066|8596	6596.98	9229.41	1.39905	1.32887	0.000382158	0.0135898		SLC36A4|120103|19660	1684.23	2256.84	1.34031	1.27555	0.000868761	0.0257412
	TAF6|6878|11540	1396.42	1029.51	0.737047	0.770258	0.00038069	0.0135898		NOP14-AS1|317648|20205	1678.3	2702.67	1.60987	1.46337	0.000877264	0.0258517
	ANKRD45|339416|24786	100.798	216.839	2.15804	1.86892	0.000395747	0.0139785		ZNF337-AS1|102724826|40759	3326.38	4631.46	1.39163	1.31139	0.000876206	0.0258517
	RIPK4|54101|496	2022.27	2858.58	1.41438	1.34079	0.000401599	0.0141529		ASB2|51676|16012	42.5946	115.67	2.73173	2.17175	0.000881973	0.0259411
	CEACAM22P|388550|38029	65.8687	166.706	2.52664	2.11776	0.000406465	0.0142595		GPR160|26996|23693	596.434	909.4	1.52533	1.40512	0.000903732	0.0263805
	KDSR|2531|4021	2699.82	3482.45	1.29086	1.24867	0.00040603	0.0142595		TSNAX-DISC1|100303453|49177	1690.99	2237.54	1.32357	1.26647	0.000912191	0.0265273
	PHLDA3|23612|8934	569.032	349.057	0.613524	0.667992	0.000412634	0.0144431		MUC1|4582|7508	69.8841	169.888	2.40279	1.97301	0.00091539	0.0265703
	FAM118B|79607|26110	2167.89	1500.07	0.691542	0.737149	0.000414287	0.0144682		ARRDC3-AS1|100129716|44145	2912.78	4210.86	1.4465	1.34292	0.00094039	0.027194
	RUNX1|861|10471	7301.51	10894.7	1.49209	1.39474	0.000415944	0.0144934		TPM4|7171|12013	4034.14	5816.51	1.44097	1.35077	0.000943364	0.0272291
	PPP1R12C|54776|14947	4859.75	3119.92	0.641245	0.699104	0.000418132	0.0145369		SLC35E1|79939|20803	2500.8	3313.44	1.32483	1.2684	0.000953894	0.0274817
	KIF1C|10749|6317	5799.35	4230.77	0.729085	0.76753	0.000420524	0.0145873		LINC00866|100505561|45232	217.475	378.919	1.74476	1.5519	0.000969788	0.0278877
	TNFAIP8L1|126282|28279	1410.6	943.483	0.668163	0.717762	0.000424434	0.01469		LINC00640|283553|44291	1054.86	1538.57	1.45806	1.35678	0.00100021	0.0286775
	DSCAS|101927698|51116	436.752	761.091	1.74181	1.57538	0.000446758	0.0154061		LINC01191|440900|49595	384.354	609.404	1.58741	1.44473	0.00100096	0.0286775
	PADI1|29943|18367	258.05	498.929	1.91895	1.69529	0.000447117	0.0154061		VCL|7414|12665	9512.91	13174.4	1.38476	1.30717	0.00103071	0.0293128
	RNASE4|6038|10047	130.537	260.037	2.00609	1.7579	0.000459165	0.0157652		CALD1|800|1441	3576.55	4538.26	1.26878	1.22582	0.00104478	0.0296582
	UGDH|7358|12525	2182.32	1617.23	0.741455	0.775614	0.000459577	0.0157652		DNM2|1785|2974	10561.9	13022.6	1.23278	1.19753	0.00104917	0.0297285
	CAPS2|84698|16471	2118.65	2954.27	1.39465	1.31516	0.000468398	0.0160221		MB21D2|151963|30438	1290.75	1750.13	1.35757	1.29058	0.00105129	0.0297339
	PRKD2|25865|17293	4930.63	3678.08	0.745617	0.778438	0.000469137	0.0160221		ZNF192P1|651302|18777	253.163	432.657	1.71366	1.52743	0.00105378	0.0297501
	NFKB2|4791|7795	2107.83	3010.4	1.42848	1.35185	0.000482623	0.0164464		PTP4A3|11156|9636	179.39	595.941	3.29501	2.45325	0.00105681	0.0297813
	GNB1L|54584|4397	3217.51	2268.85	0.704118	0.74727	0.000484277	0.0164625		IRS2|8660|6126	1113.98	1617.57	1.45251	1.35055	0.00106493	0.0299012
	NOD2|64127|5331	640.927	1046.25	1.63348	1.49708	0.000485223	0.0164625		RAB9A|9367|9792	945.294	1281.65	1.3534	1.28536	0.00108357	0.0303144
	FLJ31356|403150|NA	2122.72	2989.63	1.40887	1.33799	0.000492212	0.0166631		FBLN2|2199|3601	15.6974	64.9102	4.14157	1.14212	0.00109351	0.0304801
	PPP2R1B|5519|9303	1897.1	1450.19	0.763914	0.794938	0.000496498	0.0167714		PIH1D1|55011|26075	1659.94	2152.62	1.29759	1.24294	0.00109276	0.0304801
	FAM193A|8603|16822	7731.08	5989.27	0.774448	0.80206	0.000497812	0.0167792		LRP1|4035|6692	1992.43	3307.44	1.66067	1.49309	0.00110503	0.0306927
	ARPC5L|81873|23366	4797.86	3875.22	0.807404	0.833074	0.000505986	0.0170176		PYGL|5836|9725	5835.86	7642.66	1.3095	1.25046	0.00111019	0.030781
	NEXN-AS1|374987|31983	5.97729	63.9442	8.69399	1.0675	0.000508339	0.0170597		HRH4|59340|17383	208.441	345.156	1.64559	1.48101	0.00112061	0.0309589
	DNMT3A|1788|2978	3785.97	2897.81	0.765421	0.796515	0.000512935	0.0171767		PACRG|135138|19152	156.9	301.968	1.93615	1.66502	0.0011235	0.0309833
	GPD2|2820|4456	6177.51	7898.38	1.27851	1.23505	0.000516839	0.01727		AOAH|313|548	155.589	264.752	1.66914	1.49949	0.00116492	0.0319548
	LOC105369187|105369187|NA	556.727	1011.39	1.81398	1.61784	0.000521502	0.0173883		TNFAIP3|7128|11896	205.009	360.341	1.768	1.55747	0.00116452	0.0319548
	SLC9C2|284525|28664	63.1465	152.286	2.4127	2.02304	0.000523704	0.0174241		ENPP3|5169|3358	46.2382	135.409	2.80893	2.18624	0.00116765	0.031973
	ZNF33A|7581|13096	2658.82	3473.85	1.3074	1.25828	0.000527196	0.0175027		WASF2|10163|12733	7150.04	8895.89	1.24366	1.20346	0.00117107	0.0320099
	GMDS-AS1|100508120|48993	1059.38	1435.34	1.35755	1.29556	0.000539749	0.0176943		TCP11L2|255394|28627	237.826	679.271	2.85589	2.21046	0.00118011	0.0322002
	KIAA1656|85371|NA	1476.36	2411.53	1.63314	1.49295	0.000535278	0.0176943		MCPH1-AS1|100507530|51655	2978.63	3848.11	1.29266	1.2383	0.00119484	0.0324713
	LOC105370888|105370888|NA	839.908	1168.06	1.3936	1.32193	0.000539788	0.0176943		LOC101929762|101929762|NA	933.913	1429.31	1.52908	1.39134	0.00120788	0.0326699
	MAP3K13|9175|6852	686.198	434.456	0.634025	0.686877	0.000537674	0.0176943		LINC02081|101928710|52930	236.927	428.002	1.80127	1.57884	0.00122333	0.0329725
	RRAGD|58528|19903	631.94	1004.25	1.587	1.46125	0.000537906	0.0176943		LOC339862|339862|NA	3937.43	4816.75	1.22373	1.18997	0.00122249	0.0329725
	UFSP2|55325|25640	731.117	1092.41	1.49226	1.38568	0.00053983	0.0176943		MOGAT1|116255|18210	132.621	278.355	2.08575	1.75241	0.00123016	0.0330987
	DHRS11|79154|28639	1357.52	978.197	0.719504	0.757728	0.000545901	0.0178555		KLRA1P|10748|6372	437.636	692.413	1.58846	1.43808	0.00123839	0.0332158
	MICAL2|9645|24693	1993.33	2928.32	1.46793	1.37502	0.00055195	0.0180152		LMBRD2|92255|25287	1104.43	1580.83	1.43465	1.33709	0.00125252	0.0334865
	LUCAT1|100505994|48498	118.684	311.098	2.59813	2.13972	0.000553196	0.0180179		PLEKHG2|64857|29515	719.84	1033.88	1.43439	1.33814	0.00125323	0.0334865
	SH3BP4|23677|10826	4803.44	6121.7	1.27423	1.229	0.000560914	0.0182309		MALL|7851|6818	10365.8	13564.2	1.30824	1.25117	0.00126809	0.0336513
	PLAUR|5329|9053	1684.87	2766.44	1.64035	1.4973	0.000567068	0.0183923		MSANTD3|91283|23370	511.893	787.41	1.5365	1.39943	0.00126168	0.0336513
	SOD1|6647|11179	2405.33	1672.22	0.693984	0.73751	0.000574141	0.0185827		PNRC1|10957|17278	3077.07	4602.89	1.49631	1.38392	0.00126559	0.0336513
	SEC61G|23480|18277	817.606	1292.1	1.58181	1.45391	0.000579225	0.0187081		GPR146|115330|21718	23.9002	98.6642	3.93493	2.78724	0.0012711	0.0336733
	BAG3|9531|939	5779.78	3476.45	0.601084	0.662286	0.000592475	0.0190565		UBASH3A|53347|12462	36.3563	130.035	3.57468	2.57797	0.00128334	0.0339395
	PTCH2|8643|9586	1269.71	920.862	0.724869	0.761802	0.000592394	0.0190565		HOXA3|3200|5104	2199.25	3383.66	1.53671	1.40158	0.00128959	0.0339972
	ESR2|2100|3468	1215.45	1639.44	1.34721	1.28434	0.000613171	0.0196813		METTL15|196074|26606	15189.2	18296	1.20452	1.17627	0.00129882	0.0341156
	FAM160A1|729830|34237	2540.78	3641.68	1.43252	1.34648	0.000614961	0.0196978		NAB2|4665|7627	854.324	1260.73	1.47508	1.35625	0.00130957	0.0342976
	PDCD4|27250|8763	958.792	1630.07	1.70169	1.53518	0.000618793	0.0197797		TARBP1|6894|11568	3707.37	4772.95	1.28732	1.23699	0.00131019	0.0342976
	HELB|92797|17196	940.186	1291.33	1.37399	1.30671	0.000622387	0.0198535		TBX19|9095|11596	529.729	757.697	1.43372	1.33478	0.0013169	0.0344151
	CAST|831|1515	1202.48	1611.2	1.33871	1.27841	0.000626447	0.0199419		THAP9|79725|23192	599.887	886.15	1.47885	1.36514	0.00131912	0.0344151
	LOC100505782|100505782|NA	162.23	330.852	2.04444	1.76894	0.000634125	0.0201449		LINC00842|643650|44989	373.667	655.324	1.74905	1.54374	0.00133476	0.0346477
	LOC100130691|100130691|NA	3685.78	4739.81	1.28577	1.23762	0.000638659	0.0202328		EMP1|2012|3333	1849.42	2997.53	1.61917	1.45879	0.00134153	0.0347518
	RNF217|154214|21487	3597.23	4444.91	1.23599	1.20329	0.000639507	0.0202328		GJB3|2707|4285	276.168	499.588	1.80709	1.57607	0.00134334	0.0347518
	PAX5|5079|8619	129.883	265.125	2.00045	1.73935	0.000643576	0.0203199		PPP4R4|57718|23788	1324.58	1773.04	1.33943	1.27147	0.0013468	0.0347518
	CSRNP1|64651|14300	889.328	1416.27	1.59391	1.46009	0.000653786	0.0206003		TBC1D8B|54885|24715	638.268	945.954	1.48532	1.3692	0.00134775	0.0347518
	PPP1R13L|10848|18838	4848.1	6696.56	1.38095	1.30315	0.000655279	0.0206053		FANK1|92565|23527	2121.07	2777.89	1.31082	1.25152	0.00140188	0.0357809
	PRKCSH|5589|9411	3136.6	2349.89	0.748401	0.782711	0.000659816	0.0207059		LOC101928414|101928414|NA	1593.84	2091.08	1.3118	1.25131	0.00140139	0.0357809
	GDPGP1|390637|34360	608.533	1019.18	1.67849	1.51662	0.000696677	0.0217743		LOC728730|728730|NA	2611.19	3194.5	1.22388	1.19046	0.00140385	0.0357809
	NDRG3|57446|14462	3487.18	2439.79	0.699429	0.74128	0.000695529	0.0217743		EFHD2|79180|28670	2427.5	3451.2	1.42163	1.32299	0.00142039	0.0360835
	MYH3|4621|7573	555.014	884.497	1.59188	1.45855	0.000700629	0.0218537		LINC01132|100506810|49444	21.3227	84.0748	3.78268	2.67024	0.00144338	0.0363497
	LINC01170|103724389|49542	186.458	379.172	2.02424	1.74949	0.000702941	0.0218817		MAP1LC3B2|643246|34390	103.949	389.021	3.77118	2.62351	0.00144352	0.0363497
	SLC25A20|788|1421	668.717	414.663	0.619888	0.678918	0.00070884	0.022021		R3HCC1L|27291|23512	4911.24	6003.32	1.22296	1.18697	0.00143722	0.0363497
	CARD9|64170|16391	523.422	274.906	0.51684	0.594838	0.000711601	0.0220625		TRPC1|7220|12333	1423.77	1842.25	1.29254	1.23868	0.00144497	0.0363497
	ZDHHC11|79844|19158	781.134	529.481	0.677756	0.727017	0.000714895	0.0221203		LOC729970|729970|NA	178.758	314.461	1.75934	1.54135	0.00149302	0.0374367
	HYAL3|8372|5322	938.543	1437.87	1.53257	1.41738	0.000716781	0.0221344		PSD3|23362|19093	14850.9	18253	1.22871	1.19053	0.00155764	0.0388056
	ZNF608|57507|29238	1204.11	1933.25	1.60442	1.46572	0.000721197	0.0222264		DICER1-AS1|400242|43017	811.065	1087.69	1.34002	1.2704	0.00156538	0.0389356
	AKIRIN1|79647|25744	3064.43	2251.75	0.73464	0.772658	0.000753545	0.0231771		MYL12A|10627|16701	430.307	677.929	1.57478	1.42179	0.00157977	0.0391677
	CCDC30|728621|26103	371.514	209.946	0.568249	0.636283	0.000769789	0.0236134		C1R|715|1246	46.0737	107.641	2.38923	1.90853	0.00158631	0.0392668
	LOC284241|284241|NA	2061.42	2873.7	1.39394	1.31931	0.000770782	0.0236134		BIRC3|330|591	191.482	354.394	1.8521	1.59271	0.00160077	0.0393136
	DVL1|1855|3084	5234.44	4086.33	0.780276	0.806982	0.000778672	0.0237282		NINL|22981|29163	4773.77	6147.95	1.2875	1.23347	0.0015983	0.0393136
	PAIP2B|400961|29200	387.13	661.548	1.71681	1.53638	0.000778234	0.0237282		TBCEL|219899|28115	3053.45	3780.88	1.23922	1.2004	0.00160279	0.0393136
	PLOD3|8985|9083	1663.19	1230.46	0.739416	0.776813	0.000780666	0.0237282		ARHGEF26-AS1|100507524|41048	425.975	661.539	1.55322	1.41054	0.001607	0.0393385
	SLC2A12|154091|18067	309.76	812.837	2.61608	2.16944	0.00077989	0.0237282		LOC101927762|101927762|NA	277.649	445.565	1.60376	1.43808	0.00162366	0.0395585
	BRCA2|675|1101	3528.98	4488.2	1.27182	1.23075	0.000784034	0.0237839		PIWIL2|55124|17644	314.723	513.14	1.59937	1.43841	0.00163424	0.0397536
	TGFA|7039|11765	4610.98	6201.18	1.34533	1.28312	0.00080416	0.0243467		BCL11B|64919|13222	577.528	865.383	1.49897	1.37249	0.00164681	0.0399966
	FKBP4|2288|3720	3804.57	2594.39	0.680638	0.73306	0.000807604	0.0244032		AMPD3|272|470	1421.62	1895.45	1.33196	1.26407	0.00165807	0.0400506
	RBM44|375316|24756	337.837	531.108	1.57234	1.44099	0.000811198	0.024464		ALOXE3|59344|13743	215.896	368.25	1.70974	1.47605	0.00169316	0.0406754
	NMNAT3|349565|20989	1574.4	2041	1.2964	1.24821	0.000813482	0.0244852		LINC01128|643837|49377	1798.21	2430.99	1.35173	1.27748	0.00170847	0.0407897
	DTX2P1-UPK3BP1-PMS2P11|441263|42360	2599.3	1997.98	0.768363	0.79969	0.000822438	0.0247067		PRKAG1|5571|9385	3138.85	4025.47	1.2824	1.22511	0.00170454	0.0407897
	C8orf86|389649|33774	14.6671	63.5179	4.37586	3.14699	0.000825571	0.0247268		PTPRN|5798|9676	109.399	204.668	1.86928	1.60917	0.00170692	0.0407897
	LBHD1|79081|28351	3984.36	5308.97	1.33165	1.27106	0.000826306	0.0247268		TNFRSF10D|8793|11907	3956.19	5401.49	1.36523	1.28177	0.00171251	0.0408231
	SHMT2|6472|10852	1051.64	707.839	0.671963	0.723098	0.000843212	0.025184		GPRC5A|9052|9836	8622.12	17061.9	1.97864	1.6638	0.00173289	0.0412169
	NT5M|56953|15769	1375.78	2061.69	1.49561	1.38723	0.00085091	0.025365		LRGUK|136332|21964	874.579	1203.93	1.37916	1.29236	0.00173436	0.0412169
	SERINC1|57515|13464	1388.33	1768.78	1.27747	1.23214	0.000852849	0.0253739		KDR|3791|6307	33.7937	108.372	3.37607	2.3905	0.00175607	0.041669
	TMEM79|84283|28196	576.138	310.663	0.533478	0.6107	0.000861248	0.0255746		LINC00707|100507127|44691	19.2009	66.792	3.47188	2.48564	0.00176063	0.0417133
	NR2F6|2063|7977	5398.67	4180.37	0.774254	0.805608	0.000870188	0.0257412		JAM2|58494|14686	55.4781	140.079	2.55645	1.98789	0.00177512	0.0419445
	SLC36A4|120103|19660	1684.23	2256.84	1.34031	1.27555	0.000868761	0.0257412		KCNMB4|27345|6289	590.142	846.268	1.4343	1.34999	0.00177582	0.0419445
	NOP14-AS1|317648|20205	1678.3	2702.67	1.60987	1.46337	0.000877264	0.0258517		PPP2R5B|5526|9310	219.216	379.906	1.73722	1.5168	0.00181173	0.0425977
	ZNF337-AS1|102724826|40759	3326.38	4631.46	1.39163	1.31139	0.000876206	0.0258517		KLHL3|26249|6354	46.0728	123.645	2.629	2.02331	0.0018163	0.0426403
	ASB2|51676|16012	42.5946	115.67	2.73173	2.17175	0.000881973	0.0259411		ZBTB1|22890|20259	1916.86	2527.48	1.31894	1.25209	0.00182455	0.0427044
	GIT2|9815|4273	2028.32	1498.42	0.738386	0.77711	0.000898883	0.0263805		PLP2|5355|9087	476.028	690.922	1.45271	1.34023	0.00183883	0.042961
	GPR160|26996|23693	596.434	909.4	1.52533	1.40512	0.000903732	0.0263805		TTC30A|92104|25853	113.212	232.122	2.06088	1.70655	0.00184107	0.042961
	MMP15|4324|7161	3379.06	2582.77	0.763977	0.79967	0.000901734	0.0263805		KRT15|3866|6421	38.1731	95.8215	2.38817	1.89986	0.00185584	0.0431258
	REXO1|57455|24616	7640.13	5842.55	0.764106	0.797074	0.000902266	0.0263805		LRRC39|127495|28228	241.951	390.338	1.60998	1.43863	0.00185649	0.0431258
	CACYBP|27101|30423	2410.7	1487.11	0.616069	0.679923	0.000910602	0.0265273		CRABP2|1382|2339	852.692	1261.16	1.48019	1.35673	0.00185985	0.0431391
	TSNAX-DISC1|100303453|49177	1690.99	2237.54	1.32357	1.26647	0.000912191	0.0265273		LOC105378853|105378853|NA	619.454	884.538	1.42457	1.32157	0.00187115	0.0431558
	MUC1|4582|7508	69.8841	169.888	2.40279	1.97301	0.00091539	0.0265703		PLEKHH1|57475|17733	2737.62	3558.46	1.29999	1.24241	0.00186837	0.0431558
	SEC61A1|29927|18276	4193.31	3220.05	0.767496	0.800812	0.000936067	0.0271196		ZNF250|58500|13044	2908.28	3595.16	1.23623	1.19883	0.00187173	0.0431558
	ARRDC3-AS1|100129716|44145	2912.78	4210.86	1.4465	1.34292	0.00094039	0.027194		SBF2-AS1|283104|27438	1529.95	2379.75	1.55485	1.40582	0.0018823	0.0433349
	TPM4|7171|12013	4034.14	5816.51	1.44097	1.35077	0.000943364	0.0272291		LINC01298|619344|32292	38.9384	117.489	2.98115	2.19566	0.00190375	0.0437635
	SLC35E1|79939|20803	2500.8	3313.44	1.32483	1.2684	0.000953894	0.0274817		BDNF-AS|497258|20608	2398.83	3143.09	1.30881	1.23972	0.00191301	0.0439112
	LINC00866|100505561|45232	217.475	378.919	1.74476	1.5519	0.000969788	0.0278877		BCL10|8915|989	1140.16	1543.21	1.35829	1.27997	0.00192405	0.0440339
	LINC00640|283553|44291	1054.86	1538.57	1.45806	1.35678	0.00100021	0.0286775		FLJ31104|441072|NA	570.99	833.158	1.45442	1.3391	0.00194019	0.0442072
	LINC01191|440900|49595	384.354	609.404	1.58741	1.44473	0.00100096	0.0286775		STAG2|10735|11355	5485.95	6587.54	1.20068	1.17245	0.00196866	0.0447241
	PPP2R5D|5528|9312	1563.66	1159.78	0.741236	0.78025	0.00101132	0.0289206		LOC101928403|101928403|NA	165.325	273.457	1.66384	1.4696	0.00197631	0.0448321
	OXTR|5021|8529	322.851	170.881	0.521166	0.603589	0.00101329	0.0289237		SERGEF|26297|17499	5003.5	6107.31	1.22067	1.18157	0.00202274	0.0455515
	DNAAF2|55172|20188	3479.91	2714.72	0.78014	0.811542	0.00102045	0.0290744		AASS|10157|17366	676.181	981.829	1.45693	1.3399	0.00207086	0.0457436
	VCL|7414|12665	9512.91	13174.4	1.38476	1.30717	0.00103071	0.0293128		CABIN1|23523|24187	9546.52	11657.6	1.22102	1.18595	0.00204288	0.0457436
	CALD1|800|1441	3576.55	4538.26	1.26878	1.22582	0.00104478	0.0296582		CAV1|857|1527	6878.37	12919.4	1.87831	1.59499	0.0020886	0.0457436
	DNM2|1785|2974	10561.9	13022.6	1.23278	1.19753	0.00104917	0.0297285		CECR5-AS1|100130717|1842	935.448	1350.28	1.44085	1.3293	0.00207436	0.0457436
	MB21D2|151963|30438	1290.75	1750.13	1.35757	1.29058	0.00105129	0.0297339		HNF1B|6928|11630	1192.69	1648.58	1.38364	1.29347	0.00206184	0.0457436
	ZNF192P1|651302|18777	253.163	432.657	1.71366	1.52743	0.00105378	0.0297501		LOC101928885|101928885|NA	46.2002	141.525	3.08444	2.21567	0.00207896	0.0457436
	PTP4A3|11156|9636	179.39	595.941	3.29501	2.45325	0.00105681	0.0297813		MRVI1-AS1|100129827|43434	581.39	844.484	1.44987	1.34011	0.00206031	0.0457436
	RCN2|5955|9935	1581.87	1152.54	0.727971	0.771286	0.00106209	0.0298757		MYO1G|64005|13880	476.104	725.819	1.52387	1.38	0.00209041	0.0457436
	IRS2|8660|6126	1113.98	1617.57	1.45251	1.35055	0.00106493	0.0299012		PNPLA8|50640|28900	1440.26	2296.24	1.59292	1.42526	0.00208605	0.0457436
	ZNF454|285676|21200	177.225	73.2197	0.410706	0.506035	0.00107352	0.0300879		FLJ37035|399821|NA	948.454	1366.2	1.44087	1.32813	0.00211008	0.0460652
	RAB9A|9367|9792	945.294	1281.65	1.3534	1.28536	0.00108357	0.0303144		MYBPC1|4604|7549	52.345	176.03	3.3664	2.33618	0.00211106	0.0460652
	FBLN2|2199|3601	15.6974	64.9102	4.14157	1.14212	0.00109351	0.0304801		GPR137B|7107|11862	1240.8	1655.09	1.33345	1.26128	0.00211799	0.0460865
	PIH1D1|55011|26075	1659.94	2152.62	1.29759	1.24294	0.00109276	0.0304801		PIWIL4|143689|18444	116.912	244.065	2.06811	1.74596	0.00211601	0.0460865
	PPM1F|9647|19388	4392.21	3412.49	0.776697	0.80584	0.0010954	0.0304801		CAMK1D|57118|19341	3277.6	3987.71	1.21702	1.17701	0.00212665	0.046141
	LRP1|4035|6692	1992.43	3307.44	1.66067	1.49309	0.00110503	0.0306927		TMEM189-UBE2V1|387522|33521	2592.92	3606.98	1.391	1.29976	0.00213297	0.046141
	PYGL|5836|9725	5835.86	7642.66	1.3095	1.25046	0.00111019	0.030781		PGM1|5236|8905	1447.31	2024.11	1.39766	1.30136	0.00215478	0.0464945
	HRH4|59340|17383	208.441	345.156	1.64559	1.48101	0.00112061	0.0309589		HOXA5|3202|5106	217.069	373.676	1.72064	1.49542	0.00217675	0.0469032
	SLC35B2|347734|16872	1026.16	714.277	0.693036	0.743301	0.00111974	0.0309589		RNF122|79845|21147	448.961	701.64	1.56473	1.40665	0.00218415	0.0469972
	PACRG|135138|19152	156.9	301.968	1.93615	1.66502	0.0011235	0.0309833		C2orf48|348738|26322	7448.4	9811.97	1.31734	1.24653	0.0021916	0.0470053
	AOAH|313|548	155.589	264.752	1.66914	1.49949	0.00116492	0.0319548		EMX2OS|196047|18511	115.069	246.027	2.07121	1.69657	0.00220883	0.0470053
	MROH6|642475|27814	1708.08	1256.01	0.73545	0.777496	0.00116468	0.0319548		LINC01792|100507140|52582	58.5884	141.744	2.3979	1.87172	0.00220529	0.0470053
	TNFAIP3|7128|11896	205.009	360.341	1.768	1.55747	0.00116452	0.0319548		MET|4233|7029	20122.3	25913	1.28773	1.23337	0.00220546	0.0470053
	ENPP3|5169|3358	46.2382	135.409	2.80893	2.18624	0.00116765	0.031973		CAV2|858|1528	2043.01	3230.17	1.58062	1.41358	0.00221819	0.047075
	WASF2|10163|12733	7150.04	8895.89	1.24366	1.20346	0.00117107	0.0320099		LINC01397|104355139|50677	348.425	541.064	1.54497	1.39402	0.00221696	0.047075
	TCP11L2|255394|28627	237.826	679.271	2.85589	2.21046	0.00118011	0.0322002		ZBTB25|7597|13112	5304.21	7178.54	1.35351	1.26952	0.00224251	0.0473701
	C19orf44|84167|26141	1484.04	1087.28	0.731789	0.778988	0.00118977	0.0324064		BCL3|602|998	1414.04	2160.61	1.52993	1.37808	0.00228378	0.0480712
	C12orf75|387882|35164	1164.7	809.236	0.694252	0.745255	0.00119634	0.0324713		LINC00970|101978719|48730	12.9977	48.6229	4.10349	1.09428	0.0023228	0.04876
	MCPH1-AS1|100507530|51655	2978.63	3848.11	1.29266	1.2383	0.00119484	0.0324713		TNXB|7148|11976	1196.42	1670.13	1.39495	1.29909	0.00233353	0.0489187
	TMEM120A|83862|21697	360.961	229.852	0.635949	0.699652	0.00120329	0.0326027		ALMS1|7840|428	6515.02	7905.78	1.21348	1.17872	0.00236265	0.0494623
	LOC101929762|101929762|NA	933.913	1429.31	1.52908	1.39134	0.00120788	0.0326699		USP53|54532|29255	4032.84	5155.89	1.27971	1.22158	0.00240122	0.0499989
	LINC02081|101928710|52930	236.927	428.002	1.80127	1.57884	0.00122333	0.0329725		HES1|3280|5192	484.543	808.71	1.67207	1.46404	0.00240525	0.0500156
	LOC339862|339862|NA	3937.43	4816.75	1.22373	1.18997	0.00122249	0.0329725		PPP1R1C|151242|14940	2271.7	3301.99	1.45248	1.33598	0.0024147	0.0500361
	MOGAT1|116255|18210	132.621	278.355	2.08575	1.75241	0.00123016	0.0330987		ADAMTS13|11093|1366	991.393	1332.75	1.3462	1.26557	0.00245844	0.0506451
	KLRA1P|10748|6372	437.636	692.413	1.58846	1.43808	0.00123839	0.0332158		H6PD|9563|4795	1197.31	1872.47	1.5605	1.39561	0.00245665	0.0506451
	TYW1B|441250|33908	5550.8	4142.9	0.746069	0.786388	0.0012388	0.0332158		LOC105373805|105373805|NA	296.965	466.991	1.56147	1.39699	0.00249105	0.0511171
	LMBRD2|92255|25287	1104.43	1580.83	1.43465	1.33709	0.00125252	0.0334865		PINK1|65018|14581	607.294	965.005	1.59595	1.41728	0.00249126	0.0511171
	PLEKHG2|64857|29515	719.84	1033.88	1.43439	1.33814	0.00125323	0.0334865		TRPM2-AS|101928607|50758	249.629	432.175	1.73287	1.49482	0.00253656	0.051909
	ANAPC2|29882|19989	3037.54	2324.41	0.764466	0.801125	0.00126665	0.0336513		FAM95C|100289137|45272	238.968	374.539	1.56558	1.40037	0.00255365	0.0520547
	MALL|7851|6818	10365.8	13564.2	1.30824	1.25117	0.00126809	0.0336513		LINC00880|339894|27948	1747.67	2607.08	1.49153	1.35487	0.00255973	0.0521074
	MSANTD3|91283|23370	511.893	787.41	1.5365	1.39943	0.00126168	0.0336513		MACC1|346389|30215	1246.89	1822.15	1.46222	1.32654	0.00257058	0.0522595
	PNRC1|10957|17278	3077.07	4602.89	1.49631	1.38392	0.00126559	0.0336513		ANKRD12|23253|29135	5194.33	6553.41	1.26239	1.20931	0.00259198	0.0524224
	GPR146|115330|21718	23.9002	98.6642	3.93493	2.78724	0.0012711	0.0336733		NCRNA00250|552853|NA	30.88	92.626	3.0327	2.14923	0.00258982	0.0524224
	UBASH3A|53347|12462	36.3563	130.035	3.57468	2.57797	0.00128334	0.0339395		RHPN2|85415|19974	6239.07	7787.75	1.24753	1.19971	0.00259327	0.0524224
	HOXA3|3200|5104	2199.25	3383.66	1.53671	1.40158	0.00128959	0.0339972		ZNF32-AS3|414201|23583	179.098	331.949	1.84828	1.55804	0.00259554	0.0524224
	NUDC|10726|8045	6686.48	4565.05	0.682367	0.736107	0.00128992	0.0339972		GJB4|127534|4286	68.2064	166.053	2.48032	1.87896	0.00261032	0.052524
	METTL15|196074|26606	15189.2	18296	1.20452	1.17627	0.00129882	0.0341156		LOC100129055|100129055|NA	204.612	378.36	1.85608	1.55965	0.00260853	0.052524
	SHF|90525|25116	2298.38	1402.23	0.60896	0.678753	0.00129817	0.0341156		RAB40C|57799|18285	1268.43	1747.71	1.37767	1.28614	0.00261075	0.052524
	NAB2|4665|7627	854.324	1260.73	1.47508	1.35625	0.00130957	0.0342976		MTNR1A|4543|7463	166.331	301.399	1.81502	1.54085	0.00263456	0.052797
	TARBP1|6894|11568	3707.37	4772.95	1.28732	1.23699	0.00131019	0.0342976		FRRS1|391059|27622	2100.52	2886.73	1.37494	1.28305	0.00263847	0.0528069
	TBX19|9095|11596	529.729	757.697	1.43372	1.33478	0.0013169	0.0344151		PTPRB|5787|9665	45.9659	128.99	2.69476	2.00025	0.00266091	0.0530502
	THAP9|79725|23192	599.887	886.15	1.47885	1.36514	0.00131912	0.0344151		KANTR|102723508|49510	987.724	1314.85	1.32984	1.25923	0.00269905	0.0535379
	SSR2|6746|11324	1593.47	1223.1	0.766896	0.802157	0.00132584	0.0345322		UNC5CL|222643|21203	676.33	1021.35	1.51136	1.35926	0.00270817	0.0536467
	ZBTB48|3104|4930	1952.83	1440.02	0.736686	0.779158	0.00133115	0.034612		MEF2C|4208|6996	2069.41	3190.75	1.54122	1.38297	0.00271462	0.0536983
	LINC00842|643650|44989	373.667	655.324	1.74905	1.54374	0.00133476	0.0346477		TMEM243|79161|21707	2709.7	3281.39	1.21091	1.17688	0.00272187	0.0537118
	EMP1|2012|3333	1849.42	2997.53	1.61917	1.45879	0.00134153	0.0347518		MANBA|4126|6831	3774.36	4698.94	1.24616	1.19885	0.00276661	0.0544557
	GJB3|2707|4285	276.168	499.588	1.80709	1.57607	0.00134334	0.0347518		BFSP1|631|1040	2214.87	3075.2	1.38719	1.28851	0.00278637	0.0547751
	PPP4R4|57718|23788	1324.58	1773.04	1.33943	1.27147	0.0013468	0.0347518		SMC5-AS1|100507299|48718	454.239	637.969	1.39645	1.2956	0.00279048	0.0547862
	TBC1D8B|54885|24715	638.268	945.954	1.48532	1.3692	0.00134775	0.0347518		CAMTA1|23261|18806	3422.39	4207.03	1.22877	1.18791	0.00281297	0.0550983
	SGMS1|259230|29799	9846.82	7821.9	0.79439	0.822815	0.00136185	0.0350569		POLI|11201|9182	1522.41	2029.32	1.33354	1.25649	0.00282521	0.0551183
	ABCD4|5826|68	2012.94	1496.26	0.742901	0.784216	0.00136712	0.035134		CAPN13|92291|16663	466.126	814.346	1.75368	1.50097	0.00283292	0.0551991
	PPP1R26-AS1|100506599|48717	1600.2	1210.73	0.756019	0.795652	0.00138083	0.0354277		ATXN1|6310|10548	8333.35	11359.9	1.36286	1.276	0.00284268	0.0553197
	RRP7BP|91695|30454	2433.4	1696.8	0.696509	0.748595	0.0013882	0.0355578		C3orf20|84077|25320	1322.39	1797.09	1.35941	1.27551	0.00285467	0.0553706
	FANK1|92565|23527	2121.07	2777.89	1.31082	1.25152	0.00140188	0.0357809		UBL7-AS1|440288|48614	735.829	1022.02	1.38997	1.29062	0.00285305	0.0553706
	LOC101928414|101928414|NA	1593.84	2091.08	1.3118	1.25131	0.00140139	0.0357809		FAM86FP|653113|42357	738.425	1202.19	1.62733	1.4267	0.00289687	0.0560219
	LOC728730|728730|NA	2611.19	3194.5	1.22388	1.19046	0.00140385	0.0357809		ART1|417|723	35.0601	108.303	2.73129	1.98052	0.00291169	0.0562381
	LMAN2|10960|16986	2103.54	1649.42	0.783892	0.815204	0.00141665	0.0360476		MYO1A|4640|7595	140.026	273.508	1.96729	1.61022	0.00292437	0.0563424
	EFHD2|79180|28670	2427.5	3451.2	1.42163	1.32299	0.00142039	0.0360835		RORA-AS1|101928784|51410	1490.74	1910.77	1.28081	1.22247	0.00298063	0.0572127
	CLU|1191|2095	389.708	230.663	0.589929	0.666728	0.0014328	0.0363391		NEURL1|9148|7761	155.251	259.659	1.67976	1.45631	0.00302095	0.0576291
	CEP89|84902|25907	3160.56	2457.95	0.777499	0.81095	0.00143935	0.0363497		SLC45A3|85414|8642	1690.16	2185.29	1.29239	1.22952	0.00301715	0.0576291
	LINC01132|100506810|49444	21.3227	84.0748	3.78268	2.67024	0.00144338	0.0363497		ZBTB20|26137|13503	31880	40969.1	1.28503	1.22716	0.00302758	0.0576409
	MAP1LC3B2|643246|34390	103.949	389.021	3.77118	2.62351	0.00144352	0.0363497		RELL1|768211|27379	2430.42	2950.39	1.21409	1.17757	0.00305501	0.0578508
	R3HCC1L|27291|23512	4911.24	6003.32	1.22296	1.18697	0.00143722	0.0363497		RSPH1|89765|12371	168.288	286.542	1.70225	1.46761	0.00305276	0.0578508
	TRPC1|7220|12333	1423.77	1842.25	1.29254	1.23868	0.00144497	0.0363497		LOC102723831|102723831|NA	93.0272	198.438	2.14024	1.6891	0.00306098	0.0578929
	CLEC16A|23274|29013	5984.84	4752.43	0.79394	0.823144	0.00147299	0.0369946		LAMB3|3914|6490	522.163	919.426	1.754	1.51331	0.00307008	0.0579941
	LOC729970|729970|NA	178.758	314.461	1.75934	1.54135	0.00149302	0.0374367		ANKRD33B|651746|35240	3375.94	4870.31	1.44199	1.32261	0.00309783	0.0583758
	DEF8|54849|25969	3270.27	2594.57	0.793044	0.824152	0.0015204	0.0380067		WDR45B|56270|25072	6657.51	8850.39	1.32932	1.25264	0.00312619	0.0588385
	ETHE1|23474|23287	3592.29	2685.84	0.747158	0.787229	0.00152066	0.0380067		CD99L2|83692|18237	2462.01	3126.39	1.26869	1.20872	0.00314125	0.0590502
	MAMLD1|10046|2568	850.599	590.463	0.69124	0.745958	0.00153894	0.0384014		SEMA4G|57715|10735	897.174	1273.43	1.41785	1.30612	0.00314546	0.0590575
	PSD3|23362|19093	14850.9	18253	1.22871	1.19053	0.00155764	0.0388056		ZSWIM4|65249|25704	1491.94	2330.79	1.56077	1.38752	0.00317071	0.0594594
	DICER1-AS1|400242|43017	811.065	1087.69	1.34002	1.2704	0.00156538	0.0389356		MPZL2|10205|3496	241.736	395.238	1.64729	1.42683	0.00318209	0.0595286
	MYL12A|10627|16701	430.307	677.929	1.57478	1.42179	0.00157977	0.0391677		ZNF623|9831|29084	980.426	1351.24	1.37877	1.28554	0.00317827	0.0595286
	PPIB|5479|9255	2199.38	1672.83	0.759944	0.798764	0.00157956	0.0391677		NBR1|4077|6746	1968.57	2704.14	1.37234	1.27706	0.00318852	0.0595353
	C1R|715|1246	46.0737	107.641	2.38923	1.90853	0.00158631	0.0392668		CD200R1|131450|24235	21.3217	66.5424	3.07298	2.12954	0.00324689	0.0601682
	ADAMTSL5|339366|27912	1427.2	1060.06	0.740847	0.78397	0.00160345	0.0393136		HGD|3081|4892	306.069	467.628	1.52724	1.3683	0.00324754	0.0601682
	BIRC3|330|591	191.482	354.394	1.8521	1.59271	0.00160077	0.0393136		ZNF704|619279|32291	7361.71	8850.76	1.20144	1.16995	0.00325128	0.0601682
	H2AFX|3014|4739	3041.96	2315.21	0.760175	0.797995	0.00159349	0.0393136		DZIP3|9666|30938	1976.35	2478.21	1.25427	1.20388	0.0032689	0.060422
	NINL|22981|29163	4773.77	6147.95	1.2875	1.23347	0.0015983	0.0393136		TET2|54790|25941	3355.69	4113.63	1.22686	1.18594	0.00339557	0.0623165
	TBCEL|219899|28115	3053.45	3780.88	1.23922	1.2004	0.00160279	0.0393136		LOC100506124|100506124|NA	792.865	1068.27	1.34754	1.26226	0.00343089	0.0627757
	TXN2|25828|17772	1688.87	1289.28	0.763055	0.800728	0.00160217	0.0393136		CLDND1|56650|1322	3121.22	3814.34	1.22291	1.1746	0.0034444	0.0629141
	ARHGEF26-AS1|100507524|41048	425.975	661.539	1.55322	1.41054	0.001607	0.0393385		TMEM164|84187|26217	2701.9	3285.11	1.21732	1.17811	0.00345564	0.063045
	NECAP2|55707|25528	1549.7	1190.84	0.767783	0.803924	0.00161704	0.0395217		SLC12A6|9990|10914	1823.94	2315	1.27044	1.21085	0.0034663	0.0631651
	USP4|7375|12627	2318.07	1769.89	0.762768	0.800056	0.00162029	0.0395386		FAM69A|388650|32213	1474.15	1864.48	1.2657	1.20935	0.0034941	0.063522
	LOC101927762|101927762|NA	277.649	445.565	1.60376	1.43808	0.00162366	0.0395585		ARHGEF28|64283|30322	805.573	1076.58	1.3395	1.25568	0.00354556	0.0641559
	PIWIL2|55124|17644	314.723	513.14	1.59937	1.43841	0.00163424	0.0397536		CACNG8|59283|13628	883.12	1314.6	1.49032	1.34118	0.00354516	0.0641559
	BCL11B|64919|13222	577.528	865.383	1.49897	1.37249	0.00164681	0.0399966		SNAPC3|6619|11136	2354.39	3011.85	1.27875	1.21846	0.0035753	0.06446
	AMPD3|272|470	1421.62	1895.45	1.33196	1.26407	0.00165807	0.0400506		BIK|638|1051	2616.19	3596.89	1.3747	1.27748	0.00359878	0.0646652
	CRK|1398|2362	8931.82	7057	0.789916	0.832863	0.00165939	0.0400506		CDKL2|8999|1782	207.106	346.85	1.65857	1.45666	0.00364419	0.0654052
	PDP2|57546|30263	925.269	654.325	0.707254	0.758696	0.00165287	0.0400506		LOC101929574|101929574|NA	152.001	279.318	1.83852	1.52245	0.00365667	0.0655019
	TPD52L2|7165|12007	6892.71	5044.15	0.731372	0.782255	0.001657	0.0400506		LRRC56|115399|25430	952.142	1415.81	1.48822	1.3412	0.00365805	0.0655019
	DGKQ|1609|2856	1911.28	1407.23	0.735934	0.780183	0.00166681	0.0401671		SLC2A11|66035|14239	1170.31	1519.62	1.29697	1.22637	0.00372238	0.0662787
	BMP4|652|1071	5062.17	3951.53	0.780668	0.812384	0.00167102	0.0402057		SLC44A4|80736|13941	139.149	238.317	1.71058	1.45932	0.0037264	0.0662787
	ALOXE3|59344|13743	215.896	368.25	1.70974	1.47605	0.00169316	0.0406754		LOC100506023|100506023|NA	1897.85	2531.21	1.33398	1.25236	0.00373935	0.0663435
	AKAP5|9495|375	657.684	437.136	0.662873	0.72472	0.00170251	0.0407897		RAB11FIP5|26056|24845	2047.69	2616.47	1.27742	1.21779	0.00374868	0.0664328
	LINC01128|643837|49377	1798.21	2430.99	1.35173	1.27748	0.00170847	0.0407897		FTCDNL1|348751|48661	666.637	965.911	1.44518	1.31165	0.00376697	0.0666044
	PRKAG1|5571|9385	3138.85	4025.47	1.2824	1.22511	0.00170454	0.0407897		CRYBB3|1417|2400	409.854	624.745	1.52242	1.35809	0.00377959	0.0667492
	PTPRN|5798|9676	109.399	204.668	1.86928	1.60917	0.00170692	0.0407897		ADCY5|111|236	228.358	418.998	1.85021	1.52825	0.00382399	0.0669999
	TNFRSF10D|8793|11907	3956.19	5401.49	1.36523	1.28177	0.00171251	0.0408231		SSUH2|51066|24809	152.248	279.152	1.8401	1.52323	0.00381971	0.0669999
	GPRC5A|9052|9836	8622.12	17061.9	1.97864	1.6638	0.00173289	0.0412169		SUCLG2|8801|11450	11504.7	14413	1.25261	1.2011	0.00381503	0.0669999
	LRGUK|136332|21964	874.579	1203.93	1.37916	1.29236	0.00173436	0.0412169		ACSM1|116285|18049	33.1886	104.205	3.04056	2.02476	0.00383939	0.0671412
	KDR|3791|6307	33.7937	108.372	3.37607	2.3905	0.00175607	0.041669		CHMP1B|57132|24287	321.253	469.777	1.46992	1.32935	0.00385084	0.0672419
	LINC00707|100507127|44691	19.2009	66.792	3.47188	2.48564	0.00176063	0.0417133		ZNF701|55762|25597	211.301	305.027	1.45864	1.32217	0.00388109	0.0676175
	JAM2|58494|14686	55.4781	140.079	2.55645	1.98789	0.00177512	0.0419445		VWDE|221806|21897	2487.41	3115.78	1.25484	1.20367	0.00390446	0.0678718
	KCNMB4|27345|6289	590.142	846.268	1.4343	1.34999	0.00177582	0.0419445		MCF2L2|23101|30319	1763.84	2482.81	1.40815	1.29458	0.00394316	0.0683659
	DFFA|1676|2772	2642.38	1950.42	0.737502	0.784205	0.00180036	0.0423948		ULK1|8408|12558	2003.27	2778.25	1.38731	1.28608	0.00394614	0.0683659
	KCTD7|154881|21957	330.917	211.348	0.638592	0.708579	0.00179926	0.0423948		KRT10|3858|6413	539.908	798.796	1.48431	1.3364	0.00399245	0.0689365
	PPP2R5B|5526|9310	219.216	379.906	1.73722	1.5168	0.00181173	0.0425977		LOC101928605|101928605|NA	268.571	410.365	1.53536	1.36242	0.00400161	0.0690177
	KLHL3|26249|6354	46.0728	123.645	2.629	2.02331	0.0018163	0.0426403		CTD-3080P12.3|101928857|NA	72.8485	163.923	2.26155	1.69949	0.00402088	0.0691958
	RGL3|57139|30282	3248.86	2533.34	0.779136	0.811875	0.00182197	0.0427044		CNTRL|11064|1858	865.513	1118.5	1.28919	1.21853	0.00402649	0.0692154
	ZBTB1|22890|20259	1916.86	2527.48	1.31894	1.25209	0.00182455	0.0427044		HSPA13|6782|11375	731.911	1030.99	1.41035	1.28683	0.00406634	0.0698228
	PLP2|5355|9087	476.028	690.922	1.45271	1.34023	0.00183883	0.042961		RSBN1|54665|25642	2288.66	2971.2	1.299	1.23072	0.0040729	0.069858
	TTC30A|92104|25853	113.212	232.122	2.06088	1.70655	0.00184107	0.042961		SLC25A26|115286|20661	4614.11	5852.5	1.26772	1.20615	0.00408147	0.0699274
	RANGAP1|5905|9854	14389	11336.2	0.787669	0.821312	0.00184669	0.0430274		FAM228B|375190|24736	1061.13	1418.78	1.33248	1.24764	0.00413886	0.0708323
	KRT15|3866|6421	38.1731	95.8215	2.38817	1.89986	0.00185584	0.0431258		GPRC5C|55890|13309	2117.44	3045.24	1.43856	1.30738	0.0041486	0.0708421
	LRRC39|127495|28228	241.951	390.338	1.60998	1.43863	0.00185649	0.0431258		PRRX1|5396|9142	11.2957	50.4549	4.51805	1.06562	0.00414717	0.0708421
	CRABP2|1382|2339	852.692	1261.16	1.48019	1.35673	0.00185985	0.0431391		FOXD1|2297|3802	325.167	529.103	1.62738	1.39556	0.00420242	0.0716032
	LAMP1|3916|6499	2164.11	1544.11	0.71269	0.766898	0.00187031	0.0431558		JMY|133746|28916	4288.74	5246.47	1.22342	1.18458	0.00421638	0.0716477
	LOC105378853|105378853|NA	619.454	884.538	1.42457	1.32157	0.00187115	0.0431558		LOC101928177|101928177|NA	13.3582	65.4074	5.17705	1.05222	0.00421893	0.0716477
	PLEKHH1|57475|17733	2737.62	3558.46	1.29999	1.24241	0.00186837	0.0431558		LOC101929099|101929099|NA	1255.66	1657.23	1.31706	1.23948	0.00421007	0.0716477
	ZNF250|58500|13044	2908.28	3595.16	1.23623	1.19883	0.00187173	0.0431558		LOC101929595|101929595|NA	283.02	440.111	1.55482	1.36949	0.00430058	0.0728744
	SBF2-AS1|283104|27438	1529.95	2379.75	1.55485	1.40582	0.0018823	0.0433349		FGF18|8817|3674	2188.98	2957.75	1.35075	1.26185	0.0043175	0.073081
	LINC01298|619344|32292	38.9384	117.489	2.98115	2.19566	0.00190375	0.0437635		FAM129A|116496|16784	595.907	864.136	1.45321	1.31161	0.00434258	0.0734252
	BDNF-AS|497258|20608	2398.83	3143.09	1.30881	1.23972	0.00191301	0.0439112		FLJ12825|440101|NA	100.634	207.948	2.04402	1.59502	0.00435845	0.0734998
	TBC1D13|54662|25571	1419.9	1088.18	0.766239	0.803841	0.00191809	0.0439627		LOC158435|158435|NA	514.084	775.372	1.50469	1.34357	0.00435516	0.0734998
	BCL10|8915|989	1140.16	1543.21	1.35829	1.27997	0.00192405	0.0440339		LINC00857|439990|45114	278.129	426.213	1.53007	1.356	0.00438916	0.0736493
	C11orf84|144097|25115	3005.59	2100.83	0.697834	0.756919	0.00193674	0.0441936		PPP1R36|145376|20097	49.1463	107.189	2.18015	1.66019	0.00438764	0.0736493
	NFKBIZ|64332|29805	975.615	719.524	0.738262	0.783505	0.00193423	0.0441936		LOC100130476|100130476|NA	391.898	592.045	1.51043	1.34434	0.00439712	0.073703
	FLJ31104|441072|NA	570.99	833.158	1.45442	1.3391	0.00194019	0.0442072		BCL11A|53335|13221	283.885	508.613	1.7964	1.48139	0.00440945	0.0738134
	FAM58A|92002|28434	702.075	478.989	0.680199	0.740695	0.00194882	0.0443385		ALG9|79796|15672	2382.86	2903.88	1.21832	1.17608	0.00443726	0.0740549
	STAG2|10735|11355	5485.95	6587.54	1.20068	1.17245	0.00196866	0.0447241		SMAP1|60682|19651	6343.51	7697.45	1.21374	1.1752	0.00446525	0.0744416
	LOC101928403|101928403|NA	165.325	273.457	1.66384	1.4696	0.00197631	0.0448321		UBE2O|63893|29554	8372.25	10082.8	1.20419	1.16666	0.00452841	0.0751707
	MIGA2|84895|23621	2065.26	1545.51	0.747433	0.790638	0.00199873	0.0452094		DPCD|25911|24542	572.936	814.978	1.4206	1.29572	0.00454588	0.0752991
	SCRIB|23513|30377	7358.53	5375.46	0.730083	0.78003	0.00199879	0.0452094		TMEM145|284339|26912	218.409	366.931	1.67988	1.43275	0.00454335	0.0752991
	C20orf27|54976|15873	1724.31	1180.75	0.683465	0.74271	0.00201453	0.0454325		AMY2B|280|478	834.606	1150.16	1.38231	1.27567	0.00458549	0.0753261
	NACC2|138151|23846	9882.49	7706.11	0.77944	0.813822	0.00201427	0.0454325		CLYBL|171425|18355	5076.68	6393.88	1.25822	1.20337	0.00459518	0.0753261
	SERGEF|26297|17499	5003.5	6107.31	1.22067	1.18157	0.00202274	0.0455515		PHLPP1|23239|20610	5579.98	6722.93	1.20397	1.16691	0.00457606	0.0753261
	AASS|10157|17366	676.181	981.829	1.45693	1.3399	0.00207086	0.0457436		RSAD2|91543|30908	30.5414	85.9457	2.61199	1.83698	0.0045962	0.0753261
	CABIN1|23523|24187	9546.52	11657.6	1.22102	1.18595	0.00204288	0.0457436		TSNARE1|203062|26437	5622.57	7516.37	1.33679	1.25984	0.00458813	0.0753261
	CAV1|857|1527	6878.37	12919.4	1.87831	1.59499	0.0020886	0.0457436		SCAMP1|9522|10563	4230.31	5167.05	1.22222	1.17957	0.0046276	0.0757604
	CECR5-AS1|100130717|1842	935.448	1350.28	1.44085	1.3293	0.00207436	0.0457436		LINC00672|100505576|44353	84.2594	174.668	2.07755	1.60146	0.00467093	0.0763889
	CPSF1|29894|2324	2701.55	2100.28	0.776779	0.814707	0.0020756	0.0457436		TRIM66|9866|29005	3295.62	4514.66	1.36841	1.2597	0.00468414	0.0764434
	DBNDD1|79007|28455	3805.84	3019.44	0.792935	0.824216	0.00205401	0.0457436		KIAA0355|9710|29016	4822.06	5812.98	1.20535	1.16922	0.00468916	0.0764447
	ENTPD7|57089|19745	2888.95	2121.51	0.734126	0.781601	0.00206497	0.0457436		FHAD1|114827|29408	7808.18	10563.4	1.35281	1.25834	0.00469542	0.0764662
	GATA6|2627|4174	1104.57	796.22	0.720738	0.771093	0.00204045	0.0457436		CD70|970|11937	146.895	271.72	1.82169	1.48671	0.00475143	0.0770748
	HNF1B|6928|11630	1192.69	1648.58	1.38364	1.29347	0.00206184	0.0457436		FAM172A|83989|25365	9221.59	11027.3	1.1959	1.16121	0.00478078	0.0773624
	HSPE1-MOB4|100529241|49184	6690.85	4885.86	0.729926	0.77984	0.00204605	0.0457436		LOC340512|340512|NA	16.195	41.4925	2.56854	1.83921	0.00478546	0.0773624
	KITLG|4254|6343	55440.3	44656.5	0.805506	0.833605	0.00208373	0.0457436		INSIG1|3638|6083	2237.01	3064.71	1.36999	1.2662	0.00481004	0.0775167
	LOC101928885|101928885|NA	46.2002	141.525	3.08444	2.21567	0.00207896	0.0457436		NOXA1|10811|10668	2547.81	3637.49	1.42724	1.29742	0.00483886	0.0777384
	MRVI1-AS1|100129827|43434	581.39	844.484	1.44987	1.34011	0.00206031	0.0457436		NBEA|26960|7648	967.712	1470.41	1.51473	1.34444	0.0048532	0.0778877
	MYO1G|64005|13880	476.104	725.819	1.52387	1.38	0.00209041	0.0457436		DDN|23109|24458	1614.94	2139.69	1.32549	1.23701	0.00488811	0.0782857
	NPDC1|56654|7899	1187.33	828.942	0.696716	0.754185	0.00208284	0.0457436		CDK19|23097|19338	4292.84	5241.42	1.22074	1.17751	0.0049039	0.0784423
	PDIA4|9601|30167	5477.06	4168.32	0.760395	0.800816	0.00208655	0.0457436		WDR11-AS1|283089|27437	880.55	1229.57	1.39521	1.28011	0.00490803	0.0784423
	PNPLA8|50640|28900	1440.26	2296.24	1.59292	1.42526	0.00208605	0.0457436		MKNK2|2872|7111	5899.27	8600.59	1.45825	1.31202	0.00493736	0.0786693
	SLC12A9|56996|17435	1015.34	744.788	0.732467	0.780106	0.00205337	0.0457436		SEPT7-AS1|101928545|51153	653.437	948.157	1.45065	1.30892	0.00495718	0.0788206
	TESC|54997|26065	1130.27	768.757	0.678849	0.741353	0.0020427	0.0457436		CSMD2|114784|19290	157.676	260.435	1.64574	1.4051	0.0049857	0.0791115
	ZDHHC8|29801|18474	2570.26	1779.89	0.691735	0.753096	0.00206924	0.0457436		LOC339685|339685|NA	25.4459	61.7642	2.44865	1.74892	0.00501131	0.0794364
	FLJ37035|399821|NA	948.454	1366.2	1.44087	1.32813	0.00211008	0.0460652		F8|2157|3546	253.488	397.192	1.56528	1.36283	0.00506613	0.0802232
	MYBPC1|4604|7549	52.345	176.03	3.3664	2.33618	0.00211106	0.0460652		BEAN1-AS1|101927726|51114	14.9913	61.6407	4.4067	1.058	0.00510402	0.0806581
	GPR137B|7107|11862	1240.8	1655.09	1.33345	1.26128	0.00211799	0.0460865		LOC101929162|101929162|NA	51.5582	114.558	2.22279	1.65031	0.00511097	0.0806855
	PIWIL4|143689|18444	116.912	244.065	2.06811	1.74596	0.00211601	0.0460865		TMEM269|100129924|52381	235.39	356.481	1.51592	1.34223	0.00511691	0.0806969
	ABHD17A|81926|28756	748.276	530.354	0.708341	0.764647	0.00213363	0.046141		LOC101929163|101929163|NA	246.676	397.146	1.62166	1.38852	0.00514902	0.0811206
	CAMK1D|57118|19341	3277.6	3987.71	1.21702	1.17701	0.00212665	0.046141		MYPN|84665|23246	485.445	878.121	1.80544	1.47201	0.0051544	0.0811227
	SLC52A2|79581|30224	748.21	489.111	0.649144	0.721919	0.00212418	0.046141		ZDBF2|57683|29313	625.798	853.847	1.36534	1.26159	0.00517275	0.0813289
	TMEM189-UBE2V1|387522|33521	2592.92	3606.98	1.391	1.29976	0.00213297	0.046141		LINC00854|100874261|43658	31.7091	72.3796	2.37987	1.69436	0.00522232	0.0815631
	UBXN11|91544|30600	2959.45	2318.75	0.78281	0.818136	0.00213541	0.046141		LOC339539|339539|NA	373.113	570.291	1.53559	1.34691	0.00521671	0.0815631
	PGM1|5236|8905	1447.31	2024.11	1.39766	1.30136	0.00215478	0.0464945		UNC93B1|81622|13481	2975.25	3868.01	1.30051	1.22466	0.0052086	0.0815631
	HOXA5|3202|5106	217.069	373.676	1.72064	1.49542	0.00217675	0.0469032		WNT16|51384|16267	6709.96	9129.99	1.36055	1.26086	0.00520943	0.0815631
	RNF122|79845|21147	448.961	701.64	1.56473	1.40665	0.00218415	0.0469972		AK2|204|362	4579.81	6125.7	1.33736	1.24535	0.00527744	0.0819071
	ANAPC11|51529|14452	2058.58	1591.94	0.773046	0.81193	0.00220119	0.0470053		FBXO33|254170|19833	930.541	1229.17	1.3249	1.2399	0.00526221	0.0819071
	C2orf48|348738|26322	7448.4	9811.97	1.31734	1.24653	0.0021916	0.0470053		JUNB|3726|6205	1374.69	1973.73	1.43711	1.29783	0.00527192	0.0819071
	DEPDC5|9681|18423	3544.94	2759.56	0.778343	0.814849	0.00220688	0.0470053		PLA2R1|22925|9042	86.0775	157.701	1.78151	1.46531	0.00527362	0.0819071
	DNAJB1|3337|5270	7302.91	5119.15	0.700785	0.767465	0.00220011	0.0470053		NEK6|10783|7749	4451.65	6418	1.4417	1.30254	0.00530419	0.0822255
	EMX2OS|196047|18511	115.069	246.027	2.07121	1.69657	0.00220883	0.0470053		LINC01770|102724312|52560	855.219	1252.36	1.46334	1.31266	0.00537608	0.0828777
	LINC01792|100507140|52582	58.5884	141.744	2.3979	1.87172	0.00220529	0.0470053		SIGLEC1|6614|11127	7.85496	34.2491	4.79447	1.06222	0.0053784	0.0828777
	MET|4233|7029	20122.3	25913	1.28773	1.23337	0.00220546	0.0470053		SIPA1L1|26037|20284	3330.19	4058.17	1.21902	1.17594	0.00540005	0.0830458
	RHOD|29984|670	1410.42	1030.68	0.730418	0.779083	0.00219851	0.0470053		LOC101928438|101928438|NA	1706.49	2196.53	1.28652	1.21452	0.00545498	0.0836078
	CAV2|858|1528	2043.01	3230.17	1.58062	1.41358	0.00221819	0.047075		TDP1|55775|18884	6146.76	7387.25	1.20164	1.16527	0.0054582	0.0836078
	LINC01397|104355139|50677	348.425	541.064	1.54497	1.39402	0.00221696	0.047075		SH3D19|152503|30418	3723.29	5073.18	1.36168	1.2626	0.00555159	0.0848074
	DOC2B|8447|2986	2206.17	1581.87	0.715761	0.768783	0.00222611	0.0471783		TPH1|7166|12008	151.839	258.514	1.68598	1.41466	0.00558245	0.0850897
	CDK11A|728642|1730	1454.5	1104.39	0.759469	0.804319	0.00224435	0.0473701		KCNAB1|7881|6228	137.486	261.977	1.90789	1.49992	0.00559844	0.0851657
	NDUFB1|4707|7695	1191.4	857.939	0.719781	0.771788	0.00223923	0.0473701		MMRN2|79812|19888	463.493	678.805	1.46672	1.31346	0.00560748	0.0852193
	ZBTB25|7597|13112	5304.21	7178.54	1.35351	1.26952	0.00224251	0.0473701		CD163L1|283316|30375	640.575	890.934	1.39312	1.27413	0.00563736	0.0854113
	TFAP2E|339488|30774	1094.51	765.604	0.699065	0.756592	0.00225682	0.0475684		TAPT1-AS1|202020|26832	1229.4	1684.93	1.37018	1.26537	0.00564219	0.0854113
	BCL3|602|998	1414.04	2160.61	1.52993	1.37808	0.00228378	0.0480712		LINC01835|102724279|52651	744.099	1102.43	1.47428	1.31264	0.00565019	0.0854488
	ANKDD1B|728780|32525	659.457	401.52	0.61011	0.692805	0.00232148	0.04876		LOC101927051|101927051|NA	88.7831	197.041	2.23539	1.59874	0.00566576	0.0856006
	LINC00970|101978719|48730	12.9977	48.6229	4.10349	1.09428	0.0023228	0.04876		LINC00607|646324|43944	50.19	114.433	2.24609	1.61575	0.0057043	0.0859193
	TNXB|7148|11976	1196.42	1670.13	1.39495	1.29909	0.00233353	0.0489187		B4GALT6|9331|929	2057.8	2472.72	1.20159	1.16435	0.00577446	0.0864828
	ALMS1|7840|428	6515.02	7905.78	1.21348	1.17872	0.00236265	0.0494623		NRSN2|80023|16229	81.2149	173.246	2.17081	1.57824	0.00577106	0.0864828
	DDX27|55661|15837	2548.68	1909.07	0.74818	0.795436	0.00238975	0.049962		GRB14|2888|4565	1188.99	1558.66	1.31174	1.22571	0.00585253	0.0874476
	LOC100129917|100129917|NA	410.978	270.171	0.658683	0.727948	0.00239821	0.0499989		PRSS53|339105|34407	739.05	1081.42	1.46286	1.30238	0.00586714	0.0874476
	SBF1|6305|10542	4346.03	3437.61	0.790186	0.81935	0.00239595	0.0499989		SIRT5|23408|14933	1982.24	2559.76	1.2915	1.21806	0.00586122	0.0874476
	USP53|54532|29255	4032.84	5155.89	1.27971	1.22158	0.00240122	0.0499989		LOC105616981|105616981|NA	384.06	581.69	1.5159	1.33389	0.00589798	0.0877382
	HES1|3280|5192	484.543	808.71	1.67207	1.46404	0.00240525	0.0500156		UBA6-AS1|550112|49083	769.063	1018.57	1.328	1.23967	0.00594427	0.0883417
	PPP1R1C|151242|14940	2271.7	3301.99	1.45248	1.33598	0.0024147	0.0500361		ASCC1|51008|24268	4615.78	5888.65	1.27565	1.20522	0.00596535	0.08857
	PROSER3|148137|25204	1324.2	1015.82	0.767286	0.806979	0.00241594	0.0500361		ORAI3|93129|28185	1380.55	1974.75	1.43068	1.29183	0.00598705	0.088807
	TSPAN4|7106|11859	2965.22	2276.27	0.766703	0.809068	0.00241269	0.0500361		DANT2|642776|50862	2447.6	3086.88	1.26033	1.19971	0.00600226	0.0889473
	WDR34|89891|28296	5312.94	4209.83	0.792064	0.824353	0.00242525	0.0501618		ANKRD10|55608|20265	5382.18	6958.18	1.29265	1.21856	0.00602055	0.0891329
	WNT9A|7483|12778	1641.19	1241.23	0.754401	0.797945	0.00243428	0.0502814		HAS3|3038|4820	8132.64	10908.1	1.34143	1.24577	0.00603891	0.0892339
	ADAMTS13|11093|1366	991.393	1332.75	1.3462	1.26557	0.00245844	0.0506451		SOX12|6666|11198	1639.76	2250.25	1.37195	1.25789	0.00603545	0.0892339
	H6PD|9563|4795	1197.31	1872.47	1.5605	1.39561	0.00245665	0.0506451		CCDC18-AS1|100131564|52262	2898.28	3769.08	1.29895	1.22863	0.00605974	0.0894564
	SLC12A7|10723|10915	6089.51	4951.27	0.812727	0.839553	0.00247392	0.0508963		CSTB|1476|2482	824.652	1070.39	1.29815	1.22073	0.00611901	0.089805
	LOC105373805|105373805|NA	296.965	466.991	1.56147	1.39699	0.00249105	0.0511171		GRM2|2912|4594	203.65	327.296	1.6132	1.36984	0.00613419	0.089805
	PINK1|65018|14581	607.294	965.005	1.59595	1.41728	0.00249126	0.0511171		INTS13|55726|20174	2867.32	3858.42	1.34557	1.23758	0.00609172	0.089805
	MPV17L2|84769|28177	492.711	339.581	0.68694	0.750115	0.00253555	0.051909		LINC00862|554279|21901	501.908	719.89	1.44131	1.29633	0.00609765	0.089805
	TRPM2-AS|101928607|50758	249.629	432.175	1.73287	1.49482	0.00253656	0.051909		LOC100288181|100288181|NA	4823.03	6281.24	1.30222	1.22433	0.00610352	0.089805
	ZFYVE21|79038|20760	1833.81	1363.8	0.742035	0.792228	0.00254414	0.0519953		PLEKHM3|389072|34006	1904	2555.78	1.34086	1.24387	0.00612522	0.089805
	FAM95C|100289137|45272	238.968	374.539	1.56558	1.40037	0.00255365	0.0520547		TFB1M|51106|17037	3702.01	4600.65	1.24321	1.18852	0.0061356	0.089805
	PPP1CA|5499|9281	709.254	508.669	0.717133	0.770514	0.00255378	0.0520547		ZNF217|7764|13009	2044.4	2741.65	1.33888	1.24379	0.00616426	0.0900541
	LINC00880|339894|27948	1747.67	2607.08	1.49153	1.35487	0.00255973	0.0521074		PAQR7|164091|23146	976.394	1374.81	1.40575	1.27752	0.00618801	0.0902791
	MACC1|346389|30215	1246.89	1822.15	1.46222	1.32654	0.00257058	0.0522595		PAQR8|85315|15708	2954.04	3598.69	1.21875	1.17447	0.00619717	0.0902791
	ANKRD12|23253|29135	5194.33	6553.41	1.26239	1.20931	0.00259198	0.0524224		PLEKHG3|26030|20364	3780.04	4717.74	1.2482	1.19247	0.00619207	0.0902791
	LOC105377348|105377348|NA	699.607	493.778	0.705617	0.761575	0.00259435	0.0524224		FAM210A|125228|28346	3778.73	6609.35	1.7489	1.42677	0.00621873	0.0903778
	NCRNA00250|552853|NA	30.88	92.626	3.0327	2.14923	0.00258982	0.0524224		HELZ|9931|16878	10829.1	12980.4	1.19877	1.16085	0.00622147	0.0903778
	RHPN2|85415|19974	6239.07	7787.75	1.24753	1.19971	0.00259327	0.0524224		PVRL3-AS1|100506555|40813	487.035	715.46	1.46484	1.30682	0.00625462	0.0907742
	ZNF32-AS3|414201|23583	179.098	331.949	1.84828	1.55804	0.00259554	0.0524224		ATP7A|538|869	1093.64	1481.11	1.3584	1.25304	0.00628166	0.0910702
	GJB4|127534|4286	68.2064	166.053	2.48032	1.87896	0.00261032	0.052524		DHRS12|79758|25832	516.06	758.615	1.46553	1.3068	0.00628679	0.0910702
	LOC100129055|100129055|NA	204.612	378.36	1.85608	1.55965	0.00260853	0.052524		C7orf72|100130988|22564	110.938	203.81	1.8471	1.45985	0.00629865	0.0911566
	RAB40C|57799|18285	1268.43	1747.71	1.37767	1.28614	0.00261075	0.052524		SPICE1|152185|25083	2155.06	2776.23	1.28943	1.21593	0.00632152	0.0912316
	PNPLA6|10908|16268	2334.01	1723.58	0.738194	0.787299	0.00261477	0.0525365		UACA|55075|15947	3502.72	4304.98	1.22796	1.18056	0.00631569	0.0912316
	ZNF79|7633|13153	1595.39	1214.85	0.760539	0.80315	0.00261973	0.0525678		FBXL2|25827|13598	3161.86	3879.99	1.22402	1.17712	0.00639618	0.0921372
	MTNR1A|4543|7463	166.331	301.399	1.81502	1.54085	0.00263456	0.052797		LMLN|89782|15991	1006.65	1268.21	1.25919	1.19851	0.00640669	0.0921953
	FRRS1|391059|27622	2100.52	2886.73	1.37494	1.28305	0.00263847	0.0528069		FRG1JP|642236|51768	368.278	523.244	1.42047	1.28474	0.00651554	0.0928022
	BCAR1|9564|971	8919.68	7071.87	0.792611	0.827646	0.00265702	0.0530502		LOC339874|339874|NA	979.46	1288.27	1.31627	1.23001	0.00653817	0.0928022
	NAPRT|93100|30450	1156.08	829.767	0.716618	0.7706	0.00265944	0.0530502		PON3|5446|9206	96.5648	171.39	1.76124	1.42767	0.00647668	0.0928022
	PTPRB|5787|9665	45.9659	128.99	2.69476	2.00025	0.00266091	0.0530502		PXDNL|137902|26359	428.717	644.932	1.50222	1.32189	0.00649962	0.0928022
	CARMIL2|146206|27089	977.831	636.944	0.651202	0.724875	0.00266938	0.0531505		SKIL|6498|10897	2065.01	2848.27	1.37461	1.26077	0.00653815	0.0928022
	CYP27B1|1594|2606	2737.94	2114.8	0.77257	0.814703	0.00267646	0.053223		SLC2A7|155184|13445	955.242	1492.63	1.55917	1.34487	0.00655005	0.0928022
	KANTR|102723508|49510	987.724	1314.85	1.32984	1.25923	0.00269905	0.0535379		TMED6|146456|28331	854.286	1172.37	1.36925	1.25754	0.00648752	0.0928022
	SLC27A4|10999|10998	3125.55	2354.18	0.75295	0.797628	0.00269921	0.0535379		ZDHHC23|254887|28654	727.025	956.71	1.31803	1.23089	0.00649225	0.0928022
	UNC5CL|222643|21203	676.33	1021.35	1.51136	1.35926	0.00270817	0.0536467		DPYSL4|10570|3016	276.492	464.521	1.6805	1.3993	0.00657253	0.0928618
	CCDC84|338657|30460	2037.26	1497.8	0.733935	0.784161	0.00271772	0.0536983		MAB21L3|126868|26787	26.5142	71.3239	2.65963	1.65353	0.00659434	0.0930849
	MEF2C|4208|6996	2069.41	3190.75	1.54122	1.38297	0.00271462	0.0536983		LONP1|9361|9479	8121.25	9974.43	1.22818	1.17705	0.00667937	0.0936868
	TMEM243|79161|21707	2709.7	3281.39	1.21091	1.17688	0.00272187	0.0537118		ICAM5|7087|5348	1964.41	2543.38	1.29582	1.21939	0.00668797	0.0937224
	WRAP53|55135|25522	1341.68	970.739	0.723151	0.775703	0.00274774	0.0541532		PLEKHA8P1|51054|30222	525.086	715.754	1.36183	1.25092	0.00670886	0.0939302
	MANBA|4126|6831	3774.36	4698.94	1.24616	1.19885	0.00276661	0.0544557		C3orf67|200844|24763	1711.53	2250.48	1.31482	1.2275	0.00677062	0.094453
	BFSP1|631|1040	2214.87	3075.2	1.38719	1.28851	0.00278637	0.0547751		PDXK|8566|8819	3133.66	3817.49	1.21794	1.17189	0.00679545	0.0947139
	SMC5-AS1|100507299|48718	454.239	637.969	1.39645	1.2956	0.00279048	0.0547862		FRZB|2487|3959	557.253	836.889	1.5092	1.32206	0.00685722	0.095403
	CAMTA1|23261|18806	3422.39	4207.03	1.22877	1.18791	0.00281297	0.0550983		RNF13|11342|10057	7266.54	8428.92	1.16009	1.13561	0.00687356	0.0955376
	CCDC167|154467|21239	864.385	634.521	0.733034	0.78283	0.00281419	0.0550983		WDPCP|51057|28027	3905.79	4727.7	1.21109	1.1707	0.00687925	0.0955376
	DAAM1|23002|18142	798.477	584.527	0.734338	0.787396	0.00281706	0.0550983		PRC1-AS1|100507118|48587	749.766	1094.83	1.45303	1.29731	0.00693321	0.0960317
	CHID1|66005|28474	11837.7	8822.69	0.744959	0.791814	0.00282259	0.0551183		HEXDC|284004|26307	2245.96	2898.64	1.29033	1.20779	0.00696133	0.0961816
	POLI|11201|9182	1522.41	2029.32	1.33354	1.25649	0.00282521	0.0551183		KLF7|8609|6350	1187.75	1571.19	1.31862	1.22855	0.00696914	0.0961816
	CAPN13|92291|16663	466.126	814.346	1.75368	1.50097	0.00283292	0.0551991		GJC2|57165|17494	742.417	986.701	1.3264	1.23315	0.0069773	0.0962084
	ATXN1|6310|10548	8333.35	11359.9	1.36286	1.276	0.00284268	0.0553197		PCLO|27445|13406	2852.41	3754.65	1.31824	1.22799	0.00699583	0.096378
	C3orf20|84077|25320	1322.39	1797.09	1.35941	1.27551	0.00285467	0.0553706		FAM86B3P|286042|44371	1036.37	1468.09	1.41611	1.27848	0.00703229	0.096624
	UBL7-AS1|440288|48614	735.829	1022.02	1.38997	1.29062	0.00285305	0.0553706		STARD4-AS1|100505678|44117	461.43	642.996	1.39637	1.27002	0.00703724	0.096624
	ZNF473|25888|23239	1610.2	1264.55	0.784322	0.823444	0.00285604	0.0553706		GABARAPL1|23710|4068	405.776	576.223	1.41177	1.27496	0.00711709	0.097269
	KEAP1|9817|23177	3716.35	3003.84	0.808196	0.838505	0.00286451	0.0554654		ZNF770|54989|26061	2942.26	3876.55	1.31758	1.2279	0.00712406	0.0972783
	FAM86FP|653113|42357	738.425	1202.19	1.62733	1.4267	0.00289687	0.0560219		TVP23C-CDRT4|100533496|42961	2844.38	3491.64	1.22588	1.17521	0.00714254	0.0973216
	ART1|417|723	35.0601	108.303	2.73129	1.98052	0.00291169	0.0562381		RNF144A|9781|20457	3623.34	4367.3	1.20487	1.16359	0.00718421	0.0976686
	GSK3A|2931|4616	1694.82	1182.96	0.696327	0.757914	0.00292281	0.0563424		FAM63B|54629|26954	2455.51	3154.61	1.28577	1.21127	0.0072112	0.0978567
	MYO1A|4640|7595	140.026	273.508	1.96729	1.61022	0.00292437	0.0563424		SLC17A5|26503|10933	2741.87	3521.52	1.28318	1.20852	0.00721702	0.0978567
	RBM23|55147|20155	1935.75	1495.4	0.771665	0.812488	0.00296669	0.0570866		SSH1|54434|30579	8176.26	11206.5	1.37051	1.24718	0.00732033	0.0987383
	CEBPB|1051|1834	1864.79	1323.15	0.710251	0.765536	0.00297264	0.0571301		KYAT3|56267|33238	2784.31	3532.06	1.26836	1.20042	0.00735815	0.0990613
	RORA-AS1|101928784|51410	1490.74	1910.77	1.28081	1.22247	0.00298063	0.0572127		PRAG1|157285|25438	3855.61	5502.49	1.42739	1.28245	0.00736349	0.0990613
	ANKRD52|283373|26614	3221.64	2458.16	0.762088	0.805627	0.00299975	0.0574371		LOC440300|440300|NA	121.078	209.118	1.7277	1.39602	0.00738709	0.0992925
	STYXL1|51657|18165	4635.87	3661.01	0.789462	0.825002	0.00299874	0.0574371		LEMD1|93273|18725	45.1353	115.706	2.6741	1.08627	0.00740365	0.0993425
	NEURL1|9148|7761	155.251	259.659	1.67976	1.45631	0.00302095	0.0576291		ALPK3|57538|17574	767.05	1150.41	1.50151	1.31355	0.00742302	0.0994298
	SLC45A3|85414|8642	1690.16	2185.29	1.29239	1.22952	0.00301715	0.0576291		RASL10B|91608|30295	384.592	580.848	1.51057	1.31364	0.00742203	0.0994298
	TYW1|55253|25598	7945.32	6170.38	0.776445	0.819443	0.00301791	0.0576291		LINC00535|642924|43644	1078.29	1536.72	1.42472	1.27923	0.00743573	0.0995141
	MUM1|84939|29641	4755.91	3434.18	0.721676	0.779382	0.00302903	0.0576409		UGP2|7360|12527	2106.14	2584.88	1.2279	1.1733	0.00746079	0.099677
	ZBTB20|26137|13503	31880	40969.1	1.28503	1.22716	0.00302758	0.0576409
	ZC3HAV1|56829|23721	3144.89	2498.42	0.794386	0.828512	0.00303541	0.0576914
	RELL1|768211|27379	2430.42	2950.39	1.21409	1.17757	0.00305501	0.0578508
	RNF166|115992|28856	1732.15	1248.42	0.718575	0.774468	0.00305438	0.0578508
	RSPH1|89765|12371	168.288	286.542	1.70225	1.46761	0.00305276	0.0578508
	LOC102723831|102723831|NA	93.0272	198.438	2.14024	1.6891	0.00306098	0.0578929
	LAMB3|3914|6490	522.163	919.426	1.754	1.51331	0.00307008	0.0579941
	ATP5D|513|837	1301.28	957.255	0.734825	0.785055	0.00308232	0.0581543
	ANKRD33B|651746|35240	3375.94	4870.31	1.44199	1.32261	0.00309783	0.0583758
	WDR45B|56270|25072	6657.51	8850.39	1.32932	1.25264	0.00312619	0.0588385
	CD99L2|83692|18237	2462.01	3126.39	1.26869	1.20872	0.00314125	0.0590502
	SEMA4G|57715|10735	897.174	1273.43	1.41785	1.30612	0.00314546	0.0590575
	ZSWIM4|65249|25704	1491.94	2330.79	1.56077	1.38752	0.00317071	0.0594594
	MPZL2|10205|3496	241.736	395.238	1.64729	1.42683	0.00318209	0.0595286
	ZNF623|9831|29084	980.426	1351.24	1.37877	1.28554	0.00317827	0.0595286
	MAP1S|55201|15715	2143.52	1687.53	0.786684	0.827557	0.00319713	0.0595353
	NBR1|4077|6746	1968.57	2704.14	1.37234	1.27706	0.00318852	0.0595353
	PTGER1|5731|9593	330.539	204.622	0.622762	0.711906	0.00319462	0.0595353
	TBX1|6899|11592	1034.43	723.152	0.700315	0.762256	0.00319784	0.0595353
	GFM2|84340|29682	1847.07	1351.56	0.731585	0.786807	0.00320789	0.0596505
	RHBDD3|25807|1308	3804.73	2808.04	0.737541	0.787313	0.00323911	0.0601588
	CD200R1|131450|24235	21.3217	66.5424	3.07298	2.12954	0.00324689	0.0601682
	HGD|3081|4892	306.069	467.628	1.52724	1.3683	0.00324754	0.0601682
	ZNF704|619279|32291	7361.71	8850.76	1.20144	1.16995	0.00325128	0.0601682
	DZIP3|9666|30938	1976.35	2478.21	1.25427	1.20388	0.0032689	0.060422
	TPST2|8459|12021	2483.19	1908.28	0.767491	0.809586	0.00327828	0.060523
	C1orf61|10485|30780	6029.61	4846.43	0.803425	0.832814	0.00328265	0.0605315
	MKL1|57591|14334	9027.85	7151.4	0.792074	0.82623	0.00334062	0.061381
	RFWD2|64326|17440	12590.1	9639.32	0.765716	0.808739	0.003339	0.061381
	UCK1|83549|14859	967.493	658.646	0.679286	0.749579	0.00333349	0.061381
	TET2|54790|25941	3355.69	4113.63	1.22686	1.18594	0.00339557	0.0623165
	PCYOX1|51449|20588	1227.07	942.366	0.768526	0.812495	0.00340231	0.0623662
	GFER|2671|4236	1126.87	853.922	0.756702	0.803977	0.00343276	0.0627757
	LOC100506124|100506124|NA	792.865	1068.27	1.34754	1.26226	0.00343089	0.0627757
	CLDND1|56650|1322	3121.22	3814.34	1.22291	1.1746	0.0034444	0.0629141
	TMEM164|84187|26217	2701.9	3285.11	1.21732	1.17811	0.00345564	0.063045
	SLC12A6|9990|10914	1823.94	2315	1.27044	1.21085	0.0034663	0.0631651
	FAM69A|388650|32213	1474.15	1864.48	1.2657	1.20935	0.0034941	0.063522
	ZNF546|339327|28671	116.506	55.8294	0.48402	0.609871	0.0034909	0.063522
	SYNJ1|8867|11503	1968.51	1351.57	0.686794	0.755614	0.00350203	0.0635914
	ZNF526|116115|29415	1201.52	918.407	0.763634	0.810042	0.00352186	0.0638765
	ARHGEF28|64283|30322	805.573	1076.58	1.3395	1.25568	0.00354556	0.0641559
	CACNG8|59283|13628	883.12	1314.6	1.49032	1.34118	0.00354516	0.0641559
	CRELD2|79174|28150	724.026	495.098	0.677554	0.74995	0.00356611	0.0644313
	DDIT3|1649|2726	649.32	401.367	0.617427	0.711231	0.00356911	0.0644313
	LOC100996842|100996842|NA	344.37	224.177	0.649035	0.729782	0.00357903	0.06446
	SNAPC3|6619|11136	2354.39	3011.85	1.27875	1.21846	0.0035753	0.06446
	AEN|64782|25722	3771.46	2886.51	0.764728	0.808602	0.00359596	0.0646652
	BIK|638|1051	2616.19	3596.89	1.3747	1.27748	0.00359878	0.0646652
	CDKL2|8999|1782	207.106	346.85	1.65857	1.45666	0.00364419	0.0654052
	LOC101929574|101929574|NA	152.001	279.318	1.83852	1.52245	0.00365667	0.0655019
	LRRC56|115399|25430	952.142	1415.81	1.48822	1.3412	0.00365805	0.0655019
	CTPS2|56474|2520	2670.8	2098.97	0.785448	0.823929	0.00366775	0.0655239
	RMND5B|64777|26181	2308.08	1821.6	0.788862	0.826912	0.00366461	0.0655239
	LMX1B|4010|6654	2276.55	1709.82	0.750231	0.800288	0.00368161	0.0656957
	FLOT2|2319|3758	3133.42	2563.65	0.817951	0.846191	0.00372714	0.0662787
	SLC2A11|66035|14239	1170.31	1519.62	1.29697	1.22637	0.00372238	0.0662787
	SLC44A4|80736|13941	139.149	238.317	1.71058	1.45932	0.0037264	0.0662787
	TMEM8A|58986|17205	1032.32	786.923	0.7623	0.808739	0.00373486	0.0663399
	LOC100506023|100506023|NA	1897.85	2531.21	1.33398	1.25236	0.00373935	0.0663435
	RAB11FIP5|26056|24845	2047.69	2616.47	1.27742	1.21779	0.00374868	0.0664328
	TSPYL4|23270|21559	455.993	302.597	0.663187	0.744395	0.00376211	0.0665945
	FTCDNL1|348751|48661	666.637	965.911	1.44518	1.31165	0.00376697	0.0666044
	CRYBB3|1417|2400	409.854	624.745	1.52242	1.35809	0.00377959	0.0667492
	USP48|84196|18533	3929.9	3129.39	0.795974	0.8339	0.00378379	0.0667492
	SMARCD2|6603|11107	2475.84	2021.11	0.816023	0.845954	0.00379002	0.0667829
	VPS11|55823|14583	803.37	577.627	0.71611	0.776061	0.00380562	0.0669816
	ADCY5|111|236	228.358	418.998	1.85021	1.52825	0.00382399	0.0669999
	EVI5|7813|3501	7745.47	6320.61	0.816362	0.845248	0.0038186	0.0669999
	SSUH2|51066|24809	152.248	279.152	1.8401	1.52323	0.00381971	0.0669999
	SUCLG2|8801|11450	11504.7	14413	1.25261	1.2011	0.00381503	0.0669999
	ACSM1|116285|18049	33.1886	104.205	3.04056	2.02476	0.00383939	0.0671412
	EFCAB7|84455|29379	1226.45	790.902	0.64517	0.729872	0.00384073	0.0671412
	CHMP1B|57132|24287	321.253	469.777	1.46992	1.32935	0.00385084	0.0672419
	PRICKLE1|144165|17019	888.591	598.326	0.673317	0.748223	0.003876	0.0676049
	ZNF701|55762|25597	211.301	305.027	1.45864	1.32217	0.00388109	0.0676175
	TOR4A|54863|25981	1137.97	850.341	0.747777	0.798402	0.00388969	0.067691
	VWDE|221806|21897	2487.41	3115.78	1.25484	1.20367	0.00390446	0.0678718
	TRAF2|7186|12032	6500.42	5016.99	0.771297	0.815794	0.00392071	0.0680777
	MCF2L2|23101|30319	1763.84	2482.81	1.40815	1.29458	0.00394316	0.0683659
	ULK1|8408|12558	2003.27	2778.25	1.38731	1.28608	0.00394614	0.0683659
	ERICH5|203111|26823	641.784	440.361	0.686609	0.757097	0.00397037	0.0687088
	DVL3|1857|3087	2041.01	1558.56	0.762642	0.810138	0.00397678	0.0687427
	KRT10|3858|6413	539.908	798.796	1.48431	1.3364	0.00399245	0.0689365
	LOC101928605|101928605|NA	268.571	410.365	1.53536	1.36242	0.00400161	0.0690177
	MIIP|60672|25715	1153.49	847.455	0.733207	0.788694	0.00400664	0.0690276
	CTD-3080P12.3|101928857|NA	72.8485	163.923	2.26155	1.69949	0.00402088	0.0691958
	CNTRL|11064|1858	865.513	1118.5	1.28919	1.21853	0.00402649	0.0692154
	HSPA13|6782|11375	731.911	1030.99	1.41035	1.28683	0.00406634	0.0698228
	RSBN1|54665|25642	2288.66	2971.2	1.299	1.23072	0.0040729	0.069858
	SLC25A26|115286|20661	4614.11	5852.5	1.26772	1.20615	0.00408147	0.0699274
	FAM228B|375190|24736	1061.13	1418.78	1.33248	1.24764	0.00413886	0.0708323
	GPRC5C|55890|13309	2117.44	3045.24	1.43856	1.30738	0.0041486	0.0708421
	PRRX1|5396|9142	11.2957	50.4549	4.51805	1.06562	0.00414717	0.0708421
	LLGL2|3993|6629	7795.61	6379.65	0.818358	0.848312	0.00418875	0.0714489
	FOXD1|2297|3802	325.167	529.103	1.62738	1.39556	0.00420242	0.0716032
	JMY|133746|28916	4288.74	5246.47	1.22342	1.18458	0.00421638	0.0716477
	LOC101928177|101928177|NA	13.3582	65.4074	5.17705	1.05222	0.00421893	0.0716477
	LOC101929099|101929099|NA	1255.66	1657.23	1.31706	1.23948	0.00421007	0.0716477
	MGRN1|23295|20254	6622.96	5377.37	0.811711	0.850277	0.00428469	0.0726847
	LOC101929595|101929595|NA	283.02	440.111	1.55482	1.36949	0.00430058	0.0728744
	FGF18|8817|3674	2188.98	2957.75	1.35075	1.26185	0.0043175	0.073081
	FAM129A|116496|16784	595.907	864.136	1.45321	1.31161	0.00434258	0.0734252
	C8orf33|65265|26104	1307.23	964.505	0.736815	0.793224	0.00436125	0.0734998
	FLJ12825|440101|NA	100.634	207.948	2.04402	1.59502	0.00435845	0.0734998
	LOC158435|158435|NA	514.084	775.372	1.50469	1.34357	0.00435516	0.0734998
	KCTD5|54442|21423	3395.56	2701.05	0.794271	0.822379	0.00437605	0.0736493
	LINC00857|439990|45114	278.129	426.213	1.53007	1.356	0.00438916	0.0736493
	PPP1R36|145376|20097	49.1463	107.189	2.18015	1.66019	0.00438764	0.0736493
	TOB2|10766|11980	3158	2423.48	0.766959	0.814373	0.00438848	0.0736493
	LOC100130476|100130476|NA	391.898	592.045	1.51043	1.34434	0.00439712	0.073703
	BCL11A|53335|13221	283.885	508.613	1.7964	1.48139	0.00440945	0.0738134
	RAPGEF2|9693|16854	2141.45	1589.1	0.74285	0.796959	0.00441325	0.0738134
	ALG9|79796|15672	2382.86	2903.88	1.21832	1.17608	0.00443726	0.0740549
	SLC35D2|11046|20799	2365.13	1948.22	0.824146	0.850917	0.00443575	0.0740549
	SMAP1|60682|19651	6343.51	7697.45	1.21374	1.1752	0.00446525	0.0744416
	OVOL2|58495|15804	289.995	155.799	0.537947	0.661589	0.00448007	0.0746083
	NDUFB7|4713|7702	625.889	407.691	0.651253	0.737718	0.00448703	0.074644
	PRDX1|5052|9352	4063.84	3027.36	0.744431	0.80213	0.00451522	0.0750322
	UBE2O|63893|29554	8372.25	10082.8	1.20419	1.16666	0.00452841	0.0751707
	DPCD|25911|24542	572.936	814.978	1.4206	1.29572	0.00454588	0.0752991
	TMEM145|284339|26912	218.409	366.931	1.67988	1.43275	0.00454335	0.0752991
	AMY2B|280|478	834.606	1150.16	1.38231	1.27567	0.00458549	0.0753261
	ARF4|378|655	3172.18	2433.08	0.766956	0.81133	0.00459253	0.0753261
	ATP6V1E1|529|857	3045.78	2380.53	0.781327	0.82311	0.00455902	0.0753261
	CC2D1A|54862|30237	1610.95	1257.2	0.78037	0.821911	0.00458099	0.0753261
	CLYBL|171425|18355	5076.68	6393.88	1.25822	1.20337	0.00459518	0.0753261
	IDH3A|3419|5384	1413.26	989.625	0.699194	0.768839	0.00456701	0.0753261
	PHLPP1|23239|20610	5579.98	6722.93	1.20397	1.16691	0.00457606	0.0753261
	RPS6KC1|26750|10439	5511.93	4449.91	0.807814	0.845176	0.00458953	0.0753261
	RSAD2|91543|30908	30.5414	85.9457	2.61199	1.83698	0.0045962	0.0753261
	TSNARE1|203062|26437	5622.57	7516.37	1.33679	1.25984	0.00458813	0.0753261
	SCAMP1|9522|10563	4230.31	5167.05	1.22222	1.17957	0.0046276	0.0757604
	LINC00672|100505576|44353	84.2594	174.668	2.07755	1.60146	0.00467093	0.0763889
	DOCK9|23348|14132	6845.73	5310.5	0.77525	0.818909	0.00468199	0.0764434
	TRIM66|9866|29005	3295.62	4514.66	1.36841	1.2597	0.00468414	0.0764434
	KIAA0355|9710|29016	4822.06	5812.98	1.20535	1.16922	0.00468916	0.0764447
	FHAD1|114827|29408	7808.18	10563.4	1.35281	1.25834	0.00469542	0.0764662
	PXN-AS1|100506649|44123	1047.7	790.371	0.754942	0.804559	0.00473922	0.0770351
	TIMM44|10469|17316	4639.08	3541.53	0.762887	0.806833	0.00474032	0.0770351
	CD70|970|11937	146.895	271.72	1.82169	1.48671	0.00475143	0.0770748
	RFX1|5989|9982	2125.62	1594.63	0.749424	0.805511	0.00475272	0.0770748
	ST13|6767|11343	5709.7	3807.99	0.666683	0.74933	0.00476419	0.0771798
	FAM172A|83989|25365	9221.59	11027.3	1.1959	1.16121	0.00478078	0.0773624
	LOC340512|340512|NA	16.195	41.4925	2.56854	1.83921	0.00478546	0.0773624
	OTUB1|55611|23077	2311.39	1883.66	0.814531	0.84537	0.00479504	0.0774364
	ZC3HC1|51530|29913	1759.05	1325.75	0.75313	0.806812	0.00480167	0.0774626
	INSIG1|3638|6083	2237.01	3064.71	1.36999	1.2662	0.00481004	0.0775167
	OSR1|130497|8111	189.69	101.459	0.534968	0.662957	0.0048197	0.0775365
	POLR2E|5434|9192	2843.27	2212.07	0.777164	0.817099	0.00482129	0.0775365
	NOXA1|10811|10668	2547.81	3637.49	1.42724	1.29742	0.00483886	0.0777384
	NBEA|26960|7648	967.712	1470.41	1.51473	1.34444	0.0048532	0.0778877
	NFATC3|4775|7777	7033.72	5261.68	0.747896	0.802036	0.00485842	0.0778908
	DDN|23109|24458	1614.94	2139.69	1.32549	1.23701	0.00488811	0.0782857
	CDK19|23097|19338	4292.84	5241.42	1.22074	1.17751	0.0049039	0.0784423
	WDR11-AS1|283089|27437	880.55	1229.57	1.39521	1.28011	0.00490803	0.0784423
	TMEM120B|144404|32008	7162.85	5568.49	0.777029	0.828139	0.00491586	0.0784863
	CCT3|7203|1616	10663.1	7883.99	0.739188	0.805226	0.00493749	0.0786693
	MKNK2|2872|7111	5899.27	8600.59	1.45825	1.31202	0.00493736	0.0786693
	ZC3H3|23144|28972	10460	8467.05	0.809337	0.842281	0.00494541	0.0787144
	SEPT7-AS1|101928545|51153	653.437	948.157	1.45065	1.30892	0.00495718	0.0788206
	YARS|8565|12840	7189.89	5389.88	0.749485	0.802736	0.00497714	0.0790569
	CSMD2|114784|19290	157.676	260.435	1.64574	1.4051	0.0049857	0.0791115
	LOC339685|339685|NA	25.4459	61.7642	2.44865	1.74892	0.00501131	0.0794364
	F8|2157|3546	253.488	397.192	1.56528	1.36283	0.00506613	0.0802232
	CCZ1|51622|21691	983.66	745.534	0.757337	0.80787	0.00507792	0.0803277
	BEAN1-AS1|101927726|51114	14.9913	61.6407	4.4067	1.058	0.00510402	0.0806581
	LOC101929162|101929162|NA	51.5582	114.558	2.22279	1.65031	0.00511097	0.0806855
	TMEM269|100129924|52381	235.39	356.481	1.51592	1.34223	0.00511691	0.0806969
	LOC101929163|101929163|NA	246.676	397.146	1.62166	1.38852	0.00514902	0.0811206
	MYPN|84665|23246	485.445	878.121	1.80544	1.47201	0.0051544	0.0811227
	ZDBF2|57683|29313	625.798	853.847	1.36534	1.26159	0.00517275	0.0813289
	BID|637|1050	3506.73	2472.98	0.704417	0.772416	0.00522455	0.0815631
	LINC00854|100874261|43658	31.7091	72.3796	2.37987	1.69436	0.00522232	0.0815631
	LOC339539|339539|NA	373.113	570.291	1.53559	1.34691	0.00521671	0.0815631
	RP9P|441212|33969	2410.06	1918.14	0.795641	0.833035	0.00521379	0.0815631
	TRABD|80305|28805	4158.13	3262.52	0.783545	0.82552	0.00519413	0.0815631
	UNC93B1|81622|13481	2975.25	3868.01	1.30051	1.22466	0.0052086	0.0815631
	WNT16|51384|16267	6709.96	9129.99	1.36055	1.26086	0.00520943	0.0815631
	ILKAP|80895|15566	4118.43	3192.05	0.774714	0.819774	0.00523214	0.0815993
	AK2|204|362	4579.81	6125.7	1.33736	1.24535	0.00527744	0.0819071
	FBXO33|254170|19833	930.541	1229.17	1.3249	1.2399	0.00526221	0.0819071
	JUNB|3726|6205	1374.69	1973.73	1.43711	1.29783	0.00527192	0.0819071
	PHF2|5253|8920	4150.95	3332.61	0.802172	0.836368	0.00527835	0.0819071
	PLA2R1|22925|9042	86.0775	157.701	1.78151	1.46531	0.00527362	0.0819071
	NEK6|10783|7749	4451.65	6418	1.4417	1.30254	0.00530419	0.0822255
	SURF4|6836|11476	5462.98	4354.1	0.796794	0.835848	0.00531136	0.0822285
	TMEM38A|79041|28462	2485.54	1970.67	0.792436	0.831088	0.00531501	0.0822285
	CCDC134|79879|26185	1832.4	1381.4	0.753237	0.804181	0.0053263	0.0823208
	CMTM6|54918|19177	776.317	584.665	0.75355	0.807991	0.00537641	0.0828777
	LINC01770|102724312|52560	855.219	1252.36	1.46334	1.31266	0.00537608	0.0828777
	SIGLEC1|6614|11127	7.85496	34.2491	4.79447	1.06222	0.0053784	0.0828777
	NUDT4|11163|8051	1936.74	1483.83	0.765767	0.816778	0.00539935	0.0830458
	SIPA1L1|26037|20284	3330.19	4058.17	1.21902	1.17594	0.00540005	0.0830458
	RHOT2|89941|21169	892.424	648.113	0.724342	0.788588	0.00541022	0.0831197
	VPS16|64601|14584	1065.55	778.491	0.729574	0.794284	0.00543341	0.0833932
	LOC101928438|101928438|NA	1706.49	2196.53	1.28652	1.21452	0.00545498	0.0836078
	TDP1|55775|18884	6146.76	7387.25	1.20164	1.16527	0.0054582	0.0836078
	ITSN1|6453|6183	6056.45	4778.23	0.788817	0.832905	0.00554984	0.0848074
	SH3D19|152503|30418	3723.29	5073.18	1.36168	1.2626	0.00555159	0.0848074
	TMEM35B|100506144|40021	492.715	348.93	0.705972	0.778382	0.00555296	0.0848074
	LOC101928865|101928865|NA	459.966	304.844	0.65965	0.749413	0.00558056	0.0850897
	TPH1|7166|12008	151.839	258.514	1.68598	1.41466	0.00558245	0.0850897
	PCSK7|9159|8748	2955.95	2325.26	0.785952	0.827745	0.00559054	0.0851292
	KCNAB1|7881|6228	137.486	261.977	1.90789	1.49992	0.00559844	0.0851657
	MMRN2|79812|19888	463.493	678.805	1.46672	1.31346	0.00560748	0.0852193
	CANT1|124583|19721	2449.32	1895.71	0.773145	0.819818	0.00562636	0.0854088
	GRK2|156|289	3285.21	2550.74	0.775807	0.821425	0.00563099	0.0854088
	CD163L1|283316|30375	640.575	890.934	1.39312	1.27413	0.00563736	0.0854113
	TAPT1-AS1|202020|26832	1229.4	1684.93	1.37018	1.26537	0.00564219	0.0854113
	LINC01835|102724279|52651	744.099	1102.43	1.47428	1.31264	0.00565019	0.0854488
	LOC101927051|101927051|NA	88.7831	197.041	2.23539	1.59874	0.00566576	0.0856006
	CCZ1B|221960|21717	895.261	673.001	0.750391	0.806756	0.00568473	0.0858034
	AKR1A1|10327|380	3149.74	2553.52	0.810601	0.85261	0.00569793	0.0859187
	LINC00607|646324|43944	50.19	114.433	2.24609	1.61575	0.0057043	0.0859193
	NOL4L|140688|16106	3304.55	2457.2	0.743512	0.806715	0.00570907	0.0859193
	C18orf8|29919|24326	1812.97	1372.24	0.756329	0.810294	0.00573998	0.0861331
	PRPSAP1|5635|9466	3500.97	2755.71	0.78679	0.830843	0.00572963	0.0861331
	VPS33A|65082|18179	1531.95	1204.62	0.785385	0.827913	0.00573512	0.0861331
	B4GALT6|9331|929	2057.8	2472.72	1.20159	1.16435	0.00577446	0.0864828
	NRSN2|80023|16229	81.2149	173.246	2.17081	1.57824	0.00577106	0.0864828
	ACSL1|2180|3569	2082.33	1591.64	0.764669	0.817015	0.0058432	0.0874276
	CADM4|199731|30825	785.795	543.74	0.690494	0.769055	0.00586152	0.0874476
	GRB14|2888|4565	1188.99	1558.66	1.31174	1.22571	0.00585253	0.0874476
	PRSS53|339105|34407	739.05	1081.42	1.46286	1.30238	0.00586714	0.0874476
	SIRT5|23408|14933	1982.24	2559.76	1.2915	1.21806	0.00586122	0.0874476
	EXT2|2132|3513	4783.75	3767.8	0.787686	0.832603	0.00588619	0.087647
	LOC105616981|105616981|NA	384.06	581.69	1.5159	1.33389	0.00589798	0.0877382
	UBA6-AS1|550112|49083	769.063	1018.57	1.328	1.23967	0.00594427	0.0883417
	ASCC1|51008|24268	4615.78	5888.65	1.27565	1.20522	0.00596535	0.08857
	ORAI3|93129|28185	1380.55	1974.75	1.43068	1.29183	0.00598705	0.088807
	DANT2|642776|50862	2447.6	3086.88	1.26033	1.19971	0.00600226	0.0889473
	ANKRD10|55608|20265	5382.18	6958.18	1.29265	1.21856	0.00602055	0.0891329
	HAS3|3038|4820	8132.64	10908.1	1.34143	1.24577	0.00603891	0.0892339
	SOX12|6666|11198	1639.76	2250.25	1.37195	1.25789	0.00603545	0.0892339
	CCDC18-AS1|100131564|52262	2898.28	3769.08	1.29895	1.22863	0.00605974	0.0894564
	CSTB|1476|2482	824.652	1070.39	1.29815	1.22073	0.00611901	0.089805
	GRM2|2912|4594	203.65	327.296	1.6132	1.36984	0.00613419	0.089805
	INTS13|55726|20174	2867.32	3858.42	1.34557	1.23758	0.00609172	0.089805
	LINC00862|554279|21901	501.908	719.89	1.44131	1.29633	0.00609765	0.089805
	LOC100288181|100288181|NA	4823.03	6281.24	1.30222	1.22433	0.00610352	0.089805
	PLEKHM3|389072|34006	1904	2555.78	1.34086	1.24387	0.00612522	0.089805
	RDH10|157506|19975	3960.18	3045.66	0.768502	0.81785	0.00611781	0.089805
	TANGO2|128989|25439	4230.35	3324.09	0.785435	0.832385	0.00610748	0.089805
	TFB1M|51106|17037	3702.01	4600.65	1.24321	1.18852	0.0061356	0.089805
	ACBD3|64746|15453	3087.71	2541.31	0.82367	0.852594	0.00614269	0.0898238
	ZNF217|7764|13009	2044.4	2741.65	1.33888	1.24379	0.00616426	0.0900541
	PAQR7|164091|23146	976.394	1374.81	1.40575	1.27752	0.00618801	0.0902791
	PAQR8|85315|15708	2954.04	3598.69	1.21875	1.17447	0.00619717	0.0902791
	PLEKHG3|26030|20364	3780.04	4717.74	1.2482	1.19247	0.00619207	0.0902791
	GIT1|28964|4272	3490.36	2851.93	0.816299	0.847575	0.00620508	0.0903093
	FAM210A|125228|28346	3778.73	6609.35	1.7489	1.42677	0.00621873	0.0903778
	HELZ|9931|16878	10829.1	12980.4	1.19877	1.16085	0.00622147	0.0903778
	PVRL3-AS1|100506555|40813	487.035	715.46	1.46484	1.30682	0.00625462	0.0907742
	ATP7A|538|869	1093.64	1481.11	1.3584	1.25304	0.00628166	0.0910702
	DHRS12|79758|25832	516.06	758.615	1.46553	1.3068	0.00628679	0.0910702
	C7orf72|100130988|22564	110.938	203.81	1.8471	1.45985	0.00629865	0.0911566
	XBP1|7494|12801	2128.65	1697.35	0.796757	0.839377	0.00630594	0.0911768
	SPICE1|152185|25083	2155.06	2776.23	1.28943	1.21593	0.00632152	0.0912316
	UACA|55075|15947	3502.72	4304.98	1.22796	1.18056	0.00631569	0.0912316
	SLC2A8|29988|13812	885.814	660.156	0.744582	0.801659	0.00637332	0.0918934
	FBXL2|25827|13598	3161.86	3879.99	1.22402	1.17712	0.00639618	0.0921372
	COQ4|51117|19693	2358.92	1839.45	0.778807	0.823546	0.00641213	0.0921953
	LMLN|89782|15991	1006.65	1268.21	1.25919	1.19851	0.00640669	0.0921953
	MRPL54|116541|16685	476.259	325.697	0.683537	0.769223	0.00645304	0.0926973
	CLN3|1201|2074	1017.33	748.709	0.735232	0.793605	0.0065121	0.0928022
	DNAJB11|51726|14889	1255.8	928.231	0.737136	0.800064	0.00652508	0.0928022
	DOHH|83475|28662	1115.31	851.159	0.762897	0.816149	0.00655032	0.0928022
	FRG1JP|642236|51768	368.278	523.244	1.42047	1.28474	0.00651554	0.0928022
	LOC339874|339874|NA	979.46	1288.27	1.31627	1.23001	0.00653817	0.0928022
	NECTIN1|5818|9706	4420.4	3480.49	0.787034	0.82983	0.00651337	0.0928022
	PIP4K2B|8396|8998	3428.29	2884.76	0.841106	0.866837	0.00651049	0.0928022
	PON3|5446|9206	96.5648	171.39	1.76124	1.42767	0.00647668	0.0928022
	PPP2R2C|5522|9306	5557.34	4367.14	0.78515	0.829522	0.00654328	0.0928022
	PXDNL|137902|26359	428.717	644.932	1.50222	1.32189	0.00649962	0.0928022
	SKIL|6498|10897	2065.01	2848.27	1.37461	1.26077	0.00653815	0.0928022
	SLC2A7|155184|13445	955.242	1492.63	1.55917	1.34487	0.00655005	0.0928022
	TADA2B|93624|30781	1241.43	926.984	0.747477	0.80594	0.00647355	0.0928022
	TMED6|146456|28331	854.286	1172.37	1.36925	1.25754	0.00648752	0.0928022
	ZDHHC23|254887|28654	727.025	956.71	1.31803	1.23089	0.00649225	0.0928022
	DPYSL4|10570|3016	276.492	464.521	1.6805	1.3993	0.00657253	0.0928618
	LOC101928389|101928389|NA	755.452	548.458	0.725674	0.792485	0.00656859	0.0928618
	RTN4R|65078|18601	992.189	709.978	0.714813	0.786529	0.00656858	0.0928618
	MAB21L3|126868|26787	26.5142	71.3239	2.65963	1.65353	0.00659434	0.0930849
	APBA3|9546|580	2142.63	1662.97	0.775791	0.824239	0.00662015	0.0932532
	COMMD7|149951|16223	511.447	371.223	0.723524	0.793933	0.00661937	0.0932532
	PRR13|54458|24528	1330.17	1041.44	0.782233	0.828662	0.00662434	0.0932532
	EIF2B1|1967|3257	1049.95	790.625	0.751299	0.815039	0.00663208	0.0932772
	LDLRAP1|26119|18640	2680.69	2091.16	0.779309	0.826814	0.00663895	0.093289
	SNF8|11267|17028	2694.87	2158.17	0.800463	0.840875	0.00664504	0.0932899
	LONP1|9361|9479	8121.25	9974.43	1.22818	1.17705	0.00667937	0.0936868
	ICAM5|7087|5348	1964.41	2543.38	1.29582	1.21939	0.00668797	0.0937224
	PLEKHA8P1|51054|30222	525.086	715.754	1.36183	1.25092	0.00670886	0.0939302
	CTU2|348180|28005	913.926	619.697	0.675435	0.765006	0.00671826	0.0939767
	ALAS1|211|396	2079.04	1623.67	0.780581	0.827612	0.00672625	0.0940034
	ANKLE1|126549|26812	921.803	690.403	0.746864	0.805967	0.00673526	0.0940445
	C3orf67|200844|24763	1711.53	2250.48	1.31482	1.2275	0.00677062	0.094453
	PDXK|8566|8819	3133.66	3817.49	1.21794	1.17189	0.00679545	0.0947139
	TUBD1|51174|16811	5593.42	4466.48	0.798224	0.836596	0.00683261	0.0951461
	FRZB|2487|3959	557.253	836.889	1.5092	1.32206	0.00685722	0.095403
	RNF13|11342|10057	7266.54	8428.92	1.16009	1.13561	0.00687356	0.0955376
	WDPCP|51057|28027	3905.79	4727.7	1.21109	1.1707	0.00687925	0.0955376
	PIK3R3|8503|8981	1626.7	1075.45	0.660599	0.757049	0.00691394	0.0959333
	PRC1-AS1|100507118|48587	749.766	1094.83	1.45303	1.29731	0.00693321	0.0960317
	ZBTB40|9923|29045	3824.14	3041.01	0.794896	0.836003	0.00693345	0.0960317
	ELMOD3|84173|26158	2064.61	1613.1	0.780661	0.82716	0.00694252	0.0960713
	HEXDC|284004|26307	2245.96	2898.64	1.29033	1.20779	0.00696133	0.0961816
	KLF7|8609|6350	1187.75	1571.19	1.31862	1.22855	0.00696914	0.0961816
	LOC101927854|101927854|NA	116.402	56.2527	0.484028	0.663938	0.00696781	0.0961816
	GJC2|57165|17494	742.417	986.701	1.3264	1.23315	0.0069773	0.0962084
	PCLO|27445|13406	2852.41	3754.65	1.31824	1.22799	0.00699583	0.096378
	YKT6|10652|16959	1699.76	1326.62	0.779677	0.826023	0.00701855	0.0966049
	AP1B1|162|554	3545.17	2814.7	0.793202	0.840256	0.00704491	0.096624
	FAM86B3P|286042|44371	1036.37	1468.09	1.41611	1.27848	0.00703229	0.096624
	STARD4-AS1|100505678|44117	461.43	642.996	1.39637	1.27002	0.00703724	0.096624
	TP53I11|9537|16842	2353.33	1780.94	0.756534	0.815192	0.00704417	0.096624
	CCDC117|150275|26599	2050.72	1458.18	0.710127	0.785114	0.00706856	0.0968624
	DNAJC21|134218|27030	1639.28	1290.97	0.787687	0.832444	0.00708817	0.0970452
	TMCO1|54499|18188	2018.36	1541.96	0.76375	0.818229	0.00709568	0.0970621
	GABARAPL1|23710|4068	405.776	576.223	1.41177	1.27496	0.00711709	0.097269
	ZNF770|54989|26061	2942.26	3876.55	1.31758	1.2279	0.00712406	0.0972783
	AES|166|307	1976.78	1589.18	0.804257	0.846236	0.00714513	0.0973216
	CLPP|8192|2084	587.877	434.049	0.736772	0.801337	0.0071461	0.0973216
	TVP23C-CDRT4|100533496|42961	2844.38	3491.64	1.22588	1.17521	0.00714254	0.0973216
	TBC1D24|57465|29203	2986.99	2247.04	0.751604	0.817287	0.00716329	0.09747
	RNF144A|9781|20457	3623.34	4367.3	1.20487	1.16359	0.00718421	0.0976686
	RAB5C|5878|9785	2928.72	2223.49	0.758365	0.815142	0.00720231	0.0978288
	FAM63B|54629|26954	2455.51	3154.61	1.28577	1.21127	0.0072112	0.0978567
	SLC17A5|26503|10933	2741.87	3521.52	1.28318	1.20852	0.00721702	0.0978567
	FAM227A|646851|44197	2736.39	2084.46	0.761754	0.818436	0.0072382	0.0980579
	PALLD|23022|17068	13060	10447.6	0.799814	0.839096	0.0072891	0.0985848
	SNX6|58533|14970	7671.34	6080.45	0.792524	0.834109	0.00729157	0.0985848
	UBE2S|27338|17895	2661.25	2005.75	0.753108	0.812086	0.00729621	0.0985848
	POLK|51426|9183	3080.53	2387.23	0.775326	0.822934	0.00731073	0.0986949
	SSH1|54434|30579	8176.26	11206.5	1.37051	1.24718	0.00732033	0.0987383
	JRK|8629|6199	3324.44	2680.34	0.805892	0.843173	0.00734992	0.099051
	KYAT3|56267|33238	2784.31	3532.06	1.26836	1.20042	0.00735815	0.0990613
	PRAG1|157285|25438	3855.61	5502.49	1.42739	1.28245	0.00736349	0.0990613
	LOC440300|440300|NA	121.078	209.118	1.7277	1.39602	0.00738709	0.0992925
	AKT1|207|391	6511.83	5193.32	0.797015	0.834679	0.00739966	0.0993425
	LEMD1|93273|18725	45.1353	115.706	2.6741	1.08627	0.00740365	0.0993425
	ALPK3|57538|17574	767.05	1150.41	1.50151	1.31355	0.00742302	0.0994298
	RASL10B|91608|30295	384.592	580.848	1.51057	1.31364	0.00742203	0.0994298
	LINC00535|642924|43644	1078.29	1536.72	1.42472	1.27923	0.00743573	0.0995141
	MAPK8IP3|23162|6884	6482.59	5503.42	0.848725	0.879548	0.00745858	0.099677
	UGP2|7360|12527	2106.14	2584.88	1.2279	1.1733	0.00746079	0.099677
	MAP2K1|5604|6840	5667.62	6971.97	1.22978	1.17767	0.00753163	0.100536
	RAB11B-AS1|100507567|44178	895.222	1221.12	1.36501	1.25214	0.00759106	0.101242
	FAM13A-AS1|285512|19370	198.87	317.732	1.60379	1.35058	0.0076339	0.101551
	NCK2|8440|7665	1604.93	1238.7	0.771504	0.825277	0.00762874	0.101551
	RNF34|80196|17297	3456.64	2727.51	0.788739	0.833679	0.00762952	0.101551
	FBXO8|26269|13587	890.458	1235.74	1.38908	1.26073	0.00765292	0.101717
	SRD5A3|79644|25812	1290.45	1615.85	1.24942	1.19	0.00772373	0.10257
	EARS2|124454|29419	2965.13	2378.81	0.801631	0.843263	0.00774165	0.102632
	HDAC4|9759|14063	27959.7	36765.2	1.31492	1.22538	0.00773853	0.102632
	PTGR1|22949|18429	2816.73	2322.65	0.824781	0.857107	0.0077657	0.102862
	A2M-AS1|144571|27057	180.065	103.418	0.574303	0.717614	0.00778547	0.103036
	LINC01088|100505875|49148	550.253	752.744	1.37176	1.24992	0.00779823	0.103117
	FBXL20|84961|24679	2841.97	3831.04	1.34697	1.24116	0.00781099	0.103197
	C2orf27A|29798|25077	998.615	1261.07	1.26559	1.19976	0.00783254	0.103394
	HECTD4|283450|26611	8437.61	6920.09	0.820225	0.857653	0.00785429	0.103592
	SCAI|286205|26709	7857.04	6381.81	0.812242	0.842744	0.00786322	0.103622
	PKN2-AS1|101927891|50597	1454.14	1880.94	1.29481	1.21459	0.00787041	0.103628
	PPARD|5467|9235	4262.09	5175.82	1.21392	1.16834	0.00788694	0.103758
	LOC729737|729737|NA	79.4711	151.401	1.9029	1.44028	0.00792247	0.103897
	MYADM|91663|7544	859.054	1187.92	1.37875	1.25594	0.00792373	0.103897
	RAD17|5884|9807	2507.37	2071.54	0.825729	0.857398	0.00791412	0.103897
	VKORC1|79001|23663	433.038	635.291	1.46755	1.29187	0.00792444	0.103897
	LINC00910|100130581|44361	500.442	689.323	1.37527	1.24919	0.00795581	0.104206
	PRRT3|285368|26591	25.7415	66.5251	2.60993	1.10423	0.00796144	0.104206
	KRT7|3855|6445	5912.47	11141.8	1.88349	1.4286	0.00799403	0.104544
	KSR1|8844|6465	3042.88	2185.59	0.718397	0.797951	0.00802087	0.104807
	LINC00469|283982|26863	284.509	499.826	1.7406	1.38823	0.00803309	0.104878
	THAP3|90326|20855	1000.75	774.144	0.772955	0.824514	0.00807647	0.105355
	ANXA2|302|537	18421.3	24312.2	1.31967	1.22924	0.00808737	0.105408
	MYPOP|339344|20178	996.977	729.001	0.730589	0.798927	0.00810303	0.105524
	C1orf122|127687|24789	327.309	218.352	0.667221	0.765428	0.00815867	0.105893
	NEK4|6787|11399	3160.62	2563.71	0.810876	0.848779	0.00815479	0.105893
	STUB1|10273|11427	868.297	628.422	0.724217	0.795602	0.00817176	0.105893
	TAF13|6884|11546	660.63	470.231	0.711468	0.791998	0.00817001	0.105893
	ZBTB21|49854|13083	3535.4	4435.01	1.25454	1.19128	0.00817246	0.105893
	ZSWIM6|57688|29316	8973.94	10604.7	1.1821	1.14612	0.00815675	0.105893
	EFHC1|114327|16406	717.142	957.392	1.33691	1.23452	0.00820862	0.106272
	JAK1|3716|6190	7214.19	8529.35	1.18233	1.1502	0.00822351	0.106291
	LOC101928617|101928617|NA	174.106	318.394	1.799	1.39737	0.00822376	0.106291
	FLJ22447|400221|NA	100.056	200.104	1.98566	1.42958	0.00823199	0.106308
	LOC642943|642943|NA	62.6395	140.543	2.19965	1.44498	0.00828302	0.106878
	ATP2A2|488|812	15516.5	12683.4	0.81728	0.844796	0.00838568	0.107664
	CERS2|29956|14076	1826.66	1420.68	0.77584	0.831367	0.00837187	0.107664
	CHPF|79586|24291	2357.28	1868.1	0.791948	0.839067	0.00838147	0.107664
	DNAJA1|3301|5229	5268.63	3051.88	0.57905	0.728078	0.00836949	0.107664
	MAP3K9|4293|6861	4076.14	4825.77	1.18358	1.14972	0.0083683	0.107664
	THSD1|55901|17754	1075.51	1397.32	1.30101	1.21663	0.00838299	0.107664
	LINC01814|101929567|52618	307.928	483.247	1.57033	1.3279	0.00839396	0.107681
	WDR5B|54554|17826	416.995	291.61	0.700432	0.78546	0.00840487	0.107731
	CASC1|55259|29599	230.081	346.182	1.51666	1.31135	0.00841528	0.107775
	PHF8|23133|20672	3337.04	2654.24	0.79511	0.83973	0.00847374	0.108339
	SLF2|55719|17814	5961.41	4984.32	0.836107	0.863156	0.0084803	0.108339
	WASHC3|51019|24256	704.385	905.561	1.28752	1.21544	0.00846728	0.108339
	ACP2|53|123	753.901	564.314	0.74866	0.811214	0.00848817	0.10835
	NPAS2|4862|7895	7806.65	9432.48	1.20814	1.16539	0.00850379	0.10846
	NCOA1|8648|7668	2376.27	1818.86	0.766266	0.823634	0.00854073	0.108747
	PDXDC2P|283970|27559	3519.66	2940.69	0.835308	0.863701	0.00853767	0.108747
	SLC9A3R1|9368|11075	3339.92	2646.52	0.791748	0.839792	0.00854735	0.108747
	GCLC|2729|4311	3490.08	4217.6	1.2073	1.16061	0.00857029	0.108949
	LRRC37A4P|55073|25479	748.345	988.016	1.31928	1.22643	0.0085847	0.109043
	DDX58|23586|19102	1362.14	1681.84	1.23684	1.17975	0.00861015	0.109097
	LOC100506127|100506127|NA	636.592	455.308	0.715969	0.797134	0.00860929	0.109097
	SF3A3|10946|10767	4485.43	3477.36	0.77488	0.826394	0.00859663	0.109097
	CHD5|26038|16816	1991.41	2460.33	1.23551	1.17596	0.00862286	0.109169
	C21orf59|56683|1301	1255.48	1004.2	0.799256	0.83935	0.00865098	0.10924
	GNB1|2782|4396	17239.5	13837.7	0.802583	0.840225	0.00866376	0.10924
	LIPH|200879|18483	1137.51	1695.8	1.47797	1.29274	0.00866169	0.10924
	MTA2|9219|7411	1830.04	1459.19	0.796262	0.840185	0.00864748	0.10924
	TMEM86A|144110|26890	129.162	231.556	1.77647	1.38863	0.00866325	0.10924
	TOP1|7150|11986	14076.5	11782.4	0.83716	0.865199	0.00867098	0.109242
	VTCN1|79679|28873	25.5492	80.6989	3.16296	1.06813	0.00870411	0.10957
	COPS4|51138|16702	1490.05	1167.59	0.782791	0.829296	0.00876584	0.110168
	ELOVL2|54898|14416	25.6532	70.987	2.73292	1.0865	0.00876116	0.110168
	PAFAH2|5051|8579	1651.38	1294.1	0.783401	0.832251	0.00878976	0.110379
	PRKCH|5583|9403	4422.76	5446.25	1.23134	1.17291	0.00882999	0.110794
	CYTOR|112597|28717	735.509	1079.26	1.46693	1.27799	0.00887133	0.111039
	LOC100507557|100507557|NA	360.222	551.223	1.52166	1.30807	0.00886652	0.111039
	RP1L1|94137|15946	94.1183	169.981	1.79781	1.39378	0.00887881	0.111039
	SLC16A6|9120|10927	764.782	1108.18	1.44709	1.25373	0.00889256	0.111039
	SPRY4|81848|15533	2871.54	2287.95	0.79621	0.839042	0.0088626	0.111039
	STARD6|147323|18066	100.588	186.196	1.8357	1.39714	0.00888544	0.111039
	CORO1B|57175|2253	1096.11	793.552	0.724024	0.799677	0.00890531	0.111108
	TPBG|7162|12004	632.4	468.814	0.74133	0.809745	0.00891856	0.111184
	CECR6|27439|1844	154.472	241.053	1.56365	1.32457	0.00895714	0.111575
	LOC100507506|100507506|NA	67.5069	124.729	1.80114	1.39364	0.00898254	0.111801
	MOK|5891|9833	959.472	704.114	0.733198	0.802826	0.00900042	0.111934
	AP1M2|10053|558	1430.95	1109.69	0.775386	0.833359	0.0090151	0.112026
	ADSSL1|122622|20093	819.542	1259.16	1.53403	1.31109	0.00902612	0.112073
	LOC100507547|100507547|NA	325.98	460.856	1.42117	1.26701	0.00904396	0.112205
	BRIP1|83990|20473	14291.3	17862.5	1.24995	1.1861	0.00906022	0.112316
	NEMP2|100131211|33700	561.648	745.917	1.32743	1.22569	0.00907834	0.112451
	FAM71F2|346653|27998	240.64	138.899	0.580282	0.734113	0.00911643	0.112742
	TNK2|10188|19297	6215.45	5160.59	0.830107	0.860713	0.00911556	0.112742
	KCTD13|253980|22234	4317.72	3560.89	0.824268	0.854376	0.00917613	0.11339
	AFAP1L2|84632|25901	98.8163	190.645	1.92359	1.3818	0.0091965	0.113457
	AHSA1|10598|1189	2517.57	1674	0.663392	0.770232	0.00920573	0.113457
	COL1A1|1277|2197	935.087	1335.25	1.42823	1.26994	0.00919809	0.113457
	EPHB4|2050|3395	3354.93	2732.95	0.814201	0.851817	0.00921095	0.113457
	CTHRC1|115908|18831	97.5091	171.817	1.76298	1.36639	0.00924808	0.113824
	RND3|390|671	2383.7	3160	1.32564	1.22613	0.0092585	0.113839
	STAT6|6778|11368	2326.02	2844.38	1.22341	1.16923	0.00926399	0.113839
	LAMTOR4|389541|33772	682.817	455.573	0.666553	0.769901	0.00927503	0.113884
	PRKCA|5578|9393	9015.7	10624	1.1784	1.14538	0.00930334	0.114069
	THY1|7070|11801	46.3104	110.473	2.386	1.10834	0.00930486	0.114069
	HPRT1|3251|5157	1839.16	2413.93	1.31178	1.21884	0.00931376	0.114088
	PDIA3|2923|4606	4527.51	3559.5	0.785769	0.831887	0.00932134	0.114091
	CEP126|57562|29264	742.13	975.772	1.31498	1.22055	0.00936047	0.114479
	BTN3A2|11118|1139	171.524	273.458	1.58904	1.32668	0.00938254	0.114532
	CYB5D1|124637|26516	448.055	651.103	1.45033	1.27694	0.00938991	0.114532
	EMC10|284361|27609	741.111	545.05	0.734129	0.807623	0.0093944	0.114532
	PDE4B|5142|8781	2775.76	3598.28	1.29534	1.20856	0.00939083	0.114532
	ACOT1|641371|33128	57.0969	22.19	0.390561	0.912992	0.00940852	0.114604
	PDE8A|5151|8793	7586.79	9110.04	1.2006	1.15771	0.00941518	0.114604
	ARL6IP4|51329|18076	1666.62	1291.79	0.775087	0.830697	0.00944691	0.1149
	FIBCD1|84929|25922	1728.92	1378.88	0.796777	0.840644	0.00948923	0.115234
	HCLS1|3059|4844	189.514	311.607	1.63408	1.33433	0.00948646	0.115234
	SAMHD1|25939|15925	1395.96	959.407	0.687283	0.782465	0.00950093	0.115285
	ACR|49|126	48.8486	105.801	2.15108	1.15943	0.00951597	0.115377
	APOLD1|81575|25268	141.551	213.93	1.49245	1.2888	0.00952959	0.115452
	EPM2A|7957|3413	1818.81	2389.25	1.31462	1.22005	0.00953719	0.115454
	UVSSA|57654|29304	4025.27	5014	1.24581	1.18256	0.00955029	0.115522
	SAXO1|158297|28566	562.33	819.485	1.45304	1.27552	0.0095764	0.115747
	C12orf76|400073|33790	1513.13	1155.71	0.762932	0.82151	0.00958729	0.115763
	SMAP2|64744|25082	654.267	902.178	1.3824	1.24928	0.00959267	0.115763
	SACS|26278|10519	5106.52	3978.5	0.778884	0.834413	0.00960354	0.115804
	MLLT6|4302|7138	6665.26	8079.89	1.21238	1.16439	0.00963643	0.115929
	RHOB|388|668	819.844	571.678	0.697442	0.788492	0.0096351	0.115929
	RNF217-AS1|7955|50866	524.073	738.753	1.4076	1.25826	0.00962508	0.115929
	GTF3C3|9330|4666	1692.07	1241.68	0.732706	0.808896	0.00964989	0.116001
	MAOA|4128|6833	688.7	895.269	1.303	1.213	0.00966291	0.116068
	LOC101928841|101928841|NA	119.41	235.726	1.9763	1.3496	0.00967747	0.116152
	ACBD7-DCLRE1CP1|108949267|NA	60.8585	110.373	1.84808	1.37835	0.00972	0.11639
	NCDN|23154|17597	1286.61	1026.87	0.797702	0.840899	0.00973489	0.11639
	TXNRD1|7296|12437	16425.3	21406.2	1.30314	1.21529	0.00972989	0.11639
	ZDHHC14|79683|20341	6071.88	4602.58	0.757545	0.820633	0.00972206	0.11639
	ZNF789|285989|27801	669.279	858.747	1.2834	1.20432	0.00973395	0.11639
	SUGT1|10910|16987	4407.87	3129.49	0.709775	0.786036	0.00974901	0.116469
	CABLES1|91768|25097	2732.29	3475.27	1.27133	1.19776	0.00977898	0.116566
	HSPD1|3329|5261	10846.8	7739.16	0.713293	0.796001	0.00977977	0.116566
	NUFIP2|57532|17634	11623.3	9115.41	0.784176	0.835897	0.0097723	0.116566
	C2orf81|388963|34350	399.308	633.085	1.58485	1.31832	0.00979836	0.116698
	GAMT|2593|4136	734.722	526.302	0.712896	0.798482	0.00980956	0.116741
	RXRA|6256|10477	3130.01	3888.76	1.24237	1.17754	0.00981853	0.116758
	RPS6KB2|6199|10437	1213.02	944.174	0.779096	0.830239	0.00983252	0.116835
	CIB1|10519|16920	3082.68	3934.45	1.2767	1.19734	0.00985535	0.117016
	DTX2|113878|15973	882.904	679.127	0.769412	0.826434	0.00988649	0.117296
	PSMD5-AS1|253039|27367	897.752	1157.18	1.29286	1.20754	0.00990882	0.117471
	RAB31|11031|9771	6222.73	7797.49	1.25273	1.19075	0.00993926	0.117741
	NHLRC3|387921|33751	371.568	523.155	1.40796	1.25742	0.00996394	0.117763
	PARD6G-AS1|100130522|44109	2329.01	2858.6	1.22588	1.17377	0.00995611	0.117763
	SMPD4|55627|32949	6527.59	5422.75	0.830416	0.860718	0.00995886	0.117763
	HSPB1|3315|5246	690.425	506.491	0.732802	0.809741	0.00997894	0.117851
	AP2S1|1175|565	1949.65	1511.45	0.775194	0.831419	0.0100021	0.117944
	TSC2|7249|12363	3681.73	2937.61	0.797001	0.837586	0.00999589	0.117944
	MAP3K8|1326|6860	632.678	868.036	1.3772	1.24599	0.0100261	0.118137
	ZXDB|158586|13199	214.382	315.927	1.47434	1.28409	0.0100576	0.118418
	B3GNT4|79369|15683	474.918	636.216	1.33827	1.22828	0.0100865	0.118637
	ECHS1|1892|3151	768.736	572.034	0.743903	0.816118	0.0100915	0.118637
	IER5|51278|5393	1180.74	834.108	0.706448	0.791788	0.0101455	0.11918
	PTK6|5753|9617	583.89	857.499	1.46045	1.27621	0.0101708	0.119388
	GID4|79018|28453	2172.05	2695.18	1.2397	1.17777	0.0101897	0.119428
	OIP5-AS1|729082|43563	3132.1	2559.27	0.816596	0.855023	0.0101859	0.119428
	GTF3C6|112495|20872	363.519	242.059	0.666121	0.775218	0.0102304	0.119815
	OGFRP1|388906|50511	824.269	583.674	0.707573	0.795076	0.0102465	0.119912
	FGF19|9965|3675	762.334	560.51	0.737091	0.809219	0.0103066	0.120524
	CDH1|999|1748	6375.86	7772.95	1.2187	1.16781	0.0103251	0.120649
	KCNAB2|8514|6229	3070.05	3956.8	1.289	1.20257	0.0103689	0.120705
	LINC01572|101927957|51385	7830.1	9576.21	1.2233	1.17528	0.0103395	0.120705
	RAP2C-AS1|101928578|40957	1087.09	1407.27	1.29037	1.20629	0.0103659	0.120705
	TBL3|10607|11587	981.504	699.478	0.710877	0.79755	0.0103585	0.120705
	USF2|7392|12594	1136.32	881.012	0.775566	0.829468	0.0103573	0.120705
	LINC01569|100507501|51380	1288.48	1699.56	1.31853	1.22219	0.0103825	0.120772
	KIAA0930|23313|1314	4458.22	3730.77	0.83633	0.868155	0.0103994	0.120878
	GPR137C|283554|25445	441.54	632.81	1.43499	1.26377	0.0104096	0.120906
	NUP58|9818|20261	5110.82	6657.47	1.30264	1.20582	0.0104418	0.12119
	PMS2CL|441194|30061	743.992	1002.66	1.34775	1.23222	0.0104631	0.121345
	KIF5A|3798|6323	590.288	391.529	0.663257	0.776322	0.0104927	0.121598
	PSMD9|5715|9567	2079.03	1684.75	0.809552	0.852077	0.0105115	0.121724
	CUL2|8453|2552	3906.16	3199.33	0.818976	0.857935	0.0105833	0.122464
	AMOT|154796|17810	161.264	290.057	1.81306	1.33253	0.010596	0.12252
	MAST2|23139|19035	8211.52	6514.61	0.793182	0.840883	0.0106423	0.122962
	CHD2|1106|1917	13965.2	16503.8	1.18193	1.14484	0.0106662	0.123055
	VIM|7431|12692	22.1878	52.2343	2.23229	1.13873	0.0106589	0.123055
	MICALCL|84953|25933	433.006	622.477	1.43728	1.25609	0.0106759	0.123075
	CPD|1362|2301	3208.35	2529.73	0.788412	0.835041	0.0107107	0.123149
	DNAJA4|55466|14885	2149.71	1120.34	0.520243	0.832284	0.0107152	0.123149
	LAMB2P1|22973|6488	7.65333	32.7014	3.61214	1.06642	0.0107097	0.123149
	ROR2|4920|10257	7154.4	5653.82	0.790069	0.838702	0.0107156	0.123149
	TOR3A|64222|11997	1193.51	900.981	0.754395	0.821399	0.0107221	0.123149
	RYBP|23429|10480	3672.11	4581.4	1.24897	1.18326	0.0107653	0.123553
	ASB8|140461|17183	375.535	256.809	0.683393	0.785456	0.0107866	0.123666
	CRB1|23418|2343	158.926	281.859	1.73205	1.33679	0.0108107	0.123666
	IFT52|51098|15901	1901.57	1413.64	0.743331	0.813665	0.0108151	0.123666
	ULK2|9706|13480	1750.19	2204.26	1.25578	1.18724	0.0107928	0.123666
	ZFHX4|79776|30939	3936.82	4552	1.15714	1.12946	0.0108072	0.123666
	EPHX4|253152|23758	141.94	236.254	1.65066	1.32071	0.0108371	0.123827
	CCNL2|81669|20570	1519.3	1189.42	0.782038	0.838479	0.0108691	0.1241
	HSPA4|3308|5237	9376.89	6983.73	0.744663	0.814578	0.0108774	0.124104
	GFPT1|2673|4241	3163.55	2508.04	0.793289	0.835504	0.0108905	0.124162
	KIAA1328|57536|29248	4915.78	5842.39	1.18947	1.15104	0.0109704	0.124895
	L3MBTL3|84456|23035	4292.12	3646.12	0.849507	0.875431	0.010971	0.124895
	IMPA2|3613|6051	3767.73	4669.32	1.23933	1.17984	0.0109883	0.124994
	SMAD6|4091|6772	6906.78	11650.6	1.6863	1.35191	0.0109959	0.124994
	C14orf28|122525|19834	453.826	644.987	1.4231	1.25664	0.0110331	0.125234
	CCDC107|203260|28465	130.609	224.39	1.72132	1.33349	0.0110263	0.125234
	LAMC2|3918|6493	548.265	798.708	1.45415	1.2695	0.0110691	0.12555
	CCDC114|93233|26560	177.721	305.125	1.72914	1.31773	0.0111084	0.125718
	IFI30|10437|5398	413.1	282.94	0.684314	0.788913	0.0111017	0.125718
	LOC100630923|100630923|NA	6852.52	8225.02	1.20017	1.1554	0.0111196	0.125718
	NARFL|64428|14179	2286.44	1788.73	0.78163	0.835386	0.0111245	0.125718
	PTPRH|5794|9672	1755.14	2438.57	1.38924	1.24435	0.0110953	0.125718
	GNA14-AS1|101927422|50451	58.1696	126.129	2.25882	1.10511	0.011154	0.125958
	LINC00886|730091|48572	6501.41	11245.2	1.72974	1.32524	0.0111684	0.12603
	DEGS1|8560|13709	1042.88	816.539	0.78207	0.836072	0.0111984	0.126276
	PLXNA1|5361|9099	5510.23	4274.86	0.775486	0.83194	0.011273	0.127024
	TCAM1P|146771|30707	140.821	252.973	1.77597	1.32409	0.0113072	0.127317
	GPAM|57678|24865	1756.11	1389.62	0.791522	0.839543	0.0113371	0.127511
	KLF3|51274|16516	6186.26	7485.59	1.20975	1.15767	0.0113409	0.127511
	LOC100129083|100129083|NA	256.254	380.078	1.4774	1.27634	0.0113611	0.127645
	ERICH6|131831|28602	201.688	331.726	1.64397	1.30733	0.0113868	0.127656
	RBP1|5947|9919	452.335	315.914	0.698446	0.793595	0.011379	0.127656
	TTC21B|79809|25660	2399.73	3002.39	1.25138	1.18451	0.0113756	0.127656
	FAM83D|81610|16122	4277.17	3021.88	0.706145	0.802801	0.0114254	0.127809
	KCNJ1|3758|6255	141.46	270.516	1.90854	1.25141	0.0114335	0.127809
	SYNPO|11346|30672	195.825	357.644	1.79497	1.36048	0.0114304	0.127809
	ZNF776|284309|26765	525.546	700.149	1.3271	1.21872	0.0114175	0.127809
	SUGP1|57794|18643	4374.67	3503.33	0.800455	0.847617	0.0115021	0.128483
	LIN28B|389421|32207	122.494	209.3	1.71443	1.31591	0.011511	0.128489
	KIF13A|63971|14566	1120.73	861.202	0.767915	0.828701	0.0115298	0.128531
	PNLDC1|154197|21185	677.525	451.548	0.663277	0.781187	0.0115313	0.128531
	FAM71D|161142|20101	100.244	170.214	1.71868	1.32231	0.0115971	0.129171
	LOC440028|440028|NA	609.989	817.798	1.34228	1.22508	0.0116086	0.129206
	EPHA8|2046|3391	20.8393	60.019	3.06348	1.0627	0.0116416	0.129295
	PDLIM2|64236|13992	571.944	866.742	1.51475	1.2819	0.0116281	0.129295
	PI4KB|5298|8984	2379.85	1911.46	0.802748	0.845575	0.0116384	0.129295
	TEKT5|146279|26554	658.4	895.87	1.36024	1.23265	0.011665	0.129462
	GTF2F1|2962|4652	1593.54	1218.42	0.763808	0.833594	0.0117238	0.129914
	LOC283038|283038|NA	66.6902	146.606	2.07368	1.12587	0.0117184	0.129914
	MAP2K2|5605|6842	7650.49	6200.71	0.810172	0.850106	0.0117391	0.129914
	UBE2F-SCLY|100533179|48339	2359.7	1836.1	0.777819	0.833396	0.0117394	0.129914
	LINC01271|101927586|50327	159.924	255.732	1.58458	1.29697	0.0117713	0.130174
	WARS|7453|12729	2738.73	2224.87	0.811614	0.853403	0.0117804	0.130182
	TRIP4|9325|12310	3320.2	2619.52	0.788609	0.842441	0.011802	0.130327
	TMEM138|51524|26944	1456.79	1047.77	0.718673	0.80655	0.0118176	0.130407
	LDHC|3948|6544	42.0126	97.937	2.35764	1.09681	0.0118409	0.130459
	MTHFD1L|25902|21055	28828.5	35625.7	1.23571	1.17544	0.0118477	0.130459
	TESK2|10420|11732	1249.22	1734.46	1.38668	1.24237	0.0118362	0.130459
	BPHL|670|1094	2340.19	3096.93	1.32254	1.22036	0.0119096	0.130676
	CHCHD10|400916|15559	844.163	618.005	0.729549	0.811256	0.0118939	0.130676
	FBXL6|26233|13603	1328.22	1005.01	0.753843	0.823064	0.0119004	0.130676
	LAMTOR5-AS1|101410535|40823	746.362	978.758	1.31056	1.21206	0.0119078	0.130676
	LINC00467|84791|28227	1787.8	2239.24	1.25151	1.18083	0.0118762	0.130676
	ARPC1A|10552|703	4648.89	3693.97	0.794292	0.841996	0.0119365	0.130776
	CNTNAP3|79937|13834	1328.61	1610.59	1.21008	1.16141	0.0119403	0.130776
	DFFB|1677|2773	1487.19	1087.73	0.730333	0.81033	0.011944	0.130776
	ARRDC1-AS1|85026|23395	717.469	534.348	0.740535	0.815233	0.0119641	0.130903
	IGHMBP2|3508|5542	2365.26	1882.97	0.795076	0.842718	0.0119895	0.130997
	RSPH3|83861|21054	1878.27	2656.72	1.41371	1.25117	0.0119897	0.130997
	ZNF76|7629|13149	3180.12	2729.47	0.858209	0.887318	0.012033	0.131378
	LZTFL1|54585|6741	1118.51	1427.35	1.27573	1.19094	0.0120415	0.131378
	TEX30|93081|25188	1057.75	807.809	0.762678	0.829283	0.0120704	0.1316
	RHBDL1|9028|10007	331.646	224.715	0.676359	0.787446	0.0121078	0.13173
	UBALD1|124402|29576	515.022	740.253	1.43729	1.25886	0.0121039	0.13173
	ZNF654|55279|25612	134.553	231.539	1.74106	1.30679	0.0120942	0.13173
	ATF6|22926|791	6157.41	7077.93	1.14948	1.12287	0.0121252	0.131827
	ZNF322|79692|23640	1502.58	1220.27	0.812783	0.853155	0.0121382	0.131876
	CIAPIN1|57019|28050	2539.76	2107.7	0.829507	0.863495	0.0121489	0.131899
	CENPQ|55166|21347	1308.61	1673.7	1.27943	1.19847	0.0121927	0.132096
	JHDM1D-AS1|100134229|48959	27.5309	67.1732	2.43825	1.09287	0.012181	0.132096
	LOC101929512|101929512|NA	731.107	1049.7	1.43401	1.25771	0.0121844	0.132096
	CCDC43|124808|26472	804.947	608.612	0.755299	0.823802	0.012245	0.13257
	FLT3|2322|3765	101.55	203.417	1.97496	1.15382	0.0122706	0.132608
	LGMN|5641|9472	1487.3	1947.8	1.30898	1.20499	0.0122742	0.132608
	NR4A3|8013|7982	62.4253	132.975	2.13755	1.12036	0.0122669	0.132608
	CWC25|54883|25989	1506.44	1211.28	0.802958	0.847764	0.0123083	0.132815
	DENND2A|27147|22212	56.4024	117.146	2.03444	1.14554	0.012334	0.132815
	HSPH1|10808|16969	7814.98	3500.29	0.448098	0.909374	0.0123267	0.132815
	RBFADN|100506070|48591	301.002	424.839	1.41211	1.25031	0.0123535	0.132815
	SAMD5|389432|21180	836.313	603.173	0.722181	0.80702	0.0123315	0.132815
	SIAH2|6478|10858	3171.12	3829.51	1.20721	1.1582	0.0123431	0.132815
	SIN3A|25942|19353	11557.2	13295.5	1.15022	1.12526	0.0123494	0.132815
	KIFAP3|22920|17060	1248.86	1634.62	1.31138	1.20701	0.0123985	0.133206
	CELA3A|10136|15944	31.7116	81.9936	2.45843	1.08813	0.0124524	0.133599
	PARP16|54956|26040	795.285	1042.09	1.30714	1.20835	0.0124466	0.133599
	DNAJB6|10049|14888	10921.8	8289.51	0.758831	0.825831	0.0124645	0.133637
	ATG9A|79065|22408	972.459	1273.52	1.31011	1.2103	0.0125277	0.134221
	CYP11A1|1583|2590	55.0749	126.675	2.22709	1.10213	0.0125585	0.134297
	FBXL4|26235|13601	2551.74	3297.5	1.29246	1.20135	0.0125848	0.134297
	PMFBP1|83449|17728	469.941	669.217	1.42584	1.25327	0.0125955	0.134297
	SLC29A3|55315|23096	1567.17	2039.7	1.30115	1.20442	0.0125731	0.134297
	SLC33A1|9197|95	2733.12	2202.88	0.805996	0.849309	0.0125575	0.134297
	TLN2|83660|15447	1475.76	1866.16	1.26354	1.18736	0.012587	0.134297
	TMEM201|199953|33719	2431.92	1876.73	0.770931	0.830065	0.0125802	0.134297
	CBX6|23466|1556	5966.11	5022.94	0.84169	0.871089	0.0126138	0.134399
	LOC100507291|100507291|NA	1285.06	1689.31	1.31669	1.20887	0.0126514	0.134708
	ZNF786|136051|21806	3582.34	3039.92	0.848314	0.87672	0.0126994	0.135125
	SCGB1B2P|643719|20741	565.459	742.043	1.31449	1.20845	0.0127352	0.135413
	RAPGEF5|9771|16862	8033.76	9247.74	1.15081	1.12515	0.012794	0.135945
	STAU1|6780|11370	7445.6	6159.74	0.82715	0.869821	0.0128349	0.136192
	TOB1-AS1|400604|44340	742.433	1078.13	1.44634	1.25686	0.0128347	0.136192
	NUP62CL|54830|25960	1143.03	1525.71	1.33581	1.21769	0.0128503	0.136262
	ADSL|158|291	3998.51	3049.87	0.76251	0.831049	0.0128676	0.13633
	FXYD6-FXYD2|100533181|39978	17.9512	53.6193	2.88229	1.06961	0.0128743	0.13633
	ELF1|1997|3316	3860.26	4627.45	1.19835	1.15061	0.0130103	0.137301
	IQCJ-SCHIP1|100505385|38842	2874.9	3598.08	1.25107	1.18495	0.0130021	0.137301
	MRPL12|6182|10378	1961.84	1490.17	0.760246	0.833529	0.0129958	0.137301
	PWWP2A|114825|29406	1786.79	1376.13	0.769607	0.838758	0.0129866	0.137301
	SLC38A7|55238|25582	1375.9	1035.01	0.751328	0.819475	0.0129814	0.137301
	PLEKHG1|57480|20884	1340.97	1001.41	0.74677	0.818349	0.0130334	0.137379
	RCC1L|81554|14948	1020.48	762.723	0.746703	0.822573	0.0130355	0.137379
	COASY|80347|29932	917.83	696.007	0.758508	0.822823	0.0130925	0.137646
	MIR4435-2HG|541471|35163	753.121	1069.21	1.41836	1.24753	0.0130704	0.137646
	SLC22A18|5002|10964	2247.75	3085.11	1.37287	1.23148	0.0130964	0.137646
	TXNRD3|114112|20667	2268.44	2983.62	1.31357	1.20991	0.0130932	0.137646
	KLHL24|54800|25947	2263.26	3271.9	1.44615	1.25451	0.0131152	0.137657
	SUN3|256979|22429	177.916	279.141	1.56451	1.28254	0.0131128	0.137657
	ARHGAP45|23526|17102	794.737	1029.42	1.29663	1.20353	0.0131479	0.137906
	VMP1|81671|29559	31748.8	37550.6	1.18262	1.14937	0.0131705	0.138049
	SYTL3|94120|15587	8899.53	12227.2	1.37355	1.22712	0.0131836	0.138093
	ASB16-AS1|339201|25442	1718.18	1377.11	0.800975	0.849242	0.0132007	0.138096
	CIZ1|25792|16744	4915.11	4167.77	0.847675	0.876189	0.0132106	0.138096
	MED7|9443|2378	572.519	413.438	0.72192	0.81114	0.0132019	0.138096
	APOPT1|84334|20492	530.637	389.859	0.734158	0.81603	0.0132764	0.138096
	ASPH|444|757	5514.78	7041.72	1.27712	1.20229	0.0133539	0.138096
	C16orf59|80178|25849	781.62	562.168	0.719039	0.813431	0.0133586	0.138096
	CDC42SE1|56882|17719	1676.06	1307.83	0.780101	0.840655	0.0133453	0.138096
	CYP24A1|1591|2602	10065.5	16515.2	1.64029	1.31291	0.0133051	0.138096
	ELFN2|114794|29396	5176.85	4154.87	0.802578	0.851291	0.0133713	0.138096
	IGF2R|3482|5467	7037.41	5878.06	0.835031	0.870489	0.0133483	0.138096
	LOC100130705|100130705|NA	1772.99	1428.52	0.804123	0.850127	0.0132568	0.138096
	LOC101928445|101928445|NA	54.7758	117.645	2.0615	1.13567	0.0132965	0.138096
	LTBP1|4052|6714	1442	1893.93	1.31346	1.21576	0.0132819	0.138096
	MARCKSL1|65108|7142	690.35	514.333	0.743641	0.819939	0.0133585	0.138096
	MLLT1|4298|7134	6225.9	5213.83	0.837001	0.868701	0.0133124	0.138096
	NISCH|11188|18006	2529.51	2113.54	0.834843	0.868578	0.0133644	0.138096
	PPP6R1|22870|29195	3857.73	3116.87	0.807372	0.851465	0.0132773	0.138096
	PTPRVP|148713|13421	149.17	271.971	1.80351	1.234	0.0133423	0.138096
	SLC48A1|55652|26035	1127.29	880.592	0.779018	0.836254	0.0132264	0.138096
	TKT|7086|11834	10266.8	8442.5	0.822153	0.864129	0.0132515	0.138096
	WRN|7486|12791	5922.14	7422.09	1.25313	1.1806	0.0132615	0.138096
	LOC101928105|101928105|NA	167.279	265.223	1.57474	1.2818	0.0133906	0.138202
	LINC01399|104310353|50680	1074.87	1479.85	1.37516	1.23152	0.0134476	0.138699
	NAA60|79903|25875	3167.71	2678.47	0.84547	0.875444	0.0134719	0.138856
	GRIN2C|2905|4587	3273.71	2254.13	0.687395	0.798606	0.0135307	0.139108
	MARS|4141|6898	4081.04	2872.95	0.703734	0.817253	0.0135323	0.139108
	PI15|51050|8946	123.202	227.766	1.85127	1.21078	0.0135212	0.139108
	PKD1L2|114780|21715	218.997	388.382	1.75475	1.37269	0.0135183	0.139108
	PCYT2|5833|8756	2117.79	1605.72	0.756649	0.83338	0.0136031	0.139744
	KLF4|9314|6348	1270.88	1737.97	1.36727	1.22871	0.0136227	0.139851
	C2CD5|9847|29062	2591.29	3110.95	1.20235	1.15277	0.0136423	0.139868
	GAB2|9846|14458	1661.73	2043.37	1.22885	1.16828	0.0136395	0.139868
	MTDH|92140|29608	10480.8	8520.6	0.812922	0.846156	0.0136599	0.139904
	POLR2J3|548644|33853	327.997	219.82	0.669048	0.789977	0.013664	0.139904
	GTF2E1|2960|4650	2126.92	2630.72	1.23583	1.17064	0.0136839	0.140015
	VPS8|23355|29122	7477.89	6173.02	0.825661	0.86224	0.0136995	0.140083
	HOTTIP|100316868|37461	184.309	295.033	1.6045	1.27925	0.0137204	0.140111
	MAPK7|5598|6880	625.904	867.688	1.38851	1.23896	0.01372	0.140111
	CFAP100|348807|26842	59.1329	120.637	2.03068	1.12927	0.0137906	0.140387
	LMOD1|25802|6647	87.5209	160.196	1.78704	1.22931	0.0137928	0.140387
	LOC256880|256880|NA	705.002	909.753	1.29416	1.19982	0.0137904	0.140387
	PTOV1-AS1|100506033|44174	2521.36	2077.24	0.824106	0.861529	0.0137576	0.140387
	RAB3A|5864|9777	513.365	713.447	1.39232	1.23531	0.0137831	0.140387
	ENTPD3-AS1|285266|26710	546.477	766.909	1.40332	1.23749	0.0138056	0.140425
	ZNF579|163033|26646	254.711	171.02	0.671096	0.794482	0.0138247	0.140527
	SDF2L1|23753|10676	398.684	270.648	0.676376	0.794084	0.0138757	0.140953
	STRA6|64220|30650	191.963	345.315	1.75176	1.25575	0.0139052	0.14116
	ACAP3|116983|16754	3416.5	2547.05	0.745439	0.823417	0.0139341	0.141208
	FOXM1|2305|3818	2319.28	1813.87	0.781405	0.838319	0.0139373	0.141208
	KDF1|126695|26624	2308.6	1931.03	0.835967	0.869607	0.0139213	0.141208
	C16orf96|342346|40031	31.0122	76.3945	2.43123	1.0844	0.013968	0.141389
	RELA|5970|9955	1699.83	2184.9	1.28531	1.18884	0.0139735	0.141389
	GLRX|2745|4330	97.5377	196.469	2.00695	1.12707	0.0140198	0.141765
	C1orf226|400793|34351	122.212	211.997	1.72238	1.2669	0.0140724	0.142194
	ZMIZ1-AS1|283050|27433	1250.08	1846	1.47431	1.25488	0.0140806	0.142194
	RABGAP1L|9910|24663	324.892	448.428	1.37055	1.22725	0.0141487	0.142789
	PEBP1|5037|8630	1246.31	899.567	0.721583	0.811628	0.0141584	0.142793
	EEF1AKMT1|221143|27351	2697.06	3546.96	1.3147	1.20714	0.0142817	0.143943
	LINC01515|101928913|51210	7444.94	9150.91	1.22901	1.16727	0.014344	0.144476
	GPR85|54329|4536	152.925	54.4825	0.355422	0.941958	0.0143771	0.144622
	IL4R|3566|6015	2113.36	1759.8	0.83286	0.867653	0.0143724	0.144622
	ANK3|288|494	7860.94	9174.25	1.16751	1.13467	0.0143877	0.144634
	ARHGEF10L|55160|25540	3408.72	4087.48	1.19886	1.15411	0.0144342	0.14482
	BRWD1-AS1|100874093|40614	103.482	185.386	1.79621	1.22547	0.0144339	0.14482
	C12orf65|91574|26784	3969.41	3341.22	0.841264	0.874137	0.0144242	0.14482
	LRP3|4037|6695	2135.33	1647.72	0.770106	0.83438	0.0144532	0.144858
	PLIN2|123|248	335.343	485.031	1.44763	1.25023	0.0144568	0.144858
	MCRS1|10445|6960	1448.29	1165.06	0.804226	0.851093	0.0144719	0.144915
	MYO1E|4643|7599	12261.6	15584.5	1.27051	1.188	0.0144895	0.144944
	OTOGL|283310|26901	24.8037	62.429	2.43222	1.08559	0.0144935	0.144944
	ATP6V0B|533|861	1046.84	804.81	0.768215	0.832259	0.0145245	0.144973
	CASC8|727677|45129	66.4404	142.304	2.12521	1.10719	0.0145203	0.144973
	FPGS|2356|3824	1855.34	1492.72	0.804067	0.851157	0.014522	0.144973
	LOC101927056|101927056|NA	288.846	424.41	1.48201	1.25636	0.0146109	0.145741
	MIR181A1HG|100131234|48659	2606.49	3504.68	1.34509	1.21698	0.0146249	0.145787
	WDR47|22911|29141	1800.87	1403.16	0.779441	0.841825	0.0146453	0.145897
	BIVM|54841|16034	996.406	769.658	0.772222	0.835515	0.0146694	0.145984
	LINC01588|283551|27503	1881.86	2704.96	1.43715	1.24313	0.0146729	0.145984
	B9D1|27077|24123	5938.21	7069.86	1.19052	1.14898	0.01473	0.146457
	KCNK3|3777|6278	259.2	458.063	1.76304	1.22023	0.0147748	0.146714
	TEX2|55852|30884	5784.17	4821.77	0.833384	0.87575	0.0147743	0.146714
	NVL|4931|8070	5701.96	4633.84	0.812459	0.855748	0.0148063	0.146933
	AKAP8L|26993|29857	5017.9	4183.13	0.833475	0.865927	0.0148161	0.146936
	LRIG2|9860|20889	5014.82	4220.66	0.841466	0.876333	0.0148275	0.146955
	GHRL|51738|18129	51.3802	101.562	2.02821	1.12953	0.0148472	0.147002
	LMAN2L|81562|19263	2727.73	2122.59	0.777717	0.838721	0.0148513	0.147002
	ZER1|10444|30960	2324.26	2951.85	1.26969	1.18234	0.0149049	0.147438
	FBXO28|23219|29046	4729.01	3822.3	0.808083	0.858276	0.0149191	0.147485
	SYN2|6854|11495	3733.06	4401.67	1.17902	1.14126	0.0149666	0.14786
	CYBB|1536|2578	75.6389	142.603	1.91337	1.15294	0.0150219	0.148311
	USP19|10869|12617	1742.38	1380.38	0.791167	0.846444	0.0150351	0.148346
	ARL16|339231|27902	507.31	354.424	0.698515	0.811197	0.015126	0.148581
	CHST5|23563|1973	189.388	310.602	1.64448	1.26731	0.0151146	0.148581
	EFNA2|1943|3222	491.323	327.107	0.661526	0.796886	0.0151099	0.148581
	FBXL19|54620|25300	3625.86	2889.12	0.796239	0.849268	0.015087	0.148581
	IL34|146433|28529	31.6245	81.3187	2.58475	1.0723	0.0151152	0.148581
	SIL1|64374|24624	9357.16	11225.8	1.19935	1.14946	0.0151234	0.148581
	ZDHHC7|55625|18459	4785.5	3906.63	0.815881	0.855489	0.0151146	0.148581
	LINC01963|150967|25283	263.106	362.004	1.37773	1.22703	0.0151599	0.148701
	MATN1-AS1|100129196|40364	1025.29	1454.29	1.41971	1.23663	0.0151767	0.148701
	PI4K2A|55361|30031	2206.16	2691.79	1.2196	1.1597	0.0151674	0.148701
	RHBG|57127|14572	523.588	372.125	0.710036	0.809661	0.0151727	0.148701
	GNL1|2794|4413	2534.44	2970.18	1.17228	1.13576	0.0152471	0.149296
	CDC34|997|1734	1910.15	1491.07	0.779861	0.839219	0.0152671	0.149398
	DHX34|9704|16719	7689.9	6364.37	0.827467	0.868969	0.015309	0.149499
	IRGQ|126298|24868	1672.13	1337.28	0.798721	0.849114	0.0153137	0.149499
	LOC440700|440700|NA	206.698	298.48	1.44142	1.24172	0.0152906	0.149499
	NPEPPS|9520|7900	10558.1	12777.5	1.21021	1.15064	0.0153161	0.149499
	CBX1|10951|1551	4164.81	3561.44	0.854913	0.881673	0.0153958	0.150088
	KCNMB2-AS1|104797538|51409	4962.69	5963.75	1.20148	1.15289	0.0153879	0.150088
	RALB|5899|9840	1627.19	1351.25	0.830134	0.865592	0.0154429	0.150452
	MGEA5|10724|7056	7735.01	8878.08	1.14785	1.12204	0.0154748	0.15061
	MYO16|23026|29822	418.88	610.906	1.44974	1.23873	0.0154786	0.15061
	LINC00637|145216|27069	371.997	537.363	1.45102	1.24246	0.015526	0.150954
	MAP7D1|55700|25514	2259.73	1799	0.795824	0.84838	0.0155344	0.150954
	RNF25|64320|14662	755.817	574.024	0.75791	0.829745	0.0155432	0.150954
	CPSF4L|642843|33632	99.0939	170.149	1.70606	1.23669	0.0155534	0.150957
	EVI5L|115704|30464	1101.66	1627.24	1.47756	1.24309	0.0156116	0.151152
	SEMA3A|10371|10723	15509	19188.5	1.23681	1.17098	0.0156079	0.151152
	TTLL11|158135|18113	1486.03	1179.77	0.793104	0.845391	0.0156125	0.151152
	ZRANB2-AS2|100852410|43595	634.475	813.904	1.27908	1.19095	0.0156015	0.151152
	MALSU1|115416|21721	1366.52	1104.52	0.808276	0.851684	0.0156243	0.151172
	TMEM87B|84910|25913	2432.46	3075.53	1.26427	1.18126	0.0156408	0.151237
	FAM117B|150864|14440	2708.18	3380.42	1.24851	1.17575	0.0156911	0.151629
	TNKS2-AS1|100507633|45173	128.72	205.792	1.61393	1.25656	0.0157057	0.151675
	RTN4RL1|146760|21329	2982.48	2098.77	0.702757	0.809643	0.0157229	0.151746
	KATNA1|11104|6216	2155.88	1782.38	0.827014	0.868004	0.0157551	0.151962
	LOC102724593|102724593|NA	371.233	537.027	1.44489	1.23625	0.015811	0.152087
	LRPAP1|4043|6701	3993.59	3270.95	0.818341	0.860607	0.0157897	0.152087
	MPHOSPH9|10198|7215	3955.66	3292.34	0.832063	0.872826	0.0158173	0.152087
	UBR3|130507|30467	9379.08	7226.79	0.770433	0.83576	0.0157809	0.152087
	VAV2|7410|12658	14133.4	11416.5	0.80752	0.8541	0.0158122	0.152087
	TESMIN|9633|7446	1029.03	1315.33	1.27852	1.18819	0.015847	0.15221
	TMEM234|56063|28837	592.944	434.235	0.731061	0.819944	0.0158496	0.15221
	BTG2|7832|1131	1329.45	991.499	0.746189	0.825544	0.0159189	0.152583
	CDCA5|113130|14626	1701.07	1293.91	0.759837	0.833174	0.0159199	0.152583
	KCNK13|56659|6275	913.23	658.823	0.720694	0.816053	0.01593	0.152583
	LOC646730|646730|NA	57.7878	116.278	1.93761	1.13158	0.0159299	0.152583
	NUP210L|91181|29915	949.163	730.97	0.770575	0.835534	0.0159459	0.152583
	POLR2G|5436|9194	727.952	554.101	0.759668	0.831198	0.0159669	0.152583
	STRIP1|85369|25916	1952.26	1580.71	0.808915	0.85714	0.0159537	0.152583
	TUBA1C|84790|20768	5487.85	4185.58	0.762512	0.832472	0.0159674	0.152583
	P2RX5-TAX1BP3|100533970|49191	6613.01	4762.21	0.72006	0.816389	0.0159887	0.152693
	BCAS4|55653|14367	2443.79	2034.7	0.832057	0.868803	0.0160457	0.153107
	CHUK|1147|1974	3434.84	2647.6	0.7703	0.837387	0.0160687	0.153107
	MEX3D|399664|16734	1763.14	1354.23	0.767834	0.83876	0.0160718	0.153107
	SUV39H1|6839|11479	969.506	755.129	0.777185	0.838619	0.0160645	0.153107
	ANKRD6|22881|17280	832.091	1100.2	1.31851	1.20342	0.0160953	0.153237
	FUT10|84750|19234	6767.57	5637.32	0.832789	0.868163	0.0161403	0.153551
	MAP3K5|4217|6857	5341.63	4547.55	0.851662	0.876694	0.016158	0.153551
	UEVLD|55293|30866	1451.25	1183.77	0.815712	0.860416	0.0161561	0.153551
	GRB7|2886|4567	438.608	675.338	1.54104	1.25027	0.0161714	0.153583
	LMTK3|114783|19295	2934.51	3725.01	1.26953	1.18061	0.0163068	0.154774
	VIPR1|7433|12694	2326.58	2833.98	1.21914	1.16445	0.016317	0.154776
	CYP2C19|1557|2621	46.9467	100.555	2.17235	1.09542	0.0163326	0.15483
	CXorf57|55086|25486	433.866	591.061	1.36089	1.21589	0.0163679	0.155069
	NAPA|8775|7641	1781.7	1379.29	0.773336	0.840683	0.016378	0.15507
	EFCAB11|90141|20357	798.298	1028.7	1.28945	1.19194	0.0164233	0.155404
	LOC100996654|100996654|NA	686.851	966.579	1.40842	1.22609	0.0164378	0.155446
	BTBD16|118663|26340	325.482	472.086	1.43756	1.23449	0.0165103	0.155845
	SLC1A2|6506|10940	86.2735	175.297	2.05802	1.09583	0.0164983	0.155845
	TBC1D20|128637|16133	3009.86	2449.56	0.813555	0.858706	0.0165048	0.155845
	TXNDC9|10190|24110	1676.81	1377.49	0.820755	0.862017	0.0165658	0.156275
	SESN2|83667|20746	2294.04	1353.73	0.590005	0.82331	0.0165765	0.15628
	CFHR5|81494|24668	10.4882	42.0226	3.59078	1.04878	0.0166276	0.156581
	DHX30|22907|16716	865.601	677.044	0.781978	0.842007	0.0166286	0.156581
	DMTF1|9988|14603	4753.28	5613.28	1.18135	1.13827	0.0166462	0.156651
	LLPH-AS1|103625681|50493	353.75	252.119	0.71279	0.81351	0.0166575	0.156662
	CTNS|1497|2518	2189.11	1756.64	0.801482	0.853508	0.0166869	0.156843
	ASB4|51666|16009	23.5337	61.1684	2.83369	1.05921	0.0167625	0.157209
	CASP9|842|1511	721.975	975.086	1.35103	1.21357	0.0167673	0.157209
	CFAP45|25790|17229	168.969	281.859	1.62414	1.2418	0.0167496	0.157209
	FOPNL|123811|26435	2676.22	2237	0.835233	0.870507	0.0167767	0.157209
	IRAK1|3654|6112	2521.68	1947.94	0.771681	0.836758	0.0167764	0.157209
	ARHGEF17|9828|21726	1814.52	2297.79	1.26619	1.18117	0.0168151	0.157249
	EIF2B3|8891|3259	4478.04	3529.59	0.787863	0.846558	0.016813	0.157249
	SYT12|91683|18381	171.396	290.712	1.6895	1.17259	0.0168216	0.157249
	UTP6|55813|18279	4533.82	3492.24	0.770002	0.839098	0.0167935	0.157249
	NANP|140838|16140	831.016	1053.06	1.26775	1.18274	0.0168376	0.157303
	ARMCX5-GPRASP2|100528062|42000	2168.78	2604.88	1.20296	1.15302	0.0168865	0.157316
	PHF3|23469|8921	6092.76	7170.77	1.1773	1.13592	0.0168511	0.157316
	SCART1|619207|NA	111.509	182.576	1.64384	1.23977	0.0168597	0.157316
	SPSB1|80176|30628	4078.23	3295.32	0.807999	0.856592	0.0168781	0.157316
	TOR1A|1861|3098	1795.53	1432.02	0.797787	0.852141	0.0168898	0.157316
	ZSWIM5|57643|29299	1302.39	1616.97	1.24155	1.16869	0.0169474	0.157758
	LINC02029|105374177|52863	31.9861	89.6656	2.82027	1.05996	0.0169604	0.157784
	C5orf42|65250|25801	3048.8	2568.5	0.842778	0.874314	0.0169947	0.158008
	LINC01749|63930|52537	9.84453	38.1042	3.43575	1.05342	0.0170366	0.158225
	RIMS3|9783|21292	628.246	911.716	1.45314	1.23246	0.0170385	0.158225
	CAMKK2|10645|1470	5757.21	4604.27	0.799559	0.856358	0.0170625	0.158258
	CCDC142|84865|25889	2064.77	1719.43	0.832136	0.86856	0.0170529	0.158258
	CYP46A1|10858|2641	197.442	284.513	1.4463	1.23619	0.0171241	0.158679
	FAM92A|137392|30452	3485.46	2930.96	0.841057	0.877159	0.0171284	0.158679
	PLCB4|5332|9059	523.045	771.639	1.47582	1.23817	0.0171531	0.158812
	GTF2A2|2958|4647	1571.72	1253.06	0.797079	0.850636	0.0171725	0.158897
	CPVL|54504|14399	852.282	1078.61	1.26519	1.18045	0.0171939	0.158999
	MRPS16|51021|14048	1151.04	888.578	0.771757	0.840373	0.0172353	0.159159
	PBX3|5090|8634	3043.16	2321.03	0.762515	0.836934	0.0172354	0.159159
	TUBA1A|7846|20766	105.772	199.636	1.89477	1.12839	0.0172419	0.159159
	ALDH2|217|404	1038.85	751.653	0.723497	0.823157	0.0172989	0.159381
	B3GNT8|374907|24139	163.873	93.5463	0.571559	0.84452	0.0172956	0.159381
	DGCR6L|85359|18551	482.475	355.74	0.737182	0.823504	0.0172917	0.159381
	TFRC|7037|11763	8074.74	10118.6	1.25294	1.17589	0.0173072	0.159381
	CERS5|91012|23749	2095.79	1728.87	0.824864	0.864478	0.0173212	0.159414
	NLRP1|22861|14374	606.975	891.26	1.46892	1.23466	0.0173899	0.159952
	LOC155060|155060|NA	532.491	742.372	1.39149	1.22099	0.0174255	0.160026
	SPATA2|9825|14681	1262.24	1005.05	0.795099	0.848948	0.017429	0.160026
	UBE2J2|118424|19268	5918.13	4854.24	0.819898	0.860784	0.0174238	0.160026
	NMB|4828|7842	287.393	417.747	1.45455	1.2353	0.0174952	0.160539
	GOLM1|51280|15451	5242.67	4520.29	0.861914	0.886807	0.0175063	0.160545
	AGPAT2|10555|325	2396.36	1917.12	0.799263	0.851502	0.0175719	0.161051
	AKR1E2|83592|23437	692.248	893.002	1.28927	1.1906	0.0176161	0.161361
	DLG2|1740|2901	1313.57	1638.02	1.25038	1.17172	0.0176308	0.1614
	EVPL|2125|3503	4547.59	3838.01	0.844281	0.878179	0.0176797	0.161752
	L3MBTL1|26013|15905	2503.99	2153.55	0.860137	0.886192	0.0177103	0.161936
	EPPK1|83481|15577	3813.02	2907.06	0.762481	0.8365	0.0177252	0.161976
	CRYL1|51084|18246	2597.29	3189.97	1.22719	1.16362	0.0177618	0.16212
	FGFR2|2263|3689	2852.98	2264.73	0.794272	0.849788	0.0177529	0.16212
	ANAPC7|51434|17380	4508.23	3561.71	0.789855	0.847384	0.0178441	0.162775
	LOC389602|389602|NA	140.298	234.23	1.65432	1.21916	0.0178679	0.162896
	WFS1|7466|12762	1687.41	1353.88	0.802233	0.853717	0.0178813	0.162922
	MAPK4|5596|6878	587.483	834.91	1.42212	1.22704	0.0179169	0.163054
	PROSER2|254427|23728	3717.57	5151.89	1.38539	1.22264	0.0179135	0.163054
	FOXN3|1112|1928	7766.53	9638.65	1.2409	1.16686	0.0180011	0.163724
	TPM1|7168|12010	494.081	353.796	0.719462	0.820533	0.0180188	0.163789
	PILRA|29992|20396	366.895	528.804	1.44739	1.22603	0.0180297	0.163792
	YIF1A|10897|16688	864.025	660.053	0.763174	0.836691	0.0180544	0.16392
	NATD1|256302|30770	333.588	535.538	1.60169	1.22655	0.0180793	0.16405
	PRPF3|9129|17348	4121.66	3423.32	0.830117	0.86825	0.0180902	0.164052
	MYO5A|4644|7602	3290.41	2818.18	0.855992	0.884116	0.018153	0.164501
	SLC7A6OS|84138|25807	921.206	678.694	0.73557	0.832126	0.018161	0.164501
	SNX8|29886|14972	2382.58	1990.84	0.835222	0.871029	0.0181745	0.164528
	SCNN1A|6337|10599	10280.1	12574.7	1.22301	1.15556	0.018202	0.164584
	ST3GAL1|6482|10862	7161.36	8557.45	1.19453	1.14671	0.0181945	0.164584
	PET117|100303755|40045	1191.87	915.453	0.767025	0.838766	0.0182877	0.165262
	SEMA3C|10512|10725	3848.77	5145.79	1.33574	1.20362	0.0183179	0.165438
	ACTG1P17|283693|51497	397.761	541.272	1.35936	1.21105	0.0183521	0.16565
	C7orf43|55262|25604	444.081	317.036	0.709384	0.819136	0.0183862	0.165768
	SGSM2|9905|29026	4069.2	4819.99	1.18438	1.14151	0.0183865	0.165768
	POU2F1|5451|9212	3770.24	4550.27	1.20685	1.15234	0.0184014	0.165806
	C1orf109|54955|26039	2189.78	1615.58	0.737294	0.831708	0.0184152	0.165833
	INSR|3643|6091	4667.67	5485.65	1.17477	1.13514	0.0184311	0.16588
	OSGIN2|734|1355	2666.72	2259.44	0.846934	0.879212	0.0184523	0.165969
	SNX17|9784|14979	1640.87	1316.5	0.801459	0.855563	0.0184624	0.165969
	PIP5K1C|23396|8996	5526.06	4439.94	0.80307	0.858527	0.0185079	0.166281
	DFNB59|494513|29502	406.003	577.468	1.42417	1.22279	0.0185458	0.166525
	ZNF860|344787|34513	355.255	484.932	1.36612	1.2091	0.0185964	0.166882
	CLTB|1212|2091	1226.22	984.021	0.80237	0.855087	0.0186073	0.166884
	AP2A2|161|562	7236.98	5801.81	0.80137	0.850113	0.0186463	0.167136
	SLC25A21|89874|14411	2202.86	2728.4	1.23819	1.16754	0.0186689	0.167242
	MRPL38|64978|14033	2355.52	1940.71	0.823588	0.869382	0.0186913	0.167345
	CEP63|80254|25815	2542.81	2969.33	1.16774	1.1311	0.0187081	0.167399
	LOC284080|284080|NA	891.262	1303.74	1.45954	1.22716	0.0187235	0.16744
	NBPF12|149013|24297	864.121	697.325	0.806091	0.856784	0.0188057	0.168078
	LINC00882|100302640|48568	471.236	642.978	1.37156	1.21118	0.0188298	0.168196
	BCOR|54880|20893	25620.4	30046.1	1.17274	1.13276	0.0188468	0.168251
	PCGF1|84759|17615	491.191	353.506	0.720914	0.827718	0.0189141	0.168754
	TRIT1|54802|20286	4068.01	4889.61	1.20182	1.14894	0.0189392	0.168784
	UBALD2|283991|28438	830.646	1098.25	1.32333	1.19983	0.0189375	0.168784
	ARID3B|10620|14350	2073.13	2516.74	1.21292	1.15351	0.0189521	0.168801
	IFI35|3430|5399	328.992	220.223	0.666505	0.819944	0.0189744	0.168903
	STX2|2054|3403	1987.79	1609.85	0.809277	0.858481	0.0190089	0.169021
	TUBG1|7283|12417	1149.11	944.304	0.821134	0.862384	0.0190096	0.169021
	BSPRY|54836|18232	1333.82	1628.01	1.22078	1.15932	0.0190558	0.169335
	FSCN1|6624|11148	4254.98	3580.63	0.841503	0.878757	0.019068	0.169346
	ARPC3|10094|706	2053.47	1661.82	0.808453	0.857527	0.0190874	0.169421
	FRG1HP|100132352|51767	117.731	189.284	1.61394	1.21864	0.0191628	0.169701
	PLAGL2|5326|9047	2421.99	1975.58	0.81447	0.860849	0.01914	0.169701
	RINT1|60561|21876	2374.38	1876.35	0.789852	0.851367	0.0191586	0.169701
	SLA2|84174|17329	399.529	262.569	0.657496	0.813675	0.0191495	0.169701
	CAPN10|11132|1477	1164.74	926.16	0.794743	0.851245	0.0191881	0.169828
	BCAS3|54828|14347	9223.5	11043.5	1.19709	1.14951	0.0192256	0.169868
	DIAPH2|1730|2877	9469.8	11119.9	1.17422	1.13374	0.0192247	0.169868
	HMGN4|10473|4989	662.246	863.893	1.3047	1.18912	0.0192108	0.169868
	DDX19A|55308|25628	3562.79	2763.12	0.775047	0.845006	0.0192753	0.169919
	DHTKD1|55526|23537	3088	3696.64	1.19554	1.14392	0.0192508	0.169919
	IMPA1|3612|6050	1626.04	1274.31	0.784429	0.844182	0.0192712	0.169919
	ZNF573|126231|26420	531.846	388.821	0.728929	0.826263	0.0192678	0.169919
	DEPTOR|64798|22953	993.188	1466.59	1.4747	1.23618	0.0193625	0.170494
	KDELC2|143888|28496	655.598	828.57	1.2617	1.17654	0.0193579	0.170494
	CLN5|1203|2076	754.039	941.317	1.2473	1.17065	0.0193997	0.170724
	CAMSAP3|57662|29307	1702.21	1392.2	0.817909	0.861856	0.0195034	0.171527
	CCDC91|55297|24855	5417.9	6305.12	1.1638	1.12295	0.0195172	0.171527
	CYCS|54205|19986	3364.98	2637.21	0.783334	0.847925	0.0195242	0.171527
	SMYD3|64754|15513	13996.4	16180.4	1.15612	1.12119	0.0195752	0.171853
	TRAF3IP1|26146|17861	3172.23	2437.45	0.768012	0.843792	0.0195835	0.171853
	INPP4B|8821|6075	11932.7	14705.5	1.23223	1.16338	0.0196293	0.171973
	SNHG21|100505616|50284	617.775	453.903	0.733528	0.83159	0.0196221	0.171973
	ZFAT|57623|19899	4708.81	4040.4	0.857775	0.888871	0.0196306	0.171973
	ANKRD36|375248|24079	5002	5812.93	1.16222	1.1288	0.0197471	0.172242
	DGKG|1608|2853	1400.17	1793.58	1.28143	1.18331	0.0197504	0.172242
	EIF2AK2|5610|9437	2581.16	2073.54	0.803235	0.853806	0.0197289	0.172242
	LINC02043|102724699|52883	1189.18	1562.04	1.31221	1.19329	0.0196786	0.172242
	MRPL18|29074|14477	1228.48	908.29	0.737323	0.834895	0.0197134	0.172242
	PARP11|57097|1186	356.339	472.682	1.32284	1.19695	0.0197013	0.172242
	RDH10-AS1|101926926|51658	82.5867	162.259	1.91999	1.11252	0.0196974	0.172242
	TMEM104|54868|25984	5038.74	3862.92	0.766008	0.838893	0.0197176	0.172242
	ETS1|2113|3488	988.361	1282.73	1.29715	1.18921	0.0197628	0.172254
	PROS1|5627|9456	617.095	810.596	1.31328	1.19371	0.0198295	0.17264
	THTPA|79178|18987	358.318	254.992	0.713153	0.818562	0.0198232	0.17264
	CHM|1121|1940	1726.34	2064.6	1.19742	1.14738	0.0198497	0.17272
	HSD17B6|8630|23316	81.9495	136.574	1.66888	1.19438	0.0198646	0.17272
	PARP8|79668|26124	3668.52	4413.92	1.20462	1.15065	0.0198721	0.17272
	SCARB1|949|1664	9570.52	11515.6	1.20306	1.14674	0.0198998	0.172864
	CCT4|10575|1617	6633.71	5215.2	0.785959	0.846374	0.0199414	0.173128
	CD55|1604|2665	1084.34	1478.58	1.3643	1.20937	0.0199648	0.173137
	CYP2C18|1562|2620	36.1712	92.2745	2.52004	1.06448	0.01996	0.173137
	NR3C1|2908|7978	3768.14	4598.48	1.21986	1.15777	0.0200294	0.1736
	HNRNPLL|92906|25127	2293.21	1917.17	0.836967	0.874678	0.0200669	0.173827
	FKBP3|2287|3719	1803.18	1460.75	0.809657	0.858971	0.02008	0.173843
	HECTD3|79654|26117	404.038	283.797	0.701705	0.822273	0.0201455	0.174219
	MX1|4599|7532	23.0919	54.9089	2.33028	1.07955	0.0201459	0.174219
	AHCY|191|343	11716.2	10349.9	0.883375	0.900797	0.0201792	0.174409
	ITGAM|3684|6149	89.3349	160.917	1.79906	1.14082	0.0202507	0.17493
	LOC100130987|100130987|NA	6674.55	5705.79	0.854859	0.882243	0.0202761	0.174954
	NUDT9|53343|8056	1904.24	1433.5	0.752389	0.838892	0.0202671	0.174954
	EPOP|100170841|34493	1168.33	1470.71	1.2601	1.1723	0.020304	0.174999
	SERPINB1|1992|3311	650.029	988.106	1.52061	1.2239	0.0202946	0.174999
	ELP3|55140|20696	5671.92	6380.37	1.12465	1.10372	0.0203746	0.175412
	TMEM200B|399474|33785	1575.36	1286.41	0.814839	0.862727	0.020368	0.175412
	SYT1|6857|11509	5232.93	6371.74	1.21727	1.15613	0.0204061	0.175488
	TMEM72-AS1|220980|27349	1105.33	1525.87	1.38075	1.20894	0.0203953	0.175488
	NUAK1|9891|14311	1310.33	1683.04	1.28451	1.18503	0.0204273	0.175525
	PHACTR4|65979|25793	4337.6	3725.6	0.858757	0.885525	0.0204331	0.175525
	KCNG4|93107|19697	12.9065	36.2565	2.75544	1.06454	0.0204728	0.175769
	CALCR|799|1440	42.2073	83.9747	2.01892	1.10009	0.0205004	0.17581
	PRKAB1|5564|9378	2065.31	1674.25	0.809827	0.854919	0.0204911	0.17581
	PPA2|27068|28883	7690.02	8958.06	1.16511	1.12999	0.0205181	0.175865
	PGBD5|79605|19405	192.349	315.67	1.63975	1.19848	0.0205372	0.175931
	CCNE1|898|1589	1252.19	954.15	0.760801	0.84066	0.02056	0.176028
	TRABD2B|388630|44200	295.809	414.463	1.39353	1.21216	0.0206006	0.176279
	EFEMP2|30008|3219	103.738	179.881	1.73663	1.15742	0.0206459	0.176471
	USPL1|10208|20294	3316.21	2698.97	0.813464	0.862838	0.020641	0.176471
	LOC101928696|101928696|NA	40.4836	88.6563	2.18176	1.08399	0.0206979	0.176818
	UBA5|79876|23230	863.218	1093.09	1.26607	1.17254	0.0207114	0.176835
	LRRFIP1|9208|6702	5936.57	6963.72	1.17275	1.13279	0.0207531	0.176917
	NLRP2|55655|22948	2075.06	1676.97	0.807388	0.859175	0.0207537	0.176917
	TMEM91|641649|32393	132.879	204.971	1.53326	1.21851	0.0207552	0.176917
	FNDC3A|22862|20296	4529.77	5159	1.13887	1.11371	0.0208359	0.177409
	LINC00441|100862704|42778	327.942	443.572	1.36384	1.20522	0.020825	0.177409
	ABHD16A|7920|13921	1148.49	905.128	0.787407	0.849179	0.020872	0.177619
	ADCY3|109|234	8832.47	6843.58	0.774385	0.845758	0.0208999	0.177743
	KAT2B|8850|8638	408.699	268.082	0.656502	0.823152	0.0209096	0.177743
	DENND1A|57706|29324	17374.8	20595.7	1.18523	1.13987	0.0209627	0.177999
	LRRC27|80313|29346	411.964	596.913	1.45044	1.21903	0.0209516	0.177999
	ACVR2B-AS1|100128640|44161	164.198	275.4	1.67966	1.16951	0.0210361	0.178165
	GRK4|2868|4543	1077.89	855.237	0.794962	0.853577	0.0210409	0.178165
	HSCB|150274|28913	2152.29	1750.97	0.813071	0.86061	0.0210284	0.178165
	NLRP14|338323|22939	379.006	539.689	1.42359	1.21497	0.0210302	0.178165
	NOMO3|408050|25242	501.108	363.599	0.723967	0.829804	0.0210096	0.178165
	RABL2A|11159|9799	1628.31	1312.3	0.805782	0.855935	0.0210744	0.178165
	TMEM127|55654|26038	1671.51	1389.15	0.829885	0.868221	0.02106	0.178165
	ZRSR2|8233|23019	642.195	496.243	0.771789	0.849308	0.0210721	0.178165
	ACTR10|55860|17372	1747.14	1436.77	0.822716	0.865921	0.021088	0.178182
	CASP10|843|1500	94.5528	149.898	1.58783	1.20651	0.0211667	0.178619
	LOC101927365|101927365|NA	1356.34	1730.11	1.27712	1.17714	0.0211742	0.178619
	NEK7|140609|13386	4792.44	5698.27	1.18976	1.14145	0.0211549	0.178619
	TBC1D22A|25771|1309	13844.4	15671.4	1.13195	1.10972	0.0212003	0.178741
	TXNDC17|84817|28218	508.431	711.113	1.39898	1.20786	0.021248	0.179045
	GPATCH1|55094|24658	1822.98	1472.95	0.807524	0.85941	0.021272	0.179063
	RNF141|50862|21159	2529.94	3010.77	1.19077	1.14275	0.0212732	0.179063
	FXR1|8087|4023	12195.2	9204.84	0.754757	0.838145	0.0213404	0.179531
	ANLN|54443|14082	5572.04	7153.02	1.28364	1.17922	0.0214207	0.17977
	ARHGAP39|80728|29351	12297.5	9796.57	0.796406	0.854103	0.0213841	0.17977
	CCDC40|55036|26090	1532.36	1879.47	1.22503	1.15759	0.021432	0.17977
	FAM83A|84985|28210	24.4324	49.9764	2.08213	1.0971	0.0214617	0.17977
	LINC01234|100506465|49757	4477.94	3630.02	0.809794	0.860785	0.0214535	0.17977
	SLC1A5|6510|10943	3985.23	3103.94	0.778315	0.852733	0.0214552	0.17977
	SOCS4|122809|19392	2773.23	2316.03	0.835148	0.872771	0.0214014	0.17977
	ZNF398|57541|18373	3355.48	2751.95	0.819683	0.861878	0.0214469	0.17977
	CYP4F11|57834|13265	468.631	635.549	1.35601	1.20139	0.0214798	0.179824
	BICD2|23299|17208	4659.63	3723.43	0.798707	0.854811	0.0215147	0.179955
	LYNX1|66004|29604	282.568	184.832	0.654509	0.826155	0.0215281	0.179955
	PIN1|5300|8988	1247.93	947.957	0.758498	0.836856	0.0215401	0.179955
	TBCD|6904|11581	17563.7	14183.6	0.807394	0.859155	0.021542	0.179955
	PFKFB1|5207|8872	198.378	299.951	1.48759	1.21523	0.0215886	0.180104
	RAI1|10743|9834	18910.6	22263.4	1.17725	1.13573	0.0215718	0.180104
	ZNF805|390980|23272	928.992	1150.54	1.23923	1.16456	0.0215948	0.180104
	PAF1|54623|25459	477.78	363.402	0.757322	0.841084	0.0216106	0.180138
	DCAF15|90379|25095	1054.98	823.465	0.780708	0.847166	0.0216559	0.180249
	FANCC|2176|3584	5733.88	6546.27	1.14153	1.11634	0.0216577	0.180249
	ICMT|23463|5350	3119.7	2536.5	0.81266	0.86168	0.0216588	0.180249
	CUL5|8065|2556	6281.74	5298	0.843319	0.88021	0.0216862	0.18038
	NDUFS1|4719|7707	3212.91	2667.36	0.82992	0.873845	0.021843	0.181587
	EPSTI1|94240|16465	42.5515	83.1277	2.02926	1.09047	0.0219186	0.182039
	SNAP29|9342|11133	1690.49	1355.38	0.801507	0.854067	0.0219255	0.182039
	TMPRSS5|80975|14908	334.2	456.397	1.36367	1.20116	0.0219327	0.182039
	LOC101929719|101929719|NA	185.595	294.396	1.57314	1.1989	0.0219671	0.182227
	GNAS-AS1|149775|24872	143.46	230.179	1.60779	1.19142	0.0219833	0.182264
	BAAT|570|932	912.849	1163.32	1.27425	1.17676	0.0220192	0.182268
	CEBPA-AS1|80054|25710	395.438	278.887	0.702727	0.827193	0.0220167	0.182268
	DPF2|5977|9964	2203.82	1828.83	0.829312	0.874563	0.0220163	0.182268
	DGCR2|9993|2845	7657.82	6682.47	0.872394	0.894437	0.0220572	0.182387
	EIF3C|8663|3279	298.177	180.331	0.603459	0.856591	0.0220835	0.182387
	ETFB|2109|3482	2187.98	1843.55	0.842304	0.878078	0.0220523	0.182387
	KIAA2022|340533|29433	55.7458	116.645	2.08374	1.08744	0.0221348	0.182387
	LOC100507283|100507283|NA	469.052	634.094	1.36011	1.19989	0.0221492	0.182387
	LOC100507431|100507431|NA	166.841	273.147	1.64549	1.17293	0.0221212	0.182387
	MLF1|4291|7125	619.923	805.667	1.29982	1.18593	0.0220773	0.182387
	RBM26-AS1|100505538|39805	2261.49	2821.92	1.24723	1.16735	0.022118	0.182387
	SBDSP1|155370|21646	465.33	316.685	0.679343	0.826113	0.0221368	0.182387
	TSHR|7253|12373	82.6575	146.194	1.76278	1.13538	0.0221515	0.182387
	GRAMD3|65983|24911	597.839	789.722	1.31776	1.1902	0.0222043	0.182433
	MGAT5B|146664|24140	1130.86	1459.57	1.29025	1.17892	0.0221939	0.182433
	RMDN2|151393|26567	440.986	578.573	1.30778	1.18923	0.0221932	0.182433
	STK17A|9263|11395	1824.98	1462.2	0.801421	0.856938	0.0221695	0.182433
	FLJ42351|400999|NA	26.9535	67.9818	2.42914	1.06724	0.022222	0.182482
	SP4|6671|11209	1656.69	2106.39	1.27309	1.17637	0.022258	0.182681
	DYRK3|8444|3094	237.008	160.361	0.67842	0.826278	0.022305	0.182969
	ASNA1|439|752	1093.99	843.492	0.770643	0.854847	0.0223408	0.182974
	GNA11|2767|4379	2738.81	2176.69	0.794194	0.854056	0.0223529	0.182974
	TFIP11|24144|17165	1114.52	895.668	0.802818	0.858221	0.0223474	0.182974
	TMEM63C|57156|23787	1669.61	2136.13	1.27945	1.17854	0.0223282	0.182974
	DNAJC8|22826|15470	3466.08	2686.59	0.77477	0.848348	0.0223882	0.183166
	SNHG20|654434|33099	2160.41	1576.27	0.729409	0.833683	0.0224081	0.183233
	ADAM9|8754|216	11248.8	13767.9	1.22397	1.16015	0.0224598	0.183461
	LINC01277|100507489|50334	26.8503	64.2732	2.58535	1.0604	0.0224531	0.183461
	ZSWIM8-AS1|100507331|45103	739.718	948.764	1.27931	1.17397	0.0224834	0.183557
	SUGCT|79783|16001	3370.59	4011.97	1.19178	1.14032	0.0225069	0.183652
	CD160|11126|17013	54.3189	104.875	1.93638	1.10365	0.0225364	0.183724
	TANC1|85461|29364	10678.1	8880.03	0.831598	0.872286	0.0225395	0.183724
	LOC101927502|101927502|NA	500.79	655.469	1.31201	1.18849	0.0225753	0.183909
	TSEN54|283989|27561	2173.38	1720.79	0.791134	0.854108	0.0225859	0.183909
	CARF|79800|14435	1041.77	1365.74	1.3058	1.18274	0.0226266	0.184047
	PTPRN2|5799|9677	7328.28	6441.52	0.878813	0.896226	0.022621	0.184047
	RER1|11079|30309	4107.63	3509.16	0.853927	0.884117	0.0226585	0.184209
	CLPTM1|1209|2087	3989.44	3390.11	0.848805	0.878308	0.0227034	0.184477
	TST|7263|12388	3244.26	2642.04	0.814462	0.861157	0.0227339	0.184628
	STT3A-AS1|105369550|44585	1303.69	1713.04	1.313	1.18579	0.0227574	0.184722
	CCNB1|891|1579	3025.09	2116.01	0.699101	0.829118	0.0227714	0.184738
	NDUFA13|51079|17194	1602.99	1302.87	0.812224	0.86158	0.0227959	0.18484
	DOT1L|84444|24948	13117.4	15819.3	1.20596	1.14788	0.0228851	0.185467
	CYB5RL|606495|32220	1197.36	940.084	0.785224	0.851534	0.0229002	0.185491
	MEA1|4201|6986	543.495	697.202	1.28333	1.17803	0.0230104	0.186286
	ALKBH4|54784|21900	751.419	591.627	0.787005	0.85866	0.0230632	0.186437
	MICAL1|64780|20619	2851.86	2384.61	0.836198	0.876097	0.0230423	0.186437
	VEZT|55591|18258	4696.29	5683.34	1.2098	1.14698	0.0230651	0.186437
	BRAP|8315|1099	3041.59	2548.31	0.837162	0.874723	0.0231513	0.186876
	DPH7|92715|25199	3170.05	2483.61	0.78311	0.854256	0.0231606	0.186876
	MTHFR|4524|7436	2298.73	2912.25	1.26636	1.17293	0.0231583	0.186876
	VPREB3|29802|12710	18.2251	45.4203	2.53024	1.06473	0.0231677	0.186876
	RANBP10|57610|29285	3623.93	2876.49	0.793284	0.856148	0.0232286	0.18727
	RNF128|79589|21153	339.266	442.052	1.3097	1.21384	0.0232497	0.187342
	RGS10|6001|9992	3817.25	3196.73	0.836996	0.872027	0.0233257	0.187856
	WIPI2|26100|32225	1493.48	1835.03	1.22898	1.15893	0.0233624	0.188054
	FAM89B|23625|16708	857.159	1196.81	1.3949	1.2045	0.023412	0.188258
	GTF3C1|2975|4664	8762.37	7465.02	0.851701	0.875488	0.0234105	0.188258
	PC|5091|8636	4554.12	5768.06	1.26633	1.16682	0.0234388	0.188375
	LRWD1|222229|21769	580.232	447.087	0.766596	0.849321	0.0235023	0.188787
	TRIM55|84675|14215	12.2708	34.0956	2.64087	1.06523	0.0235166	0.188804
	FDX1L|112812|30546	377.525	260.535	0.691731	0.833523	0.0236033	0.189206
	RRP7A|27341|24286	10359.7	8418.52	0.812343	0.863099	0.0236019	0.189206
	TOM1L1|10040|11983	3664.34	3055.92	0.833837	0.8741	0.0235803	0.189206
	LSM5|23658|17162	2127.66	2542.22	1.19564	1.14186	0.0236326	0.189343
	CHST3|9469|1971	3115.98	3867.33	1.24088	1.16468	0.0237087	0.189657
	COL18A1|80781|2195	3564.81	4235.49	1.188	1.14126	0.0237051	0.189657
	HSD17B12|51144|18646	10877.6	12811.6	1.1778	1.13625	0.0237003	0.189657
	SLC25A37|51312|29786	5639.09	7212.48	1.27895	1.17812	0.0237523	0.189908
	CCP110|9738|24342	1672.81	1371.47	0.820166	0.866777	0.0237811	0.19004
	EDEM1|9695|18967	2854.56	3516.08	1.23168	1.15656	0.0237955	0.190057
	MEF2D|4209|6997	3033.78	3609.66	1.18966	1.14069	0.0238453	0.190258
	SLC6A13|6540|11046	189.973	279.99	1.47594	1.20311	0.0238364	0.190258
	CRKL|1399|2363	4923.25	5818.16	1.18163	1.13513	0.0239241	0.190788
	DERL2|51009|17943	1483.08	1235.15	0.832729	0.872941	0.0239588	0.190861
	DSP|1832|3052	4087.87	4668.67	1.14236	1.11464	0.0240186	0.190861
	FHDC1|85462|29363	625.663	409.568	0.654551	0.842278	0.0240009	0.190861
	IL31RA|133396|18969	7.73314	25.4529	3.48291	1.0484	0.0240197	0.190861
	LOC101927932|101927932|NA	1056.38	1329.84	1.25685	1.16774	0.0240242	0.190861
	METTL13|51603|24248	1913.46	1531.4	0.799264	0.85702	0.0240075	0.190861
	NELFB|25920|24324	3715.31	3080.64	0.828809	0.871895	0.0239589	0.190861
	NLN|57486|16058	5064.92	6506.72	1.28447	1.16876	0.0240318	0.190861
	AP5B1|91056|25104	3051.92	3767.44	1.23442	1.16092	0.0241107	0.191193
	LOC339260|339260|NA	5.0972	17.6663	3.85789	1.05117	0.0241025	0.191193
	PRICKLE3|4007|6645	1250.67	1567.89	1.2537	1.16811	0.0241017	0.191193
	TCAF1|9747|22201	2654.66	3152.68	1.18868	1.13944	0.0242065	0.191757
	ZNF584|201514|27318	899.922	709.397	0.786813	0.855295	0.0242066	0.191757
	RASGRP1|10125|9878	295.674	469.069	1.59872	1.17439	0.0242449	0.191932
	TMEM161B-AS1|100505894|43839	456.092	275.433	0.602941	0.87173	0.0242535	0.191932
	DLG5|9231|2904	8137.48	6998.68	0.859793	0.888361	0.0243148	0.192128
	NELFE|7936|13974	695.208	551.157	0.791264	0.85707	0.0243404	0.192128
	PRKCE|5581|9401	13042.7	15102.1	1.15774	1.12829	0.0243194	0.192128
	TCP1|6950|11655	3650.05	2754.56	0.753921	0.836789	0.0243201	0.192128
	ZGLP1|100125288|37245	275.249	191.349	0.694117	0.833714	0.0243394	0.192128
	ATAD3A|55210|25567	3614.33	2727.72	0.753933	0.845648	0.0244839	0.192994
	MIF-AS1|284889|27669	1244.27	1687.85	1.35529	1.19458	0.024485	0.192994
	PFKFB2|5208|8873	652.924	838.824	1.28343	1.17648	0.0244876	0.192994
	MIGA1|374986|24741	3263.69	2692.87	0.825525	0.867343	0.024604	0.193813
	TMEM50B|757|1280	1137.4	898.947	0.790212	0.854578	0.0246555	0.19412
	TPRN|286262|26894	1821.71	1497.84	0.821711	0.868865	0.0246839	0.194245
	TPCN1|53373|18182	2982.3	3524.02	1.18112	1.13292	0.0247103	0.194354
	RAPGEF6|51735|20655	10027.2	11971.1	1.19385	1.14095	0.024755	0.194507
	RBM6|10180|9903	9594.95	8138.04	0.848055	0.88745	0.0247427	0.194507
	DCTN5|84516|24594	585.739	436.13	0.745051	0.842308	0.0248072	0.194719
	NDUFAF1|51103|18828	880.309	707.602	0.802509	0.860472	0.0247977	0.194719
	TCF7L2|6934|11641	54210	66168.6	1.22054	1.15815	0.0248608	0.195042
	GPR39|2863|4496	1718.43	2210.29	1.28709	1.17648	0.0249159	0.195191
	PMEPA1|56937|14107	1174.34	1630.3	1.39239	1.19527	0.024904	0.195191
	TTTY15|64595|18567	3.34142	0	0.072722	0.980488	0.0249177	0.195191
	FOXP4|116113|20842	5554.02	4711.73	0.84801	0.880629	0.02495	0.195246
	MIR31HG|554202|37187	78280.9	95969.6	1.22596	1.15566	0.0249486	0.195246
	TMEM249|340393|44155	972.007	702.398	0.723326	0.842554	0.0250885	0.196139
	TRAPPC4|51399|19943	566.623	415.25	0.733504	0.839227	0.0250895	0.196139
	OR9Q1|219956|14724	56.3083	119.244	2.01643	1.08713	0.0251697	0.196667
	GOLGA2P7|388152|49516	166.961	242.932	1.4589	1.19958	0.0252333	0.197064
	CCDC146|57639|29296	1884.66	2355.39	1.25044	1.15673	0.0253318	0.197366
	CCDC173|129881|25064	217.666	313.935	1.44214	1.19792	0.0253425	0.197366
	GOLGB1|2804|4429	3044.56	3660.93	1.20279	1.14401	0.0253994	0.197366
	JARID2|3720|6196	9832.54	11406.9	1.15994	1.1234	0.025358	0.197366
	KDELC1|79070|19350	413.777	285.616	0.688603	0.837148	0.0253672	0.197366
	OXR1|55074|15822	914.143	1122.4	1.23467	1.15845	0.0253956	0.197366
	PTK2B|2185|9612	2913.06	3638.74	1.24919	1.16315	0.0252991	0.197366
	SLC4A3|6508|11029	691.234	551.627	0.796826	0.857736	0.0253842	0.197366
	ST6GALNAC3|256435|19343	1257.25	1766.46	1.40647	1.1969	0.0253268	0.197366
	TUBGCP4|27229|16691	3414.51	2831.33	0.828601	0.870694	0.0253382	0.197366
	ZNF564|163050|31106	1714.66	1379.71	0.804246	0.862575	0.0254384	0.197569
	MPL|4352|7217	550.907	794.017	1.43963	1.19635	0.0254515	0.197572
	DGKA|1606|2849	1888.46	1565.98	0.829002	0.871938	0.0255011	0.197659
	DLEC1|9940|2899	41.89	95.1423	2.24473	1.06867	0.0254949	0.197659
	SDHB|6390|10681	3822.37	3088.34	0.807443	0.861651	0.0254893	0.197659
	ICK|22858|21219	1285.03	1660.9	1.29455	1.17832	0.0255562	0.19792
[truncated: 15,135 more rows]

## Sheet: B.DE Body Norm WT|CDK8as
PRO-seq gene body DESeq2 Results for HCT116 CDK8as/as (DMSO Normoxia) vs. HCT116 wild-type (DMSO Normoxia)
	All Detected Genes (CPM > 0.5 in at least 2 samples)								Upregulated Genes (Adjusted p < 0.1)								Downregulated Genes (Adjusted p < 0.1)
	Gene ID | Entrez ID | HGNC ID	Base Mean WT DMSO Normoxia	Base Mean CDK8as/as DMSO Normoxia	Fold-change	Adjusted Fold-change	p	Adjusted p		Gene ID | Entrez ID | HGNC ID	Base Mean WT DMSO Normoxia	Base Mean CDK8as/as DMSO Normoxia	Fold-change	Adjusted Fold-change	p	Adjusted p		Gene ID | Entrez ID | HGNC ID	Base Mean WT DMSO Normoxia	Base Mean CDK8as/as DMSO Normoxia	Fold-change	Adjusted Fold-change	p	Adjusted p
	SEMA3A|10371|10723	2089.71	15509	7.41402	7.35381	7.72096e-109	1.32275e-104		SEMA3A|10371|10723	2089.71	15509	7.41402	7.35381	7.72096e-109	1.32275e-104		SYT1|6857|11509	18136	5232.93	0.288433	0.290463	2.78346e-49	9.53726e-46
	LINC01468|101928687|50913	89.0853	3010.87	33.0601	32.3807	1.65475e-80	1.41746e-76		LINC01468|101928687|50913	89.0853	3010.87	33.0601	32.3807	1.65475e-80	1.41746e-76		ZNF91|7644|13166	1382.12	12.7963	0.00949353	0.00994371	2.56898e-46	5.50147e-43
	BDNF|627|1033	5893.65	21593.7	3.66424	3.63807	2.8461e-79	1.62531e-75		BDNF|627|1033	5893.65	21593.7	3.66424	3.63807	2.8461e-79	1.62531e-75		MAOB|4129|6834	1280.08	185.241	0.14471	0.148054	3.73156e-41	6.3929e-38
	DKK1|22943|2891	1940.75	8717.1	4.49427	4.44402	9.0216e-60	3.86395e-56		DKK1|22943|2891	1940.75	8717.1	4.49427	4.44402	9.0216e-60	3.86395e-56		AFF4|27125|17869	6975.58	3127.06	0.448159	0.449637	2.24805e-40	3.20947e-37
	SYT1|6857|11509	18136	5232.93	0.288433	0.290463	2.78346e-49	9.53726e-46		ANXA10|11199|534	1576.68	8113.34	5.13885	5.06379	1.40061e-47	3.9992e-44		RAMP1|10267|9843	2537.52	727.422	0.286867	0.291704	4.46224e-35	4.77795e-32
	ANXA10|11199|534	1576.68	8113.34	5.13885	5.06379	1.40061e-47	3.9992e-44		TARID|100507308|50506	1412.28	6814.06	4.8188	4.75912	2.03868e-46	4.98952e-43		ZNF227|7770|13020	1103.83	8.13753	0.0077032	0.00820857	4.77609e-35	4.81317e-32
	TARID|100507308|50506	1412.28	6814.06	4.8188	4.75912	2.03868e-46	4.98952e-43		PMEPA1|56937|14107	104.799	1174.34	11.1647	10.8969	8.3905e-43	1.59718e-39		APOLD1|81575|25268	795.343	141.551	0.181009	0.185442	2.46373e-32	2.34493e-29
	ZNF91|7644|13166	1382.12	12.7963	0.00949353	0.00994371	2.56898e-46	5.50147e-43		SMAD7|4092|6773	384.583	2045.36	5.32455	5.22615	1.32099e-40	2.05738e-37		EVA1A|84141|25816	536.008	61.906	0.114971	0.118667	1.5537e-31	1.3309e-28
	PMEPA1|56937|14107	104.799	1174.34	11.1647	10.8969	8.3905e-43	1.59718e-39		PPARG|5468|9236	3149.69	9606.84	3.04938	3.01162	5.17633e-39	6.8216e-36		EPS8|2059|3420	11160	5473.96	0.490311	0.497459	2.39971e-31	1.95771e-28
	MAOB|4129|6834	1280.08	185.241	0.14471	0.148054	3.73156e-41	6.3929e-38		KRT7|3855|6445	271.5	5912.47	21.7191	20.8586	7.90852e-36	9.67777e-33		FGF9|2254|3687	1013.99	160.478	0.15817	0.162795	2.58812e-31	2.01544e-28
	SMAD7|4092|6773	384.583	2045.36	5.32455	5.22615	1.32099e-40	2.05738e-37		LINC01612|101928223|51837	140.693	1118.93	7.88542	7.68099	1.80307e-35	2.05935e-32		RNF141|50862|21159	5773.68	2529.94	0.43786	0.443742	3.10281e-28	2.21489e-25
	AFF4|27125|17869	6975.58	3127.06	0.448159	0.449637	2.24805e-40	3.20947e-37		SLCO3A1|28232|10952	1115.38	3737.52	3.34787	3.28933	7.6952e-32	6.93864e-29		SLC38A5|92745|18070	513.664	33.7658	0.0657598	0.0689895	6.19525e-28	4.08219e-25
	PPARG|5468|9236	3149.69	9606.84	3.04938	3.01162	5.17633e-39	6.8216e-36		THSD4|79875|25835	1668.39	9110.16	5.45569	5.31837	6.73183e-31	5.01433e-28		ATP8B3|148229|13535	1817.07	510.992	0.280314	0.287445	2.80984e-27	1.78289e-24
	KRT7|3855|6445	271.5	5912.47	21.7191	20.8586	7.90852e-36	9.67777e-33		PLPP3|8613|9229	694.426	1776.12	2.55935	2.52212	5.72711e-28	3.92467e-25		UTY|7404|12638	610.366	6.76537	0.0139915	0.0151231	8.58264e-26	4.74315e-23
	LINC01612|101928223|51837	140.693	1118.93	7.88542	7.68099	1.80307e-35	2.05935e-32		ALOX5|240|435	277.793	1572.51	5.66797	5.4998	3.98468e-27	2.43806e-24		CPOX|1371|2321	9168.26	4617.09	0.503343	0.511372	6.89112e-25	3.68933e-22
	RAMP1|10267|9843	2537.52	727.422	0.286867	0.291704	4.46224e-35	4.77795e-32		MBNL3|55796|20564	137.807	693.254	5.008	4.86707	9.06375e-27	5.35449e-24		COL12A1|1303|2188	3229.46	635.077	0.196684	0.203283	8.51948e-24	4.29281e-21
	ZNF227|7770|13020	1103.83	8.13753	0.0077032	0.00820857	4.77609e-35	4.81317e-32		ARSB|411|714	1789.54	4172.61	2.32871	2.29364	1.02577e-26	5.85783e-24		ZEB1|6935|11642	2104.68	719.454	0.341616	0.350419	2.99547e-23	1.46624e-20
	APOLD1|81575|25268	795.343	141.551	0.181009	0.185442	2.46373e-32	2.34493e-29		TLE1|7088|11837	2600.39	5134.97	1.97416	1.95318	2.26322e-24	1.17495e-21		PDE4B|5142|8781	7416.88	2775.76	0.374337	0.383898	3.30522e-23	1.57292e-20
	SLCO3A1|28232|10952	1115.38	3737.52	3.34787	3.28933	7.6952e-32	6.93864e-29		PODXL2|50512|17936	160.469	721.92	4.47367	4.32122	1.54232e-20	6.29121e-18		SAMD3|154075|21574	3083.98	1161.08	0.3753	0.382936	4.90182e-23	2.26968e-20
	EVA1A|84141|25816	536.008	61.906	0.114971	0.118667	1.5537e-31	1.3309e-28		KCNQ3|3786|6297	131.016	799.609	6.09138	5.82826	6.5468e-20	2.54909e-17		TBC1D19|55296|25624	7925.97	2513.88	0.31661	0.324032	1.48786e-22	6.7079e-20
	EPS8|2059|3420	11160	5473.96	0.490311	0.497459	2.39971e-31	1.95771e-28		RAD51B|5890|9822	14610.7	27555.7	1.88591	1.85607	9.00755e-20	3.42928e-17		ZNF701|55762|25597	700.702	211.301	0.298511	0.306408	2.91953e-22	1.2825e-19
	FGF9|2254|3687	1013.99	160.478	0.15817	0.162795	2.58812e-31	2.01544e-28		MECOM|2122|3498	2129.14	5004.56	2.34825	2.29862	1.01881e-18	3.49085e-16		ZNF780B|163131|33109	1560.93	655.619	0.419261	0.426881	3.44789e-22	1.47673e-19
	THSD4|79875|25835	1668.39	9110.16	5.45569	5.31837	6.73183e-31	5.01433e-28		ATP8B1|5205|3706	3464.41	6518.98	1.88176	1.85592	1.22175e-18	4.02519e-16		FRMD5|84978|28214	19757.7	11081.5	0.560961	0.568892	3.31351e-21	1.38456e-18
	RNF141|50862|21159	5773.68	2529.94	0.43786	0.443742	3.10281e-28	2.21489e-25		WASF3|10810|12734	781.151	1623.93	2.07676	2.03864	2.56647e-18	8.14235e-16		LINC01399|104310353|50680	3500.49	1074.87	0.307397	0.315157	2.35295e-20	9.3746e-18
	PLPP3|8613|9229	694.426	1776.12	2.55935	2.52212	5.72711e-28	3.92467e-25		WNT7B|7477|12787	901.84	2061.03	2.28544	2.23571	6.20294e-18	1.86437e-15		LINC01271|101927586|50327	791.194	159.924	0.202424	0.210719	1.22654e-19	4.56808e-17
	SLC38A5|92745|18070	513.664	33.7658	0.0657598	0.0689895	6.19525e-28	4.08219e-25		SPNS2|124976|26992	376.925	962.314	2.55242	2.48923	8.04482e-18	2.37627e-15		ZNF136|7695|12920	389.181	7.07793	0.0185467	0.0204493	1.69197e-19	6.1674e-17
	ATP8B3|148229|13535	1817.07	510.992	0.280314	0.287445	2.80984e-27	1.78289e-24		SULF2|55959|20392	914.678	2843.78	3.10874	3.01168	9.07187e-18	2.63423e-15		DGKG|1608|2853	3606.12	1400.17	0.388081	0.398412	2.47155e-19	8.64136e-17
	ALOX5|240|435	277.793	1572.51	5.66797	5.4998	3.98468e-27	2.43806e-24		PARD3B|117583|14446	1300.18	4270.3	3.27374	3.16654	4.34353e-17	1.20022e-14		LRP1B|53353|6693	780.411	151.494	0.18847	0.196758	2.47024e-19	8.64136e-17
	MBNL3|55796|20564	137.807	693.254	5.008	4.86707	9.06375e-27	5.35449e-24		LTBP1|4052|6714	545.748	1442	2.64188	2.5698	6.42839e-17	1.74812e-14		CD109|135228|21685	4968.47	2329.94	0.468122	0.476012	1.12983e-18	3.79535e-16
	ARSB|411|714	1789.54	4172.61	2.32871	2.29364	1.02577e-26	5.85783e-24		HAS3|3038|4820	3394.95	8132.64	2.39694	2.33409	5.74942e-16	1.44852e-13		ZNF804A|91752|21711	2385.89	209.979	0.0880047	0.0940225	1.40794e-18	4.55112e-16
	UTY|7404|12638	610.366	6.76537	0.0139915	0.0151231	8.58264e-26	4.74315e-23		LINC00698|285401|27720	14.247	290.05	21.5412	19.5506	7.23038e-16	1.74466e-13		CYB5B|80777|24374	21285.1	10849.3	0.509682	0.518859	3.83789e-18	1.19547e-15
	CPOX|1371|2321	9168.26	4617.09	0.503343	0.511372	6.89112e-25	3.68933e-22		AGPAT4|56895|20885	3121.39	7970.32	2.5541	2.29692	1.09863e-15	2.57831e-13		KLF12|11278|6346	4964.89	2382.39	0.478933	0.490038	4.54717e-18	1.39111e-15
	TLE1|7088|11837	2600.39	5134.97	1.97416	1.95318	2.26322e-24	1.17495e-21		TBX3|6926|11602	651.979	1599.44	2.45233	2.38558	3.06558e-15	6.56495e-13		TNIK|23043|30765	3223.41	811.2	0.250759	0.260479	9.41762e-18	2.68905e-15
	COL12A1|1303|2188	3229.46	635.077	0.196684	0.203283	8.51948e-24	4.29281e-21		SYK|6850|11491	489.862	1129.85	2.30783	2.24683	3.87547e-15	8.19685e-13		PLEKHA4|57664|14339	970.03	321.188	0.33198	0.342532	2.09533e-17	5.88478e-15
	ZEB1|6935|11642	2104.68	719.454	0.341616	0.350419	2.99547e-23	1.46624e-20		CAPN13|92291|16663	87.1577	466.126	5.32039	4.98745	6.62123e-15	1.36669e-12		DSC3|1825|3037	891.467	320.327	0.358519	0.368936	6.70005e-17	1.79352e-14
	PDE4B|5142|8781	7416.88	2775.76	0.374337	0.383898	3.30522e-23	1.57292e-20		HR|55806|5172	1050.36	2541.81	2.42034	2.34728	9.2291e-15	1.86015e-12		TERT|7015|11730	1871.14	426.774	0.227762	0.236736	1.09878e-16	2.89604e-14
	SAMD3|154075|21574	3083.98	1161.08	0.3753	0.382936	4.90182e-23	2.26968e-20		CCDC169-SOHLH2|100526761|38866	0	840.781	2234.34	2757.96	2.20009e-14	4.3324e-12		SNTG2|54221|13741	609.453	139.486	0.225862	0.235036	3.41315e-16	8.8597e-14
	TBC1D19|55296|25624	7925.97	2513.88	0.31661	0.324032	1.48786e-22	6.7079e-20		MIR34AHG|106614088|51913	2220.3	3734.76	1.6807	1.6523	5.22578e-14	9.52426e-12		CLU|1191|2095	1376.88	389.708	0.28258	0.29386	4.06514e-16	1.03946e-13
	ZNF701|55762|25597	700.702	211.301	0.298511	0.306408	2.91953e-22	1.2825e-19		KLF4|9314|6348	466.247	1270.88	2.72088	2.62558	5.6513e-14	1.01914e-11		DIRC3|729582|17805	434.434	65.6059	0.149895	0.159204	6.12921e-16	1.52182e-13
	ZNF780B|163131|33109	1560.93	655.619	0.419261	0.426881	3.44789e-22	1.47673e-19		GRHL3|57822|25839	87.3953	858.03	9.78521	8.98461	7.03611e-14	1.25565e-11		KLRC4-KLRK1|100528032|48357	572.401	91.2306	0.153989	0.163655	6.90569e-16	1.69012e-13
	FRMD5|84978|28214	19757.7	11081.5	0.560961	0.568892	3.31351e-21	1.38456e-18		ADGRD1|283383|19893	105.487	986.285	9.23276	8.47825	1.29626e-13	2.24319e-11		KRT23|25984|6438	596.967	137.333	0.232117	0.243333	8.56856e-16	2.03884e-13
	PODXL2|50512|17936	160.469	721.92	4.47367	4.32122	1.54232e-20	6.29121e-18		TNFRSF21|27242|13469	4405.32	7246.5	1.64462	1.61048	2.9118e-13	4.84319e-11		VIM|7431|12692	233.617	22.1878	0.0966566	0.104208	1.17899e-15	2.72952e-13
	LINC01399|104310353|50680	3500.49	1074.87	0.307397	0.315157	2.35295e-20	9.3746e-18		COL17A1|1308|2194	90.8785	532.341	5.71749	5.34644	3.59214e-13	5.80571e-11		NAV3|89795|15998	2627.41	871.265	0.331855	0.343597	1.24888e-15	2.85279e-13
	KCNQ3|3786|6297	131.016	799.609	6.09138	5.82826	6.5468e-20	2.54909e-17		LOC101927501|101927501|NA	80.7498	366.053	4.52548	4.26979	3.6601e-13	5.86026e-11		COL9A3|1299|2219	1161.71	468.085	0.403401	0.414597	1.70915e-15	3.85279e-13
	RAD51B|5890|9822	14610.7	27555.7	1.88591	1.85607	9.00755e-20	3.42928e-17		BMP4|652|1071	2850.08	5062.17	1.77684	1.73925	5.03947e-13	7.84875e-11		LONRF2|164832|24788	649.029	116.256	0.179825	0.189454	1.82707e-15	4.06512e-13
	LINC01271|101927586|50327	791.194	159.924	0.202424	0.210719	1.22654e-19	4.56808e-17		CT62|196993|27286	86.2136	381.964	4.5039	4.23585	7.50929e-13	1.13849e-10		MBNL2|10150|16746	10422.4	5216.26	0.500722	0.510817	1.91119e-15	4.19775e-13
	ZNF136|7695|12920	389.181	7.07793	0.0185467	0.0204493	1.69197e-19	6.1674e-17		TTC6|319089|19739	173.796	509.388	2.92861	2.8067	1.19589e-12	1.7972e-10		ZNF221|7638|13014	292.3	51.8483	0.17295	0.183308	2.65317e-15	5.75368e-13
	DGKG|1608|2853	3606.12	1400.17	0.388081	0.398412	2.47155e-19	8.64136e-17		MDM2|4193|6973	8557.17	13761.6	1.60799	1.58229	1.52136e-12	2.24689e-10		THRB|7068|11799	1274.99	639.781	0.498747	0.510044	4.44437e-15	9.28548e-13
	LRP1B|53353|6693	780.411	151.494	0.18847	0.196758	2.47024e-19	8.64136e-17		MMP16|4325|7162	144.123	466.234	3.24227	3.09269	1.53979e-12	2.25467e-10		HKR1|284459|4928	1196.77	536.904	0.448159	0.457817	7.54035e-15	1.53787e-12
	MECOM|2122|3498	2129.14	5004.56	2.34825	2.29862	1.01881e-18	3.49085e-16		ROR1|4919|10256	1728.92	3277.56	1.89432	1.84899	1.75093e-12	2.54211e-10		ZNF850|342892|27994	269.22	6.04175	0.0225258	0.025585	1.18352e-14	2.35768e-12
	CD109|135228|21685	4968.47	2329.94	0.468122	0.476012	1.12983e-18	3.79535e-16		HOXA3|3200|5104	840.359	2199.25	2.61881	2.5181	2.09987e-12	3.02311e-10		C16orf45|89927|19213	2083.12	946.917	0.454214	0.466358	3.15025e-14	6.13297e-12
	ATP8B1|5205|3706	3464.41	6518.98	1.88176	1.85592	1.22175e-18	4.02519e-16		ZNF704|619279|32291	4739.61	7361.71	1.55353	1.53049	3.27628e-12	4.60076e-10		TTC41P|253724|49210	1161.35	502.904	0.431941	0.442975	3.27536e-14	6.30489e-12
	ZNF804A|91752|21711	2385.89	209.979	0.0880047	0.0940225	1.40794e-18	4.55112e-16		RTTN|25914|18654	11392	18122.7	1.59075	1.56358	3.47408e-12	4.83886e-10		ZNF530|348327|29297	279.876	4.35708	0.0172974	0.0199054	3.9793e-14	7.57481e-12
	WASF3|10810|12734	781.151	1623.93	2.07676	2.03864	2.56647e-18	8.14235e-16		PRKG1-AS1|100506939|45029	295.977	854.301	2.88476	2.75859	4.1235e-12	5.69709e-10		CLDND1|56650|1322	5228.11	3121.22	0.596379	0.606406	4.32973e-14	8.15132e-12
	CYB5B|80777|24374	21285.1	10849.3	0.509682	0.518859	3.83789e-18	1.19547e-15		CHKA|1119|1937	4315.37	7665.71	1.77678	1.73658	4.40939e-12	6.04334e-10		SNTB1|6641|11168	920.712	383.245	0.414804	0.428475	4.68764e-14	8.7292e-12
	KLF12|11278|6346	4964.89	2382.39	0.478933	0.490038	4.54717e-18	1.39111e-15		KIF26B|55083|25484	937.41	2833.86	3.01332	2.88353	4.88392e-12	6.58829e-10		LOC100132111|100132111|NA	286.404	32.067	0.107125	0.116397	4.91099e-14	9.04679e-12
	WNT7B|7477|12787	901.84	2061.03	2.28544	2.23571	6.20294e-18	1.86437e-15		COL4A5|1287|2207	4368.87	7087.51	1.62176	1.58416	6.49681e-12	8.5618e-10		LINC01237|101927289|49793	3453.41	1953.8	0.565994	0.57683	1.01109e-13	1.78577e-11
	SPNS2|124976|26992	376.925	962.314	2.55242	2.48923	8.04482e-18	2.37627e-15		LINC00431|104355135|42766	2387.56	5878.79	2.46209	2.36728	6.97751e-12	9.05596e-10		AMPD3|272|470	2786.73	1421.62	0.510778	0.522396	1.12091e-13	1.95954e-11
	SULF2|55959|20392	914.678	2843.78	3.10874	3.01168	9.07187e-18	2.63423e-15		FHAD1|114827|29408	3732.04	7808.18	2.09169	2.02812	7.44624e-12	9.59165e-10		UBE2H|7328|12484	12816.4	7748.56	0.604733	0.61779	1.34814e-13	2.30963e-11
	TNIK|23043|30765	3223.41	811.2	0.250759	0.260479	9.41762e-18	2.68905e-15		ARHGAP30|257106|27414	29.1293	244.693	8.09447	7.35917	8.75852e-12	1.11978e-09		USP9Y|8287|12633	326.51	3.55399	0.0109368	0.0128767	1.49798e-13	2.54093e-11
	PLEKHA4|57664|14339	970.03	321.188	0.33198	0.342532	2.09533e-17	5.88478e-15		PBX1|5087|8632	2558.86	6992.07	2.72887	2.61138	1.0651e-11	1.34171e-09		ZNF607|84775|28192	1386.62	668.414	0.482426	0.49527	1.5494e-13	2.60238e-11
	PARD3B|117583|14446	1300.18	4270.3	3.27374	3.16654	4.34353e-17	1.20022e-14		MEGF6|1953|3232	6546.26	11395.2	1.7415	1.70445	1.09837e-11	1.37352e-09		GEM|2669|4234	782.992	265.751	0.337892	0.352747	3.41593e-13	5.62709e-11
	LTBP1|4052|6714	545.748	1442	2.64188	2.5698	6.42839e-17	1.74812e-14		MAL2|114569|13634	2429.55	4162.15	1.71311	1.67493	1.83401e-11	2.2127e-09		ICAM1|3383|5344	236.728	33.4559	0.14105	0.151921	3.5064e-13	5.72111e-11
	DSC3|1825|3037	891.467	320.327	0.358519	0.368936	6.70005e-17	1.79352e-14		DAPK1|1612|2674	788.338	1707.71	2.1646	2.09566	1.89026e-11	2.26461e-09		CEP112|201134|28514	7226.9	4282.99	0.592033	0.601063	4.19547e-13	6.65527e-11
	TERT|7015|11730	1871.14	426.774	0.227762	0.236736	1.09878e-16	2.89604e-14		KCNH8|131096|18864	74.4429	337.386	4.44743	4.15735	2.13873e-11	2.50964e-09		ATP1B1|481|804	2400.48	1364.2	0.569022	0.580243	5.01549e-13	7.84875e-11
	SNTG2|54221|13741	609.453	139.486	0.225862	0.235036	3.41315e-16	8.8597e-14		RETSAT|54884|25991	1359.99	2358.67	1.7341	1.69342	2.51019e-11	2.90571e-09		ADCY9|115|240	2953.29	1706.55	0.577914	0.590603	6.00561e-13	9.26919e-11
	CLU|1191|2095	1376.88	389.708	0.28258	0.29386	4.06514e-16	1.03946e-13		TIMP3|7078|11822	218.518	794.701	3.62123	3.41271	2.8126e-11	3.21236e-09		ARHGAP18|93663|21035	12349.3	5915.51	0.478766	0.492057	6.68253e-13	1.02219e-10
	HAS3|3038|4820	3394.95	8132.64	2.39694	2.33409	5.74942e-16	1.44852e-13		PCED1B|91523|28255	751.357	1578.86	2.09315	2.09934	3.72027e-11	4.11198e-09		ZNF547|284306|26432	560.516	225.395	0.400414	0.415867	1.50427e-12	2.24098e-10
	DIRC3|729582|17805	434.434	65.6059	0.149895	0.159204	6.12921e-16	1.52182e-13		KCND3|3752|6239	156.019	443.701	2.83308	2.69872	3.78027e-11	4.15151e-09		PRKY|5616|9444	396.575	2.45822	0.00608787	0.00742733	2.25918e-12	3.22536e-10
	KLRC4-KLRK1|100528032|48357	572.401	91.2306	0.153989	0.163655	6.90569e-16	1.69012e-13		TMEM139|135932|22058	94.3001	362.037	3.81323	3.57243	7.17614e-11	7.68352e-09		ZNF586|54807|25949	404.906	112.722	0.278889	0.294432	2.69115e-12	3.81032e-10
	LINC00698|285401|27720	14.247	290.05	21.5412	19.5506	7.23038e-16	1.74466e-13		SKAP2|8935|15687	3859.22	8403.23	2.17771	2.09908	7.72196e-11	8.16621e-09		MAGI1|9223|946	22865.9	11649.6	0.509346	0.524971	4.83937e-12	6.58001e-10
	KRT23|25984|6438	596.967	137.333	0.232117	0.243333	8.56856e-16	2.03884e-13		KCTD12|115207|14678	60.8531	258.315	4.24448	3.95052	7.83396e-11	8.23383e-09		PARP12|64761|21919	1567.5	843.936	0.538457	0.55094	5.07947e-12	6.79856e-10
	AGPAT4|56895|20885	3121.39	7970.32	2.5541	2.29692	1.09863e-15	2.57831e-13		CPEB2|132864|21745	232.803	735.295	3.15507	2.9829	8.44143e-11	8.81821e-09		NT5DC1|221294|21556	5618.06	3304.12	0.588292	0.598885	5.33882e-12	7.09028e-10
	VIM|7431|12692	233.617	22.1878	0.0966566	0.104208	1.17899e-15	2.72952e-13		ST3GAL1|6482|10862	4384.6	7161.36	1.63353	1.59448	1.12997e-10	1.1592e-08		GGT1|2678|4250	577.47	209.914	0.363093	0.379598	6.84176e-12	8.94756e-10
	NAV3|89795|15998	2627.41	871.265	0.331855	0.343597	1.24888e-15	2.85279e-13		MOB3B|79817|23825	783.263	2053.86	2.6207	2.49882	1.17893e-10	1.19511e-08		ZFPM2-AS1|102723356|50698	24864.4	14929.8	0.600426	0.612844	9.69305e-12	1.23008e-09
	COL9A3|1299|2219	1161.71	468.085	0.403401	0.414597	1.70915e-15	3.85279e-13		WWOX|51741|12799	3058.55	5196.63	1.69945	1.65945	1.29607e-10	1.29095e-08		GLIS3|169792|28510	2094.83	1066.48	0.509406	0.52431	1.34244e-11	1.66658e-09
	LONRF2|164832|24788	649.029	116.256	0.179825	0.189454	1.82707e-15	4.06512e-13		LINC01411|101928176|50703	196.372	702.31	3.55824	3.3354	1.64261e-10	1.62666e-08		LIX1L|128077|28715	556.828	190.307	0.341045	0.357781	1.3961e-11	1.72071e-09
	MBNL2|10150|16746	10422.4	5216.26	0.500722	0.510817	1.91119e-15	4.19775e-13		ZNF831|128611|16167	33.5591	233.357	6.73687	6.11192	1.67284e-10	1.64707e-08		ZNF426|79088|20725	197.303	19.7248	0.102896	0.114403	1.68855e-11	2.0663e-09
	ZNF221|7638|13014	292.3	51.8483	0.17295	0.183308	2.65317e-15	5.75368e-13		IGF1R|3480|5465	5731.26	8441.76	1.47312	1.44853	3.63405e-10	3.51743e-08		ZNF595|152687|27196	639.153	221.93	0.347551	0.360969	1.8239e-11	2.2127e-09
	TBX3|6926|11602	651.979	1599.44	2.45233	2.38558	3.06558e-15	6.56495e-13		INPP5D|3635|6079	189.992	562.829	2.94006	2.7786	4.02629e-10	3.83213e-08		LOXL4|84171|17171	327.675	85.7092	0.261615	0.27758	2.07971e-11	2.46616e-09
	SYK|6850|11491	489.862	1129.85	2.30783	2.24683	3.87547e-15	8.19685e-13		PELI2|57161|8828	203.913	653.631	3.18391	2.99591	4.0872e-10	3.86861e-08		SLC35D2|11046|20799	3690.95	2365.13	0.640459	0.65424	2.08728e-11	2.46616e-09
	THRB|7068|11799	1274.99	639.781	0.498747	0.510044	4.44437e-15	9.28548e-13		DPYSL3|1809|3015	1045.2	1902.73	1.82001	1.76662	5.33873e-10	4.94396e-08		LIPG|9388|6623	184.873	23.2027	0.127785	0.140901	2.48318e-11	2.89401e-09
	CAPN13|92291|16663	87.1577	466.126	5.32039	4.98745	6.62123e-15	1.36669e-12		HS6ST3|266722|19134	129.208	420.695	3.25762	3.05526	5.85152e-10	5.36087e-08		ZNF614|80110|24722	435.223	0	0.00114696	0.000890612	2.54747e-11	2.92908e-09
	HKR1|284459|4928	1196.77	536.904	0.448159	0.457817	7.54035e-15	1.53787e-12		SOCS2-AS1|144481|27054	558.088	1101.96	1.9778	1.90808	7.37947e-10	6.6276e-08		CAND1.11|100130460|NA	1570.61	683.348	0.434565	0.446323	3.00492e-11	3.40929e-09
	HR|55806|5172	1050.36	2541.81	2.42034	2.34728	9.2291e-15	1.86015e-12		PTPRU|10076|9683	3378.38	5376.59	1.59089	1.55674	7.68929e-10	6.82554e-08		PDP1|54704|9279	15985.1	9364.43	0.585652	0.599256	3.30413e-11	3.7241e-09
	ZNF850|342892|27994	269.22	6.04175	0.0225258	0.025585	1.18352e-14	2.35768e-12		TM4SF18|116441|25181	18.3032	163.771	9.14159	8.10533	8.53463e-10	7.49822e-08		AXIN2|8313|904	2941.35	1277.18	0.434179	0.452545	3.66643e-11	4.07878e-09
	CCDC169-SOHLH2|100526761|38866	0	840.781	2234.34	2757.96	2.20009e-14	4.3324e-12		FXYD3|5349|4027	62.394	251.314	4.0113	3.71193	9.64548e-10	8.38814e-08		LOC100505782|100505782|NA	637.717	162.23	0.255039	0.272149	3.66328e-11	4.07878e-09
	C16orf45|89927|19213	2083.12	946.917	0.454214	0.466358	3.15025e-14	6.13297e-12		MIR100HG|399959|39522	36075.3	59255.1	1.64255	1.60267	1.0552e-09	9.0388e-08		ZNF266|10781|13059	483.8	196.252	0.404751	0.421063	4.47484e-11	4.88299e-09
	TTC41P|253724|49210	1161.35	502.904	0.431941	0.442975	3.27536e-14	6.30489e-12		SKIL|6498|10897	996.682	2065.01	2.07859	1.99897	1.06515e-09	9.07867e-08		GULP1|51454|18649	14277.8	9801.24	0.686468	0.699306	4.80512e-11	5.21021e-09
	ZNF530|348327|29297	279.876	4.35708	0.0172974	0.0199054	3.9793e-14	7.57481e-12		HEPH|9843|4866	4.23068	150.46	38.0003	30.7107	1.32425e-09	1.11758e-07		MAN1A1|4121|6821	9824.79	4282.46	0.435364	0.452752	5.2814e-11	5.69063e-09
	CLDND1|56650|1322	5228.11	3121.22	0.596379	0.606406	4.32973e-14	8.15132e-12		FOXP1|27086|3823	3183.8	5513.32	1.73095	1.68412	1.35441e-09	1.13744e-07		VIM-AS1|100507347|44879	248.209	45.5261	0.191959	0.207955	7.22068e-11	7.68352e-09
	SNTB1|6641|11168	920.712	383.245	0.414804	0.428475	4.68764e-14	8.7292e-12		ASAP1|50807|2720	15269.3	20621	1.35037	1.32763	1.59941e-09	1.33015e-07		LOC283140|283140|NA	2388.3	1229.71	0.516064	0.531603	8.7952e-11	9.13208e-09
	LOC100132111|100132111|NA	286.404	32.067	0.107125	0.116397	4.91099e-14	9.04679e-12		PXDN|7837|14966	712.958	1374.55	1.93055	1.86201	1.77498e-09	1.44805e-07		FAM83A|84985|28210	165.871	24.4324	0.14432	0.15857	9.45389e-11	9.75687e-09
	MIR34AHG|106614088|51913	2220.3	3734.76	1.6807	1.6523	5.22578e-14	9.52426e-12		STRA6|64220|30650	36.9056	191.963	5.31163	4.82234	1.79678e-09	1.45889e-07		LINC01270|284751|27658	720.933	299.275	0.414884	0.433178	1.14477e-10	1.1674e-08
	KLF4|9314|6348	466.247	1270.88	2.72088	2.62558	5.6513e-14	1.01914e-11		CAPG|822|1474	1858.06	3196.43	1.72079	1.67212	2.99399e-09	2.38573e-07		ASIC4|55515|21263	552.294	226.719	0.410328	0.428533	1.18674e-10	1.19596e-08
	GRHL3|57822|25839	87.3953	858.03	9.78521	8.98461	7.03611e-14	1.25565e-11		TMC5|79838|22999	1043.69	1982.1	1.90018	1.82962	3.27632e-09	2.59861e-07		ABO|28|79	190.887	3.53831	0.0190625	0.0229935	1.27164e-10	1.27402e-08
	LINC01237|101927289|49793	3453.41	1953.8	0.565994	0.57683	1.01109e-13	1.78577e-11		LINC02112|285692|27756	367.442	848.204	2.30915	2.19839	3.95966e-09	3.09758e-07		ZNF502|91392|23718	197.927	3.58255	0.0181464	0.022098	1.84359e-10	1.80482e-08
	AMPD3|272|470	2786.73	1421.62	0.510778	0.522396	1.12091e-13	1.95954e-11		CDH1|999|1748	4031.58	6375.86	1.58213	1.54615	4.03253e-09	3.14024e-07		GALNT9|50614|4131	1037.62	398.58	0.383655	0.400444	2.3094e-10	2.24799e-08
	ADGRD1|283383|19893	105.487	986.285	9.23276	8.47825	1.29626e-13	2.24319e-11		OSBPL1A|114876|16398	9070.84	12438.7	1.3716	1.34932	5.35847e-09	4.11665e-07		TIAM1|7074|11805	16702.6	9160.6	0.548358	0.564878	3.68204e-10	3.54386e-08
	UBE2H|7328|12484	12816.4	7748.56	0.604733	0.61779	1.34814e-13	2.30963e-11		STON2|85439|30652	751.437	1660.55	2.20816	2.11052	6.39605e-09	4.87009e-07		ARSJ|79642|26286	519.285	204.35	0.391815	0.411746	3.9347e-10	3.76588e-08
	USP9Y|8287|12633	326.51	3.55399	0.0109368	0.0128767	1.49798e-13	2.54093e-11		ZFP36L1|677|1107	11322.7	18077.6	1.59679	1.56127	6.9956e-09	5.23356e-07		TFPI|7035|11760	2460.71	1084.84	0.439859	0.459827	4.38598e-10	4.1286e-08
	ZNF607|84775|28192	1386.62	668.414	0.482426	0.49527	1.5494e-13	2.60238e-11		NCKAP5|344148|29847	138.825	403.874	2.9098	2.72251	8.90324e-09	6.60304e-07		SERPINB9|5272|8955	1354.75	733.449	0.537302	0.553561	4.67974e-10	4.38106e-08
	TNFRSF21|27242|13469	4405.32	7246.5	1.64462	1.61048	2.9118e-13	4.84319e-11		LOC101927286|101927286|NA	16.8802	164.556	9.26859	8.02315	9.33717e-09	6.89502e-07		MNS1|55329|29636	142.942	8.38939	0.0585278	0.068087	5.11904e-10	4.76627e-08
	GEM|2669|4234	782.992	265.751	0.337892	0.352747	3.41593e-13	5.62709e-11		DTX2P1-UPK3BP1-PMS2P11|441263|42360	1643.93	2599.3	1.58099	1.54373	9.38432e-09	6.90009e-07		PTH1R|5745|9608	159.605	5.91802	0.0358205	0.0429452	5.42974e-10	5.0012e-08
	ICAM1|3383|5344	236.728	33.4559	0.14105	0.151921	3.5064e-13	5.72111e-11		SLIT2|9353|11086	692.57	1476.83	2.12227	2.02847	9.79697e-09	7.1422e-07		RPS4Y1|6192|10425	274.833	0	0.00177471	0.00151611	6.30897e-10	5.74922e-08
	COL17A1|1308|2194	90.8785	532.341	5.71749	5.34644	3.59214e-13	5.80571e-11		HS3ST3B1|9953|5198	472.742	882.369	1.8644	1.79504	1.26457e-08	9.02695e-07		RNF128|79589|21153	692.806	339.266	0.48751	0.506595	6.48513e-10	5.87848e-08
	LOC101927501|101927501|NA	80.7498	366.053	4.52548	4.26979	3.6601e-13	5.86026e-11		SPTBN2|6712|11276	1113.14	1932.3	1.73538	1.68315	1.45039e-08	1.02255e-06		TANK|10010|11562	7633.35	4764.24	0.623432	0.637889	7.38893e-10	6.6276e-08
	CEP112|201134|28514	7226.9	4282.99	0.592033	0.601063	4.19547e-13	6.65527e-11		LINC00704|100216001|44678	219.564	594.045	2.67855	2.46668	1.50379e-08	1.05586e-06		PHC2|1912|3183	14894.7	9353.28	0.62791	0.641825	7.53497e-10	6.72339e-08
	ATP1B1|481|804	2400.48	1364.2	0.569022	0.580243	5.01549e-13	7.84875e-11		OVOL1|5017|8525	1083.81	2141.64	1.97409	1.89542	1.74014e-08	1.20697e-06		LOC100508631|100508631|NA	515.355	1.37346	0.00234326	0.00317487	8.42219e-10	7.43757e-08
	BMP4|652|1071	2850.08	5062.17	1.77684	1.73925	5.03947e-13	7.84875e-11		ISM1|140862|16213	239.074	903.493	3.68833	3.37879	1.85857e-08	1.28391e-06		SATB1|6304|10541	303.75	83.9119	0.271746	0.292783	9.60417e-10	8.38814e-08
	ADCY9|115|240	2953.29	1706.55	0.577914	0.590603	6.00561e-13	9.26919e-11		FGFBP1|9982|19695	52.4325	205.365	3.8984	3.5646	1.87249e-08	1.28834e-06		SKAP1|8631|15605	3699.17	1799.37	0.486496	0.5081	9.78804e-10	8.46912e-08
	ARHGAP18|93663|21035	12349.3	5915.51	0.478766	0.492057	6.68253e-13	1.02219e-10		DDX60|55601|25942	2210.6	3327.44	1.50418	1.46765	2.44712e-08	1.66365e-06		FGD1|2245|3663	588.361	240.458	0.408884	0.429488	1.00277e-09	8.63285e-08
	CT62|196993|27286	86.2136	381.964	4.5039	4.23585	7.50929e-13	1.13849e-10		LCN2|3934|6526	5.36462	100.937	16.267	13.4212	2.66087e-08	1.79472e-06		KCNMB4|27345|6289	1178.14	590.142	0.499556	0.518895	1.30812e-09	1.10944e-07
	TTC6|319089|19739	173.796	509.388	2.92861	2.8067	1.19589e-12	1.7972e-10		RTN4RL1|146760|21329	1321.88	2982.48	2.25443	2.12774	3.34874e-08	2.24104e-06		ZNF350|59348|16656	195.365	45.9633	0.242297	0.262714	1.46121e-09	1.22115e-07
	ZNF547|284306|26432	560.516	225.395	0.400414	0.415867	1.50427e-12	2.24098e-10		ADAP1|11033|16486	4314.51	6768.08	1.56934	1.52727	4.08235e-08	2.71863e-06		TCF7L2|6934|11641	92623.9	54210	0.585281	0.601907	1.62657e-09	1.3462e-07
	MDM2|4193|6973	8557.17	13761.6	1.60799	1.58229	1.52136e-12	2.24689e-10		PRDM16|63976|14000	4797.58	7196.68	1.50081	1.4682	4.09413e-08	2.71863e-06		NFAT5|10725|7774	26570	17280.2	0.650391	0.662455	1.65093e-09	1.3598e-07
	MMP16|4325|7162	144.123	466.234	3.24227	3.09269	1.53979e-12	2.25467e-10		SYN2|6854|11495	2556.72	3733.06	1.46034	1.43109	4.19836e-08	2.7664e-06		ZNF234|10780|13027	273.695	71.5231	0.263057	0.283626	1.67956e-09	1.37675e-07
	ROR1|4919|10256	1728.92	3277.56	1.89432	1.84899	1.75093e-12	2.54211e-10		EDAR|10913|2895	118.22	416.063	3.47009	3.17958	5.29633e-08	3.42403e-06		CCNJL|79616|25876	794.045	308.063	0.387553	0.408259	1.9221e-09	1.55327e-07
	HOXA3|3200|5104	840.359	2199.25	2.61881	2.5181	2.09987e-12	3.02311e-10		NECTIN1|5818|9706	2734.83	4420.4	1.61674	1.56924	5.97245e-08	3.81791e-06		TENM3|55714|29944	224.454	82.0832	0.372538	0.39569	2.19571e-09	1.76605e-07
	PRKY|5616|9444	396.575	2.45822	0.00608787	0.00742733	2.25918e-12	3.22536e-10		PRKACB|5567|9381	4712.53	8582.07	1.81983	1.74542	6.60204e-08	4.17366e-06		ZNF304|57343|13505	302.076	102.883	0.346591	0.368295	2.65532e-09	2.12574e-07
	ZNF586|54807|25949	404.906	112.722	0.278889	0.294432	2.69115e-12	3.81032e-10		CD226|10666|16961	1279.98	2447.67	1.91306	1.8305	6.89754e-08	4.34443e-06		RPLP0P2|113157|17960	189.314	40.9732	0.206487	0.227379	3.34236e-09	2.63877e-07
	ZNF704|619279|32291	4739.61	7361.71	1.55353	1.53049	3.27628e-12	4.60076e-10		LOC107001062|107001062|NA	129.792	359.22	2.75899	2.55353	8.6887e-08	5.31624e-06		SERPINB9P1|221756|28590	1281.06	607.017	0.471891	0.492672	3.41414e-09	2.68308e-07
	RTTN|25914|18654	11392	18122.7	1.59075	1.56358	3.47408e-12	4.83886e-10		LOC100505795|100505795|NA	263.199	667.912	2.53111	2.36361	1.18539e-07	7.15073e-06		IL6R|3570|6019	892.869	395.154	0.443573	0.465677	4.30846e-09	3.33993e-07
	PRKG1-AS1|100506939|45029	295.977	854.301	2.88476	2.75859	4.1235e-12	5.69709e-10		GALNT3|2591|4125	682.825	1186.88	1.73351	1.66958	1.25627e-07	7.52532e-06		NR2F1-AS1|441094|48622	2096.2	1210.2	0.577033	0.594518	4.3762e-09	3.37716e-07
	CHKA|1119|1937	4315.37	7665.71	1.77678	1.73658	4.40939e-12	6.04334e-10		LINC01057|101928079|49057	2502.62	3507.59	1.40086	1.37479	1.40968e-07	8.32778e-06		ZNF222|7673|13015	169.473	0	0.00261976	0.00239572	6.34814e-09	4.85519e-07
	MAGI1|9223|946	22865.9	11649.6	0.509346	0.524971	4.83937e-12	6.58001e-10		SLC26A7|115111|14467	435.155	851.982	1.95152	1.85906	1.54289e-07	8.96027e-06		CRTAC1|55118|14882	228.986	38.3526	0.16692	0.187119	6.85252e-09	5.15038e-07
	KIF26B|55083|25484	937.41	2833.86	3.01332	2.88353	4.88392e-12	6.58829e-10		NECTIN3|25945|17664	14595.8	21814.6	1.4945	1.46008	1.63066e-07	9.4062e-06		LARGE1|9215|6511	542.54	212.217	0.391738	0.414905	6.85434e-09	5.15038e-07
	PARP12|64761|21919	1567.5	843.936	0.538457	0.55094	5.07947e-12	6.79856e-10		PTP4A1|7803|9634	5711.06	8851.74	1.54963	1.50832	1.65985e-07	9.54244e-06		SAMD5|389432|21180	1737.59	836.313	0.480723	0.502302	6.81381e-09	5.15038e-07
	NT5DC1|221294|21556	5618.06	3304.12	0.588292	0.598885	5.33882e-12	7.09028e-10		NR2E3|10002|7974	10.4094	111.945	10.85	8.96582	1.76818e-07	1.00975e-05		FSD1|79187|13745	489.22	188.77	0.385342	0.40856	8.09163e-09	6.02721e-07
	COL4A5|1287|2207	4368.87	7087.51	1.62176	1.58416	6.49681e-12	8.5618e-10		PIK3R3|8503|8981	722.406	1626.7	2.24625	2.11609	1.87542e-07	1.0639e-05		MRVI1|10335|7237	5040.86	2555.16	0.507274	0.531159	9.61935e-09	7.04268e-07
	GGT1|2678|4250	577.47	209.914	0.363093	0.379598	6.84176e-12	8.94756e-10		CCDC26|137196|28416	153.691	438.774	2.84255	2.62084	2.00677e-07	1.13092e-05		SLC6A20|54716|30927	222.059	66.7847	0.302385	0.326078	1.04276e-08	7.5697e-07
	LINC00431|104355135|42766	2387.56	5878.79	2.46209	2.36728	6.97751e-12	9.05596e-10		HMGN5|79366|8013	296.829	619.52	2.07251	1.96265	2.1525e-07	1.20512e-05		LOC340512|340512|NA	96.8596	16.195	0.1637	0.183529	1.07491e-08	7.7702e-07
	FHAD1|114827|29408	3732.04	7808.18	2.09169	2.02812	7.44624e-12	9.59165e-10		PSTPIP2|9050|9581	1844.23	2778.65	1.5064	1.46687	2.41488e-07	1.34761e-05		ZNF283|284349|13077	642.616	265.731	0.414385	0.438055	1.08429e-08	7.80504e-07
	ARHGAP30|257106|27414	29.1293	244.693	8.09447	7.35917	8.75852e-12	1.11978e-09		KDM6B|23135|29012	3986.33	5515.39	1.38413	1.3573	2.60345e-07	1.44344e-05		HMG20B|10362|5002	1651.2	975.216	0.590172	0.608114	1.23323e-08	8.84006e-07
	ZFPM2-AS1|102723356|50698	24864.4	14929.8	0.600426	0.612844	9.69305e-12	1.23008e-09		PDE4D|5144|8783	247.96	544.608	2.19719	2.07377	2.67357e-07	1.47753e-05		NMI|9111|7854	426.659	188.724	0.441946	0.465146	1.30059e-08	9.24552e-07
	PBX1|5087|8632	2558.86	6992.07	2.72887	2.61138	1.0651e-11	1.34171e-09		PLCXD2|257068|26462	3174.1	5421.2	1.70796	1.64405	2.70128e-07	1.48805e-05		CTR9|9646|16850	3213.75	2110.65	0.65593	0.670953	1.44064e-08	1.01988e-06
	MEGF6|1953|3232	6546.26	11395.2	1.7415	1.70445	1.09837e-11	1.37352e-09		RASAL1|8437|9873	2245.01	3272.75	1.45845	1.41596	3.18491e-07	1.73771e-05		RGS2|5997|9998	421.042	156.33	0.371511	0.396161	1.54753e-08	1.08213e-06
	GLIS3|169792|28510	2094.83	1066.48	0.509406	0.52431	1.34244e-11	1.66658e-09		PITPNM3|83394|21043	1492.54	2464.08	1.65157	1.59096	3.25548e-07	1.77057e-05		CAPS2|84698|16471	3618.58	2118.65	0.584971	0.604061	1.61802e-08	1.12682e-06
	LIX1L|128077|28715	556.828	190.307	0.341045	0.357781	1.3961e-11	1.72071e-09		AFAP1|60312|24017	6014.74	8696.04	1.44605	1.40894	3.94062e-07	2.09661e-05		F10|2159|3528	117.361	7.40128	0.0606864	0.0733108	2.11925e-08	1.45228e-06
	ZNF426|79088|20725	197.303	19.7248	0.102896	0.114403	1.68855e-11	2.0663e-09		C10orf90|118611|26563	5.23912	84.6281	16.3161	12.9329	3.93185e-07	2.09661e-05		ANGPT2|285|485	517.785	23.03	0.0463317	0.0573454	2.25812e-08	1.54128e-06
	MAL2|114569|13634	2429.55	4162.15	1.71311	1.67493	1.83401e-11	2.2127e-09		MTAP|4507|7413	27029.6	41780.7	1.54581	1.49864	4.55686e-07	2.39295e-05		MRVI1-AS1|100129827|43434	1131.84	581.39	0.513377	0.537319	2.57534e-08	1.7439e-06
	ZNF595|152687|27196	639.153	221.93	0.347551	0.360969	1.8239e-11	2.2127e-09		GRHL2|79977|2799	8301.28	11060.8	1.33222	1.31052	4.77863e-07	2.48838e-05		RBP1|5947|9919	959.532	452.335	0.471774	0.495559	2.69399e-08	1.80994e-06
	DAPK1|1612|2674	788.338	1707.71	2.1646	2.09566	1.89026e-11	2.26461e-09		PROM1|8842|9454	2304.04	3369.6	1.4631	1.42743	4.95018e-07	2.56989e-05		KATNAL1|84056|28361	3474.16	2095.79	0.603995	0.621462	4.17844e-08	2.7639e-06
	LOXL4|84171|17171	327.675	85.7092	0.261615	0.27758	2.07971e-11	2.46616e-09		NRP2|8828|8005	76.6024	517.407	6.65457	5.6561	4.98624e-07	2.58079e-05		ZNF550|162972|28643	142.383	9.73042	0.0696379	0.0844226	4.26675e-08	2.80069e-06
	SLC35D2|11046|20799	3690.95	2365.13	0.640459	0.65424	2.08728e-11	2.46616e-09		SMAD6|4091|6772	2453.41	6906.78	2.8152	2.39707	5.25465e-07	2.68724e-05		ITPKB|3707|6179	1196.41	659.575	0.55026	0.572282	4.46882e-08	2.92213e-06
	KCNH8|131096|18864	74.4429	337.386	4.44743	4.15735	2.13873e-11	2.50964e-09		HOXA-AS2|285943|43745	72.4558	251.211	3.42095	3.07817	5.65185e-07	2.87121e-05		COL9A2|1298|2218	487.125	166.703	0.340276	0.366877	4.51309e-08	2.93986e-06
	LIPG|9388|6623	184.873	23.2027	0.127785	0.140901	2.48318e-11	2.89401e-09		ST6GALNAC2|10610|10867	1525.32	2756.55	1.8063	1.7221	5.66465e-07	2.87121e-05		ZFY|7544|12870	119.557	4.84063	0.0401273	0.0501371	4.57804e-08	2.97087e-06
	RETSAT|54884|25991	1359.99	2358.67	1.7341	1.69342	2.51019e-11	2.90571e-09		NFIB|4781|7785	2684.08	3960.75	1.47588	1.4362	6.05679e-07	3.06091e-05		SLC2A1-AS1|440584|44187	735.256	271.705	0.369951	0.396538	5.40197e-08	3.4792e-06
	ZNF614|80110|24722	435.223	0	0.00114696	0.000890612	2.54747e-11	2.92908e-09		ADAMTS7|11173|223	2185.21	3558	1.62971	1.56925	6.09729e-07	3.07232e-05		PKIB|5570|9018	1316.93	564.349	0.425976	0.451867	5.48579e-08	3.51995e-06
	TIMP3|7078|11822	218.518	794.701	3.62123	3.41271	2.8126e-11	3.21236e-09		RPS6KL1|83694|20222	966.911	1713.97	1.77179	1.69396	6.24566e-07	3.13785e-05		LOC101928464|101928464|NA	119.148	3.77561	0.0303664	0.039015	6.11126e-08	3.89212e-06
	CAND1.11|100130460|NA	1570.61	683.348	0.434565	0.446323	3.00492e-11	3.40929e-09		ABCA12|26154|14637	89.8931	297.481	3.29876	2.97611	6.29094e-07	3.15135e-05		CASP10|843|1500	269.396	94.5528	0.34915	0.376827	6.34485e-08	4.02592e-06
	PDP1|54704|9279	15985.1	9364.43	0.585652	0.599256	3.30413e-11	3.7241e-09		FAM83H-AS1|100128338|48720	4882.49	7724.22	1.58267	1.52936	6.36846e-07	3.18089e-05		CYTH4|27128|9505	573.782	157.748	0.274375	0.302545	6.99055e-08	4.38689e-06
	AXIN2|8313|904	2941.35	1277.18	0.434179	0.452545	3.66643e-11	4.07878e-09		DOCK4|9732|19192	1405.47	2035.21	1.44819	1.41333	6.39027e-07	3.1825e-05		OBSCN|84033|15719	5999.89	3632.22	0.604999	0.631508	7.03311e-08	4.39749e-06
	LOC100505782|100505782|NA	637.717	162.23	0.255039	0.272149	3.66328e-11	4.07878e-09		SERINC5|256987|18825	3967.07	5613.92	1.41586	1.38414	6.73922e-07	3.34656e-05		C15orf59|388135|33753	128.529	22.7497	0.168386	0.192315	7.10938e-08	4.41297e-06
	PCED1B|91523|28255	751.357	1578.86	2.09315	2.09934	3.72027e-11	4.11198e-09		CD33|945|1659	39.6767	172.63	4.29196	3.77961	6.8811e-07	3.40714e-05		MAMDC2|256691|23673	356.792	84.9856	0.249749	0.276275	7.08874e-08	4.41297e-06
	KCND3|3752|6239	156.019	443.701	2.83308	2.69872	3.78027e-11	4.15151e-09		XYLT1|64131|15516	1930.7	3732.92	1.93235	1.83777	6.99968e-07	3.45586e-05		CCDC88A|55704|25523	3540.13	1958.64	0.552724	0.575449	7.46725e-08	4.61838e-06
	ZNF266|10781|13059	483.8	196.252	0.404751	0.421063	4.47484e-11	4.88299e-09		OTUD7A|161725|20718	1686.21	2860.49	1.69473	1.62582	7.79133e-07	3.81374e-05		MAML2|84441|16259	2801.33	1318.48	0.469268	0.493396	7.87146e-08	4.85086e-06
	GULP1|51454|18649	14277.8	9801.24	0.686468	0.699306	4.80512e-11	5.21021e-09		PTCHD4|442213|21345	546.286	1817.86	3.3214	2.98453	7.96727e-07	3.86672e-05		ZBTB20|26137|13503	50180.6	31880	0.635324	0.654029	8.14496e-08	5.00141e-06
	MAN1A1|4121|6821	9824.79	4282.46	0.435364	0.452752	5.2814e-11	5.69063e-09		SPTLC3|55304|16253	8.80617	87.8559	10.8077	8.74178	8.08855e-07	3.91449e-05		RAB3B|5865|9778	2031.69	1352.29	0.666269	0.682891	8.95649e-08	5.46059e-06
	TMEM139|135932|22058	94.3001	362.037	3.81323	3.57243	7.17614e-11	7.68352e-09		SLC5A1|6523|11036	10.8442	108.978	9.56273	7.76341	8.53499e-07	4.10735e-05		TXLNGY|246126|18473	119.655	0	0.0037111	0.00374764	9.39138e-08	5.70543e-06
	VIM-AS1|100507347|44879	248.209	45.5261	0.191959	0.207955	7.22068e-11	7.68352e-09		LINC01503|100506119|51184	221.984	509.895	2.29174	2.13359	8.9375e-07	4.289e-05		KDM5D|8284|11115	137.608	0	0.00375069	0.00381779	9.53141e-08	5.77004e-06
	SKAP2|8935|15687	3859.22	8403.23	2.17771	2.09908	7.72196e-11	8.16621e-09		HSDL2|84263|18572	4516.62	6538.09	1.44727	1.40851	9.58419e-07	4.58649e-05		PSCA|8000|9500	247.643	65.2625	0.264796	0.293466	1.20012e-07	7.2142e-06
	KCTD12|115207|14678	60.8531	258.315	4.24448	3.95052	7.83396e-11	8.23383e-09		SH2D2A|9047|10821	817.633	1551.29	1.89943	1.8027	9.65027e-07	4.60525e-05		DDX3Y|8653|2699	126.42	0	0.00391422	0.00391596	1.30144e-07	7.76871e-06
	CPEB2|132864|21745	232.803	735.295	3.15507	2.9829	8.44143e-11	8.81821e-09		KIAA1671|85379|29345	6257.93	8692.39	1.3892	1.35259	1.03473e-06	4.89694e-05		MEF2C|4208|6996	4419.1	2069.41	0.467793	0.495084	1.33797e-07	7.95906e-06
	LOC283140|283140|NA	2388.3	1229.71	0.516064	0.531603	8.7952e-11	9.13208e-09		DTX4|23220|29151	744.049	1217.79	1.63545	1.57026	1.1205e-06	5.25928e-05		LOC100289333|100289333|NA	127.728	2.41783	0.0186642	0.0247254	1.40812e-07	8.32778e-06
	FAM83A|84985|28210	165.871	24.4324	0.14432	0.15857	9.45389e-11	9.75687e-09		FERMT1|55612|15889	2705.43	4608.62	1.70434	1.63266	1.16645e-06	5.45999e-05		ZNF416|55659|20645	305.066	120.811	0.396125	0.424201	1.45521e-07	8.56725e-06
	ST3GAL1|6482|10862	4384.6	7161.36	1.63353	1.59448	1.12997e-10	1.1592e-08		C1orf61|10485|30780	4196.65	6029.61	1.43656	1.40025	1.28282e-06	5.97206e-05		USP46|64854|20075	3923.45	2571.25	0.655205	0.67421	1.49864e-07	8.79268e-06
	LINC01270|284751|27658	720.933	299.275	0.414884	0.433178	1.14477e-10	1.1674e-08		LINC01133|100505633|49447	3.07977	86.8664	28.3536	21.0085	1.34939e-06	6.23118e-05		TCL6|27004|13463	100.136	8.36406	0.0834368	0.10088	1.52391e-07	8.91047e-06
	MOB3B|79817|23825	783.263	2053.86	2.6207	2.49882	1.17893e-10	1.19511e-08		B3GALT1|8708|916	29.6701	170.518	5.49899	4.69428	1.41486e-06	6.49849e-05		ANKRD18DP|348840|28016	576.157	297.57	0.519169	0.543908	1.53479e-07	8.94354e-06
	ASIC4|55515|21263	552.294	226.719	0.410328	0.428533	1.18674e-10	1.19596e-08		STK10|6793|11388	5716.87	7727.35	1.35182	1.32522	1.42327e-06	6.51966e-05		ISX-AS1|101926957|41188	581.314	107.538	0.185065	0.211561	1.60262e-07	9.27569e-06
	ABO|28|79	190.887	3.53831	0.0190625	0.0229935	1.27164e-10	1.27402e-08		CERS3|204219|23752	85.9701	221.766	2.5917	2.37478	1.64731e-06	7.46606e-05		IFIT1|3434|5407	121.538	32.484	0.271083	0.299425	1.70687e-07	9.77998e-06
	WWOX|51741|12799	3058.55	5196.63	1.69945	1.65945	1.29607e-10	1.29095e-08		PFKFB3|5209|8874	2461.88	3487.87	1.41715	1.3826	1.65617e-06	7.48041e-05		KLRC2|3822|6375	128.05	13.3513	0.0956681	0.116026	1.78505e-07	1.016e-05
	LINC01411|101928176|50703	196.372	702.31	3.55824	3.3354	1.64261e-10	1.62666e-08		DVL1|1855|3084	3678.5	5234.44	1.42602	1.38952	1.72964e-06	7.71673e-05		C10orf10|11067|23355	138.71	18.2444	0.129385	0.152594	1.91618e-07	1.08343e-05
	ZNF831|128611|16167	33.5591	233.357	6.73687	6.11192	1.67284e-10	1.64707e-08		GABRE|2564|4085	239.215	475.274	1.99	1.86993	1.84201e-06	8.19669e-05		A3GALT2|127550|30005	491.615	192.346	0.388763	0.418767	2.09387e-07	1.17614e-05
	ZNF502|91392|23718	197.927	3.58255	0.0181464	0.022098	1.84359e-10	1.80482e-08		GNAL|2774|4388	159.209	337.912	2.11998	1.9523	2.04036e-06	9.00916e-05		ATOH7|220202|13907	253.142	93.6989	0.367765	0.398202	2.5048e-07	1.39326e-05
	GALNT9|50614|4131	1037.62	398.58	0.383655	0.400444	2.3094e-10	2.24799e-08		DGKA|1606|2849	1259.6	1888.46	1.49887	1.45303	2.07395e-06	9.11051e-05		TMEM14A|28978|21076	902.138	520.123	0.576384	0.600173	2.72256e-07	1.49496e-05
	IGF1R|3480|5465	5731.26	8441.76	1.47312	1.44853	3.63405e-10	3.51743e-08		LONRF3|79836|21152	377.782	731.372	1.93302	1.81359	2.69066e-06	0.00011553		GNG4|2786|4407	1168.53	690.997	0.590508	0.612099	2.94464e-07	1.61174e-05
	TIAM1|7074|11805	16702.6	9160.6	0.548358	0.564878	3.68204e-10	3.54386e-08		IBTK|25998|17853	5372.74	7623.01	1.41877	1.3804	2.76924e-06	0.000118311		CACNB4|785|1404	1141.97	671.649	0.588654	0.611058	3.29797e-07	1.788e-05
	ARSJ|79642|26286	519.285	204.35	0.391815	0.411746	3.9347e-10	3.76588e-08		OGFRL1|79627|21378	1108.45	1780.63	1.6034	1.53437	2.86753e-06	0.000121902		DZIP1L|199221|26551	2446.17	1554.72	0.635896	0.656645	3.48199e-07	1.88181e-05
	INPP5D|3635|6079	189.992	562.829	2.94006	2.7786	4.02629e-10	3.83213e-08		COL4A6|1288|2208	738.138	1484.19	2.00707	1.87621	3.10411e-06	0.000130342		MMP20|9313|7167	694.647	237.971	0.342299	0.373989	3.63523e-07	1.95845e-05
	PELI2|57161|8828	203.913	653.631	3.18391	2.99591	4.0872e-10	3.86861e-08		S100A14|57402|18901	261.116	501.312	1.91866	1.80507	3.34792e-06	0.000139894		TSPAN5|10098|17753	13002.4	9093.5	0.699573	0.725433	3.69832e-07	1.9862e-05
	TFPI|7035|11760	2460.71	1084.84	0.439859	0.459827	4.38598e-10	4.1286e-08		CTH|1491|2501	525.641	874.216	1.66366	1.58846	3.6354e-06	0.000150803		LOC100505918|100505918|NA	511.064	183.765	0.358727	0.390463	3.72315e-07	1.99328e-05
	SERPINB9|5272|8955	1354.75	733.449	0.537302	0.553561	4.67974e-10	4.38106e-08		PHLDB2|90102|29573	13236	24800.3	1.87357	1.7665	3.65387e-06	0.000151203		STAMBPL1|57559|24105	1833.38	850.832	0.464106	0.491858	4.27451e-07	2.26721e-05
	MNS1|55329|29636	142.942	8.38939	0.0585278	0.068087	5.11904e-10	4.76627e-08		SH3PXD2A-AS1|100505839|45242	24.4586	115.971	4.60456	3.94777	3.84028e-06	0.000157396		TGM2|7052|11778	620.059	237.878	0.384597	0.416481	4.44379e-07	2.34972e-05
	DPYSL3|1809|3015	1045.2	1902.73	1.82001	1.76662	5.33873e-10	4.94396e-08		CUX1|1523|2557	26850.9	36837.7	1.37197	1.33999	3.91291e-06	0.000159609		ZNF615|284370|24740	96.9317	6.1034	0.0617419	0.0779457	4.47022e-07	2.35642e-05
	PTH1R|5745|9608	159.605	5.91802	0.0358205	0.0429452	5.42974e-10	5.0012e-08		IGSF9|57549|18132	602.841	1213.19	2.00959	1.87798	4.26655e-06	0.00017321		ZNF776|284309|26765	921.82	525.546	0.57153	0.595368	4.56745e-07	2.39295e-05
	HS6ST3|266722|19134	129.208	420.695	3.25762	3.05526	5.85152e-10	5.36087e-08		FAM78B|149297|13495	596.266	938.555	1.57564	1.51461	4.37691e-06	0.00017727		ZNF200|7752|12993	1315.69	863.892	0.657257	0.676489	4.6731e-07	2.44084e-05
	RPS4Y1|6192|10425	274.833	0	0.00177471	0.00151611	6.30897e-10	5.74922e-08		ATP8B4|79895|13536	175.233	351.573	2.0019	1.87104	4.78807e-06	0.000192106		TLR6|10333|16711	434.595	204.492	0.4709	0.5008	5.10601e-07	2.63483e-05
	RNF128|79589|21153	692.806	339.266	0.48751	0.506595	6.48513e-10	5.87848e-08		PROM2|150696|20685	305.532	1519.46	4.94405	4.17159	4.92179e-06	0.000196551		ETV5|2119|3494	5214.16	3653.25	0.700399	0.718259	5.16949e-07	2.65957e-05
	SOCS2-AS1|144481|27054	558.088	1101.96	1.9778	1.90808	7.37947e-10	6.6276e-08		NRIP1|8204|8001	7417.21	10915.2	1.4718	1.42458	5.20547e-06	0.000206435		ETV1|2115|3490	2089.25	676.227	0.322756	0.355627	5.24483e-07	2.68724e-05
	TANK|10010|11562	7633.35	4764.24	0.623432	0.637889	7.38893e-10	6.6276e-08		TRPM4|54795|17993	4249.74	5785.38	1.36122	1.32849	5.49331e-06	0.000215852		KLRC3|3823|6376	100.981	7.34843	0.0827857	0.101614	5.39612e-07	2.75138e-05
	PHC2|1912|3183	14894.7	9353.28	0.62791	0.641825	7.53497e-10	6.72339e-08		LY6D|8581|13348	3.18373	74.2298	24.2546	17.4297	5.86161e-06	0.000229272		KITLG|4254|6343	78529.5	55440.3	0.705952	0.722924	7.07267e-07	3.48187e-05
	PTPRU|10076|9683	3378.38	5376.59	1.59089	1.55674	7.68929e-10	6.82554e-08		GRB10|2887|4564	4416.72	5896.87	1.33501	1.30699	6.6609e-06	0.000258178		SELENOP|6414|10751	130.066	23.8656	0.192831	0.222891	7.4156e-07	3.64023e-05
	LOC100508631|100508631|NA	515.355	1.37346	0.00234326	0.00317487	8.42219e-10	7.43757e-08		NECTIN4|81607|19688	161.76	426.812	2.64164	2.38071	7.1697e-06	0.000276025		KRT19|3880|6436	11615.3	6515.43	0.560974	0.588061	7.87345e-07	3.83273e-05
	TM4SF18|116441|25181	18.3032	163.771	9.14159	8.10533	8.53463e-10	7.49822e-08		PRKX|5613|9441	2463.93	3451.05	1.40057	1.36227	7.31092e-06	0.000280831		STXBP6|29091|19666	91.6662	3.69155	0.0402442	0.0530834	7.87485e-07	3.83273e-05
	FXYD3|5349|4027	62.394	251.314	4.0113	3.71193	9.64548e-10	8.38814e-08		MYPN|84665|23246	179.038	485.445	2.70486	2.43215	7.33957e-06	0.000281301		TTTY15|64595|18567	97.8732	3.34142	0.0486321	0.063179	8.36013e-07	4.03453e-05
	SATB1|6304|10541	303.75	83.9119	0.271746	0.292783	9.60417e-10	8.38814e-08		BTG2|7832|1131	765.879	1329.45	1.73533	1.64416	7.54683e-06	0.000288599		ST8SIA6|338596|23317	968.461	577.001	0.595344	0.620286	9.71654e-07	4.62399e-05
	SKAP1|8631|15605	3699.17	1799.37	0.486496	0.5081	9.78804e-10	8.46912e-08		SERPINB5|5268|8949	646.854	1066.8	1.64952	1.57623	7.64689e-06	0.000291774		EMP3|2014|3335	417.368	203.309	0.485528	0.515344	1.03078e-06	4.89176e-05
	FGD1|2245|3663	588.361	240.458	0.408884	0.429488	1.00277e-09	8.63285e-08		KCNC4|3749|6236	1279.58	2049.66	1.60101	1.53189	7.99303e-06	0.000303629		SESN3|143686|23060	869.862	387.596	0.441694	0.474851	1.07065e-06	5.05299e-05
	MIR100HG|399959|39522	36075.3	59255.1	1.64255	1.60267	1.0552e-09	9.0388e-08		GPC1|2817|4449	4861.9	7044.79	1.44964	1.40272	9.18054e-06	0.000345673		SUSD3|203328|28391	770.998	405.597	0.527193	0.556595	1.11618e-06	5.25339e-05
	SKIL|6498|10897	996.682	2065.01	2.07859	1.99897	1.06515e-09	9.07867e-08		KLRG1|10219|6380	114.562	251.628	2.1979	1.98302	9.32189e-06	0.000349758		SH3RF2|153769|26299	3224.52	1856.12	0.575616	0.602616	1.23793e-06	5.7788e-05
	KCNMB4|27345|6289	1178.14	590.142	0.499556	0.518895	1.30812e-09	1.10944e-07		PRRX2|51450|21338	3705.02	5193.97	1.40298	1.36467	1.00089e-05	0.00037358		WNT6|7475|12785	285.181	100.391	0.35102	0.386683	1.29737e-06	6.02344e-05
	HEPH|9843|4866	4.23068	150.46	38.0003	30.7107	1.32425e-09	1.11758e-07		NAT8L|339983|26742	1400.41	2354.94	1.6862	1.59282	1.02236e-05	0.000380463		CDK14|5218|8883	3462.27	2346.16	0.677103	0.704621	1.30904e-06	6.06123e-05
	FOXP1|27086|3823	3183.8	5513.32	1.73095	1.68412	1.35441e-09	1.13744e-07		SSTR5|6755|11334	79.7452	223.903	2.81604	2.50673	1.04964e-05	0.00038839		KCNG4|93107|19697	99.102	12.9065	0.132001	0.158938	1.38804e-06	6.39247e-05
	ZNF350|59348|16656	195.365	45.9633	0.242297	0.262714	1.46121e-09	1.22115e-07		CABLES1|91768|25097	1804.07	2732.29	1.51471	1.45608	1.12106e-05	0.000413033		C2CD4D|100191040|37210	89.2859	0	0.00567146	0.00620564	1.43827e-06	6.5558e-05
	ASAP1|50807|2720	15269.3	20621	1.35037	1.32763	1.59941e-09	1.33015e-07		FRMD3|257019|24125	1077.18	1737.31	1.6114	1.53357	1.51533e-05	0.000550012		HSPB11|51668|25019	2178.94	1401.28	0.642552	0.665564	1.43882e-06	6.5558e-05
	TCF7L2|6934|11641	92623.9	54210	0.585281	0.601907	1.62657e-09	1.3462e-07		ZMAT1|84460|29377	129.206	325.316	2.4339	2.1946	1.64748e-05	0.000594202		STIM1|6786|11386	3797.1	2562.57	0.674999	0.696121	1.58835e-06	7.21792e-05
	NFAT5|10725|7774	26570	17280.2	0.650391	0.662455	1.65093e-09	1.3598e-07		TANGO6|79613|25749	7779.22	11179.2	1.43742	1.38708	1.74576e-05	0.000624392		ARAP3|64411|24097	1473.63	957.38	0.650047	0.672638	1.65921e-06	7.48041e-05
	ZNF234|10780|13027	273.695	71.5231	0.263057	0.283626	1.67956e-09	1.37675e-07		RGMB|285704|26896	3098.97	4415.29	1.42493	1.37946	1.79487e-05	0.000640619		GNAI1|2770|4384	18770.6	14230.8	0.758168	0.768644	1.6726e-06	7.521e-05
	PXDN|7837|14966	712.958	1374.55	1.93055	1.86201	1.77498e-09	1.44805e-07		NOSTRIN|115677|20203	181.19	369.119	2.04315	1.88213	1.94015e-05	0.000689598		NPM2|10361|7930	223.203	85	0.374509	0.411034	1.70484e-06	7.64588e-05
	STRA6|64220|30650	36.9056	191.963	5.31163	4.82234	1.79678e-09	1.45889e-07		ACSL1|2180|3569	1369.08	2082.33	1.52052	1.45549	1.97614e-05	0.000700936		KIAA1462|57608|29283	1564.72	886.618	0.564791	0.592958	1.72897e-06	7.71673e-05
	CCNJL|79616|25876	794.045	308.063	0.387553	0.408259	1.9221e-09	1.55327e-07		LINGO1|84894|21205	1828.72	2849.76	1.55869	1.49006	2.13841e-05	0.000752263		EGFEM1P|93556|25149	143.223	31.6894	0.212347	0.246828	1.87062e-06	8.30244e-05
	TENM3|55714|29944	224.454	82.0832	0.372538	0.39569	2.19571e-09	1.76605e-07		BCL2|596|990	740.774	1145.41	1.54187	1.47698	2.16169e-05	0.000757342		LOC101927592|101927592|NA	2419.36	1601.38	0.661229	0.683075	2.02375e-06	8.95889e-05
	ZNF304|57343|13505	302.076	102.883	0.346591	0.368295	2.65532e-09	2.12574e-07		LINC00472|79940|21380	0.982422	91.9126	89.6664	55.6346	2.16106e-05	0.000757342		ADAMTS16|170690|17108	1487.68	787.399	0.529723	0.561004	2.05048e-06	9.03054e-05
	CAPG|822|1474	1858.06	3196.43	1.72079	1.67212	2.99399e-09	2.38573e-07		POLRMT|5442|9200	2623.69	3775.61	1.44027	1.39109	2.24619e-05	0.000785341		CHST7|56548|13817	658.424	368.879	0.559876	0.589522	2.08557e-06	9.1381e-05
	TMC5|79838|22999	1043.69	1982.1	1.90018	1.82962	3.27632e-09	2.59861e-07		HLF|3131|4977	307.301	569.75	1.84554	1.72084	2.29054e-05	0.000797591		PLD1|5337|9067	1904.48	1161.46	0.608472	0.637763	2.21538e-06	9.68212e-05
	RPLP0P2|113157|17960	189.314	40.9732	0.206487	0.227379	3.34236e-09	2.63877e-07		EPS8L2|64787|21296	2770.62	3810.36	1.37644	1.33488	2.29918e-05	0.000798975		PEAR1|375033|33631	932.694	517.045	0.555327	0.583943	2.32297e-06	0.000101265
	SERPINB9P1|221756|28590	1281.06	607.017	0.471891	0.492672	3.41414e-09	2.68308e-07		GATA2-AS1|101927167|51108	1727.04	2952.55	1.7101	1.6106	2.50706e-05	0.000865946		SAT1|6303|10540	1601.8	437.638	0.272334	0.309736	2.33296e-06	0.000101442
	LINC02112|285692|27756	367.442	848.204	2.30915	2.19839	3.95966e-09	3.09758e-07		BCAS1|8537|974	72.4099	186.753	2.47455	2.21669	2.55967e-05	0.000882338		SPTSSB|165679|24045	366.323	70.525	0.190789	0.226343	2.43237e-06	0.000105497
	CDH1|999|1748	4031.58	6375.86	1.58213	1.54615	4.03253e-09	3.14024e-07		ANKFN1|162282|26766	286.908	589.75	2.03957	1.87264	2.65148e-05	0.000910323		GLIPR1L1|256710|28392	215.419	70.8394	0.327547	0.365176	2.48348e-06	0.000107442
	IL6R|3570|6019	892.869	395.154	0.443573	0.465677	4.30846e-09	3.33993e-07		LINC01204|101927528|49635	598.651	1294.74	2.16192	1.97696	2.73029e-05	0.000931779		PLA2R1|22925|9042	231.381	86.0775	0.38403	0.421119	2.56668e-06	0.000110762
	NR2F1-AS1|441094|48622	2096.2	1210.2	0.577033	0.594518	4.3762e-09	3.37716e-07		MARVELD3|91862|30525	1092.47	1609.67	1.47278	1.41637	2.73649e-05	0.000932039		ALDH1L2|160428|26777	120.443	25.3263	0.233786	0.26898	2.65928e-06	0.000114469
	OSBPL1A|114876|16398	9070.84	12438.7	1.3716	1.34932	5.35847e-09	4.11665e-07		SLC37A2|219855|20644	530.935	851.312	1.60148	1.51961	2.79007e-05	0.000946952		DPEP1|1800|3002	278.764	91.887	0.331247	0.369018	2.76417e-06	0.000118311
	ZNF222|7673|13015	169.473	0	0.00261976	0.00239572	6.34814e-09	4.85519e-07		EMP1|2012|3333	976.435	1849.42	1.89537	1.75786	2.82663e-05	0.000950077		ST3GAL3|6487|10866	4386.65	3145.12	0.717197	0.734765	2.78238e-06	0.000118577
	STON2|85439|30652	751.437	1660.55	2.20816	2.11052	6.39605e-09	4.87009e-07		LAMA3|3909|6483	544.492	895.507	1.64394	1.55572	2.81644e-05	0.000950077		CAMK4|814|1464	2218.24	1232.66	0.555114	0.587156	2.8968e-06	0.000122842
	CRTAC1|55118|14882	228.986	38.3526	0.16692	0.187119	6.85252e-09	5.15038e-07		LINC01759|102724571|52548	811.915	1258.59	1.54953	1.47899	2.82827e-05	0.000950077		TCEA3|6920|11615	1133.97	577.663	0.509672	0.543241	2.93834e-06	0.000124295
	LARGE1|9215|6511	542.54	212.217	0.391738	0.414905	6.85434e-09	5.15038e-07		MCOLN2|255231|13357	1215.33	1750.48	1.43932	1.38835	2.82507e-05	0.000950077		LOC100652768|100652768|NA	541.044	272.033	0.505098	0.538809	3.05089e-06	0.000128739
	SAMD5|389432|21180	1737.59	836.313	0.480723	0.502302	6.81381e-09	5.15038e-07		KCNJ12|3768|6258	1676.33	2363.74	1.41167	1.36491	2.96946e-05	0.00098782		DPY19L1|23333|22205	6390.1	4577.37	0.715769	0.735638	3.09411e-06	0.000130242
	ZFP36L1|677|1107	11322.7	18077.6	1.59679	1.56127	6.9956e-09	5.23356e-07		PCOLCE2|26577|8739	664.417	1104.1	1.65985	1.56499	3.03568e-05	0.00100789		OLFML2A|169611|27270	354.27	131.846	0.374039	0.411722	3.27564e-06	0.000137208
	FSD1|79187|13745	489.22	188.77	0.385342	0.40856	8.09163e-09	6.02721e-07		MICALL1|85377|29804	3288.78	4526.92	1.37732	1.33546	3.36095e-05	0.00111158		AP1S3|130340|18971	14748.6	10947	0.742312	0.763767	3.48971e-06	0.000145464
	NCKAP5|344148|29847	138.825	403.874	2.9098	2.72251	8.90324e-09	6.60304e-07		EHF|26298|3246	1131.94	1876.21	1.65232	1.55794	3.38321e-05	0.00111678		ITGAX|3687|6152	108.072	21.727	0.188053	0.222421	3.60032e-06	0.000149711
	LOC101927286|101927286|NA	16.8802	164.556	9.26859	8.02315	9.33717e-09	6.89502e-07		VLDLR-AS1|401491|49621	143.206	318.853	2.22773	1.96003	3.46122e-05	0.00113597		ELOVL2|54898|14416	146.676	25.6532	0.176209	0.21051	3.77104e-06	0.000155676
	DTX2P1-UPK3BP1-PMS2P11|441263|42360	1643.93	2599.3	1.58099	1.54373	9.38432e-09	6.90009e-07		LHFPL2|10184|6588	6881.35	9459.65	1.37473	1.33337	3.89951e-05	0.00126767		SPRY4|81848|15533	4277.92	2871.54	0.671723	0.694297	3.82555e-06	0.000157238
	MRVI1|10335|7237	5040.86	2555.16	0.507274	0.531159	9.61935e-09	7.04268e-07		LOC284632|284632|NA	53.0346	185.301	3.47086	2.9399	4.06307e-05	0.00131089		ZNF268|10795|13061	1111.53	681.269	0.61353	0.640962	3.82723e-06	0.000157238
	SLIT2|9353|11086	692.57	1476.83	2.12227	2.02847	9.79697e-09	7.1422e-07		ABCC1|4363|51	17056.2	22075	1.29437	1.26418	4.08808e-05	0.00131401		GPR162|27239|16693	83.8208	11.1259	0.129516	0.159283	3.87922e-06	0.000158613
	SLC6A20|54716|30927	222.059	66.7847	0.302385	0.326078	1.04276e-08	7.5697e-07		LINC01338|102546175|50547	275.657	535.844	1.9363	1.77086	4.11814e-05	0.0013212		TRIM15|89870|16284	294.265	117.094	0.39073	0.429787	4.014e-06	0.000163344
	LOC340512|340512|NA	96.8596	16.195	0.1637	0.183529	1.07491e-08	7.7702e-07		RHOU|58480|17794	258.504	549.599	2.09684	1.90634	4.16899e-05	0.00133501		RNF182|221687|28522	838.68	492.044	0.584522	0.610222	4.66251e-06	0.000188392
	ZNF283|284349|13077	642.616	265.731	0.414385	0.438055	1.08429e-08	7.80504e-07		KRT80|144501|27056	285.08	2079.73	7.29631	5.51431	4.43183e-05	0.00141126		CNTNAP3B|728577|32035	2190.85	1481.88	0.675196	0.698098	4.75757e-06	0.00019172
	HMG20B|10362|5002	1651.2	975.216	0.590172	0.608114	1.23323e-08	8.84006e-07		IL1RAPL1|11141|5996	15433.2	22100.7	1.43139	1.37887	4.79139e-05	0.00150894		LINC00854|100874261|43658	121.917	31.7091	0.249658	0.287999	4.76726e-06	0.00019172
	HS3ST3B1|9953|5198	472.742	882.369	1.8644	1.79504	1.26457e-08	9.02695e-07		UROS|7390|12592	3662.4	4913.37	1.34244	1.30432	5.07152e-05	0.00158261		CAP2|10486|20039	3645.71	2214.48	0.607012	0.638731	4.90925e-06	0.000196508
	NMI|9111|7854	426.659	188.724	0.441946	0.465146	1.30059e-08	9.24552e-07		GALNT14|79623|22946	3159.22	5552.71	1.75639	1.64488	5.22321e-05	0.00162403		DGKQ|1609|2856	2967.16	1911.28	0.645405	0.677397	4.99157e-06	0.000198874
	CTR9|9646|16850	3213.75	2110.65	0.65593	0.670953	1.44064e-08	1.01988e-06		GAREM1|64762|26136	3467.94	4646.98	1.34025	1.29945	5.48009e-05	0.00169162		PARP14|54625|29232	1775.23	1188.62	0.669689	0.693111	5.03075e-06	0.000199969
	SPTBN2|6712|11276	1113.14	1932.3	1.73538	1.68315	1.45039e-08	1.02255e-06		LRP5L|91355|25323	1328.75	1967.49	1.48176	1.41988	5.54439e-05	0.00170532		TMEM200A|114801|21075	151.181	40.076	0.263932	0.303811	5.39107e-06	0.000213302
	LINC00704|100216001|44678	219.564	594.045	2.67855	2.46668	1.50379e-08	1.05586e-06		ARHGEF10L|55160|25540	2517.99	3408.72	1.35448	1.31461	5.65649e-05	0.00172829		C16orf62|57020|24641	2521.7	1718.12	0.681983	0.704386	5.40474e-06	0.00021335
	RGS2|5997|9998	421.042	156.33	0.371511	0.396161	1.54753e-08	1.08213e-06		CR1|1378|2334	136.515	341.918	2.52588	2.22369	5.7345e-05	0.0017481		TIMP2|7077|11821	4163.27	3170.27	0.761264	0.777566	5.43336e-06	0.000213987
	CAPS2|84698|16471	3618.58	2118.65	0.584971	0.604061	1.61802e-08	1.12682e-06		DGAT1|8694|2843	2175.82	3138.01	1.44629	1.38939	5.8245e-05	0.00176924		STYK1|55359|18889	1336.43	898.28	0.671236	0.695945	5.6563e-06	0.000221748
	OVOL1|5017|8525	1083.81	2141.64	1.97409	1.89542	1.74014e-08	1.20697e-06		GRK7|131890|17031	124.579	278.941	2.22546	1.99863	5.89533e-05	0.00178759		NSMCE2|286053|26513	21151.8	16461.5	0.778244	0.795084	6.08193e-06	0.000237348
	ISM1|140862|16213	239.074	903.493	3.68833	3.37879	1.85857e-08	1.28391e-06		RAB31|11031|9771	4375.5	6222.73	1.42223	1.3682	6.34073e-05	0.00191586		CCDC136|64753|22225	1274.18	671.735	0.527057	0.560898	6.28108e-06	0.000244563
	FGFBP1|9982|19695	52.4325	205.365	3.8984	3.5646	1.87249e-08	1.28834e-06		DNAH10|196385|2941	1398.21	1923.18	1.37503	1.3311	6.62827e-05	0.0019957		ZNF625-ZNF20|100529855|48368	59.1797	0	0.00790696	0.00988608	6.60753e-06	0.00025669
	F10|2159|3528	117.361	7.40128	0.0606864	0.0733108	2.11925e-08	1.45228e-06		FLRT3|23767|3762	20.5925	101.329	4.93306	3.94115	6.65895e-05	0.00200142		ARHGAP42|143872|26545	5347.48	3774.87	0.705791	0.728345	7.13925e-06	0.000275872
	ANGPT2|285|485	517.785	23.03	0.0463317	0.0573454	2.25812e-08	1.54128e-06		C6orf132|647024|21288	2740.03	4016.37	1.46621	1.4041	7.16831e-05	0.00212506		LOC730101|730101|NA	165.738	57.3367	0.342525	0.382598	7.14962e-06	0.000275872
	DDX60|55601|25942	2210.6	3327.44	1.50418	1.46765	2.44712e-08	1.66365e-06		UBE2E2|7325|12478	5035.8	6841.08	1.35845	1.31579	7.155e-05	0.00212506		BLACAT1|101669762|48597	3702.12	2433.09	0.657511	0.683282	7.88466e-06	0.000300178
	MRVI1-AS1|100129827|43434	1131.84	581.39	0.513377	0.537319	2.57534e-08	1.7439e-06		ASS1|445|758	2175.71	3534.42	1.62423	1.52859	7.62544e-05	0.00224852		CEP70|80321|29972	4435.57	3246.32	0.731691	0.750946	8.10502e-06	0.000306524
	LCN2|3934|6526	5.36462	100.937	16.267	13.4212	2.66087e-08	1.79472e-06		LIME1|54923|26016	630.543	939.404	1.49206	1.42505	7.93936e-05	0.00233305		TFDP2|7029|11751	4484.16	3056.58	0.682017	0.704278	8.09461e-06	0.000306524
	RBP1|5947|9919	959.532	452.335	0.471774	0.495559	2.69399e-08	1.80994e-06		SNAP25|6616|11132	73.3895	191.529	2.59709	2.26277	8.41147e-05	0.00245913		ZNF441|126068|20875	221.04	91.2212	0.415926	0.457401	8.90697e-06	0.000336111
	RTN4RL1|146760|21329	1321.88	2982.48	2.25443	2.12774	3.34874e-08	2.24104e-06		PLXNB2|23654|9104	8049.94	10647.8	1.32364	1.28717	8.52662e-05	0.00248855		ITGBL1|9358|6164	183.239	58.1345	0.309778	0.353415	9.32988e-06	0.000349758
	ADAP1|11033|16486	4314.51	6768.08	1.56934	1.52727	4.08235e-08	2.71863e-06		ITPR1|3708|6180	1980.8	2678.78	1.35124	1.31048	8.54297e-05	0.00248908		HECW2|57520|29853	1401.97	888.074	0.633233	0.666604	9.71165e-06	0.000363275
	PRDM16|63976|14000	4797.58	7196.68	1.50081	1.4682	4.09413e-08	2.71863e-06		BACE2|25825|934	4850.76	6437.72	1.32656	1.29791	8.74992e-05	0.00253644		HIPK2|28996|14402	11680.7	8580.09	0.734537	0.758175	1.02378e-05	0.000380463
	KATNAL1|84056|28361	3474.16	2095.79	0.603995	0.621462	4.17844e-08	2.7639e-06		FOXA1|3169|5021	69.6712	185.932	2.64368	2.29708	8.76682e-05	0.00253705		BFSP1|631|1040	3588.31	2214.87	0.617453	0.647794	1.04116e-05	0.000386087
	SYN2|6854|11495	2556.72	3733.06	1.46034	1.43109	4.19836e-08	2.7664e-06		AP1M2|10053|558	974.464	1430.95	1.46895	1.4039	9.51116e-05	0.00273573		CCDC50|152137|18111	3158.94	2272.83	0.718258	0.738782	1.06907e-05	0.000394725
	ZNF550|162972|28643	142.383	9.73042	0.0696379	0.0844226	4.26675e-08	2.80069e-06		TEKT5|146279|26554	399.411	658.4	1.64774	1.54686	9.67637e-05	0.00277681		PDLIM5|10611|17468	538.34	278.692	0.518046	0.55522	1.12614e-05	0.000414015
	ITPKB|3707|6179	1196.41	659.575	0.55026	0.572282	4.46882e-08	2.92213e-06		MTSS1|9788|20443	1034.95	1469.18	1.41973	1.36414	0.000103534	0.00295623		ZNF84|7637|13159	1395.34	908.041	0.650554	0.678519	1.17742e-05	0.000431941
	COL9A2|1298|2218	487.125	166.703	0.340276	0.366877	4.51309e-08	2.93986e-06		BAX|581|959	1424.98	2129.14	1.49021	1.41722	0.000104163	0.00296925		IFI6|2537|4054	114.736	37.5387	0.325097	0.368031	1.41477e-05	0.000517901
	ZFY|7544|12870	119.557	4.84063	0.0401273	0.0501371	4.57804e-08	2.97087e-06		SLC43A2|124935|23087	2637.33	4419.44	1.67616	1.56289	0.000104491	0.00297366		A1CF|29974|24086	278.411	84.5344	0.302232	0.348002	1.44388e-05	0.000527431
	EDAR|10913|2895	118.22	416.063	3.47009	3.17958	5.29633e-08	3.42403e-06		SLCO4A1|28231|10953	8481.44	13137.7	1.5493	1.46674	0.00010752	0.00305477		GNE|10020|23657	1548.57	982.309	0.634317	0.66549	1.47236e-05	0.000536691
	SLC2A1-AS1|440584|44187	735.256	271.705	0.369951	0.396538	5.40197e-08	3.4792e-06		PPP1R26-AS1|100506599|48717	1137.17	1600.2	1.40692	1.3522	0.000108781	0.0030804		ZSCAN16-AS1|100129195|48982	1651.89	1161.38	0.702206	0.72531	1.51313e-05	0.000550012
	PKIB|5570|9018	1316.93	564.349	0.425976	0.451867	5.48579e-08	3.51995e-06		SLC39A8|64116|20862	1170.77	1763.92	1.50547	1.42914	0.000110163	0.00310413		CELSR1|9620|1850	5490.47	4192.22	0.763588	0.782829	1.5626e-05	0.00056597
	NECTIN1|5818|9706	2734.83	4420.4	1.61674	1.56924	5.97245e-08	3.81791e-06		LMO7|4008|6646	533.588	830.335	1.55529	1.46959	0.000111781	0.00314454		ZNF137P|7696|12921	120.118	32.7332	0.278183	0.32472	1.64229e-05	0.000593582
	LOC101928464|101928464|NA	119.148	3.77561	0.0303664	0.039015	6.11126e-08	3.89212e-06		INO80B-WBP1|100532735|49199	2000.31	2672.77	1.33568	1.29479	0.000116517	0.00325641		WFDC3|140686|15957	240.758	91.8218	0.378623	0.4245	1.66017e-05	0.000597523
	CASP10|843|1500	269.396	94.5528	0.34915	0.376827	6.34485e-08	4.02592e-06		LINC00592|283404|27474	154.728	526.153	3.37643	2.79429	0.000116797	0.00325891		LOC101928100|101928100|NA	936.883	568.634	0.606268	0.639064	1.66849e-05	0.000599258
	PRKACB|5567|9381	4712.53	8582.07	1.81983	1.74542	6.60204e-08	4.17366e-06		WWC3|55841|29237	1526.83	2083.38	1.36506	1.31962	0.000119525	0.00331881		UBB|7314|12463	573.701	309.482	0.540591	0.579231	1.69175e-05	0.00060634
	CD226|10666|16961	1279.98	2447.67	1.91306	1.8305	6.89754e-08	4.34443e-06		MCRIP2|84331|14142	965.022	1467.94	1.52002	1.44189	0.000121276	0.00335655		GAB3|139716|17515	154.463	47.3575	0.303962	0.350709	1.80692e-05	0.000643579
	CYTH4|27128|9505	573.782	157.748	0.274375	0.302545	6.99055e-08	4.38689e-06		FSTL3|10272|3973	1563.87	2237.84	1.43324	1.37467	0.000124513	0.00344056		HCG27|253018|27366	1024.38	633.691	0.620049	0.653185	2.0111e-05	0.000711864
	OBSCN|84033|15719	5999.89	3632.22	0.604999	0.631508	7.03311e-08	4.39749e-06		PPAN-P2RY11|692312|33526	620.503	1022.9	1.64817	1.53642	0.000132569	0.00362229		FKBP5|2289|3721	10916.1	8369.13	0.766809	0.784163	2.04131e-05	0.000721065
	C15orf59|388135|33753	128.529	22.7497	0.168386	0.192315	7.10938e-08	4.41297e-06		SLC30A1|7779|11012	359.485	612.931	1.70164	1.57855	0.00013546	0.00368951		NR2F2|7026|7976	1086.43	710.909	0.654607	0.68456	2.12187e-05	0.00074798
	MAMDC2|256691|23673	356.792	84.9856	0.249749	0.276275	7.08874e-08	4.41297e-06		CADPS|8618|1426	36.4254	115.954	3.17686	2.63328	0.000137759	0.00374618		ZNF613|79898|25827	288.428	133.72	0.46173	0.505882	2.26021e-05	0.000788634
	CCDC88A|55704|25523	3540.13	1958.64	0.552724	0.575449	7.46725e-08	4.61838e-06		RDH10|157506|19975	2746.17	3960.18	1.44329	1.37726	0.000141501	0.00383576		SMURF2|64750|16809	25498.5	15195.2	0.595927	0.631108	2.36763e-05	0.000821099
	MAML2|84441|16259	2801.33	1318.48	0.469268	0.493396	7.87146e-08	4.85086e-06		LOC100130417|100130417|NA	293.522	1023.82	3.47767	2.84405	0.000142709	0.00385628		MDGA1|266727|19267	770.291	499.143	0.64687	0.679798	2.50257e-05	0.000865946
	ZBTB20|26137|13503	50180.6	31880	0.635324	0.654029	8.14496e-08	5.00141e-06		LOC100129055|100129055|NA	85.523	204.612	2.37303	2.07418	0.000143954	0.00388382		ZNF155|7711|12940	94.1837	17.4508	0.184947	0.229912	2.58685e-05	0.000889919
	LOC107001062|107001062|NA	129.792	359.22	2.75899	2.55353	8.6887e-08	5.31624e-06		LYPLAL1|127018|20440	2113.02	2812.83	1.32943	1.28872	0.000147774	0.00397435		SGIP1|84251|25412	108.102	24.6449	0.228535	0.275593	2.68376e-05	0.000919563
	RAB3B|5865|9778	2031.69	1352.29	0.666269	0.682891	8.95649e-08	5.46059e-06		ATF3|467|785	268.18	467.636	1.7422	1.60934	0.000148831	0.00399026		NLGN3|54413|14289	513.178	301.476	0.586305	0.622013	2.72721e-05	0.000931779
	TXLNGY|246126|18473	119.655	0	0.0037111	0.00374764	9.39138e-08	5.70543e-06		LOC101927972|101927972|NA	2.0492	43.9765	21.5578	13.608	0.000151407	0.00405298		SPATS2L|26010|24574	12288.4	8516.47	0.693	0.722576	2.79133e-05	0.000946952
	KDM5D|8284|11115	137.608	0	0.00375069	0.00381779	9.53141e-08	5.77004e-06		FAM107B|83641|23726	2465.66	3520.52	1.42756	1.36621	0.000152024	0.00406314		ZNF417|147687|20646	338.549	174.908	0.518511	0.561185	2.80577e-05	0.00094997
	LOC100505795|100505795|NA	263.199	667.912	2.53111	2.36361	1.18539e-07	7.15073e-06		RARG|5916|9866	3253.62	4263.92	1.31057	1.27419	0.000152837	0.0040785		LHFPL5|222662|21253	494.248	244.559	0.493323	0.539873	2.89851e-05	0.000969861
	PSCA|8000|9500	247.643	65.2625	0.264796	0.293466	1.20012e-07	7.2142e-06		FER1L4|80307|15801	889.758	1527.88	1.71349	1.58568	0.000157572	0.00419266		SAV1|60485|17795	2643.28	1898.16	0.718557	0.747403	2.90186e-05	0.000969861
	GALNT3|2591|4125	682.825	1186.88	1.73351	1.66958	1.25627e-07	7.52532e-06		LOC100507065|100507065|NA	4037.3	6412.04	1.58737	1.48892	0.000163989	0.00433558		ZFHX4|79776|30939	4998.52	3936.82	0.787055	0.801556	2.90415e-05	0.000969861
	DDX3Y|8653|2699	126.42	0	0.00391422	0.00391596	1.30144e-07	7.76871e-06		PNPLA3|80339|18590	1674.02	2266.37	1.35557	1.30993	0.000166575	0.00439041		CHRNB1|1140|1961	285.649	133.438	0.466542	0.512178	2.92257e-05	0.000974114
	MEF2C|4208|6996	4419.1	2069.41	0.467793	0.495084	1.33797e-07	7.95906e-06		CCDC88C|440193|19967	4354.25	5977.49	1.37363	1.32074	0.000170071	0.00444154		PON3|5446|9206	227.531	96.5648	0.425523	0.471592	3.25555e-05	0.0010788
	LINC01057|101928079|49057	2502.62	3507.59	1.40086	1.37479	1.40968e-07	8.32778e-06		ALK|238|427	61.7006	146.056	2.40322	2.09065	0.000174081	0.00452559		ZNF134|7693|12918	404.236	208.336	0.517947	0.559224	3.39486e-05	0.00111848
	LOC100289333|100289333|NA	127.728	2.41783	0.0186642	0.0247254	1.40812e-07	8.32778e-06		RBFADN|100506070|48591	170.911	301.002	1.76189	1.62053	0.000178529	0.00462717		KIAA0319|9856|21580	676.422	362.142	0.533886	0.5738	3.45988e-05	0.00113597
	ZNF416|55659|20645	305.066	120.811	0.396125	0.424201	1.45521e-07	8.56725e-06		RALGDS|5900|9842	5861.79	7650.1	1.30576	1.2783	0.000182916	0.0047337		NEURL1|9148|7761	317.837	155.251	0.4868	0.531364	3.48692e-05	0.00114222
	USP46|64854|20075	3923.45	2571.25	0.655205	0.67421	1.49864e-07	8.79268e-06		LOC101928782|101928782|NA	1.16978	53.1863	49.713	26.9613	0.000197441	0.0050486		SCARA3|51435|19000	1977.76	1236.29	0.624665	0.663136	3.6779e-05	0.00120248
	TCL6|27004|13463	100.136	8.36406	0.0834368	0.10088	1.52391e-07	8.91047e-06		LINC00578|100505566|43807	122.502	319.747	2.52135	2.16453	0.000200995	0.0051318		TUSC3|7991|30242	65.1698	8.37979	0.127307	0.166759	3.7148e-05	0.00121223
	ANKRD18DP|348840|28016	576.157	297.57	0.519169	0.543908	1.53479e-07	8.94354e-06		GLB1L2|89944|25129	1735.82	2508.64	1.44712	1.37944	0.000209101	0.00531501		SLC9C1|285335|31401	150.787	53.5104	0.356855	0.408299	3.79434e-05	0.00123583
	SLC26A7|115111|14467	435.155	851.982	1.95152	1.85906	1.54289e-07	8.96027e-06		ARHGAP26|23092|17073	16971.9	22425.1	1.32132	1.29101	0.000230282	0.00581261		NLRC5|84166|29933	1381.61	909.078	0.658703	0.68864	3.91228e-05	0.00126942
	ISX-AS1|101926957|41188	581.314	107.538	0.185065	0.211561	1.60262e-07	9.27569e-06		GIPC1|10755|1226	1850.31	2481.59	1.34164	1.29889	0.000230374	0.00581261		PPFIBP1|8496|9249	7300.11	5035.12	0.689334	0.722549	4.00987e-05	0.00129617
	NECTIN3|25945|17664	14595.8	21814.6	1.4945	1.46008	1.63066e-07	9.4062e-06		LINC00514|283875|27549	18.3833	93.0383	5.12701	3.84461	0.000232616	0.00586057		TMEM55A|55529|25452	1325.27	818.992	0.616105	0.650819	4.00275e-05	0.00129617
	PTP4A1|7803|9634	5711.06	8851.74	1.54963	1.50832	1.65985e-07	9.54244e-06		SAMD11|148398|28706	1010	3672.77	3.63431	2.58966	0.000235406	0.00591345		NEDD4|4734|7727	3610.03	2574.96	0.713161	0.737614	4.08555e-05	0.00131401
	IFIT1|3434|5407	121.538	32.484	0.271083	0.299425	1.70687e-07	9.77998e-06		PSD3|23362|19093	11690.1	14850.9	1.27066	1.2357	0.000248688	0.00621975		TRAF5|7188|12035	503.257	299.672	0.595933	0.633748	4.29549e-05	0.00137295
	NR2E3|10002|7974	10.4094	111.945	10.85	8.96582	1.76818e-07	1.00975e-05		ECSIT|51295|29548	1293.03	1838.98	1.41935	1.3574	0.000250553	0.00625057		PDGFC|56034|8801	2458.75	1761.51	0.714089	0.738583	4.43082e-05	0.00141126
	KLRC2|3822|6375	128.05	13.3513	0.0956681	0.116026	1.78505e-07	1.016e-05		KIF9|64147|16666	1083.75	1589.96	1.46812	1.39311	0.000251747	0.00626879		MOXD1|26002|21063	150.385	44.672	0.301729	0.354073	4.47363e-05	0.00142193
	PIK3R3|8503|8981	722.406	1626.7	2.24625	2.11609	1.87542e-07	1.0639e-05		PRRT4|401399|37280	153.126	294.648	1.9288	1.73281	0.000258701	0.00643262		BTBD16|118663|26340	603.756	325.482	0.541756	0.585374	4.63663e-05	0.00147101
	C10orf10|11067|23355	138.71	18.2444	0.129385	0.152594	1.91618e-07	1.08343e-05		EPB41L1|2036|3378	2469.26	3349.58	1.35675	1.30658	0.000279513	0.00688021		LINC01460|100129995|50858	229.924	106.734	0.468846	0.517091	4.67159e-05	0.00147937
	CCDC26|137196|28416	153.691	438.774	2.84255	2.62084	2.00677e-07	1.13092e-05		KLHL17|339451|24023	1115.57	1631.2	1.46647	1.3944	0.000280363	0.00689123		GGT5|2687|4260	83.7161	18.7253	0.223232	0.272948	4.7012e-05	0.00148599
	A3GALT2|127550|30005	491.615	192.346	0.388763	0.418767	2.09387e-07	1.17614e-05		KIAA1024|23251|29172	485.126	752.747	1.54402	1.44219	0.000288947	0.00707178		ZNF702P|79986|25775	69.4863	7.89123	0.122217	0.162289	4.73929e-05	0.00149528
	HMGN5|79366|8013	296.829	619.52	2.07251	1.96265	2.1525e-07	1.20512e-05		SULT1C2|6819|11456	187.697	364.66	1.93217	1.73224	0.000296926	0.00724634		STOX1|219736|23508	2273.22	1674.03	0.735872	0.757577	4.8678e-05	0.00153019
	PSTPIP2|9050|9581	1844.23	2778.65	1.5064	1.46687	2.41488e-07	1.34761e-05		LMF1|64788|14154	125.335	248.755	1.99515	1.77352	0.000321048	0.00773587		DCLK2|166614|19002	1625.18	1013.9	0.622881	0.658104	4.96585e-05	0.00155815
	ATOH7|220202|13907	253.142	93.6989	0.367765	0.398202	2.5048e-07	1.39326e-05		C17orf98|388381|34492	27.053	92.4415	3.37689	2.70463	0.000325769	0.0078276		NME7|29922|20461	3127.87	2303.33	0.735956	0.758153	4.99712e-05	0.00156509
	KDM6B|23135|29012	3986.33	5515.39	1.38413	1.3573	2.60345e-07	1.44344e-05		SLC16A5|9121|10926	3985.18	6550.28	1.64395	1.52047	0.000335334	0.00802378		LINC00894|100272228|48579	2775.44	1930.36	0.695228	0.72233	5.02534e-05	0.00157106
	PDE4D|5144|8783	247.96	544.608	2.19719	2.07377	2.67357e-07	1.47753e-05		TMEM63A|9725|29118	2367.3	3131.92	1.32317	1.28101	0.000335339	0.00802378		SLC2A1|6513|11005	4584.34	2145.25	0.467984	0.517174	5.13071e-05	0.00159817
	PLCXD2|257068|26462	3174.1	5421.2	1.70796	1.64405	2.70128e-07	1.48805e-05		ZBED5-AS1|729013|48646	1151.62	1538.67	1.33534	1.29137	0.000344597	0.0082338		AKNAD1|254268|28398	186.043	56.5008	0.305115	0.359358	5.37757e-05	0.00166853
	TMEM14A|28978|21076	902.138	520.123	0.576384	0.600173	2.72256e-07	1.49496e-05		LOC100630923|100630923|NA	5288.49	6852.52	1.29571	1.25852	0.000348031	0.00827118		APBB1|322|581	355.029	176.271	0.49628	0.544103	5.3858e-05	0.00166853
	GNG4|2786|4407	1168.53	690.997	0.590508	0.612099	2.94464e-07	1.61174e-05		RND3|390|671	1610.03	2383.7	1.4813	1.40017	0.000349923	0.00829167		SORL1|6653|11185	3078.18	2057.49	0.667924	0.709573	5.46891e-05	0.00169122
	RASAL1|8437|9873	2245.01	3272.75	1.45845	1.41596	3.18491e-07	1.73771e-05		EVA1C|59271|13239	7668.34	10567.7	1.37836	1.3194	0.000357111	0.00843866		OSGIN1|29948|30093	1731.66	1095.63	0.633128	0.669292	5.51796e-05	0.00170025
	PITPNM3|83394|21043	1492.54	2464.08	1.65157	1.59096	3.25548e-07	1.77057e-05		CAMSAP3|57662|29307	1247.63	1702.21	1.36389	1.31164	0.000359056	0.00847293		IFIH1|64135|18873	411.283	209.467	0.506408	0.554667	5.57341e-05	0.00170811
	CACNB4|785|1404	1141.97	671.649	0.588654	0.611058	3.29797e-07	1.788e-05		NTN4|59277|13658	517.24	767.407	1.48633	1.40354	0.000360423	0.00849349		LOC728084|728084|NA	184.694	59.4763	0.325543	0.379715	5.57038e-05	0.00170811
	DZIP1L|199221|26551	2446.17	1554.72	0.635896	0.656645	3.48199e-07	1.88181e-05		TNFRSF1A|7132|11916	3733.75	4849.01	1.298	1.26048	0.000361675	0.00850129		CAMK2D|817|1462	1118.67	683.208	0.611565	0.643676	5.6594e-05	0.00172829
	MMP20|9313|7167	694.647	237.971	0.342299	0.373989	3.63523e-07	1.95845e-05		ENTPD6|955|3368	3320.9	4269.44	1.28509	1.24624	0.00037962	0.00884849		MID1|4281|7095	11950.5	8576.15	0.717728	0.742702	5.75492e-05	0.00175121
	TSPAN5|10098|17753	13002.4	9093.5	0.699573	0.725433	3.69832e-07	1.9862e-05		EPAS1|2034|3374	2406.18	3648.64	1.51564	1.41426	0.00038197	0.00888553		LGALS1|3956|6561	1241.42	711.408	0.572383	0.615523	5.93029e-05	0.00179501
	LOC100505918|100505918|NA	511.064	183.765	0.358727	0.390463	3.72315e-07	1.99328e-05		COL27A1|85301|22986	4695.84	6271.71	1.33511	1.29622	0.000384872	0.00892236		SYNM|23336|24466	653.392	320.405	0.487451	0.537326	6.58118e-05	0.00198501
	AFAP1|60312|24017	6014.74	8696.04	1.44605	1.40894	3.94062e-07	2.09661e-05		PHLDA3|23612|8934	347.482	569.032	1.64019	1.515	0.000386932	0.00895799		CD4|920|1678	75.2375	1.19527	0.0159104	0.0263873	6.69032e-05	0.00200733
	C10orf90|118611|26563	5.23912	84.6281	16.3161	12.9329	3.93185e-07	2.09661e-05		IRS1|3667|6125	11968.7	16586.6	1.38573	1.32648	0.000394936	0.00911865		CDK6|1021|1777	14445.1	9873.59	0.683576	0.713513	6.74902e-05	0.0020214
	STAMBPL1|57559|24105	1833.38	850.832	0.464106	0.491858	4.27451e-07	2.26721e-05		ALKBH2|121642|32487	612.392	933.543	1.52981	1.43881	0.000395807	0.00912646		IL15|3600|5977	657.873	342.161	0.517134	0.565656	6.99006e-05	0.00208994
	TGM2|7052|11778	620.059	237.878	0.384597	0.416481	4.44379e-07	2.34972e-05		FOXK1|221937|23480	9523.39	11701.7	1.22906	1.20499	0.00039822	0.00915747		LIMA1|51474|24636	3934.82	2667	0.678523	0.709247	7.09592e-05	0.0021179
	ZNF615|284370|24740	96.9317	6.1034	0.0617419	0.0779457	4.47022e-07	2.35642e-05		ADGRL1|22859|20973	7652.51	9643.45	1.26021	1.22292	0.000407278	0.00926626		ADAMTS14|140766|14899	5015.36	3255.51	0.649495	0.683871	7.13919e-05	0.00212506
	MTAP|4507|7413	27029.6	41780.7	1.54581	1.49864	4.55686e-07	2.39295e-05		B3GAT2|135152|922	43.9935	130.167	2.87778	2.3564	0.000408554	0.00928294		PLEKHB1|58473|19079	207.761	71.0352	0.339671	0.400277	7.16953e-05	0.00212506
	ZNF776|284309|26765	921.82	525.546	0.57153	0.595368	4.56745e-07	2.39295e-05		SKIDA1|387640|32697	291.404	613.872	2.10283	1.84549	0.000418646	0.00946205		GJA3|2700|4277	852.843	540.164	0.631462	0.668207	7.46346e-05	0.00220836
	ZNF200|7752|12993	1315.69	863.892	0.657257	0.676489	4.6731e-07	2.44084e-05		NOC2L|26155|24517	3000.3	4352.54	1.45147	1.3749	0.000429333	0.00966535		HLA-C|3107|4933	652.376	405.059	0.622075	0.66028	7.62145e-05	0.00224852
	GRHL2|79977|2799	8301.28	11060.8	1.33222	1.31052	4.77863e-07	2.48838e-05		ADAMTS17|170691|17109	3160.95	4475.98	1.4168	1.34913	0.00043263	0.00972679		SLCO1B3|28234|10961	1284.29	422.985	0.329896	0.386966	7.85272e-05	0.00231156
	PROM1|8842|9454	2304.04	3369.6	1.4631	1.42743	4.95018e-07	2.56989e-05		TRABD|80305|28805	3061.36	4158.13	1.36091	1.30518	0.000434607	0.00973293		ADGRG6|57211|13841	6189.06	3881.3	0.627271	0.664213	8.13034e-05	0.00238101
	NRP2|8828|8005	76.6024	517.407	6.65457	5.6561	4.98624e-07	2.58079e-05		WDR45|11152|28912	1487.36	2007.36	1.34901	1.29839	0.000433583	0.00973293		FAM102B|284611|27637	1250.1	833.108	0.664077	0.698919	8.12982e-05	0.00238101
	TLR6|10333|16711	434.595	204.492	0.4709	0.5008	5.10601e-07	2.63483e-05		OSR1|130497|8111	85.213	189.69	2.23355	1.92738	0.000435872	0.00974851		RIBC2|26150|13241	1640.75	1041.39	0.634768	0.67303	8.70582e-05	0.00253223
	ETV5|2119|3494	5214.16	3653.25	0.700399	0.718259	5.16949e-07	2.65957e-05		ONECUT3|390874|13399	5210.25	7033.03	1.35042	1.2977	0.00043854	0.00979538		SERPING1|710|1228	30.4706	0	0.0146047	0.0218732	8.72825e-05	0.00253445
	ETV1|2115|3490	2089.25	676.227	0.322756	0.355627	5.24483e-07	2.68724e-05		TSEN2|80746|28422	5935.04	8869.14	1.49464	1.40729	0.000446812	0.00996717		TMCO3|55002|20329	5597.74	4448.72	0.794702	0.811833	9.1674e-05	0.0026485
	SMAD6|4091|6772	2453.41	6906.78	2.8152	2.39707	5.25465e-07	2.68724e-05		RRP7A|27341|24286	7503.17	10359.7	1.38079	1.32625	0.000450862	0.0100444		PARP9|83666|24118	812.871	484.399	0.593747	0.634088	9.34368e-05	0.00269488
	KLRC3|3823|6376	100.981	7.34843	0.0827857	0.101614	5.39612e-07	2.75138e-05		THCAT158|102724508|NA	154.957	295.55	1.90105	1.69498	0.000459823	0.0101779		HBEGF|1839|3059	572.438	344.132	0.601923	0.642591	9.51725e-05	0.00273573
	HOXA-AS2|285943|43745	72.4558	251.211	3.42095	3.07817	5.65185e-07	2.87121e-05		GRIN2C|2905|4587	1919.4	3273.71	1.70405	1.55454	0.000462198	0.0101933		CTD-3080P12.3|101928857|NA	217.435	72.8485	0.333178	0.393141	9.74057e-05	0.00279056
	ST6GALNAC2|10610|10867	1525.32	2756.55	1.8063	1.7221	5.66465e-07	2.87121e-05		ZDHHC3|51304|18470	4209.72	5458.46	1.29669	1.25788	0.000461336	0.0101933		FAM122B|159090|30490	3242.2	2349.18	0.724669	0.750031	9.92109e-05	0.00283753
	NFIB|4781|7785	2684.08	3960.75	1.47588	1.4362	6.05679e-07	3.06091e-05		SYNPR|132204|16507	3.05499	46.4695	15.3601	8.94416	0.000465183	0.0102436		B2M|567|914	1133.02	775.471	0.684756	0.7186	0.000108243	0.00307024
	ADAMTS7|11173|223	2185.21	3558	1.62971	1.56925	6.09729e-07	3.07232e-05		RIPK4|54101|496	1424.97	2022.27	1.41839	1.35047	0.000470918	0.0103433		ZNF566|84924|25919	1348.39	790.611	0.586971	0.629172	0.000109483	0.00309517
	RPS6KL1|83694|20222	966.911	1713.97	1.77179	1.69396	6.24566e-07	3.13785e-05		MLXIP|22877|17055	7794.97	9592.95	1.23087	1.20901	0.000478558	0.0104575		SARDH|1757|10536	1162.53	653.514	0.562191	0.608967	0.00011005	0.00310413
	ABCA12|26154|14637	89.8931	297.481	3.29876	2.97611	6.29094e-07	3.15135e-05		ANKRD13B|124930|26363	884.809	1296.36	1.46787	1.38568	0.000480872	0.0104946		TDRD7|23424|30831	1718.95	1231.45	0.715191	0.742894	0.000114612	0.0032189
	FAM83H-AS1|100128338|48720	4882.49	7724.22	1.58267	1.52936	6.36846e-07	3.18089e-05		LOC102546294|102546294|NA	423.771	664.432	1.56201	1.45554	0.000484465	0.0105596		FEZ1|9638|3659	32.5813	0	0.0139435	0.875041	0.000115634	0.00324229
	DOCK4|9732|19192	1405.47	2035.21	1.44819	1.41333	6.39027e-07	3.1825e-05		SCNN1A|6337|10599	7628.8	10280.1	1.34765	1.29022	0.000491361	0.0106692		KRT15|3866|6421	116.612	38.1731	0.342408	0.401814	0.000116013	0.0032476
	SERINC5|256987|18825	3967.07	5613.92	1.41586	1.38414	6.73922e-07	3.34656e-05		KLK10|5655|6358	608.993	1010.83	1.65928	1.52295	0.000495789	0.0107246		LOC100287036|100287036|NA	148.343	47.2963	0.317912	0.379971	0.000117568	0.00327509
	CD33|945|1659	39.6767	172.63	4.29196	3.77961	6.8811e-07	3.40714e-05		UBXN11|91544|30600	2237.85	2959.45	1.32177	1.27643	0.000497418	0.0107327		WBP4|11193|12739	2025.28	1502.17	0.741467	0.765757	0.00011785	0.0032776
	XYLT1|64131|15516	1930.7	3732.92	1.93235	1.83777	6.99968e-07	3.45586e-05		NEBL|10529|16932	3736.56	5096.55	1.36347	1.30791	0.000504717	0.0108492		ZNF432|9668|20810	29.3388	0	0.0151734	0.0235382	0.000121085	0.00335655
	KITLG|4254|6343	78529.5	55440.3	0.705952	0.722924	7.07267e-07	3.48187e-05		TMEM241|85019|31723	4225.92	5298.86	1.25435	1.21877	0.000507696	0.0108777		ARHGAP29|9411|30207	22751.7	15149.5	0.665875	0.700964	0.000126217	0.00348006
	SELENOP|6414|10751	130.066	23.8656	0.192831	0.222891	7.4156e-07	3.64023e-05		FXYD5|53827|4029	1464.27	2054.51	1.40444	1.33915	0.000510383	0.0109162		TMEM221|100130519|21943	390.484	184.774	0.473671	0.529703	0.000126348	0.00348006
	OTUD7A|161725|20718	1686.21	2860.49	1.69473	1.62582	7.79133e-07	3.81374e-05		TMCC1|23023|29116	8256.52	10082.1	1.22156	1.19913	0.00051109	0.0109177		LRRC29|26231|13605	511.214	283.865	0.554634	0.60236	0.000129783	0.00356893
	KRT19|3880|6436	11615.3	6515.43	0.560974	0.588061	7.87345e-07	3.83273e-05		TGFBR3|7049|11774	3863.47	4916.42	1.27307	1.23832	0.000526853	0.0111567		CNTNAP1|8506|8011	268.455	136.732	0.508673	0.561904	0.000130876	0.00359323
	STXBP6|29091|19666	91.6662	3.69155	0.0402442	0.0530834	7.87485e-07	3.83273e-05		PDDC1|347862|26616	3082.94	4167.53	1.35259	1.30044	0.000528207	0.0111581		GRIK4|2900|4582	1059.89	750.042	0.707085	0.734244	0.000131149	0.00359494
	PTCHD4|442213|21345	546.286	1817.86	3.3214	2.98453	7.96727e-07	3.86672e-05		CAPN15|6650|11182	2225.82	3288.71	1.48114	1.39348	0.000531824	0.0112207		NGEF|25791|7807	1234.72	638.096	0.516611	0.570328	0.000131422	0.00359669
	SPTLC3|55304|16253	8.80617	87.8559	10.8077	8.74178	8.08855e-07	3.91449e-05		FOSL2|2355|3798	1707.65	2522.91	1.47744	1.39092	0.000534868	0.011271		LOC105371049|105371049|NA	159.326	52.3927	0.340146	0.403569	0.000133741	0.0036485
	TTTY15|64595|18567	97.8732	3.34142	0.0486321	0.063179	8.36013e-07	4.03453e-05		UBE2E1|7324|12477	3660.54	4792.59	1.30943	1.26503	0.000541678	0.0113865		PAM|5066|8596	9453.7	6596.98	0.697662	0.728746	0.000140803	0.00382288
	SLC5A1|6523|11036	10.8442	108.978	9.56273	7.76341	8.53499e-07	4.10735e-05		GUCY1A2|2977|4684	180.172	345.361	1.92115	1.70214	0.000544732	0.0114234		PRR25|388199|37230	1311.13	809.438	0.617429	0.661269	0.000142229	0.00384939
	LINC01503|100506119|51184	221.984	509.895	2.29174	2.13359	8.9375e-07	4.289e-05		DBNDD1|79007|28455	2932.55	3805.84	1.29856	1.25636	0.000545615	0.0114272		PCDHGB7|56099|8714	519.19	310.988	0.597724	0.641868	0.000144569	0.00389426
	HSDL2|84263|18572	4516.62	6538.09	1.44727	1.40851	9.58419e-07	4.58649e-05		PFKL|5211|8876	4180.5	5559.18	1.33151	1.28645	0.000547014	0.0114425		NOX5|79400|14874	279.602	101.04	0.353803	0.418495	0.000148639	0.00399026
	SH2D2A|9047|10821	817.633	1551.29	1.89943	1.8027	9.65027e-07	4.60525e-05		TGFB2|7042|11768	565.057	839.436	1.48604	1.3959	0.000560318	0.0116923		TMEM255B|348013|28297	388.566	211.771	0.543689	0.595116	0.000157604	0.00419266
	ST8SIA6|338596|23317	968.461	577.001	0.595344	0.620286	9.71654e-07	4.62399e-05		CASC21|103021164|49836	3208.86	7507.57	2.33965	1.98081	0.000566158	0.0117998		AMN|81693|14604	299.502	142.108	0.47623	0.534393	0.000158711	0.00420925
	EMP3|2014|3335	417.368	203.309	0.485528	0.515344	1.03078e-06	4.89176e-05		DUSP4|1846|3070	5136.8	9984.29	1.94361	1.71442	0.000587194	0.0121789		EXTL3|2137|3518	3957.6	3162.42	0.798512	0.815941	0.000158719	0.00420925
	KIAA1671|85379|29345	6257.93	8692.39	1.3892	1.35259	1.03473e-06	4.89694e-05		ZMAT3|64393|29983	1348.72	1841.46	1.36464	1.31397	0.000587939	0.0121797		C11orf80|79703|26197	4203.51	3105.55	0.738909	0.768104	0.000161142	0.00426689
	SESN3|143686|23060	869.862	387.596	0.441694	0.474851	1.07065e-06	5.05299e-05		GXYLT2|727936|33383	939.652	1530.76	1.62899	1.49591	0.000594791	0.0123067		PEG10|23089|14005	250.53	112.193	0.43417	0.496512	0.000165634	0.00437232
	SUSD3|203328|28391	770.998	405.597	0.527193	0.556595	1.11618e-06	5.25339e-05		COTL1|23406|18304	4528.43	6400.45	1.41323	1.34401	0.000601506	0.0123858		ZNF274|10782|13068	1279.99	852.651	0.666358	0.708481	0.000166942	0.00439332
	DTX4|23220|29151	744.049	1217.79	1.63545	1.57026	1.1205e-06	5.25928e-05		LVRN|206338|26904	277.844	504.962	1.80756	1.62371	0.000600845	0.0123858		LOC285819|285819|NA	113.583	38.4337	0.335483	0.400679	0.000167955	0.00441319
	FERMT1|55612|15889	2705.43	4608.62	1.70434	1.63266	1.16645e-06	5.45999e-05		LOC441242|441242|NA	5435.58	6777.46	1.24714	1.21805	0.000605725	0.0124577		SPECC1L-ADORA2A|101730217|49185	8194.08	6462.37	0.788771	0.806337	0.000168752	0.00442734
	SH3RF2|153769|26299	3224.52	1856.12	0.575616	0.602616	1.23793e-06	5.7788e-05		LOC101926942|101926942|NA	166.194	303.586	1.8123	1.62366	0.000614823	0.0125995		ZNF675|171392|30768	894.834	550.032	0.614344	0.658167	0.000169025	0.00442774
	C1orf61|10485|30780	4196.65	6029.61	1.43656	1.40025	1.28282e-06	5.97206e-05		EDA2R|60401|17756	2.21116	39.4337	19.6448	11.2578	0.000622785	0.0127474		CUL4B|8450|2555	1966.5	1426.51	0.725102	0.756154	0.000169532	0.00443423
	WNT6|7475|12785	285.181	100.391	0.35102	0.386683	1.29737e-06	6.02344e-05		P2RX5-TAX1BP3|100533970|49191	4149.56	6613.01	1.59373	1.472	0.000639926	0.0130514		SLCO1B7|338821|32934	179.657	69.6958	0.396633	0.460739	0.000171695	0.00447714
	CDK14|5218|8883	3462.27	2346.16	0.677103	0.704621	1.30904e-06	6.06123e-05		SEMA3F|6405|10728	1410.91	2000.35	1.41824	1.34577	0.000643807	0.0130994		VWF|7450|12726	487.581	235.568	0.484822	0.542502	0.000172817	0.00449954
	LINC01133|100505633|49447	3.07977	86.8664	28.3536	21.0085	1.34939e-06	6.23118e-05		ST6GAL1|6480|10860	737.706	1059.21	1.43627	1.35701	0.000648019	0.0131695		LINC00484|100129347|27862	210.865	66.0311	0.311852	0.378081	0.000177862	0.00461687
	KCNG4|93107|19697	99.102	12.9065	0.132001	0.158938	1.38804e-06	6.39247e-05		LINC01317|104355287|50523	29.938	86.3157	2.85568	2.29223	0.000655785	0.0133115		CUBN|8029|2548	973.79	557.893	0.570065	0.618996	0.000183801	0.00474718
	B3GALT1|8708|916	29.6701	170.518	5.49899	4.69428	1.41486e-06	6.49849e-05		NKD2|85409|17046	1290.56	2021.91	1.5665	1.4542	0.000670147	0.0134911		ZNF846|162993|27260	121.766	36.8062	0.309044	0.375318	0.000183991	0.00474718
	STK10|6793|11388	5716.87	7727.35	1.35182	1.32522	1.42327e-06	6.51966e-05		TCHH|7062|11791	122.218	271.987	2.20044	1.87699	0.000673967	0.0135204		VASN|114990|18517	574.667	305.581	0.533265	0.587295	0.000184346	0.00474921
	C2CD4D|100191040|37210	89.2859	0	0.00567146	0.00620564	1.43827e-06	6.5558e-05		POF1B|79983|13711	14.17	71.5364	4.59469	3.32324	0.00069109	0.0137832		DST|667|1090	46187	35735.7	0.773656	0.795936	0.000186463	0.00479652
	HSPB11|51668|25019	2178.94	1401.28	0.642552	0.665564	1.43882e-06	6.5558e-05		VWA7|80737|13939	632.628	1042.82	1.65112	1.50978	0.000691036	0.0137832		SLC16A6|9120|10927	1293.01	764.782	0.590323	0.636847	0.00018707	0.00480493
	STIM1|6786|11386	3797.1	2562.57	0.674999	0.696121	1.58835e-06	7.21792e-05		RBPMS2|348093|19098	1028.41	1498.29	1.45448	1.37265	0.000701699	0.0139461		KAT6B|23522|17582	5371.49	4195.72	0.781243	0.80029	0.000192145	0.0049279
	CERS3|204219|23752	85.9701	221.766	2.5917	2.37478	1.64731e-06	7.46606e-05		ASTN2|23245|17021	3672.77	5217.25	1.42023	1.34808	0.00070361	0.0139529		DKK3|27122|2893	120.155	43.6004	0.370338	0.435816	0.000196513	0.00503239
	ARAP3|64411|24097	1473.63	957.38	0.650047	0.672638	1.65921e-06	7.48041e-05		EPHB1|2047|3392	232.252	489.933	2.10513	1.81292	0.000703671	0.0139529		TTC16|158248|26536	454.55	233.101	0.515316	0.571801	0.000205855	0.00524809
	PFKFB3|5209|8874	2461.88	3487.87	1.41715	1.3826	1.65617e-06	7.48041e-05		EML1|2009|3330	1191.84	1702.69	1.42811	1.35083	0.000706842	0.0139834		SLC6A16|28968|13622	1790.51	1261.97	0.703605	0.736046	0.000208341	0.00530357
	GNAI1|2770|4384	18770.6	14230.8	0.758168	0.768644	1.6726e-06	7.521e-05		PRDX2|7001|9353	1347.4	1797.08	1.33437	1.28363	0.000711671	0.0140627		VAMP1|6843|12642	870.975	488.639	0.561926	0.613723	0.000209734	0.0053232
	NPM2|10361|7930	223.203	85	0.374509	0.411034	1.70484e-06	7.64588e-05		ANAPC2|29882|19989	2291.14	3037.54	1.32709	1.27764	0.000714824	0.0141087		DSCR9|257203|16301	549.633	316.625	0.576009	0.626636	0.00022442	0.00568753
	DVL1|1855|3084	3678.5	5234.44	1.42602	1.38952	1.72964e-06	7.71673e-05		KAT14|57325|15904	1171.88	1578.52	1.34734	1.29056	0.000719385	0.0141498		ENDOD1|23052|29129	2538.5	1857.31	0.731333	0.756881	0.000226973	0.00574372
	KIAA1462|57608|29283	1564.72	886.618	0.564791	0.592958	1.72897e-06	7.71673e-05		TIGAR|57103|1185	1907.31	2667.03	1.397	1.32599	0.000719105	0.0141498		STK33|65975|14568	3078.13	2199.95	0.714539	0.746839	0.000233648	0.00587791
	GABRE|2564|4085	239.215	475.274	1.99	1.86993	1.84201e-06	8.19669e-05		TLN2|83660|15447	1066.3	1475.76	1.38448	1.32141	0.000718906	0.0141498		LOC101929541|101929541|NA	686.213	426.428	0.616796	0.663348	0.000239449	0.0060062
	EGFEM1P|93556|25149	143.223	31.6894	0.212347	0.246828	1.87062e-06	8.30244e-05		FBXO31|79791|16510	8046.52	9855.8	1.22498	1.20033	0.0007228	0.0142007		ARL4A|10124|695	498.302	281.567	0.558083	0.610583	0.000242904	0.00608395
	LOC101927592|101927592|NA	2419.36	1601.38	0.661229	0.683075	2.02375e-06	8.95889e-05		ZNF488|118738|23535	479.392	706.303	1.47289	1.38314	0.00072747	0.0142597		ZNF75A|7627|13146	1197.81	819.24	0.68439	0.72564	0.00025065	0.00625057
	GNAL|2774|4388	159.209	337.912	2.11998	1.9523	2.04036e-06	9.00916e-05		ALDH1L1|10840|3978	47.336	114.586	2.38	1.98658	0.000752279	0.0146789		HSD17B14|51171|23238	684.6	429.924	0.626462	0.671125	0.000259248	0.00643686
	ADAMTS16|170690|17108	1487.68	787.399	0.529723	0.561004	2.05048e-06	9.03054e-05		FUK|197258|29500	1649.38	2129.99	1.2921	1.25133	0.000790724	0.0153173		TRPC1|7220|12333	1913.89	1423.77	0.744975	0.771964	0.000266742	0.00661336
	DGKA|1606|2849	1259.6	1888.46	1.49887	1.45303	2.07395e-06	9.11051e-05		KRT86|3892|6463	461.003	1448.02	3.13804	2.43589	0.000792152	0.0153173		NR2F1|7025|7975	1054.42	652.164	0.615572	0.662385	0.000268033	0.00663576
	CHST7|56548|13817	658.424	368.879	0.559876	0.589522	2.08557e-06	9.1381e-05		ZNF217|7764|13009	1423.2	2044.4	1.43798	1.35746	0.000798686	0.0154089		ZNF112|7771|12892	735.323	508.726	0.690525	0.726628	0.000269687	0.00666708
	PLD1|5337|9067	1904.48	1161.46	0.608472	0.637763	2.21538e-06	9.68212e-05		ATP5SL|55101|25496	790.728	1125.08	1.41969	1.34194	0.000802487	0.0154648		STMN1|3925|6510	1659.4	1139.48	0.686782	0.724838	0.000274269	0.00677058
	PEAR1|375033|33631	932.694	517.045	0.555327	0.583943	2.32297e-06	0.000101265		CBLC|23624|15961	3396.4	4590.12	1.35216	1.29879	0.000807466	0.0155084		CAV3|859|1529	58.6091	10.7961	0.183923	0.247211	0.000275785	0.00679819
	SAT1|6303|10540	1601.8	437.638	0.272334	0.309736	2.33296e-06	0.000101442		LINC00324|284029|26628	2673.3	4458.68	1.66882	1.52279	0.000806695	0.0155084		MAPRE2|10982|6891	1946.33	1311.33	0.673093	0.714235	0.000281722	0.00691471
	SPTSSB|165679|24045	366.323	70.525	0.190789	0.226343	2.43237e-06	0.000105497		PLEKHA7|144100|27049	2490.73	3277.76	1.31599	1.26824	0.000815276	0.0156272		IQGAP2|10788|6111	81.1713	27.1215	0.331437	0.401835	0.00028713	0.00703734
	GLIPR1L1|256710|28392	215.419	70.8394	0.327547	0.365176	2.48348e-06	0.000107442		SLC16A10|117247|17027	2373.21	2982.39	1.2578	1.22146	0.000815473	0.0156272		NR2F2-AS1|644192|44222	1698.14	1106.91	0.651565	0.693502	0.000294235	0.00719091
	PLA2R1|22925|9042	231.381	86.0775	0.38403	0.421119	2.56668e-06	0.000110762		BTBD11|121551|23844	391.513	608.241	1.55456	1.43852	0.000817406	0.0156292		SSH1|54434|30579	12504.5	8176.26	0.653903	0.705055	0.000300677	0.00732745
	ALDH1L2|160428|26777	120.443	25.3263	0.233786	0.26898	2.65928e-06	0.000114469		NDOR1|27158|29838	5265.81	6608.07	1.25611	1.22415	0.000825665	0.0157695		IL31RA|133396|18969	50.9605	7.73314	0.143144	0.202375	0.000302522	0.00736194
	LONRF3|79836|21152	377.782	731.372	1.93302	1.81359	2.69066e-06	0.00011553		SOCS6|9306|16833	5820.98	8179.56	1.40546	1.32584	0.000827886	0.0157944		CDKL2|8999|1782	392.053	207.106	0.533743	0.591771	0.000304568	0.00740122
	DPEP1|1800|3002	278.764	91.887	0.331247	0.369018	2.76417e-06	0.000118311		ITGB4|3691|6158	6406.56	10183.7	1.58956	1.46206	0.000829935	0.0158159		ITGB3|3690|6156	72.9726	20.5655	0.268588	0.340312	0.000307403	0.00745954
	IBTK|25998|17853	5372.74	7623.01	1.41877	1.3804	2.76924e-06	0.000118311		CARD11|84433|16393	52.3429	141.92	2.72286	2.19019	0.000836073	0.0158975		NQO1|1728|2874	3372.9	2315.52	0.686676	0.723543	0.000310372	0.00752093
	ST3GAL3|6487|10866	4386.65	3145.12	0.717197	0.734765	2.78238e-06	0.000118577		TBATA|219793|23511	8.7731	56.0044	5.9764	3.99994	0.000839137	0.015938		MIER1|57708|29657	6266.06	4848.02	0.773173	0.799885	0.00031125	0.00753155
	OGFRL1|79627|21378	1108.45	1780.63	1.6034	1.53437	2.86753e-06	0.000121902		KAZN|23254|29173	3996.05	5672.11	1.41932	1.34106	0.000844113	0.0160094		LINC00960|401074|48710	27.4707	0	0.0159217	0.0298375	0.000312195	0.00754376
	CAMK4|814|1464	2218.24	1232.66	0.555114	0.587156	2.8968e-06	0.000122842		LOC158435|158435|NA	311.76	514.084	1.65135	1.50581	0.000853341	0.0161362		SEPT3|55964|10750	566.305	340.21	0.600225	0.647573	0.000319045	0.00769843
	TCEA3|6920|11615	1133.97	577.663	0.509672	0.543241	2.93834e-06	0.000124295		TARBP1|6894|11568	2843.05	3707.37	1.30403	1.25991	0.000858193	0.0161922		DEPDC1|55635|22949	3210.53	2085.03	0.649332	0.694734	0.000323686	0.00778846
	LOC100652768|100652768|NA	541.044	272.033	0.505098	0.538809	3.05089e-06	0.000128739		TIMMDC1|51300|1321	2681.15	3484	1.29874	1.25396	0.000867917	0.0163577		SLC12A5|57468|13818	44.2224	2.47609	0.053268	0.0861842	0.000332358	0.00797474
	DPY19L1|23333|22205	6390.1	4577.37	0.715769	0.735638	3.09411e-06	0.000130242		MAST4|375449|19037	662.641	1146.13	1.72702	1.54982	0.000879589	0.0165413		CORO1C|23603|2254	5172.07	3941.63	0.761801	0.793428	0.000347566	0.00827118
	COL4A6|1288|2208	738.138	1484.19	2.00707	1.87621	3.10411e-06	0.000130342		CHID1|66005|28474	8535.31	11837.7	1.38722	1.31927	0.000909433	0.0169906		LOC100506844|100506844|NA	84.5052	25.557	0.297353	0.371909	0.000348092	0.00827118
	OLFML2A|169611|27270	354.27	131.846	0.374039	0.411722	3.27564e-06	0.000137208		KCTD15|79047|23297	1082.84	1601.84	1.4797	1.38288	0.00093497	0.0173919		LOC101929596|101929596|NA	69.8562	16.1098	0.247807	0.319632	0.000347734	0.00827118
	S100A14|57402|18901	261.116	501.312	1.91866	1.80507	3.34792e-06	0.000139894		EFCAB6|64800|24204	583.136	822.437	1.40451	1.33151	0.000945223	0.0175255		TACC1|6867|11522	3365.04	2596.96	0.772278	0.795702	0.000349195	0.00828588
	AP1S3|130340|18971	14748.6	10947	0.742312	0.763767	3.48971e-06	0.000145464		NPAS2|4862|7895	6145.05	7806.65	1.27019	1.23328	0.00094517	0.0175255		UPK3A|7380|12580	147.543	49.3845	0.350336	0.424259	0.000351751	0.00832349
	ITGAX|3687|6152	108.072	21.727	0.188053	0.222421	3.60032e-06	0.000149711		SBF1|6305|10542	3364.57	4346.03	1.29293	1.24897	0.000958734	0.0176803		AHNAK2|113146|20125	6512.17	3178.05	0.48786	0.554078	0.000361746	0.00850129
	CTH|1491|2501	525.641	874.216	1.66366	1.58846	3.6354e-06	0.000150803		ARHGAP22|58504|30320	1443.97	2002.01	1.38705	1.3176	0.000988546	0.0180147		PHF21A|51317|24156	5796.6	3861.46	0.665861	0.716497	0.00036258	0.00850921
	PHLDB2|90102|29573	13236	24800.3	1.87357	1.7665	3.65387e-06	0.000151203		SIGLEC15|284266|27596	8.18315	44.0058	5.37948	3.67409	0.000986921	0.0180147		LINC00482|284185|26816	1142.81	703.864	0.615306	0.66413	0.000363154	0.00851101
	ELOVL2|54898|14416	146.676	25.6532	0.176209	0.21051	3.77104e-06	0.000155676		TC2N|123036|19859	784.139	1153.79	1.46781	1.37393	0.00100839	0.0183201		PYGM|5837|9726	773.576	537.209	0.69508	0.731982	0.000364359	0.0085276
	SPRY4|81848|15533	4277.92	2871.54	0.671723	0.694297	3.82555e-06	0.000157238		JAG2|3714|6189	3940.05	5559.01	1.41234	1.3357	0.00101245	0.0183548		FTCD|10841|3974	255.09	121.795	0.478475	0.545175	0.000367764	0.00859554
	ZNF268|10795|13061	1111.53	681.269	0.61353	0.640962	3.82723e-06	0.000157238		BRSK2|9024|11405	1317.87	1834.13	1.39498	1.3257	0.00103063	0.0186449		LOC339685|339685|NA	77.5211	25.4459	0.324568	0.39901	0.000374132	0.00873246
	SH3PXD2A-AS1|100505839|45242	24.4586	115.971	4.60456	3.94777	3.84028e-06	0.000157396		DHX34|9704|16719	5948.83	7689.9	1.2928	1.24232	0.0010346	0.0186971		MUM1L1|139221|26583	432.346	213.038	0.492104	0.558481	0.000382764	0.00888553
	GPR162|27239|16693	83.8208	11.1259	0.129516	0.159283	3.87922e-06	0.000158613		JAKMIP2|9832|29067	17.96	72.7388	4.02208	2.90956	0.00103849	0.0187475		TNXB|7148|11976	1764.15	1196.42	0.677894	0.718331	0.00038276	0.00888553
	CUX1|1523|2557	26850.9	36837.7	1.37197	1.33999	3.91291e-06	0.000159609		UNC5B|219699|12568	3295.14	4686.08	1.42208	1.33943	0.00104022	0.01875		EGF|1950|3229	171.612	74.3235	0.441281	0.511951	0.00039077	0.00903465
	TRIM15|89870|16284	294.265	117.094	0.39073	0.429787	4.014e-06	0.000163344		ADAM12|8038|190	22.3005	73.3355	3.2537	2.47688	0.00106148	0.0190422		LOC105378853|105378853|NA	927.95	619.454	0.667698	0.709148	0.000396444	0.00912886
	IGSF9|57549|18132	602.841	1213.19	2.00959	1.87798	4.26655e-06	0.00017321		IMPDH1|3614|6052	3854.67	5095.51	1.3227	1.27163	0.00109145	0.0194954		JAG1|182|6188	2643.5	1892.1	0.715291	0.749932	0.000400364	0.0091827
	FAM78B|149297|13495	596.266	938.555	1.57564	1.51461	4.37691e-06	0.00017727		TNFRSF10B|8795|11905	7164.93	8888.36	1.24015	1.2105	0.00109244	0.0194954		LINC00649|100506334|44305	125.644	39.2243	0.311198	0.38836	0.00040039	0.0091827
	RNF182|221687|28522	838.68	492.044	0.584522	0.610222	4.66251e-06	0.000188392		RYR3|6263|10485	54.2197	131.007	2.44416	1.99186	0.00109443	0.0195107		ARHGAP5|394|675	7100.51	5337.48	0.751532	0.778936	0.000403956	0.00921513
	CNTNAP3B|728577|32035	2190.85	1481.88	0.675196	0.698098	4.75757e-06	0.00019172		KLHL31|401265|21353	1605.97	2324.45	1.44746	1.35949	0.00110801	0.0197323		RBM4B|83759|28842	921.576	650.451	0.705108	0.740497	0.000403909	0.00921513
	LINC00854|100874261|43658	121.917	31.7091	0.249658	0.287999	4.76726e-06	0.00019172		CPLX1|10815|2309	710.645	1096.38	1.5452	1.42536	0.0011093	0.0197347		SLC23A3|151295|20601	586.517	365.551	0.623018	0.672248	0.000403489	0.00921513
	ATP8B4|79895|13536	175.233	351.573	2.0019	1.87104	4.78807e-06	0.000192106		EEF1D|1936|3211	10920.7	15939.5	1.45978	1.36094	0.00112015	0.0198865		TEAD1|7003|11714	21646.3	15934.4	0.73615	0.765878	0.000402855	0.00921513
	CAP2|10486|20039	3645.71	2214.48	0.607012	0.638731	4.90925e-06	0.000196508		ZNF169|169841|12957	1917.93	2500.74	1.30358	1.25719	0.00112164	0.0198922		TTTY14|83869|18495	57.3458	1.50931	0.0217225	0.0395722	0.000406919	0.00926626
	PROM2|150696|20685	305.532	1519.46	4.94405	4.17159	4.92179e-06	0.000196551		ESRRB|2103|3473	766.17	1275.53	1.66419	1.50621	0.00115471	0.0203636		IFITM10|402778|40022	752.562	485.229	0.643787	0.689576	0.000409095	0.00928294
	DGKQ|1609|2856	2967.16	1911.28	0.645405	0.677397	4.99157e-06	0.000198874		CATSPERB|79820|20500	225.848	404.381	1.78544	1.58104	0.00116115	0.0204449		SLC5A4|6527|11039	23.4348	0	0.0189419	0.915573	0.000415247	0.00941006
	PARP14|54625|29232	1775.23	1188.62	0.669689	0.693111	5.03075e-06	0.000199969		RNF223|401934|40020	134.306	254.636	1.89243	1.65004	0.00118904	0.0208502		STIM2|57620|19205	7521.4	5743.33	0.76344	0.788418	0.000417687	0.00945286
	NRIP1|8204|8001	7417.21	10915.2	1.4718	1.42458	5.20547e-06	0.000206435		SYMPK|8189|22935	7629.29	9695.21	1.27054	1.23795	0.00122457	0.0214294		LOC102724190|102724190|NA	69.1821	13.8896	0.209763	0.281642	0.000421865	0.00952225
	TMEM200A|114801|21075	151.181	40.076	0.263932	0.303811	5.39107e-06	0.000213302		BAAT|570|932	641.131	912.849	1.42463	1.34096	0.00123656	0.021552		A1BG|1|5	160.361	63.8999	0.402225	0.477818	0.000422739	0.00952943
	C16orf62|57020|24641	2521.7	1718.12	0.681983	0.704386	5.40474e-06	0.00021335		FBLN7|129804|26740	352.567	541.424	1.53344	1.39428	0.00123787	0.021552		ZNF44|51710|13110	624.871	398.476	0.638497	0.685695	0.000434099	0.00973293
	TIMP2|7077|11821	4163.27	3170.27	0.761264	0.777566	5.43336e-06	0.000213987		TSPO|706|1158	1623.29	2351.32	1.45055	1.35896	0.00124322	0.0216232		NFATC2|4773|7776	1587.55	1053.11	0.663134	0.706997	0.000452669	0.0100716
	TRPM4|54795|17993	4249.74	5785.38	1.36122	1.32849	5.49331e-06	0.000215852		SNAPC4|6621|11137	5775.73	8170.19	1.41538	1.33696	0.00126873	0.0220445		APOL2|23780|619	857.955	549.073	0.641202	0.687959	0.000456946	0.0101404
	STYK1|55359|18889	1336.43	898.28	0.671236	0.695945	5.6563e-06	0.000221748		FIRRE|286467|49627	4956.53	7021.88	1.41685	1.33737	0.00129048	0.0223318		LHFP|10186|6586	130.712	43.9017	0.332687	0.412245	0.000456554	0.0101404
	LY6D|8581|13348	3.18373	74.2298	24.2546	17.4297	5.86161e-06	0.000229272		SCRIB|23513|30377	5305.34	7358.53	1.38815	1.31435	0.00128935	0.0223318		DYNC2H1|79659|2962	923.496	580.516	0.628036	0.677517	0.000458171	0.0101544
	NSMCE2|286053|26513	21151.8	16461.5	0.778244	0.795084	6.08193e-06	0.000237348		NSMF|26012|29843	2291.4	3022.38	1.3236	1.26959	0.00131863	0.0226815		TRIM38|10475|10059	1384.46	935.555	0.674562	0.716789	0.000462303	0.0101933
	CCDC136|64753|22225	1274.18	671.735	0.527057	0.560898	6.28108e-06	0.000244563		LRRC8D|55144|16992	5356.3	6916.16	1.29153	1.24715	0.00133026	0.0228587		RAET1E|135250|16793	165.637	70.7421	0.427782	0.502284	0.000469104	0.0103167
	ZNF625-ZNF20|100529855|48368	59.1797	0	0.00790696	0.00988608	6.60753e-06	0.00025669		PLXNA1|5361|9099	3994.45	5510.23	1.38057	1.3082	0.00133853	0.022969		ARC|23237|648	861.637	521.531	0.605192	0.661794	0.000472889	0.0103733
	GRB10|2887|4564	4416.72	5896.87	1.33501	1.30699	6.6609e-06	0.000258178		SLC4A2|6522|11028	2979.26	3958.45	1.32992	1.27428	0.00134756	0.0230864		ANO6|196527|25240	4818.86	3758.01	0.779065	0.810316	0.000474505	0.0103954
	ARHGAP42|143872|26545	5347.48	3774.87	0.705791	0.728345	7.13925e-06	0.000275872		SYDE2|84144|25841	811.672	1175.39	1.44737	1.35386	0.00136967	0.0234183		C1orf145|574407|32047	976.778	578.393	0.592928	0.649069	0.000477727	0.0104526
	LOC730101|730101|NA	165.738	57.3367	0.342525	0.382598	7.14962e-06	0.000275872		ABCC2|1244|53	8782.74	13682.4	1.55755	1.42914	0.00137448	0.0234771		ICAM4|3386|5347	43.9653	2.04375	0.0536266	0.0897446	0.000488172	0.0106269
	NECTIN4|81607|19688	161.76	426.812	2.64164	2.38071	7.1697e-06	0.000276025		ITGA9|3680|6145	462.908	767.074	1.66001	1.49583	0.00139406	0.0237642		LOC105369739|105369739|NA	27.0385	0	0.0165077	0.937998	0.000491054	0.0106692
	PRKX|5613|9441	2463.93	3451.05	1.40057	1.36227	7.31092e-06	0.000280831		PRICKLE1|144165|17019	572.164	888.591	1.55223	1.42299	0.0014238	0.0241749		ANXA6|309|544	2784.79	1781.78	0.639753	0.688126	0.000492002	0.0106696
	MYPN|84665|23246	179.038	485.445	2.70486	2.43215	7.33957e-06	0.000281301		EPN2|22905|18639	7901.1	9744.46	1.23331	1.19645	0.0014293	0.0242443		PLP2|5355|9087	722.588	476.028	0.657829	0.701035	0.000493733	0.0106936
	BTG2|7832|1131	765.879	1329.45	1.73533	1.64416	7.54683e-06	0.000288599		ANKRD13C|81573|25374	5230.4	7067.33	1.35121	1.28864	0.00143161	0.0242595		ARTN|9048|727	450.382	246.625	0.545771	0.608655	0.000496951	0.0107327
	SERPINB5|5268|8949	646.854	1066.8	1.64952	1.57623	7.64689e-06	0.000291774		TRABD2A|129293|27013	168.459	304.036	1.79579	1.57625	0.00147647	0.0248766		INTS7|25896|24484	5935.42	4590.38	0.773249	0.793354	0.000498708	0.010747
	BLACAT1|101669762|48597	3702.12	2433.09	0.657511	0.683282	7.88466e-06	0.000300178		LINC01909|101927481|52728	1160.33	1757.49	1.5156	1.40182	0.0014829	0.0249313		FGF17|8822|3673	56.1795	10.694	0.192159	0.26548	0.000503317	0.0108327
	KCNC4|3749|6236	1279.58	2049.66	1.60101	1.53189	7.99303e-06	0.000303629		LHX3|8022|6595	649.509	955.011	1.48036	1.37544	0.00148866	0.0250037		PMAIP1|5366|9108	1352.74	960.082	0.708125	0.745189	0.000506155	0.0108665
	CEP70|80321|29972	4435.57	3246.32	0.731691	0.750946	8.10502e-06	0.000306524		FBXO6|26270|13585	607.888	872.347	1.4344	1.34595	0.00151532	0.0253026		TRANK1|9881|29011	96.2083	34.2533	0.349784	0.429931	0.000507945	0.0108777
	TFDP2|7029|11751	4484.16	3056.58	0.682017	0.704278	8.09461e-06	0.000306524		LINC01910|101060542|52729	495.796	850.176	1.71428	1.52735	0.00151502	0.0253026		CLNK|116449|17438	258.727	112.158	0.422679	0.501178	0.000512012	0.0109236
	ZNF441|126068|20875	221.04	91.2212	0.415926	0.457401	8.90697e-06	0.000336111		TPRG1L|127262|27007	391.933	592.115	1.51681	1.39849	0.00151807	0.0253238		ZNF573|126231|26420	840.101	531.846	0.634943	0.68442	0.000512643	0.0109236
	GPC1|2817|4449	4861.9	7044.79	1.44964	1.40272	9.18054e-06	0.000345673		ANKRD33B|651746|35240	2273.68	3375.94	1.48543	1.38542	0.0015198	0.0253281		ADRA1D|146|280	52.8294	7.98512	0.155733	0.223856	0.00051795	0.011023
	ITGBL1|9358|6164	183.239	58.1345	0.309778	0.353415	9.32988e-06	0.000349758		LOC101928008|101928008|NA	98.9699	220.231	2.2243	1.82915	0.00153236	0.0255126		FGF1|2246|3665	125.895	47.1197	0.377542	0.457469	0.000525294	0.0111516
	KLRG1|10219|6380	114.562	251.628	2.1979	1.98302	9.32189e-06	0.000349758		OAF|220323|28752	1547.66	2262.7	1.46149	1.36224	0.00155657	0.0257904		TUBA3FP|113691|24067	104.876	36.1323	0.344021	0.426876	0.000525249	0.0111516
	HECW2|57520|29853	1401.97	888.074	0.633233	0.666604	9.71165e-06	0.000363275		SDC1|6382|10658	3618.43	4722.53	1.30571	1.25475	0.00155556	0.0257904		CNTNAP3|79937|13834	1729.83	1328.61	0.768511	0.792489	0.00052749	0.0111567
	PRRX2|51450|21338	3705.02	5193.97	1.40298	1.36467	1.00089e-05	0.00037358		COL6A3|1293|2213	10.7804	45.9871	4.0941	2.85842	0.00156661	0.0259179		KIRREL2|84063|18816	80.2748	21.1835	0.263801	0.344808	0.000527293	0.0111567
	HIPK2|28996|14402	11680.7	8580.09	0.734537	0.758175	1.02378e-05	0.000380463		LOC285484|285484|NA	223.944	404.284	1.80855	1.58172	0.0015673	0.0259179		IQGAP1|8826|6110	6858.25	5548.88	0.809304	0.828407	0.000540635	0.0113786
	NAT8L|339983|26742	1400.41	2354.94	1.6862	1.59282	1.02236e-05	0.000380463		FBXO36|130888|27020	1873.92	2494.63	1.33141	1.27234	0.00157381	0.0259754		WWTR1|25937|24042	11103.6	8100.54	0.72946	0.761958	0.000544766	0.0114234
	BFSP1|631|1040	3588.31	2214.87	0.617453	0.647794	1.04116e-05	0.000386087		NTHL1|4913|8028	590.12	876.166	1.48774	1.37913	0.00158003	0.0260279		LOC101928132|101928132|NA	40.8303	2.47704	0.0577195	0.0970409	0.000559401	0.0116874
	SSTR5|6755|11334	79.7452	223.903	2.81604	2.50673	1.04964e-05	0.00038839		LFNG|3955|6560	1160	1616.98	1.39692	1.31706	0.00158184	0.0260328		SRGAP2|23380|19751	2937.54	2217.64	0.754522	0.782266	0.00056805	0.0118248
	CCDC50|152137|18111	3158.94	2272.83	0.718258	0.738782	1.06907e-05	0.000394725		LOC101929464|101929464|NA	281.735	465.781	1.64638	1.48014	0.00159336	0.026172		PLAT|5327|9051	822.946	519.286	0.632911	0.683521	0.000572834	0.0119099
	CABLES1|91768|25097	1804.07	2732.29	1.51471	1.45608	1.12106e-05	0.000413033		FHOD3|80206|26178	2996.32	4230.15	1.41131	1.32545	0.00161731	0.0264424		GRIN3B|116444|16768	41.5751	4.57003	0.130125	0.190673	0.000577461	0.0119916
	PDLIM5|10611|17468	538.34	278.692	0.518046	0.55522	1.12614e-05	0.000414015		FER1L6-AS2|157376|26534	126.43	224.741	1.77806	1.5644	0.0016702	0.0270964		LOC102724593|102724593|NA	625.001	371.233	0.593159	0.646864	0.000600341	0.0123858
	ZNF84|7637|13159	1395.34	908.041	0.650554	0.678519	1.17742e-05	0.000431941		GPAT2|150763|27168	331.897	553.506	1.67442	1.49523	0.00167787	0.0271952		MBNL1|4154|6923	23900.5	19746	0.826158	0.841056	0.000600714	0.0123858
	IFI6|2537|4054	114.736	37.5387	0.325097	0.368031	1.41477e-05	0.000517901		CNTNAP2|26047|13830	175.498	308.691	1.75823	1.54819	0.00168182	0.0272077		MCOLN3|55283|13358	915.743	633.72	0.690086	0.728217	0.000607617	0.0124816
	A1CF|29974|24086	278.411	84.5344	0.302232	0.348002	1.44388e-05	0.000527431		SLC12A7|10723|10915	4911.9	6089.51	1.2408	1.20899	0.00168136	0.0272077		MCC|4163|6935	9067.28	7133.35	0.786809	0.81381	0.000609619	0.0125078
	GNE|10020|23657	1548.57	982.309	0.634317	0.66549	1.47236e-05	0.000536691		HPD|3242|5147	262.084	443.601	1.69154	1.50554	0.00169707	0.0274285		PCNX1|22990|19740	13935	10681.9	0.766468	0.792572	0.000625376	0.0127851
	FRMD3|257019|24125	1077.18	1737.31	1.6114	1.53357	1.51533e-05	0.000550012		CDH18|1016|1757	43.9617	116.893	2.66101	2.06647	0.00173479	0.0279327		CSDC2|27254|30359	82.7095	24.6217	0.296965	0.381962	0.000639765	0.0130514
	ZSCAN16-AS1|100129195|48982	1651.89	1161.38	0.702206	0.72531	1.51313e-05	0.000550012		CYP24A1|1591|2602	5377.94	10065.5	1.87129	1.61426	0.00175291	0.0281715		KLHL35|283212|26597	202.571	80.802	0.401236	0.484225	0.000642736	0.0130932
	CELSR1|9620|1850	5490.47	4192.22	0.763588	0.782829	1.5626e-05	0.00056597		MUC19|283463|14362	20.9112	76.7901	3.55351	2.52638	0.00175846	0.0282343		LOXL1|4016|6665	1581.37	1133.42	0.718617	0.761269	0.000660821	0.0133978
	ZNF137P|7696|12921	120.118	32.7332	0.278183	0.32472	1.64229e-05	0.000593582		CYFIP2|26999|13760	3540.17	4866.74	1.3742	1.30344	0.00177001	0.0283665		IFT88|8100|20606	3384.81	2680.73	0.791777	0.817008	0.000662622	0.0134185
	ZMAT1|84460|29377	129.206	325.316	2.4339	2.1946	1.64748e-05	0.000594202		INTS1|26173|24555	4599.48	5777.38	1.25788	1.21901	0.00180203	0.0287989		SLC2A3|6515|11007	92.6736	20.6631	0.220247	0.303895	0.000663659	0.0134236
	WFDC3|140686|15957	240.758	91.8218	0.378623	0.4245	1.66017e-05	0.000597523		MACROD2|140733|16126	103.584	210.746	2.02457	1.70165	0.00182498	0.0289941		ZNF585B|92285|30948	597.749	373.75	0.631406	0.688934	0.000665461	0.0134442
	LOC101928100|101928100|NA	936.883	568.634	0.606268	0.639064	1.66849e-05	0.000599258		UNC13D|201294|23147	379.569	552.208	1.45537	1.35467	0.00185496	0.029405		SMC5-AS1|100507299|48718	667.284	454.239	0.683035	0.725591	0.000668249	0.0134846
	UBB|7314|12463	573.701	309.482	0.540591	0.579231	1.69175e-05	0.00060634		SMPD4|55627|32949	5213.75	6527.59	1.25194	1.21757	0.00188173	0.0297397		FBXO5|26271|13584	3180.29	2332.51	0.732952	0.756743	0.000669815	0.0134911
	TANGO6|79613|25749	7779.22	11179.2	1.43742	1.38708	1.74576e-05	0.000624392		FGFRL1|53834|3693	2216.32	3001.19	1.35622	1.28516	0.00195594	0.0307988		LURAP1L|286343|31452	756.921	438.022	0.580568	0.641745	0.000671731	0.0135071
	RGMB|285704|26896	3098.97	4415.29	1.42493	1.37946	1.79487e-05	0.000640619		STX16-NPEPL1|100534593|41993	1432.58	1829.5	1.27739	1.23195	0.00197191	0.0310149		WTAPP1|100288077|44115	83.4537	20.472	0.252938	0.337105	0.00067319	0.0135204
	GAB3|139716|17515	154.463	47.3575	0.303962	0.350709	1.80692e-05	0.000643579		SPNS3|201305|28433	117.836	239.854	2.0254	1.69733	0.00198843	0.0311957		ANLN|54443|14082	8055.62	5572.04	0.691634	0.734086	0.00068108	0.0136311
	NOSTRIN|115677|20203	181.19	369.119	2.04315	1.88213	1.94015e-05	0.000689598		NEK3|4752|7746	471.116	696.509	1.47094	1.36056	0.00200018	0.0313514		BMP2K|55589|18041	4724.56	3628.18	0.767317	0.794929	0.000680916	0.0136311
	ACSL1|2180|3569	1369.08	2082.33	1.52052	1.45549	1.97614e-05	0.000700936		BLOC1S3|388552|20914	426.962	610.716	1.43409	1.33865	0.00201049	0.0314267		ITGA9-AS1|101928153|49668	1886.88	1365.7	0.723724	0.755902	0.000683347	0.0136606
	HCG27|253018|27366	1024.38	633.691	0.620049	0.653185	2.0111e-05	0.000711864		MISP|126353|27000	843.963	1277.79	1.51487	1.39231	0.00200809	0.0314267		MFGE8|4240|7036	743.533	437.815	0.589402	0.649526	0.000699209	0.0139289
	FKBP5|2289|3721	10916.1	8369.13	0.766809	0.784163	2.04131e-05	0.000721065		RHBDL1|9028|10007	202.891	331.646	1.63317	1.46363	0.00200895	0.0314267		SGCB|6443|10806	753.21	517.937	0.687798	0.730054	0.000701422	0.0139461
	NR2F2|7026|7976	1086.43	710.909	0.654607	0.68456	2.12187e-05	0.00074798		HES2|54626|16005	858.423	1160.97	1.35172	1.28418	0.002013	0.0314373		ARID5B|84159|17362	866.982	324.021	0.371527	0.458948	0.000705288	0.0139688
	LINGO1|84894|21205	1828.72	2849.76	1.55869	1.49006	2.13841e-05	0.000752263		CMBL|134147|25090	2279.6	2836.61	1.24486	1.2097	0.00201856	0.0314954		DNMBP-AS1|100188954|20431	90.2908	28.8745	0.319913	0.407723	0.000726576	0.0142585
	BCL2|596|990	740.774	1145.41	1.54187	1.47698	2.16169e-05	0.000757342		HIC2|23119|18595	1213.69	1606.42	1.32466	1.26409	0.00204157	0.0317217		NAGK|55577|17174	439.239	273.587	0.620809	0.676171	0.000738828	0.0144658
	LINC00472|79940|21380	0.982422	91.9126	89.6664	55.6346	2.16106e-05	0.000757342		SLC4A4|8671|11030	43.3827	131.345	2.91684	2.15744	0.00204877	0.0317642		PLEKHG4B|153478|29399	99.1712	36.2164	0.363153	0.449501	0.000746063	0.0145908
	POLRMT|5442|9200	2623.69	3775.61	1.44027	1.39109	2.24619e-05	0.000785341		CALD1|800|1441	2850	3576.55	1.25484	1.21556	0.00206282	0.0318668		CLCNKA|1187|2026	67.8131	14.5973	0.218357	0.302617	0.000751017	0.0146709
	ZNF613|79898|25827	288.428	133.72	0.46173	0.505882	2.26021e-05	0.000788634		CHTF18|63922|18435	2867.85	3871.07	1.35244	1.29187	0.0020693	0.0319093		BRPF3|27154|14256	2712.22	2047.61	0.755169	0.784406	0.000756361	0.0147417
	HLF|3131|4977	307.301	569.75	1.84554	1.72084	2.29054e-05	0.000797591		MMP28|79148|14366	199.466	322.152	1.61871	1.45354	0.00209882	0.0323224		SAMD14|201191|27312	846.665	564.804	0.668633	0.717769	0.000759233	0.0147809
	EPS8L2|64787|21296	2770.62	3810.36	1.37644	1.33488	2.29918e-05	0.000798975		PNPLA5|150379|24888	393.814	587.659	1.49571	1.37703	0.00209986	0.0323224		ZNF211|10520|13003	254.518	141.413	0.555855	0.622253	0.000767717	0.0149291
	SMURF2|64750|16809	25498.5	15195.2	0.595927	0.631108	2.36763e-05	0.000821099		MLLT6|4302|7138	5295.99	6665.26	1.25895	1.21929	0.0021173	0.0324832		TVP23C-CDRT4|100533496|42961	3673.06	2844.38	0.775146	0.80046	0.000778022	0.0151123
	GATA2-AS1|101927167|51108	1727.04	2952.55	1.7101	1.6106	2.50706e-05	0.000865946		SAMD1|90378|17958	710.958	1028.77	1.44273	1.34367	0.00211789	0.0324832		KDELC2|143888|28496	916.592	655.598	0.716121	0.752606	0.000782319	0.0151786
	MDGA1|266727|19267	770.291	499.143	0.64687	0.679798	2.50257e-05	0.000865946		GPRC5A|9052|9836	4409.4	8622.12	1.9555	1.64972	0.00212044	0.0324933		CENPU|79682|21348	1862.93	1395.19	0.748638	0.779625	0.000791341	0.0153173
	BCAS1|8537|974	72.4099	186.753	2.47455	2.21669	2.55967e-05	0.000882338		FBXO10|26267|13589	3494.45	4451.94	1.27343	1.22626	0.00217491	0.0332684		LOC101927795|101927795|NA	460.025	274.172	0.59027	0.648872	0.00079438	0.0153431
	ZNF155|7711|12940	94.1837	17.4508	0.184947	0.229912	2.58685e-05	0.000889919		LINC01340|102546227|50550	190.214	327.746	1.72176	1.51241	0.00222523	0.0338266		LOC100506071|100506071|NA	2063.19	1477.39	0.715785	0.755474	0.000807416	0.0155084
	ANKFN1|162282|26766	286.908	589.75	2.03957	1.87264	2.65148e-05	0.000910323		PRR22|163154|28354	450.679	683.717	1.52245	1.39219	0.00222342	0.0338266		ACTA2-AS1|100132116|45169	258.56	126.599	0.490911	0.567391	0.000816777	0.0156292
	SGIP1|84251|25412	108.102	24.6449	0.228535	0.275593	2.68376e-05	0.000919563		KRTAP5-AS1|338651|27877	232.122	392.144	1.65907	1.48004	0.00223969	0.0340163		LZTS1|11178|13861	214.333	102.52	0.480016	0.558954	0.000835703	0.0158975
	LINC01204|101927528|49635	598.651	1294.74	2.16192	1.97696	2.73029e-05	0.000931779		SF3B6|51639|30096	809.953	1090.47	1.34529	1.27828	0.00225539	0.0341941		LOC101927204|101927204|NA	336.924	188.678	0.552232	0.621629	0.000844766	0.0160094
	NLGN3|54413|14289	513.178	301.476	0.586305	0.622013	2.72721e-05	0.000931779		NCLN|56926|26923	4912.18	6702.39	1.36491	1.2911	0.0023105	0.0348446		SLCO1B1|10599|10959	71.8623	18.6596	0.254432	0.345089	0.000845977	0.0160147
	MARVELD3|91862|30525	1092.47	1609.67	1.47278	1.41637	2.73649e-05	0.000932039		TPK1|27010|17358	3035.87	3740.21	1.23144	1.19854	0.00231892	0.0349101		STEAP2|261729|17885	752.031	511.518	0.676727	0.72262	0.000856483	0.0161778
	SLC37A2|219855|20644	530.935	851.312	1.60148	1.51961	2.79007e-05	0.000946952		MPRIP|23164|30321	16655	23043.6	1.3837	1.30465	0.0023307	0.0350259		LCOR|84458|29503	8476.63	6787.4	0.800809	0.822566	0.000873603	0.0164468
	SPATS2L|26010|24574	12288.4	8516.47	0.693	0.722576	2.79133e-05	0.000946952		IRAIN|104472848|50365	200.693	337.028	1.68398	1.48757	0.00233831	0.0351094		SLC22A18AS|5003|10965	1669.62	1105.82	0.661322	0.708037	0.000881097	0.0165515
	ZNF417|147687|20646	338.549	174.908	0.518511	0.561185	2.80577e-05	0.00094997		ABHD14B|84836|28235	2548.43	3354.02	1.31642	1.25647	0.00235034	0.0352489		ACSBG1|23205|29567	255.263	107.404	0.421874	0.509631	0.000886021	0.0166076
	EMP1|2012|3333	976.435	1849.42	1.89537	1.75786	2.82663e-05	0.000950077		CACNA1D|776|1391	684.856	1116.17	1.62916	1.45528	0.00235171	0.0352489		MICU2|221154|31830	4518.7	3570.09	0.790154	0.818023	0.000885728	0.0166076
	LAMA3|3909|6483	544.492	895.507	1.64394	1.55572	2.81644e-05	0.000950077		SCYL1|57410|14372	2096.65	2699.34	1.28738	1.24316	0.00237521	0.035539		GGT7|2686|4259	474.985	296.171	0.622599	0.679491	0.000895351	0.0167641
	LINC01759|102724571|52548	811.915	1258.59	1.54953	1.47899	2.82827e-05	0.000950077		TAMM41|132001|25187	3302.47	4237.04	1.2833	1.23483	0.0023972	0.0357431		SLC15A1|6564|10920	177.08	75.063	0.419918	0.508192	0.000909371	0.0169906
	MCOLN2|255231|13357	1215.33	1750.48	1.43932	1.38835	2.82507e-05	0.000950077		YIF1B|90522|30511	1905.47	2531.92	1.32883	1.26696	0.00240666	0.0358218		MPHOSPH9|10198|7215	5082.24	3955.66	0.778075	0.804512	0.000912111	0.0170221
	LHFPL5|222662|21253	494.248	244.559	0.493323	0.539873	2.89851e-05	0.000969861		TUBD1|51174|16811	4340.46	5593.42	1.28831	1.23884	0.00241219	0.035873		ELMO1|9844|16286	262.63	147.46	0.562261	0.629004	0.000917105	0.0170967
	SAV1|60485|17795	2643.28	1898.16	0.718557	0.747403	2.90186e-05	0.000969861		GATA2|2624|4171	1873.72	2629.4	1.40338	1.31417	0.0024324	0.0360484		TMEM131|23505|30366	15150.6	12050.5	0.795322	0.814086	0.000926513	0.0172533
	ZFHX4|79776|30939	4998.52	3936.82	0.787055	0.801556	2.90415e-05	0.000969861		DUSP8|1850|3074	757.026	1076.49	1.42185	1.32574	0.00248832	0.0367183		CSF1|1435|2432	260.395	140.149	0.539596	0.612017	0.00094497	0.0175255
	CHRNB1|1140|1961	285.649	133.438	0.466542	0.512178	2.92257e-05	0.000974114		CPEB2-AS1|441009|49082	68.1075	150.501	2.17602	1.7582	0.0024982	0.0367691		ZDHHC20|253832|20749	5139.14	4036.48	0.785647	0.812067	0.00095005	0.017596
	KCNJ12|3768|6258	1676.33	2363.74	1.41167	1.36491	2.96946e-05	0.00098782		DDN|23109|24458	1190.89	1614.94	1.36246	1.2879	0.00249728	0.0367691		SHTN1|57698|29319	12095.1	10230.5	0.845885	0.857196	0.000951143	0.0175972
	PCOLCE2|26577|8739	664.417	1104.1	1.65985	1.56499	3.03568e-05	0.00100789		SLC27A4|10999|10998	2348.15	3125.55	1.3319	1.26747	0.0025067	0.0368625		LOC101926941|101926941|NA	12106.9	8625.13	0.712518	0.754838	0.000956966	0.0176759
	PON3|5446|9206	227.531	96.5648	0.425523	0.471592	3.25555e-05	0.0010788		FOXO1|2308|3819	3292.22	4289.77	1.30243	1.24776	0.0025209	0.0370396		TCN1|6947|11652	174.327	74.9195	0.428016	0.516013	0.000957464	0.0176759
	MICALL1|85377|29804	3288.78	4526.92	1.37732	1.33546	3.36095e-05	0.00111158		REXO1|57455|24616	5980.47	7640.13	1.27757	1.2259	0.00253725	0.0372477		TMEM92|162461|26579	214.516	95.2586	0.439304	0.530752	0.000961407	0.0177106
	EHF|26298|3246	1131.94	1876.21	1.65232	1.55794	3.38321e-05	0.00111678		ZBTB7B|51043|18668	3626.51	4755.25	1.31143	1.24952	0.00254485	0.0373274		ENC1|8507|3345	3494.25	2333.57	0.667894	0.717157	0.000973669	0.0179172
	ZNF134|7693|12918	404.236	208.336	0.517947	0.559224	3.39486e-05	0.00111848		C19orf25|148223|26711	4797.68	6397.52	1.33404	1.26829	0.00257046	0.0375455		NHEJ1|79840|25737	2103.84	1639.6	0.778689	0.805158	0.000978046	0.0179784
	KIAA0319|9856|21580	676.422	362.142	0.533886	0.5738	3.45988e-05	0.00113597		RASEF|158158|26464	25.3861	83.3679	3.10953	2.1982	0.0025985	0.0378228		ANTXR2|118429|21732	1411.41	1041.24	0.734909	0.770167	0.000986792	0.0180147
	VLDLR-AS1|401491|49621	143.206	318.853	2.22773	1.96003	3.46122e-05	0.00113597		SLAMF7|57823|21394	6.75357	55.7588	6.64317	3.63577	0.00264251	0.0382683		BEST4|266675|17106	111.496	39.6675	0.356801	0.451192	0.000989483	0.0180147
	NEURL1|9148|7761	317.837	155.251	0.4868	0.531364	3.48692e-05	0.00114222		HOXA6|3203|5107	55.2264	130.649	2.35592	1.84214	0.00264585	0.0382843		C9orf24|84688|19919	926.562	637.837	0.68529	0.728631	0.000985064	0.0180147
	SCARA3|51435|19000	1977.76	1236.29	0.624665	0.663136	3.6779e-05	0.00120248		LINC02150|101929505|53012	578.817	819.186	1.41674	1.32251	0.00267276	0.0386085		CD27-AS1|678655|43896	285.703	141.714	0.496013	0.57462	0.000982906	0.0180147
	TUSC3|7991|30242	65.1698	8.37979	0.127307	0.166759	3.7148e-05	0.00121223		BAIAP2L1|55971|21649	8234.45	10412.9	1.26483	1.22485	0.00269584	0.0388764		LINC01351|101929120|50577	56.2189	8.98142	0.153003	0.865122	0.000989154	0.0180147
	SLC9C1|285335|31401	150.787	53.5104	0.356855	0.408299	3.79434e-05	0.00123583		ZNF423|23090|16762	604.991	987.333	1.6295	1.45083	0.00270969	0.0390432		MST1P2|11209|7383	592.096	361.728	0.609838	0.668464	0.000987341	0.0180147
	LHFPL2|10184|6588	6881.35	9459.65	1.37473	1.33337	3.89951e-05	0.00126767		UNC13A|23025|23150	5268.63	6565.49	1.24622	1.2034	0.00271693	0.0390818		NAB2|4665|7627	1274.58	854.324	0.670695	0.719285	0.000985274	0.0180147
	NLRC5|84166|29933	1381.61	909.078	0.658703	0.68864	3.91228e-05	0.00126942		SLC25A1|6576|10979	1033.61	1411.69	1.37083	1.29388	0.00272699	0.0391608		ZNRF3-AS1|100874123|41927	200.758	82.4001	0.406631	0.498088	0.00100091	0.0182033
	PPFIBP1|8496|9249	7300.11	5035.12	0.689334	0.722549	4.00987e-05	0.00129617		SBNO2|22904|29158	5973.82	7424.49	1.24363	1.21077	0.00273914	0.0393023		LEMD1|93273|18725	131.026	45.1353	0.300409	0.401552	0.0010095	0.0183208
	TMEM55A|55529|25452	1325.27	818.992	0.616105	0.650819	4.00275e-05	0.00129617		HADH|3033|4799	1463.87	1823.79	1.24564	1.20841	0.00276792	0.0396157		FUT8|2530|4019	9154.76	7274.58	0.794318	0.815106	0.00102055	0.0184821
	LOC284632|284632|NA	53.0346	185.301	3.47086	2.9399	4.06307e-05	0.00131089		ESPN|83715|13281	6823.95	8437.25	1.23721	1.20053	0.00279092	0.039845		LOC101928489|101928489|NA	145.252	65.323	0.449009	0.536736	0.00104191	0.01875
	ABCC1|4363|51	17056.2	22075	1.29437	1.26418	4.08808e-05	0.00131401		SYT9|143425|19265	11.7561	51.7154	4.33541	2.74005	0.00286238	0.0407634		NRSN2|80023|16229	199.772	81.2149	0.398801	0.492963	0.00104188	0.01875
	NEDD4|4734|7727	3610.03	2574.96	0.713161	0.737614	4.08555e-05	0.00131401		AKAP1|8165|367	3933.05	5168.03	1.31464	1.26058	0.00287413	0.0408967		DYRK3|8444|3094	398.448	237.008	0.591932	0.655309	0.00105484	0.0189627
	LINC01338|102546175|50547	275.657	535.844	1.9363	1.77086	4.11814e-05	0.0013212		MFSD13A|79847|26196	2016.62	2692.91	1.33454	1.26844	0.00287671	0.0408994		ETV7|51513|18160	117.297	45.4459	0.389546	0.482542	0.00105681	0.0189782
	RHOU|58480|17794	258.504	549.599	2.09684	1.90634	4.16899e-05	0.00133501		TIMM44|10469|17316	3485.35	4639.08	1.33119	1.26124	0.00288618	0.041		FBLN5|10516|3602	167.501	69.8173	0.421816	0.510343	0.0010753	0.0192698
	TRAF5|7188|12035	503.257	299.672	0.595933	0.633748	4.29549e-05	0.00137295		ZFP36L2|678|1108	1282.17	1968.46	1.53742	1.39891	0.00289716	0.0411185		LOC100507506|100507506|NA	143.31	67.5069	0.479958	0.559814	0.00107645	0.0192704
	KRT80|144501|27056	285.08	2079.73	7.29631	5.51431	4.43183e-05	0.00141126		CPNE4|131034|2317	29.6681	81.1594	2.72449	2.01293	0.00291514	0.0413002		PURA|5813|9701	723.638	494.789	0.68136	0.729027	0.00108122	0.0193356
	PDGFC|56034|8801	2458.75	1761.51	0.714089	0.738583	4.43082e-05	0.00141126		UVSSA|57654|29304	3122.27	4025.27	1.29038	1.23718	0.00291695	0.0413002		IMPA1|3612|6050	2267.71	1626.04	0.716151	0.7539	0.00111536	0.019822
	MOXD1|26002|21063	150.385	44.672	0.301729	0.354073	4.47363e-05	0.00142193		PYCRL|65263|25846	3011.62	4167.93	1.38576	1.29836	0.00296033	0.0417075		EIF1AY|9086|3252	51.9987	1.61846	0.0250189	0.0526088	0.00112492	0.0199298
	BTBD16|118663|26340	603.756	325.482	0.541756	0.585374	4.63663e-05	0.00147101		LZTR1|8216|6742	2847.08	3703.69	1.30231	1.24641	0.0029638	0.0417222		LINC00624|100289211|44254	132.57	58.8365	0.442557	0.531486	0.00114115	0.0201964
	LINC01460|100129995|50858	229.924	106.734	0.468846	0.517091	4.67159e-05	0.00147937		PLEK2|26499|19238	1332.75	1673.22	1.25477	1.21428	0.00307922	0.0430991		WIPI1|55062|25471	1633.21	1095.34	0.669686	0.720371	0.00114267	0.0202026
	GGT5|2687|4260	83.7161	18.7253	0.223232	0.272948	4.7012e-05	0.00148599		MIB2|142678|30577	5424.35	6897.73	1.27186	1.22486	0.00308499	0.043128		LOC105370697|105370697|NA	166.128	80.6208	0.488814	0.571694	0.00114523	0.0202269
	ZNF702P|79986|25775	69.4863	7.89123	0.122217	0.162289	4.73929e-05	0.00149528		SOX8|30812|11203	139.289	257.885	1.85799	1.56701	0.00308633	0.043128		ESYT3|83850|24295	84.9042	24.004	0.270675	0.372306	0.00115535	0.0203636
	IL1RAPL1|11141|5996	15433.2	22100.7	1.43139	1.37887	4.79139e-05	0.00150894		GRIK2|2898|4580	222.454	391.392	1.74088	1.50441	0.00311641	0.0434068		ZNF772|400720|33106	20.2929	0	0.0217109	0.944132	0.0011626	0.0204493
	STOX1|219736|23508	2273.22	1674.03	0.735872	0.757577	4.8678e-05	0.00153019		RRP12|23223|29100	3470.42	5023.71	1.44785	1.33139	0.00311541	0.0434068		NRM|11270|8003	450.51	289.946	0.644012	0.700229	0.00117312	0.0205994
	DCLK2|166614|19002	1625.18	1013.9	0.622881	0.658104	4.96585e-05	0.00155815		FBXL18|80028|21874	2385.56	3030.31	1.26963	1.22168	0.00313932	0.0436548		SVBP|374969|29204	329.359	195.323	0.588469	0.656027	0.00117353	0.0205994
	NME7|29922|20461	3127.87	2303.33	0.735956	0.758153	4.99712e-05	0.00156509		ASIC1|41|100	676.111	897.831	1.32907	1.26275	0.00314218	0.0436593		FAM64A|54478|25483	546.711	352.768	0.646972	0.703383	0.00119069	0.0208577
	LINC00894|100272228|48579	2775.44	1930.36	0.695228	0.72233	5.02534e-05	0.00157106		NADSYN1|55191|29832	3463.46	4219.4	1.2187	1.18752	0.00322396	0.0445786		RAB3D|9545|9779	1069.54	749.593	0.701442	0.745939	0.00122699	0.0214497
	UROS|7390|12592	3662.4	4913.37	1.34244	1.30432	5.07152e-05	0.00158261		DNAH5|1767|2950	116.068	212.927	1.81551	1.58704	0.003231	0.044604		TNKS2-AS1|100507633|45173	241.219	128.72	0.528221	0.607943	0.00123203	0.021516
	SLC2A1|6513|11005	4584.34	2145.25	0.467984	0.517174	5.13071e-05	0.00159817		FASTK|10922|24676	2149.09	2760.77	1.28677	1.23518	0.00325505	0.0447442		CASP4|837|1505	401.395	223.224	0.555746	0.630777	0.00123773	0.021552
	GALNT14|79623|22946	3159.22	5552.71	1.75639	1.64488	5.22321e-05	0.00162403		THBS1|7057|11785	333.503	642.122	1.92436	1.5971	0.00325683	0.0447442		DTX3L|151636|30323	467.954	293.119	0.622165	0.683933	0.00127515	0.0221284
	AKNAD1|254268|28398	186.043	56.5008	0.305115	0.359358	5.37757e-05	0.00166853		ST20-MTHFS|100528021|44655	1733.99	2333.06	1.34609	1.27355	0.00326286	0.0447912		PPM1K|152926|25415	547.284	323.713	0.588355	0.6574	0.00127614	0.0221284
	APBB1|322|581	355.029	176.271	0.49628	0.544103	5.3858e-05	0.00166853		PLXNA2|5362|9100	219.888	462.755	2.10197	1.6848	0.00331652	0.0453461		AMOTL1|154810|17811	3752.31	2964.65	0.789545	0.812181	0.0013083	0.0226173
	SORL1|6653|11185	3078.18	2057.49	0.667924	0.709573	5.46891e-05	0.00169122		CX3CR1|1524|2558	9.14843	45.527	4.9733	2.91956	0.00333544	0.0455335		FSIP1|161835|21674	650.813	407.202	0.624002	0.686759	0.00130983	0.022621
	GAREM1|64762|26136	3467.94	4646.98	1.34025	1.29945	5.48009e-05	0.00169162		MTHFD1L|25902|21055	22516.7	28828.5	1.28037	1.2327	0.00333821	0.0455335		CDC25C|995|1727	2853.46	2215.43	0.776134	0.803227	0.00131494	0.0226772
	OSGIN1|29948|30093	1731.66	1095.63	0.633128	0.669292	5.51796e-05	0.00170025		MYO1E|4643|7599	9193.34	12261.6	1.33398	1.26527	0.00333792	0.0455335		ZNF235|9310|12866	608.297	414.647	0.681719	0.733554	0.00131573	0.0226772
	LRP5L|91355|25323	1328.75	1967.49	1.48176	1.41988	5.54439e-05	0.00170532		CBFA2T3|863|1537	4233.37	5286.67	1.24958	1.2137	0.00334385	0.0455606		FRAS1|80144|19185	12340.4	8535.79	0.691716	0.738422	0.00131771	0.0226815
	IFIH1|64135|18873	411.283	209.467	0.506408	0.554667	5.57341e-05	0.00170811		FAM86EP|348926|28017	1629.55	2356.48	1.4476	1.33422	0.00335727	0.0456483		MOV10L1|54456|7201	82.9569	22.0047	0.265629	0.372014	0.00133936	0.022969
	LOC728084|728084|NA	184.694	59.4763	0.325543	0.379715	5.57038e-05	0.00170811		MPP7|143098|26542	15913.8	20637.9	1.29674	1.24092	0.00339158	0.0459449		RBM43|375287|24790	319.847	188.165	0.586368	0.655579	0.00135799	0.0232419
	ARHGEF10L|55160|25540	2517.99	3408.72	1.35448	1.31461	5.65649e-05	0.00172829		HOMEZ|57594|20164	2343.17	3052.08	1.30147	1.24607	0.00340016	0.045976		TGIF1|7050|11776	2062.54	1579.49	0.765928	0.795153	0.00138927	0.0237062
	CAMK2D|817|1462	1118.67	683.208	0.611565	0.643676	5.6594e-05	0.00172829		ERBB2|2064|3430	2411.18	3022.14	1.25366	1.20671	0.00341522	0.0460525		WFDC9|259240|20380	45.1918	9.39959	0.199103	0.295611	0.0014014	0.0238656
	CR1|1378|2334	136.515	341.918	2.52588	2.22369	5.7345e-05	0.0017481		FDXR|2232|3642	2198.07	3002.94	1.36668	1.28422	0.00341514	0.0460525		OPTN|10133|17142	505.777	320.191	0.630999	0.692264	0.0014121	0.024024
	MID1|4281|7095	11950.5	8576.15	0.717728	0.742702	5.75492e-05	0.00175121		STK11|6794|11389	4818.82	6138	1.27456	1.22316	0.00341262	0.0460525		ATF2|1386|784	3267.97	2402.93	0.734878	0.774384	0.0014204	0.0241412
	DGAT1|8694|2843	2175.82	3138.01	1.44629	1.38939	5.8245e-05	0.00176924		TMTC4|84899|25904	3672.11	4475.83	1.2193	1.19061	0.00341657	0.0460525		ANKRD50|57182|29223	2582.71	1917.78	0.739991	0.772383	0.00144474	0.0244578
	GRK7|131890|17031	124.579	278.941	2.22546	1.99863	5.89533e-05	0.00178759		HHLA3|11147|4906	580.013	804.055	1.38885	1.30123	0.0034357	0.046274		NFASC|23114|29866	226.321	123.657	0.545143	0.625676	0.00144941	0.0245126
	LGALS1|3956|6561	1241.42	711.408	0.572383	0.615523	5.93029e-05	0.00179501		RUVBL2|10856|10475	4955.01	6519.27	1.31558	1.25325	0.00343865	0.0462773		SHH|6469|10848	97.5507	39.6984	0.391572	0.495199	0.00145816	0.0246363
	RAB31|11031|9771	4375.5	6222.73	1.42223	1.3682	6.34073e-05	0.00191586		BSN|8927|1117	1373.94	1854.9	1.34971	1.27566	0.00349091	0.0469069		L3MBTL3|84456|23035	5254.48	4292.12	0.81674	0.839869	0.00147384	0.0248766
	SYNM|23336|24466	653.392	320.405	0.487451	0.537326	6.58118e-05	0.00198501		TBC1D5|9779|19166	17318	20680.7	1.19419	1.16956	0.00350759	0.0470203		LOC100128988|100128988|NA	1086.29	628.854	0.578228	0.651724	0.00147674	0.0248766
	DNAH10|196385|2941	1398.21	1923.18	1.37503	1.3311	6.62827e-05	0.0019957		CD55|1604|2665	726.678	1084.34	1.48872	1.35999	0.00352668	0.0472024		GPR20|2843|4475	357.713	191.657	0.535124	0.617597	0.00147831	0.0248786
	FLRT3|23767|3762	20.5925	101.329	4.93306	3.94115	6.65895e-05	0.00200142		CLDND2|125875|28511	545.767	803.724	1.47402	1.34937	0.00355678	0.0475681		METTL7B|196410|28276	188.017	90.2785	0.481539	0.572255	0.00149444	0.0250761
	CD4|920|1678	75.2375	1.19527	0.0159104	0.0263873	6.69032e-05	0.00200733		LINC01559|283422|26598	1.95214	28.5649	14.9429	6.93746	0.00356632	0.0476585		AP4S1|11154|575	1802.05	1297.98	0.720241	0.760672	0.00150052	0.0251376
	CDK6|1021|1777	14445.1	9873.59	0.683576	0.713513	6.74902e-05	0.0020214		KCTD1|284252|18249	4880.99	6103.09	1.25049	1.2056	0.00362031	0.0483422		FANCC|2176|3584	6886.05	5733.88	0.832615	0.847711	0.0015025	0.0251376
	IL15|3600|5977	657.873	342.161	0.517134	0.565656	6.99006e-05	0.00208994		C7orf50|84310|22421	11200.8	13534.9	1.20869	1.17409	0.00363559	0.048433		PDLIM3|27295|20767	709.992	418.292	0.586631	0.654598	0.00150222	0.0251376
	LIMA1|51474|24636	3934.82	2667	0.678523	0.709247	7.09592e-05	0.0021179		FAM222A-AS1|84983|28223	860.007	1325.01	1.5443	1.38539	0.00363211	0.048433		LINC00944|387895|48640	592.14	410.231	0.695321	0.743725	0.00153722	0.0255439
	ADAMTS14|140766|14899	5015.36	3255.51	0.649495	0.683871	7.13919e-05	0.00212506		TWIST1|7291|12428	39.9566	132.304	3.04082	2.06096	0.00364579	0.0485312		WNT5B|81029|16265	52.9289	12.2727	0.226539	0.33073	0.00153675	0.0255439
	C6orf132|647024|21288	2740.03	4016.37	1.46621	1.4041	7.16831e-05	0.00212506		FLJ31356|403150|NA	1585.49	2122.72	1.33749	1.26637	0.00365865	0.0486268		NRP1|8829|8004	471.538	265.64	0.562787	0.640177	0.00155143	0.0257549
	PLEKHB1|58473|19079	207.761	71.0352	0.339671	0.400277	7.16953e-05	0.00212506		BTBD2|55643|15504	5219.49	6463.46	1.23906	1.19542	0.003738	0.0494144		ZNF503-AS1|253264|27370	1599.31	1046.4	0.655591	0.717865	0.00157357	0.0259754
	UBE2E2|7325|12478	5035.8	6841.08	1.35845	1.31579	7.155e-05	0.00212506		CCDC40|55036|26090	1180.02	1532.36	1.2995	1.2441	0.00373169	0.0494144		TMEM173|340061|27962	271.129	148.561	0.548733	0.628827	0.00157622	0.0259902
	GJA3|2700|4277	852.843	540.164	0.631462	0.668207	7.46346e-05	0.00220836		LRFN2|57497|21226	4.30352	32.4642	7.90011	1.08196	0.00380732	0.0499556		LAMA2|3908|6482	2852.02	1920.59	0.673185	0.719781	0.00159186	0.026172
	ASS1|445|758	2175.71	3534.42	1.62423	1.52859	7.62544e-05	0.00224852		LRRD1|401387|34300	50.0092	109.211	2.18604	1.71142	0.00380624	0.0499556		BEND6|221336|20871	1019.48	730.159	0.71478	0.7575	0.00159523	0.0261776
	HLA-C|3107|4933	652.376	405.059	0.622075	0.66028	7.62145e-05	0.00224852		PLCH1|23007|29185	2121.9	2750.66	1.29606	1.23941	0.00380849	0.0499556		FAM114A1|92689|25087	3647.79	2744.9	0.752181	0.789715	0.00160463	0.0263067
	SLCO1B3|28234|10961	1284.29	422.985	0.329896	0.386966	7.85272e-05	0.00231156		SLC27A2|11001|10996	1081.72	1456.49	1.34589	1.27017	0.00381111	0.0499556		ANO4|121601|23837	488.201	300.604	0.616448	0.683921	0.00162041	0.0264424
	LIME1|54923|26016	630.543	939.404	1.49206	1.42505	7.93936e-05	0.00233305		BMP7|655|1074	1228.68	1577.63	1.28605	1.22798	0.00385783	0.0504908		EXOC6|54536|23196	4999.72	3908.87	0.781954	0.809345	0.00161518	0.0264424
	ADGRG6|57211|13841	6189.06	3881.3	0.627271	0.664213	8.13034e-05	0.00238101		CTNS|1497|2518	1674.42	2189.11	1.30791	1.24635	0.00386999	0.0506112		GLG1|2734|4316	18087.1	14813.3	0.818956	0.837065	0.00162118	0.0264424
	FAM102B|284611|27637	1250.1	833.108	0.664077	0.698919	8.12982e-05	0.00238101		TPO|7173|12015	39.0746	95.808	2.47968	1.82799	0.00391447	0.0510371		GRM5|2915|4597	141.825	51.1391	0.358929	0.466581	0.00162009	0.0264424
	SNAP25|6616|11132	73.3895	191.529	2.59709	2.26277	8.41147e-05	0.00245913		FAS|355|11920	636.414	857.759	1.34656	1.27099	0.00395215	0.0514451		LINC01119|100134259|49262	227.157	104.164	0.454824	0.5527	0.00162217	0.0264424
	PLXNB2|23654|9104	8049.94	10647.8	1.32364	1.28717	8.52662e-05	0.00248855		PAQR5|54852|29645	1900.67	2485.3	1.30854	1.24761	0.00395467	0.0514451		THRB-AS1|644990|44515	660.152	394.094	0.595518	0.669029	0.00162617	0.0264825
	ITPR1|3708|6180	1980.8	2678.78	1.35124	1.31048	8.54297e-05	0.00248908		TM7SF3|51768|23049	2086.24	2568.17	1.2308	1.19596	0.00395477	0.0514451		CAPS|828|1487	48.2256	12.4424	0.251985	0.357299	0.00163699	0.0266334
	RIBC2|26150|13241	1640.75	1041.39	0.634768	0.67303	8.70582e-05	0.00253223		DPH6-AS1|100507466|44147	1486.58	1955.61	1.3164	1.25342	0.00397233	0.0516342		DENND1C|79958|26225	52.1962	12.3479	0.245622	0.351043	0.00164697	0.0267703
	SERPING1|710|1228	30.4706	0	0.0146047	0.0218732	8.72825e-05	0.00253445		DOC2B|8447|2986	1608.38	2206.17	1.37107	1.28633	0.00398108	0.0517087		ZNF551|90233|25108	709.61	464.42	0.656575	0.714318	0.00166686	0.027068
	BACE2|25825|934	4850.76	6437.72	1.32656	1.29791	8.74992e-05	0.00253644		MGRN1|23295|20254	5366.05	6622.96	1.23448	1.20146	0.0039879	0.0517581		ANXA5|308|543	2150.52	1632.24	0.758244	0.79068	0.0017147	0.0276873
	FOXA1|3169|5021	69.6712	185.932	2.64368	2.29708	8.76682e-05	0.00253705		NFIA|4774|7784	11553.8	15700.5	1.35875	1.28024	0.0040039	0.0518871		NAB1|4664|7626	1569.25	1187.57	0.755299	0.791236	0.00172363	0.0278052
	TMCO3|55002|20329	5597.74	4448.72	0.794702	0.811833	9.1674e-05	0.0026485		LRIG1|26018|17360	657.527	1025.7	1.56122	1.38995	0.0040148	0.0519891		GRK5|2869|4544	5629.03	4154.27	0.73791	0.776244	0.00172688	0.0278316
	PARP9|83666|24118	812.871	484.399	0.593747	0.634088	9.34368e-05	0.00269488		HILPDA|29923|28859	382.828	642.796	1.67553	1.45389	0.00406452	0.0525535		TCN2|6948|11653	167.116	75.9475	0.456537	0.55507	0.00175125	0.0281712
	AP1M2|10053|558	974.464	1430.95	1.46895	1.4039	9.51116e-05	0.00273573		LRP3|4037|6695	1571.39	2135.33	1.36037	1.2751	0.00410949	0.0530148		GSN-AS1|57000|23372	98.9339	29.1925	0.290386	0.405873	0.00176338	0.0282867
	HBEGF|1839|3059	572.438	344.132	0.601923	0.642591	9.51725e-05	0.00273573		SHANK3|85358|14294	3785.17	4695.23	1.24197	1.19929	0.00411802	0.0530849		ADM|133|259	1434.58	889.346	0.620099	0.68731	0.00177396	0.0284033
	TEKT5|146279|26554	399.411	658.4	1.64774	1.54686	9.67637e-05	0.00277681		FANK1|92565|23527	1654.33	2121.07	1.2811	1.22732	0.00414172	0.0533503		SMCR2|105371564|17914	53.0981	12.0286	0.20894	0.322183	0.00177835	0.028447
	CTD-3080P12.3|101928857|NA	217.435	72.8485	0.333178	0.393141	9.74057e-05	0.00279056		TNFSF9|8744|11939	395.841	559.62	1.41108	1.30799	0.0041543	0.0534722		CDC42BPA|8476|1737	15485.8	12565.1	0.811461	0.832741	0.00180764	0.0288615
	FAM122B|159090|30490	3242.2	2349.18	0.724669	0.750031	9.92109e-05	0.00283753		PPP1R26|9858|29089	1562.87	2022.47	1.29446	1.23673	0.00416317	0.0535461		STX3|6809|11438	2534.01	1936.65	0.764168	0.795908	0.00181634	0.0289735
	MTSS1|9788|20443	1034.95	1469.18	1.41973	1.36414	0.000103534	0.00295623		CHN1|1123|1943	1179.37	1615.25	1.36852	1.28353	0.00417099	0.0536065		HBZ|3050|4835	59.6198	10.0937	0.181534	0.884023	0.0018261	0.0289941
	BAX|581|959	1424.98	2129.14	1.49021	1.41722	0.000104163	0.00296925		KLF13|51621|13672	2575.33	3332.29	1.29243	1.23534	0.00429507	0.0549128		IKBIP|121457|26430	1164.48	864.669	0.742873	0.785151	0.00182536	0.0289941
	SLC43A2|124935|23087	2637.33	4419.44	1.67616	1.56289	0.000104491	0.00297366		PDE8B|8622|8794	298.465	514.817	1.72282	1.4746	0.00430656	0.0550186		KIAA0040|9674|28950	1438.95	887.202	0.616421	0.687127	0.00182583	0.0289941
	SLCO4A1|28231|10953	8481.44	13137.7	1.5493	1.46674	0.00010752	0.00305477		SH3BP2|6452|10825	3937.72	5020.49	1.27542	1.22367	0.00432002	0.0550967		ZNF224|7767|13017	630.394	440.55	0.697345	0.742062	0.00181966	0.0289941
	B2M|567|914	1133.02	775.471	0.684756	0.7186	0.000108243	0.00307024		TMEM243|79161|21707	2250.08	2709.7	1.20447	1.17355	0.00432232	0.0550967		CYTOR|112597|28717	1160.84	735.509	0.633812	0.69822	0.00185541	0.029405
	PPP1R26-AS1|100506599|48717	1137.17	1600.2	1.40692	1.3522	0.000108781	0.0030804		AATBC|284837|51526	0	15.7467	49.5699	1.03103	0.00433598	0.0551536		IFIT3|3437|5411	45.0354	9.43024	0.211892	0.319281	0.00186974	0.0296047
	ZNF566|84924|25919	1348.39	790.611	0.586971	0.629172	0.000109483	0.00309517		TBC1D16|125058|28356	6286.74	7965.53	1.26709	1.21868	0.00433394	0.0551536		SPACA6P-AS|102238594|49383	1053.17	704.9	0.669737	0.725979	0.00187961	0.0297336
	SARDH|1757|10536	1162.53	653.514	0.562191	0.608967	0.00011005	0.00310413		ZNF454|285676|21200	80.9293	177.225	2.17152	1.68463	0.00433644	0.0551536		DCAF6|55827|30002	7086.49	5669.03	0.799972	0.824267	0.00190561	0.0300894
	SLC39A8|64116|20862	1170.77	1763.92	1.50547	1.42914	0.000110163	0.00310413		METTL2B|55798|18272	3957.35	5077.86	1.28291	1.23043	0.00440143	0.0558557		TMEM205|374882|29631	271.636	159.023	0.584717	0.660282	0.00192954	0.0304391
	LMO7|4008|6646	533.588	830.335	1.55529	1.46959	0.000111781	0.00314454		FBRSL1|57666|29308	12284	15498.3	1.26223	1.21561	0.00441376	0.0559074		CDA|978|1712	991.614	681.484	0.686439	0.740101	0.00194438	0.030645
	TDRD7|23424|30831	1718.95	1231.45	0.715191	0.742894	0.000114612	0.0032189		LETMD1|25875|24241	2677.37	3529.59	1.31694	1.24741	0.00441004	0.0559074		DLG4|1742|2903	1046.16	732.919	0.699984	0.749356	0.00197328	0.0310149
	FEZ1|9638|3659	32.5813	0	0.0139435	0.875041	0.000115634	0.00324229		NTNG1|22854|23319	6.00826	37.86	5.98666	1.08865	0.00442464	0.0559705		ENTPD8|377841|24860	240.883	108.942	0.451834	0.556217	0.00198132	0.0311128
	KRT15|3866|6421	116.612	38.1731	0.342408	0.401814	0.000116013	0.0032476		SCAMP5|192683|30386	402.879	571.124	1.41868	1.31135	0.00442681	0.0559705		PRTFDC1|56952|23333	122.413	35.5902	0.287729	0.410122	0.00202258	0.0315294
	INO80B-WBP1|100532735|49199	2000.31	2672.77	1.33568	1.29479	0.000116517	0.00325641		TXNRD3NB|645840|33870	1031.62	1400.29	1.35601	1.27434	0.00443438	0.056025		AADACL2-AS1|101928142|50301	994.235	628.69	0.629203	0.696663	0.00202745	0.0315651
	LINC00592|283404|27474	154.728	526.153	3.37643	2.79429	0.000116797	0.00325891		MYRIP|25924|19156	57.2115	113.69	2.03259	1.62027	0.00443849	0.0560356		GPM6A|2823|4460	574.28	309.092	0.533659	0.62841	0.00202856	0.0315651
	LOC100287036|100287036|NA	148.343	47.2963	0.317912	0.379971	0.000117568	0.00327509		FGF8|2253|3686	909.479	1307.57	1.44032	1.32068	0.00445409	0.056191		GJC1|10052|4280	4399.79	3349.88	0.761248	0.795095	0.00204417	0.0317217
	WBP4|11193|12739	2025.28	1502.17	0.741467	0.765757	0.00011785	0.0032776		PLXNB1|5364|9103	1846.75	2320.33	1.25845	1.2094	0.00445909	0.0562127		UTRN|7402|12635	7432.42	6251.1	0.841322	0.857164	0.00204295	0.0317217
	WWC3|55841|29237	1526.83	2083.38	1.36506	1.31962	0.000119525	0.00331881		PPFIA3|8541|9247	3975.05	5115.56	1.28671	1.22752	0.00454634	0.0571445		HCP5|10866|21659	166.321	86.5052	0.517681	0.608887	0.00205332	0.031806
	MCRIP2|84331|14142	965.022	1467.94	1.52002	1.44189	0.000121276	0.00335655		CIAO1|9391|14280	1807.74	2314.3	1.28021	1.22646	0.00455019	0.057151		CNTRL|11064|1858	1139.1	865.513	0.760816	0.798791	0.00206119	0.0318668
	ZNF432|9668|20810	29.3388	0	0.0151734	0.0235382	0.000121085	0.00335655		GARNL3|84253|25425	2958.86	3576.88	1.20865	1.1786	0.00458211	0.0572715		FAM198B|51313|25312	88.2797	33.6176	0.376479	0.490704	0.00206268	0.0318668
	FSTL3|10272|3973	1563.87	2237.84	1.43324	1.37467	0.000124513	0.00344056		LOC101928021|101928021|NA	915.775	1332.86	1.45092	1.32901	0.00458227	0.0572715		YAP1|10413|16262	9734.41	7660.43	0.786649	0.814257	0.00206741	0.0319089
	ARHGAP29|9411|30207	22751.7	15149.5	0.665875	0.700964	0.000126217	0.00348006		KCNAB1-AS1|100874084|40316	14.6434	49.9368	3.50885	1.17865	0.00458722	0.0572801		NPL|80896|16781	36.0037	1.25959	0.0342339	0.867668	0.00211054	0.0324456
	TMEM221|100130519|21943	390.484	184.774	0.473671	0.529703	0.000126348	0.00348006		SLC9A3R2|9351|11076	493.783	688.108	1.39834	1.29819	0.00459139	0.0572904		PLTP|5360|9093	118.268	53.3944	0.440872	0.544466	0.00211166	0.0324456
	LRRC29|26231|13605	511.214	283.865	0.554634	0.60236	0.000129783	0.00356893		GLCCI1|113263|18713	1690.33	2137.96	1.26383	1.21475	0.00463329	0.0577291		FAM129A|116496|16784	888.328	595.907	0.668378	0.7268	0.00215957	0.0330632
	CNTNAP1|8506|8011	268.455	136.732	0.508673	0.561904	0.000130876	0.00359323		CTC1|80169|26169	8955.66	10926.7	1.2205	1.18236	0.00464669	0.057812		LINC01771|105378732|52561	274.406	163.443	0.599105	0.675449	0.00220497	0.0336976
	GRIK4|2900|4582	1059.89	750.042	0.707085	0.734244	0.000131149	0.00359494		NLRP14|338323|22939	239.075	379.006	1.57824	1.3982	0.0046438	0.057812		WISP1|8840|12769	129.065	45.3486	0.372769	0.488516	0.0022069	0.0336976
	NGEF|25791|7807	1234.72	638.096	0.516611	0.570328	0.000131422	0.00359669		C5orf46|389336|33768	2.97742	25.0003	8.38043	1.08839	0.00468235	0.0581382		TMEM136|219902|28280	998.665	750.377	0.751145	0.791311	0.00221262	0.0337248
	PPAN-P2RY11|692312|33526	620.503	1022.9	1.64817	1.53642	0.000132569	0.00362229		TMEM8A|58986|17205	792.243	1032.32	1.30545	1.2423	0.00468309	0.0581382		ZNF480|147657|23305	1679.78	1312.11	0.782148	0.81152	0.00221229	0.0337248
	LOC105371049|105371049|NA	159.326	52.3927	0.340146	0.403569	0.000133741	0.0036485		KLK6|5653|6367	241.573	383.966	1.59262	1.40402	0.00472069	0.0585202		LETM2|137994|14648	1012.48	663.229	0.656403	0.719085	0.00221522	0.0337344
	SLC30A1|7779|11012	359.485	612.931	1.70164	1.57855	0.00013546	0.00368951		IRF2BP2|359948|21729	1489.95	2117.79	1.42196	1.31027	0.00477679	0.0589597		COCH|1690|2180	176.944	91.9527	0.524522	0.616943	0.00224859	0.0341212
	CADPS|8618|1426	36.4254	115.954	3.17686	2.63328	0.000137759	0.00374618		KCNQ2|3785|6296	2302.28	3049.91	1.32532	1.25382	0.00479893	0.0590453		OSER1-AS1|100505783|48585	476.393	308.58	0.648588	0.712316	0.00226281	0.0342762
	PAM|5066|8596	9453.7	6596.98	0.697662	0.728746	0.000140803	0.00382288		NOTCH1|4851|7881	6658.21	8405.35	1.26279	1.2129	0.00480096	0.0590453		RHOBTB3|22836|18757	5293.75	3697.56	0.698362	0.751203	0.00226519	0.034282
	RDH10|157506|19975	2746.17	3960.18	1.44329	1.37726	0.000141501	0.00383576		HYAL1|3373|5320	1567.53	2131.46	1.36024	1.27423	0.00483971	0.0594365		STX17|55014|11432	2668.85	2142.04	0.801579	0.832152	0.00227527	0.0344041
	PRR25|388199|37230	1311.13	809.438	0.617429	0.661269	0.000142229	0.00384939		SPPL2B|56928|30627	2701.48	3340.03	1.23728	1.19581	0.00485801	0.0596185		FAM221A|340277|27977	155.954	72.8808	0.475256	0.578589	0.00228051	0.034453
	LOC100130417|100130417|NA	293.522	1023.82	3.47767	2.84405	0.000142709	0.00385628		FAM86HP|729375|42359	3139.58	4368.06	1.39233	1.29342	0.0048924	0.0599547		LINC00888|100505687|48575	283.107	145.651	0.51408	0.611011	0.00229967	0.0347119
	LOC100129055|100129055|NA	85.523	204.612	2.37303	2.07418	0.000143954	0.00388382		MSN|4478|7373	2911.88	3666.31	1.25876	1.21176	0.0049164	0.0602057		EVX1|2128|3506	15.8832	0	0.0281865	0.947514	0.00231699	0.0349101
	PCDHGB7|56099|8714	519.19	310.988	0.597724	0.641868	0.000144569	0.00389426		FBXO22|26263|13593	2739.57	3514.55	1.28199	1.23083	0.00494373	0.0604109		LOC102723481|102723481|NA	107.627	37.875	0.3339	0.46262	0.00233059	0.0350259
	LYPLAL1|127018|20440	2113.02	2812.83	1.32943	1.28872	0.000147774	0.00397435		ZNF670-ZNF695|100533111|49200	5093.94	6604.77	1.29626	1.23482	0.0049536	0.0604453		IL1RL2|8808|5999	175.362	70.6435	0.395353	0.517315	0.00236525	0.0354208
	ATF3|467|785	268.18	467.636	1.7422	1.60934	0.000148831	0.00399026		DOCK6|57572|19189	2629.66	3264.6	1.2422	1.20069	0.00498802	0.0606684		ZNF527|84503|29385	305.635	184.749	0.606951	0.68185	0.00238415	0.0356415
	NOX5|79400|14874	279.602	101.04	0.353803	0.418495	0.000148639	0.00399026		MGAT5B|146664|24140	821.151	1130.86	1.37777	1.28302	0.00499242	0.0606684		ARHGEF28|64283|30322	1090.83	805.573	0.736686	0.778094	0.00239245	0.0357271
	LOC101927972|101927972|NA	2.0492	43.9765	21.5578	13.608	0.000151407	0.00405298		ASCC3|10973|18697	1727.54	2179.27	1.26179	1.21272	0.00504491	0.0611673		SYNPO2|171024|17732	176.38	80.2237	0.451427	0.56068	0.00239404	0.0357271
	FAM107B|83641|23726	2465.66	3520.52	1.42756	1.36621	0.000152024	0.00406314		LOC105376975|105376975|NA	98.5575	182.589	1.85118	1.52261	0.00505789	0.0612813		LRRC1|55227|14307	4771.6	3851.96	0.80722	0.837488	0.00239984	0.0357514
	RARG|5916|9866	3253.62	4263.92	1.31057	1.27419	0.000152837	0.0040785		LOC105371267|105371267|NA	521.597	741.763	1.41783	1.30693	0.00509884	0.0616467		KCNJ4|3761|6265	48.2379	14.288	0.292885	0.413387	0.00242123	0.0359762
	FER1L4|80307|15801	889.758	1527.88	1.71349	1.58568	0.000157572	0.00419266		FABP6|2172|3561	39.8708	91.5356	2.27597	1.69701	0.00518442	0.0624428		TCAF1|9747|22201	3346.58	2654.66	0.792319	0.826217	0.00242697	0.0360302
	TMEM255B|348013|28297	388.566	211.771	0.543689	0.595116	0.000157604	0.00419266		GPA33|10223|4445	253.631	443.471	1.74732	1.4724	0.00518389	0.0624428		AKT3|10000|393	148.285	61.3976	0.409809	0.528211	0.00242955	0.0360372
	AMN|81693|14604	299.502	142.108	0.47623	0.534393	0.000158711	0.00420925		ACTA2|59|130	572.879	831.011	1.44337	1.32482	0.00520404	0.0625654		ZFAND5|7763|13008	5197.5	4157.49	0.79986	0.825299	0.00244097	0.036144
	EXTL3|2137|3518	3957.6	3162.42	0.798512	0.815941	0.000158719	0.00420925		ESRRA|2101|3471	2645.5	3395.55	1.28577	1.2287	0.00522272	0.0627459		TUG1|55000|26066	4011.52	3303.8	0.823216	0.843513	0.00245801	0.036365
	C11orf80|79703|26197	4203.51	3105.55	0.738909	0.768104	0.000161142	0.00426689		BCCIP|56647|978	2363.38	3102.04	1.31225	1.24965	0.00524174	0.0629292		LTB|4050|6711	82.7354	28.2806	0.336126	0.462097	0.00248034	0.0366637
	LOC100507065|100507065|NA	4037.3	6412.04	1.58737	1.48892	0.000163989	0.00433558		CLUH|23277|29094	4970.41	6808.82	1.37106	1.27547	0.00524533	0.0629292		ABCG1|9619|73	511.904	287.62	0.560136	0.64918	0.0024857	0.0367112
	PEG10|23089|14005	250.53	112.193	0.43417	0.496512	0.000165634	0.00437232		ACSF3|197322|27288	5222.88	6833.09	1.30822	1.2409	0.00525837	0.0630415		CREB5|9586|16844	40.3048	9.8367	0.253802	0.371809	0.00249666	0.0367691
	PNPLA3|80339|18590	1674.02	2266.37	1.35557	1.30993	0.000166575	0.00439041		IQCE|23288|29171	3062.72	3827.51	1.24941	1.20381	0.00527116	0.0631507		EXPH5|23086|30578	2964.33	2290.35	0.772712	0.809078	0.00256117	0.0375211
	ZNF274|10782|13068	1279.99	852.651	0.666358	0.708481	0.000166942	0.00439332		PTGES2|80142|17822	1882.74	2420.06	1.28589	1.22559	0.00528946	0.0633256		NCAPD2|9918|24305	6988.55	5384.72	0.770729	0.809741	0.00256278	0.0375211
	LOC285819|285819|NA	113.583	38.4337	0.335483	0.400679	0.000167955	0.00441319		KIF1C|10749|6317	4515.47	5799.35	1.28389	1.22289	0.00530608	0.0634115		SYNE1|23345|17089	1308.75	866.847	0.662335	0.722208	0.00256463	0.0375211
	SPECC1L-ADORA2A|101730217|49185	8194.08	6462.37	0.788771	0.806337	0.000168752	0.00442734		OGFRP1|388906|50511	565.84	824.269	1.45923	1.3278	0.00531602	0.0634663		SGCE|8910|10808	1052.1	786.977	0.745551	0.788556	0.00257068	0.0375455
	ZNF675|171392|30768	894.834	550.032	0.614344	0.658167	0.000169025	0.00442774		NTPCR|84284|28204	1108.73	1399.86	1.26299	1.21488	0.0053275	0.063559		CA13|377677|14914	1003.06	732.62	0.729356	0.778485	0.00257702	0.037606
	CUL4B|8450|2555	1966.5	1426.51	0.725102	0.756154	0.000169532	0.00443423		RORA-AS1|101928784|51410	1175.32	1490.74	1.26931	1.21606	0.00535227	0.0637657		MAP3K12|7786|6851	1806.41	1237.22	0.684749	0.745295	0.00258779	0.0377311
	CCDC88C|440193|19967	4354.25	5977.49	1.37363	1.32074	0.000170071	0.00444154		PAK5|57144|15916	42.2753	105.264	2.43649	1.74537	0.00537772	0.0640244		SH3RF1|57630|17650	15986	13056.8	0.816881	0.838403	0.00259112	0.0377475
	SLCO1B7|338821|32934	179.657	69.6958	0.396633	0.460739	0.000171695	0.00447714		ST14|6768|11344	3102.35	3951.32	1.27383	1.22529	0.00544398	0.0647682		CD274|29126|17635	203.323	107.966	0.524421	0.622326	0.00260625	0.0379035
	VWF|7450|12726	487.581	235.568	0.484822	0.542502	0.000172817	0.00449954		SLC25A10|1468|10980	3448.64	4295.56	1.24754	1.2035	0.00545946	0.064846		ZNF180|7733|12970	2586.01	2091.27	0.808662	0.831759	0.0026165	0.0380203
	ALK|238|427	61.7006	146.056	2.40322	2.09065	0.000174081	0.00452559		C16orf74|404550|23362	7294.73	9996.98	1.37016	1.2778	0.00554097	0.0656486		SLC12A6|9990|10914	2331.65	1823.94	0.781142	0.809853	0.00263318	0.0382302
	LINC00484|100129347|27862	210.865	66.0311	0.311852	0.378081	0.000177862	0.00461687		TGIF2-C20orf24|100527943|44664	1459.46	1885.39	1.29142	1.23142	0.00558547	0.0660844		SLC22A15|55356|20301	1682.91	1292.15	0.769299	0.801402	0.00264211	0.0382683
	RBFADN|100506070|48591	170.911	301.002	1.76189	1.62053	0.000178529	0.00462717		UBE3D|90025|21381	6250.29	7746.85	1.23934	1.19631	0.00566552	0.0668168		TAF7|6879|11541	521.99	342.339	0.656627	0.721155	0.00263874	0.0382683
	RALGDS|5900|9842	5861.79	7650.1	1.30576	1.2783	0.000182916	0.0047337		RXRA|6256|10477	2475.33	3130.01	1.265	1.21349	0.00573503	0.0675275		ZNF440|126070|20874	666.553	441.538	0.663624	0.726272	0.00265268	0.0383509
	CUBN|8029|2548	973.79	557.893	0.570065	0.618996	0.000183801	0.00474718		MIR2052HG|441355|51555	903.899	1372.09	1.51079	1.35259	0.00574456	0.0675933		PLEKHF2|79666|20757	1713.99	1347.15	0.785253	0.815832	0.00268316	0.0387261
	ZNF846|162993|27260	121.766	36.8062	0.309044	0.375318	0.000183991	0.00474718		ATP5D|513|837	974.823	1301.28	1.33448	1.25675	0.00577419	0.0677855		VAX1|11023|12660	19.9881	0	0.0242807	0.958422	0.00271312	0.0390598
	VASN|114990|18517	574.667	305.581	0.533265	0.587295	0.000184346	0.00474921		NCOR2|9612|7673	15820.2	19312	1.22089	1.18368	0.00577673	0.0677855		ITPKA|3706|6178	227.303	123.292	0.541808	0.636609	0.00272202	0.0391222
	DST|667|1090	46187	35735.7	0.773656	0.795936	0.000186463	0.00479652		KLF3|51274|16516	5018.7	6186.26	1.2324	1.19252	0.00579365	0.0678447		HK3|3101|4925	559.948	363.924	0.648778	0.717093	0.00275139	0.039445
	SLC16A6|9120|10927	1293.01	764.782	0.590323	0.636847	0.00018707	0.00480493		CCSER1|401145|29349	3801.53	4689.49	1.23316	1.19104	0.0058377	0.0682673		IGFBP6|3489|5475	532.674	366.206	0.68837	0.744465	0.00276226	0.0395677
	KAT6B|23522|17582	5371.49	4195.72	0.781243	0.80029	0.000192145	0.0049279		MIDN|90007|16298	7649.11	9621.51	1.25772	1.20922	0.00586041	0.0684394		KRT222|125113|28695	168.781	86.8407	0.51241	0.614478	0.00277235	0.0396459
	DKK3|27122|2893	120.155	43.6004	0.370338	0.435816	0.000196513	0.00503239		FRMPD2|143162|28572	76.4152	164.455	2.12445	1.61182	0.00588975	0.0687351		ARMC12|221481|21099	65.9045	22.3862	0.317774	0.451696	0.00278852	0.039844
	LOC101928782|101928782|NA	1.16978	53.1863	49.713	26.9613	0.000197441	0.0050486		ST8SIA5|29906|17827	132.523	233.86	1.75757	1.46633	0.00592251	0.0689765		DPYD|1806|3012	583.438	363.293	0.617131	0.68407	0.00281702	0.0401841
	LINC00578|100505566|43807	122.502	319.747	2.52135	2.16453	0.000200995	0.0051318		SOCS2|8835|19382	232.092	364.212	1.5711	1.37933	0.00592756	0.0689885		NEDD4L|23327|7728	4565.44	3375.32	0.738318	0.787165	0.00285355	0.0406714
	TTC16|158248|26536	454.55	233.101	0.515316	0.571801	0.000205855	0.00524809		PAMR1|25891|24554	608.623	994.687	1.63615	1.41015	0.00596347	0.0692183		LGALS3BP|3959|6564	4612.84	3423.03	0.742599	0.787805	0.00289932	0.0411185
	SLC6A16|28968|13622	1790.51	1261.97	0.703605	0.736046	0.000208341	0.00530357		SSBP4|170463|15676	2952.54	3713.84	1.25967	1.21106	0.00596306	0.0692183		LOC101928565|101928565|NA	86.5469	28.0982	0.319093	0.45722	0.00292922	0.0414396
	GLB1L2|89944|25129	1735.82	2508.64	1.44712	1.37944	0.000209101	0.00531501		PER2|8864|8846	3658.43	4568.24	1.24814	1.20104	0.00596884	0.0692336		ATXN7L1|222255|22210	4162.62	3362.38	0.807583	0.832269	0.00293631	0.0415056
	VAMP1|6843|12642	870.975	488.639	0.561926	0.613723	0.000209734	0.0053232		DGKZ|8525|2857	2586.69	3252.54	1.25909	1.20592	0.00599173	0.0694052		SCN4A|6329|10591	350.036	172.842	0.485511	0.598839	0.00294984	0.0416625
	DSCR9|257203|16301	549.633	316.625	0.576009	0.626636	0.00022442	0.00568753		XPC|7508|12816	3060.28	3630.99	1.18655	1.15925	0.00602439	0.0696893		ZFAND3|60685|18019	17610.6	14627.8	0.830623	0.847477	0.00295386	0.0416849
	ENDOD1|23052|29129	2538.5	1857.31	0.731333	0.756881	0.000226973	0.00574372		KCTD13|253980|22234	3520.83	4317.72	1.22657	1.18507	0.00604536	0.0698847		WNT11|7481|12776	174.473	72.2285	0.410753	0.536573	0.00295931	0.0417075
	ARHGAP26|23092|17073	16971.9	22425.1	1.32132	1.29101	0.000230282	0.00581261		RAC3|5881|9803	1043.04	1464.78	1.4082	1.29842	0.0060817	0.07021		GPD2|2820|4456	7624.48	6177.51	0.810199	0.839395	0.00298665	0.0419478
	GIPC1|10755|1226	1850.31	2481.59	1.34164	1.29889	0.000230374	0.00581261		PTPN18|26469|9649	3819.66	4616.87	1.20857	1.17751	0.00612367	0.0705994		GRIK5|2901|4583	196.411	111.854	0.567312	0.656668	0.00298718	0.0419478
	LINC00514|283875|27549	18.3833	93.0383	5.12701	3.84461	0.000232616	0.00586057		RPL17-C18orf32|100526842|44661	7279.71	8606.42	1.18226	1.15669	0.00613228	0.0706037		SORBS2|8470|24098	78.6209	28.0819	0.352946	0.487527	0.0029826	0.0419478
	STK33|65975|14568	3078.13	2199.95	0.714539	0.746839	0.000233648	0.00587791		GRAMD1A|57655|29305	4909.69	5946.58	1.2116	1.17655	0.00615966	0.0708506		CORO2B|10391|2256	520.278	334.69	0.643607	0.71389	0.00301275	0.0422723
	SAMD11|148398|28706	1010	3672.77	3.63431	2.58966	0.000235406	0.00591345		JPH1|56704|14201	5514.04	6662.72	1.20881	1.17573	0.00616943	0.0708506		SPC25|57405|24031	1301	987.994	0.759592	0.795487	0.00304457	0.0426838
	LOC101929541|101929541|NA	686.213	426.428	0.616796	0.663348	0.000239449	0.0060062		RABAC1|10567|9794	196.178	315.248	1.61318	1.39925	0.00617514	0.0708506		PAXIP1-AS2|100132707|48958	251.597	142.931	0.563361	0.656422	0.00307052	0.0430124
	ARL4A|10124|695	498.302	281.567	0.558083	0.610583	0.000242904	0.00608395		SLC25A19|60386|14409	2499.45	3275.32	1.31022	1.23739	0.00616696	0.0708506		GLRX|2745|4330	225.578	97.5377	0.432642	0.556516	0.00309215	0.0431742
	PSD3|23362|19093	11690.1	14850.9	1.27066	1.2357	0.000248688	0.00621975		TSPAN18|90139|20660	1855.07	2393.39	1.29001	1.22708	0.00618236	0.0708506		ZNF814|730051|33258	221.184	129.951	0.584127	0.671412	0.00310035	0.0432534
	ECSIT|51295|29548	1293.03	1838.98	1.41935	1.3574	0.000250553	0.00625057		MTG2|26164|16239	2994.28	3724.76	1.24381	1.19491	0.00623274	0.0711862		HFE|3077|4886	478.713	325.208	0.677895	0.737769	0.00312377	0.043474
	ZNF75A|7627|13146	1197.81	819.24	0.68439	0.72564	0.00025065	0.00625057		CEMIP|57214|29213	1102.96	1753.25	1.5832	1.38379	0.00624862	0.0712725		MRC2|9902|16875	1680.47	1169.92	0.695933	0.751874	0.0031572	0.0438324
	KIF9|64147|16666	1083.75	1589.96	1.46812	1.39311	0.000251747	0.00626879		MAPK4|5596|6878	385.433	587.483	1.52188	1.35183	0.00634232	0.0721012		ECI2|10455|14601	1085.02	833.475	0.768125	0.804605	0.00316115	0.0438517
	PRRT4|401399|37280	153.126	294.648	1.9288	1.73281	0.000258701	0.00643262		GPR157|80045|23687	1249.14	1576.67	1.26409	1.21108	0.00645757	0.0731687		LINC00540|100506622|43673	26.4858	1.74931	0.0430071	0.906217	0.00319022	0.0442191
	HSD17B14|51171|23238	684.6	429.924	0.626462	0.671125	0.000259248	0.00643686		CKMT1B|1159|1995	41.4816	97.2301	2.33598	1.66508	0.00646908	0.0732507		MELTF-AS1|100507057|40373	403.961	259.632	0.644893	0.716171	0.00319712	0.0442789
	TRPC1|7220|12333	1913.89	1423.77	0.744975	0.771964	0.000266742	0.00661336		GATA3|2625|4172	119.715	202.777	1.69814	1.4336	0.0064757	0.0732772		LOC643770|643770|NA	248.538	131.738	0.526702	0.630565	0.00320718	0.0443825
	NR2F1|7025|7975	1054.42	652.164	0.615572	0.662385	0.000268033	0.00663576		LOC283335|283335|NA	4501.94	5396.69	1.1993	1.16981	0.00650271	0.0734858		MAP1B|4131|6836	179.823	96.2823	0.536308	0.636224	0.0032269	0.0445833
	ZNF112|7771|12892	735.323	508.726	0.690525	0.726628	0.000269687	0.00666708		ERN2|10595|16942	88.5638	195.771	2.16994	1.60105	0.00657655	0.0741246		FAM111A|63901|24725	1035	759.74	0.733726	0.779007	0.00323469	0.0446189
	STMN1|3925|6510	1659.4	1139.48	0.686782	0.724838	0.000274269	0.00677058		GIGYF1|64599|9126	1366.98	1748.54	1.28203	1.22209	0.00665295	0.074844		LOC283332|283332|NA	212.376	73.2287	0.341986	0.486552	0.00324066	0.0446653
	CAV3|859|1529	58.6091	10.7961	0.183923	0.247211	0.000275785	0.00679819		MARCH5|54708|26025	3997.6	4864.28	1.21662	1.17514	0.00667973	0.07509		CPA5|93979|15722	167.697	69.91	0.420156	0.547396	0.00324647	0.0447094
	EPB41L1|2036|3378	2469.26	3349.58	1.35675	1.30658	0.000279513	0.00688021		SLFN5|162394|28286	1250.51	1616.76	1.29065	1.22443	0.00669623	0.0752261		FRMD6|122786|19839	384.801	245.616	0.638262	0.709784	0.00325467	0.0447442
	KLHL17|339451|24023	1115.57	1631.2	1.46647	1.3944	0.000280363	0.00689123		TRPC7-AS2|106478968|40937	128.564	231.717	1.81314	1.47232	0.00670367	0.0752603		BSN-AS2|100132677|42445	203.224	111.707	0.553096	0.65017	0.00326638	0.0448036
	MAPRE2|10982|6891	1946.33	1311.33	0.673093	0.714235	0.000281722	0.00691471		POLD1|5424|9175	2378.21	3102.55	1.30526	1.23388	0.00673562	0.07552		IGF2|3481|5466	348.687	214.455	0.610518	0.693694	0.00328297	0.0449951
	IQGAP2|10788|6111	81.1713	27.1215	0.331437	0.401835	0.00028713	0.00703734		LOC100505817|100505817|NA	1.22955	27.3726	23.284	1.05123	0.00676887	0.0757937		ST3GAL6|10402|18080	1500.77	1086	0.722834	0.77316	0.00329287	0.0450947
	KIAA1024|23251|29172	485.126	752.747	1.54402	1.44219	0.000288947	0.00707178		RPL23AP82|284942|33730	167.907	266.295	1.58445	1.37901	0.00677945	0.075813		SYBU|55638|26011	3447.92	2625.7	0.760186	0.799147	0.00330559	0.0452328
	NR2F2-AS1|644192|44222	1698.14	1106.91	0.651565	0.693502	0.000294235	0.00719091		CMIP|80790|24319	17523.7	22222.9	1.26826	1.21496	0.0067839	0.0758133		ASAP3|55616|14987	1373.22	933.912	0.680216	0.738967	0.0033455	0.0455606
	SULT1C2|6819|11456	187.697	364.66	1.93217	1.73224	0.000296926	0.00724634		TRIM16|10626|17241	3155.84	4180.53	1.32506	1.2464	0.00681647	0.0760529		EPDR1|54749|17572	1037.82	758.62	0.730365	0.777601	0.00335323	0.0456295
	SSH1|54434|30579	12504.5	8176.26	0.653903	0.705055	0.000300677	0.00732745		CHRNA7|1139|1960	1919.05	2434.53	1.26777	1.21246	0.00683189	0.0761014		C5orf66-AS2|340073|27964	56.9721	15.7867	0.275469	0.417722	0.00337302	0.0458261
	IL31RA|133396|18969	50.9605	7.73314	0.143144	0.202375	0.000302522	0.00736194		LINC00504|201853|43555	24.4022	68.2694	2.74405	1.75826	0.00692771	0.0769575		ADGRG5|221188|19010	653.538	469.635	0.720196	0.76951	0.00338578	0.0459449
	CDKL2|8999|1782	392.053	207.106	0.533743	0.591771	0.000304568	0.00740122		CYB561|1534|2571	1437.93	1771.8	1.232	1.19046	0.00695952	0.0771719		LINC00659|100652730|44316	376.683	215.346	0.568423	0.66355	0.00339267	0.0459449
	ITGB3|3690|6156	72.9726	20.5655	0.268588	0.340312	0.000307403	0.00745954		LOC105369187|105369187|NA	343.678	556.727	1.61478	1.39051	0.00695755	0.0771719		NECAB2|54550|23746	144.607	69.9746	0.482153	0.597423	0.00339088	0.0459449
	NQO1|1728|2874	3372.9	2315.52	0.686676	0.723543	0.000310372	0.00752093		ZNF469|84627|23216	3619.7	5156.97	1.42623	1.30519	0.00698259	0.0773776		ZNF678|339500|28652	2985.2	2450.7	0.821021	0.841954	0.00339518	0.0459449
	MIER1|57708|29657	6266.06	4848.02	0.773173	0.799885	0.00031125	0.00753155		TMEM117|84216|25308	4100	4980.82	1.21425	1.17783	0.00700976	0.0776284		DCBLD2|131566|24627	77326.5	61090.6	0.79005	0.819957	0.003446	0.0463398
	LINC00960|401074|48710	27.4707	0	0.0159217	0.0298375	0.000312195	0.00754376		PKD1|5310|9008	6902.91	8425.06	1.22149	1.1821	0.00704273	0.0778929		ENY2|56943|24449	1833.24	1386.41	0.756238	0.795836	0.00349746	0.0469213
	SEPT3|55964|10750	566.305	340.21	0.600225	0.647573	0.000319045	0.00769843		LOC101927668|101927668|NA	873.958	1364.06	1.56102	1.36381	0.0070851	0.07821		PRRT2|112476|30500	181.181	94.9316	0.527484	0.633683	0.00349587	0.0469213
	LMF1|64788|14154	125.335	248.755	1.99515	1.77352	0.000321048	0.00773587		ATP11C|286410|13554	1695.08	2078.87	1.22682	1.18672	0.00715116	0.0787869		DYNLRB1|83658|15468	2069.02	1675.84	0.810488	0.837007	0.00352099	0.0471631
	DEPDC1|55635|22949	3210.53	2085.03	0.649332	0.694734	0.000323686	0.00778846		VGLL4|9686|28966	7286.24	8463.6	1.16203	1.14895	0.00717802	0.079032		STRN3|29966|15720	13228.8	10830.5	0.818816	0.841313	0.00363437	0.048433
	C17orf98|388381|34492	27.053	92.4415	3.37689	2.70463	0.000325769	0.0078276		NARFL|64428|14179	1762.26	2286.44	1.29878	1.2305	0.00726573	0.0797415		TBX19|9095|11596	734.173	529.729	0.720219	0.771005	0.00365694	0.0486268
	SLC12A5|57468|13818	44.2224	2.47609	0.053268	0.0861842	0.000332358	0.00797474		DDX60L|91351|26429	7054.44	9046.74	1.28232	1.21996	0.00727605	0.0797525		FAM46B|115572|28273	220.707	120.608	0.546088	0.648886	0.00366767	0.0487089
	SLC16A5|9121|10926	3985.18	6550.28	1.64395	1.52047	0.000335334	0.00802378		KDM6A|7403|12637	8741.94	10714.1	1.22577	1.18745	0.00731264	0.0800513		ST3GAL5|8869|10872	873.008	569.368	0.648758	0.723412	0.00371517	0.0493016
	TMEM63A|9725|29118	2367.3	3131.92	1.32317	1.28101	0.000335339	0.00802378		PPP1R1B|84152|9287	61.9104	159.227	2.48093	1.65164	0.00733278	0.0802205		SEC24D|9871|10706	3842.04	2725.59	0.708969	0.763335	0.0037249	0.0493925
	ZBED5-AS1|729013|48646	1151.62	1538.67	1.33534	1.29137	0.000344597	0.0082338		FAM134B|54463|25964	1516.09	2077.05	1.36956	1.26953	0.00739449	0.0807715		GGH|8836|4248	877.431	618.9	0.704414	0.759698	0.00374098	0.0494144
	CORO1C|23603|2254	5172.07	3941.63	0.761801	0.793428	0.000347566	0.00827118		MSX2|4488|7392	316.938	478.015	1.50856	1.339	0.0073973	0.0807715		LOC101927043|101927043|NA	1338.47	856.602	0.639199	0.71833	0.00373731	0.0494144
	LOC100506844|100506844|NA	84.5052	25.557	0.297353	0.371909	0.000348092	0.00827118		ARHGEF4|50649|684	2980.8	3669.44	1.23138	1.18849	0.0074073	0.0808292		TRIM6-TRIM34|445372|33440	199.321	104.678	0.523251	0.633694	0.00374387	0.0494144
	LOC100630923|100630923|NA	5288.49	6852.52	1.29571	1.25852	0.000348031	0.00827118		FAM160B2|64760|16492	2109.43	2655.49	1.26026	1.20701	0.00742569	0.080877		VWA5A|4013|6658	56.7407	18.7393	0.309461	0.460306	0.00374293	0.0494144
	LOC101929596|101929596|NA	69.8562	16.1098	0.247807	0.319632	0.000347734	0.00827118		RNF123|63891|21148	4719.78	5769.29	1.22281	1.18456	0.00744529	0.0809345		BTN3A2|11118|1139	288.443	171.524	0.595923	0.685628	0.00377825	0.0498299
	TACC1|6867|11522	3365.04	2596.96	0.772278	0.795702	0.000349195	0.00828588		TRIM31-AS1|104533120|39761	167.899	272.4	1.63099	1.39566	0.00744403	0.0809345		MAP3K5|4217|6857	6472.06	5341.63	0.825049	0.847372	0.0037837	0.0498634
	RND3|390|671	1610.03	2383.7	1.4813	1.40017	0.000349923	0.00829167		MAVS|57506|29233	10663.7	12517.8	1.17397	1.15148	0.00749655	0.0813369		MYH15|22989|31073	2255.46	1678.58	0.744043	0.789738	0.00379204	0.0499348
	UPK3A|7380|12580	147.543	49.3845	0.350336	0.424259	0.000351751	0.00832349		GRID1|2894|4575	4984.38	6114	1.22638	1.18077	0.00754809	0.0817407		LINC00452|643365|42800	45.4137	13.2406	0.290167	0.434911	0.00379619	0.0499511
	EVA1C|59271|13239	7668.34	10567.7	1.37836	1.3194	0.000357111	0.00843866		CDC42EP1|11135|17014	4657.39	5855.65	1.25751	1.20587	0.00760809	0.0822737		ABCA5|23461|35	1010.52	700.288	0.692068	0.751979	0.00380088	0.0499556
	CAMSAP3|57662|29307	1247.63	1702.21	1.36389	1.31164	0.000359056	0.00847293		POLH|5429|9181	3924.49	4963.15	1.2645	1.2084	0.00763927	0.0824675		TMEM2|23670|11869	1824.1	1440.83	0.787807	0.8213	0.00383013	0.0501664
	NTN4|59277|13658	517.24	767.407	1.48633	1.40354	0.000360423	0.00849349		TRMT61A|115708|23790	1408.49	1994.07	1.41895	1.29404	0.0076577	0.0825497		COL13A1|1305|2190	1659.32	1119.34	0.674364	0.749454	0.00388169	0.0507254
	AHNAK2|113146|20125	6512.17	3178.05	0.48786	0.554078	0.000361746	0.00850129		ZBED4|9889|20721	3745.32	4514.25	1.20573	1.17221	0.00768187	0.0826669		CMTM6|54918|19177	1032.73	776.317	0.752002	0.794566	0.00388728	0.0507599
	TNFRSF1A|7132|11916	3733.75	4849.01	1.298	1.26048	0.000361675	0.00850129		TRAF4|9618|12034	2425.48	3099.85	1.27918	1.21848	0.0077131	0.0828989		CCDC85A|114800|29400	150.841	64.6215	0.423157	0.563369	0.00391219	0.0510371
	PHF21A|51317|24156	5796.6	3861.46	0.665861	0.716497	0.00036258	0.00850921		MTA1|9112|7410	15314.9	19066.7	1.24504	1.19786	0.00785433	0.0843639		SYT12|91683|18381	321.046	171.396	0.531891	0.641953	0.00399435	0.0518026
[truncated: 16,402 more rows]

## Sheet: C.DE Body WT 3MB Norm|Hypox
PRO-seq gene body DESeq2 Results for HCT116 wild-type 3MB (90min hypoxia vs. Normoxia)
[truncated: 17,134 more rows]

## Sheet: D.DE Body CDK8as 3MB Norm|Hypox
PRO-seq gene body DESeq2 Results for HCT116 CDK8as/as 3MB (90min hypoxia vs. Normoxia)
[truncated: 17,134 more rows]

[truncated: 4 more sheets: E.DE Body 3MB Hypox WT|CDK8as, F.CDK8 DMSO Pausing, G.WT 3MB Pausing, H. CDK8 3MB Pausing]
