# Supplementary material for: Multi-omics analysis reveals contextual tumor suppressive and oncogenic gene modules within the acute hypoxic response
Source: Nat Commun. 2021 Mar 2;12:1375. doi: 10.1038/s41467-021-21687-2 (PMC7925689; doi:10.1038/s41467-021-21687-2)
Supplement: Supplementary file 8 — Supplementary Data 5 [file 41467_2021_21687_MOESM8_ESM.xlsx]

## Sheet: A. HCT116
DESeq2 Results for HCT116 wild-type (24hr Hypoxia vs. Normoxia)
	All Detected Genes (CPM > 0.5 in at least 2 samples)								Upregulated Genes (Adjusted p < 0.1, Adjusted FC > 1.5)								Downregulated Genes (Adjusted p < 0.1, Adjusted FC < 0.667)
	Gene ID	Base Mean Normoxia	Base Mean Hypoxia	Fold-change	Adjusted Fold-change	p	Adjusted p		Gene ID	Base Mean Normoxia	Base Mean Hypoxia	Fold-change	Adjusted Fold-change	p	Adjusted p		Gene ID	Base Mean Normoxia	Base Mean Hypoxia	Fold-change	Adjusted Fold-change	p	Adjusted p
	ANGPTL4	301.667	44377.9	147.109	126.84	0	0		ANGPTL4	301.667	44377.9	147.109	126.84	0	0		RRS1	2952.93	512.277	0.173481	0.180766	1.65195e-50	3.73472e-48
	SLC2A3	219.588	8411.22	38.3046	35.156	2.93225e-234	2.0882e-230		SLC2A3	219.588	8411.22	38.3046	35.156	2.93225e-234	2.0882e-230		HSPH1	6920.21	1667.69	0.240989	0.247873	4.3943e-42	8.12831e-40
	NDRG1	4246.15	91130.5	21.4619	20.4123	1.63801e-220	7.77674e-217		NDRG1	4246.15	91130.5	21.4619	20.4123	1.63801e-220	7.77674e-217		CTPS1	4254.7	992.587	0.233292	0.24027	1.27567e-40	2.24313e-38
	DDIT4	1794.96	77994.7	43.4521	39.3212	2.25236e-208	8.02009e-205		DDIT4	1794.96	77994.7	43.4521	39.3212	2.25236e-208	8.02009e-205		CLSPN	1934.33	288.103	0.148942	0.157144	8.66057e-38	1.38598e-35
	PFKFB4	896.743	12139.8	13.5377	12.8905	6.07963e-145	1.73184e-141		PFKFB4	896.743	12139.8	13.5377	12.8905	6.07963e-145	1.73184e-141		FUS	20772.7	5515.09	0.265497	0.26713	7.53417e-37	1.12957e-34
	ALDOC	2321.76	24352.9	10.489	10.0513	9.017e-129	2.14049e-125		ALDOC	2321.76	24352.9	10.489	10.0513	9.017e-129	2.14049e-125		CDC25A	1770.38	302.647	0.17095	0.1804	2.10701e-36	3.09382e-34
	ENO2	2947.21	28658.9	9.72407	9.34154	5.22187e-121	1.0625e-117		ENO2	2947.21	28658.9	9.72407	9.34154	5.22187e-121	1.0625e-117		HNRNPAB	14438.9	3887.45	0.269234	0.271976	4.00987e-36	5.82781e-34
	PDGFA	805.184	12199.9	15.1517	13.9708	1.03742e-118	1.84699e-115		PDGFA	805.184	12199.9	15.1517	13.9708	1.03742e-118	1.84699e-115		URB2	1877.21	380.688	0.202795	0.212129	6.68717e-36	9.62074e-34
	BHLHE40	2948.96	27813.4	9.4316	9.05314	2.33117e-118	3.6892e-115		BHLHE40	2948.96	27813.4	9.4316	9.05314	2.33117e-118	3.6892e-115		PYCRL	2053.54	412.45	0.200849	0.208175	1.1292e-35	1.57679e-33
	P4HA1	1007.45	11565.9	11.4804	10.8271	8.16131e-109	1.16241e-105		P4HA1	1007.45	11565.9	11.4804	10.8271	8.16131e-109	1.16241e-105		FEN1	7372.94	1951.41	0.264671	0.268477	1.57383e-34	2.07556e-32
	ERRFI1	14428.6	116133	8.04879	7.79758	8.31733e-107	1.07694e-103		ERRFI1	14428.6	116133	8.04879	7.79758	8.31733e-107	1.07694e-103		GPATCH4	1854.84	323.989	0.174672	0.18162	2.45827e-34	3.21222e-32
	GPRC5A	4152.12	33624	8.09803	7.823	2.51184e-105	2.98134e-102		GPRC5A	4152.12	33624	8.09803	7.823	2.51184e-105	2.98134e-102		MCM10	1945.93	418.023	0.214819	0.2234	7.80046e-33	9.3363e-31
	FOSL2	1033.66	9430.41	9.12328	8.72132	5.71089e-102	6.25694e-99		FOSL2	1033.66	9430.41	9.12328	8.72132	5.71089e-102	6.25694e-99		MCM4	13071.8	3883.72	0.297107	0.30196	2.0481e-32	2.37163e-30
	KDM3A	1168.21	11653.4	9.97539	9.37979	7.48379e-94	7.61369e-91		KDM3A	1168.21	11653.4	9.97539	9.37979	7.48379e-94	7.61369e-91		MSX1	5503.94	1544.86	0.280682	0.290409	2.88803e-32	3.31728e-30
	ARRDC3	499.56	7956.13	15.9263	14.2958	1.60301e-93	1.52211e-90		ARRDC3	499.56	7956.13	15.9263	14.2958	1.60301e-93	1.52211e-90		DNAJA1	7559.54	2284.66	0.302222	0.309315	1.17567e-31	1.32897e-29
	INSIG2	383.856	4399.98	11.4626	10.6621	1.53317e-92	1.36481e-89		INSIG2	383.856	4399.98	11.4626	10.6621	1.53317e-92	1.36481e-89		HSPA1B	3366.25	889.779	0.264323	0.271467	2.52912e-31	2.70844e-29
	BNIP3L	1434.7	11079	7.72221	7.42114	2.4339e-91	2.03918e-88		BNIP3L	1434.7	11079	7.72221	7.42114	2.4339e-91	2.03918e-88		DHCR24	13819.3	4280.1	0.309718	0.31412	5.55409e-31	5.81668e-29
	ADM	2083.79	23306.6	11.1847	10.4728	6.03437e-91	4.77487e-88		ADM	2083.79	23306.6	11.1847	10.4728	6.03437e-91	4.77487e-88		POLR3H	4152.36	1139.01	0.274303	0.281368	1.22018e-30	1.25935e-28
	CA9	56.1176	1757.59	31.3198	26.8405	1.3793e-89	9.82269e-87		CA9	56.1176	1757.59	31.3198	26.8405	1.3793e-89	9.82269e-87		TMEM201	2522.61	663.066	0.262849	0.271584	6.03858e-30	6.05687e-28
	PPP1R3B	776.078	6886.65	8.87366	8.42112	1.33986e-89	9.82269e-87		PPP1R3B	776.078	6886.65	8.87366	8.42112	1.33986e-89	9.82269e-87		SFPQ	11449	3551.11	0.310167	0.316012	6.91429e-30	6.88673e-28
	LOXL2	2347.39	19750.9	8.41399	8.05068	2.74692e-89	1.86307e-86		LOXL2	2347.39	19750.9	8.41399	8.05068	2.74692e-89	1.86307e-86		SLC27A4	2860.52	740.31	0.258802	0.265264	7.74207e-30	7.65766e-28
	GPI	24271.6	159958	6.59033	6.39305	1.67858e-88	1.08673e-85		GPI	24271.6	159958	6.59033	6.39305	1.67858e-88	1.08673e-85		TOE1	947.77	148.989	0.157199	0.170949	3.39176e-28	2.96374e-26
	SERPINE1	494.576	5095.41	10.3026	9.71516	1.83526e-88	1.1365e-85		SERPINE1	494.576	5095.41	10.3026	9.71516	1.83526e-88	1.1365e-85		MCM6	8560.74	2676.51	0.31265	0.318753	4.15875e-28	3.58988e-26
	HK2	1172.95	13084	11.1548	10.5967	3.09676e-83	1.8378e-80		HK2	1172.95	13084	11.1548	10.5967	3.09676e-83	1.8378e-80		HSPA8	65897.2	21109.1	0.320333	0.326001	5.84176e-28	4.98229e-26
	FAT4	207.088	2388.07	11.5317	10.693	1.03083e-82	5.87287e-80		FAT4	207.088	2388.07	11.5317	10.693	1.03083e-82	5.87287e-80		MCM3	15124.2	4915.16	0.324987	0.330059	2.53768e-27	2.1137e-25
	SEMA4B	2701.59	17882.4	6.6192	6.3855	1.38348e-81	7.57881e-79		SEMA4B	2701.59	17882.4	6.6192	6.3855	1.38348e-81	7.57881e-79		NIP7	3506.18	1058.49	0.301893	0.310606	3.15665e-27	2.59885e-25
	MIR210HG	172.313	2183.41	12.6712	11.8067	1.81464e-81	9.57258e-79		MIR210HG	172.313	2183.41	12.6712	11.8067	1.81464e-81	9.57258e-79		XRCC3	2554.82	693.455	0.27143	0.280064	4.2347e-27	3.44656e-25
	FUT11	659.204	6058.82	9.19111	8.61309	3.71643e-76	1.89047e-73		FUT11	659.204	6058.82	9.19111	8.61309	3.71643e-76	1.89047e-73		ID3	5748.62	1839.03	0.319908	0.329856	5.24114e-27	4.24145e-25
	FAM110C	889.779	6353.29	7.1403	6.84606	3.40212e-75	1.67091e-72		FAM110C	889.779	6353.29	7.1403	6.84606	3.40212e-75	1.67091e-72		HSPA1A	1474.42	349.762	0.23722	0.250517	2.08552e-26	1.62317e-24
	STC2	2061.04	15391.4	7.46776	7.23937	7.11699e-75	3.37891e-72		STC2	2061.04	15391.4	7.46776	7.23937	7.11699e-75	3.37891e-72		CCNE2	810.276	125.093	0.154383	0.17066	3.622e-26	2.8037e-24
	ELF3	3412.57	26743.1	7.83664	7.47352	4.58111e-74	2.1048e-71		ELF3	3412.57	26743.1	7.83664	7.47352	4.58111e-74	2.1048e-71		PSME3	6090.03	1962.8	0.322298	0.330475	5.21293e-26	3.99181e-24
	HILPDA	830.556	7799.23	9.39037	8.68311	7.08869e-71	3.15513e-68		HILPDA	830.556	7799.23	9.39037	8.68311	7.08869e-71	3.15513e-68		SPRTN	700.038	116.326	0.166171	0.18303	1.45091e-25	1.08195e-23
	PDK1	420.423	3913.63	9.30881	8.65824	5.91322e-70	2.55218e-67		PDK1	420.423	3913.63	9.30881	8.65824	5.91322e-70	2.55218e-67		SRSF3	11500.2	3936.92	0.342336	0.350332	1.78031e-25	1.30706e-23
	DUSP5	2868.08	16377	5.71008	5.53996	1.77223e-69	7.4241e-67		DUSP5	2868.08	16377	5.71008	5.53996	1.77223e-69	7.4241e-67		PCNA	9400.37	3139.19	0.333943	0.342497	2.60518e-25	1.85528e-23
	SLC2A1	5601.89	32387.7	5.78158	5.5715	3.06693e-68	1.24806e-65		SLC2A1	5601.89	32387.7	5.78158	5.5715	3.06693e-68	1.24806e-65		PGP	3574.46	1105.79	0.30936	0.314808	9.67967e-25	6.56512e-23
	EMP1	2218.36	12509.3	5.63898	5.46083	4.2822e-68	1.6942e-65		EMP1	2218.36	12509.3	5.63898	5.46083	4.2822e-68	1.6942e-65		GINS2	4001.86	1338.47	0.334462	0.341637	3.88285e-24	2.58427e-22
	HERC3	244.563	2470.66	10.1024	9.34078	5.0315e-68	1.93686e-65		HERC3	244.563	2470.66	10.1024	9.34078	5.0315e-68	1.93686e-65		WDR77	2720.12	855.913	0.31466	0.323466	4.47555e-24	2.95117e-22
	RIMKLA	410.118	3266.07	7.96374	7.51683	3.27544e-67	1.22769e-64		RIMKLA	410.118	3266.07	7.96374	7.51683	3.27544e-67	1.22769e-64		SDC1	2535.01	789.949	0.311615	0.320282	7.11898e-24	4.58803e-22
	KIAA1244	806.763	5180.34	6.42114	6.17414	2.72189e-66	9.94047e-64		KIAA1244	806.763	5180.34	6.42114	6.17414	2.72189e-66	9.94047e-64		FAM111B	559.347	70.8983	0.126752	0.146866	1.34678e-23	8.34009e-22
	MXI1	2091.54	11986.9	5.73115	5.50484	4.04218e-66	1.43932e-63		MXI1	2091.54	11986.9	5.73115	5.50484	4.04218e-66	1.43932e-63		ESCO2	1328.96	343.644	0.258581	0.270388	1.50087e-23	9.25405e-22
	C4orf3	992.191	6031.31	6.07877	5.86187	2.01728e-65	7.00783e-63		C4orf3	992.191	6031.31	6.07877	5.86187	2.01728e-65	7.00783e-63		LTV1	2058.78	606.208	0.29445	0.304769	1.70896e-23	1.04917e-21
	BNIP3	955.367	8487.62	8.88414	8.33457	1.86583e-64	6.3274e-62		BNIP3	955.367	8487.62	8.88414	8.33457	1.86583e-64	6.3274e-62		H2AFX	14958.5	5663.12	0.37859	0.385732	2.31263e-23	1.40764e-21
	TMEM158	487.211	3336.31	6.84777	6.53308	2.52269e-63	8.35597e-61		TMEM158	487.211	3336.31	6.84777	6.53308	2.52269e-63	8.35597e-61		PSPC1	2577.68	807.451	0.313247	0.323437	3.09764e-23	1.85377e-21
	C8orf58	583.681	3862.39	6.61729	6.3316	2.69565e-63	8.72595e-61		C8orf58	583.681	3862.39	6.61729	6.3316	2.69565e-63	8.72595e-61		DCTPP1	6510.9	2351.36	0.361142	0.368014	3.8359e-23	2.267e-21
	EGLN3	272.09	2214.65	8.13939	7.65791	1.28663e-62	4.07234e-60		EGLN3	272.09	2214.65	8.13939	7.65791	1.28663e-62	4.07234e-60		NOL6	2502.81	756.999	0.30246	0.310538	4.21062e-23	2.47818e-21
	PER1	3559.28	21968	6.17203	5.90601	2.4403e-62	7.55591e-60		PER1	3559.28	21968	6.17203	5.90601	2.4403e-62	7.55591e-60		CHAC2	476.962	60.8116	0.127498	0.148395	5.10396e-23	2.95511e-21
	IGFBP3	51.9637	1221.14	23.4999	18.6093	5.54732e-61	1.68107e-58		IGFBP3	51.9637	1221.14	23.4999	18.6093	5.54732e-61	1.68107e-58		ABCC2	2999.95	799.486	0.266499	0.286264	9.20085e-23	5.22103e-21
	KLF4	985.958	5661.38	5.74201	5.50782	1.75931e-59	5.11385e-57		KLF4	985.958	5661.38	5.74201	5.50782	1.75931e-59	5.11385e-57		RRP36	2274.23	707.189	0.310958	0.318935	1.21593e-22	6.79156e-21
	PLOD2	940.01	5913.18	6.29055	5.99296	2.31352e-59	6.59029e-57		PLOD2	940.01	5913.18	6.29055	5.99296	2.31352e-59	6.59029e-57		TOR3A	1788.29	530.002	0.296374	0.306958	1.3217e-22	7.34966e-21
	FAM162A	1956.96	10457	5.34349	5.17439	4.56097e-59	1.27376e-56		FAM162A	1956.96	10457	5.34349	5.17439	4.56097e-59	1.27376e-56		PGAM5	4365.34	1525.34	0.349421	0.3568	1.61742e-22	8.82638e-21
	TNFRSF10D	1969.2	10623.8	5.395	5.18324	6.13653e-58	1.68082e-55		TNFRSF10D	1969.2	10623.8	5.395	5.18324	6.13653e-58	1.68082e-55		CCNE1	1721.94	443.898	0.257789	0.268943	2.14076e-22	1.1506e-20
	ANKZF1	1432.42	7657.75	5.34603	5.1617	6.92654e-58	1.86141e-55		ANKZF1	1432.42	7657.75	5.34603	5.1617	6.92654e-58	1.86141e-55		MPV17L2	1096.74	266.794	0.243262	0.258194	2.81898e-22	1.49816e-20
	GDF15	3123.26	14949.6	4.78654	4.65804	3.64516e-57	9.61444e-55		GDF15	3123.26	14949.6	4.78654	4.65804	3.64516e-57	9.61444e-55		DEGS1	2132.61	583.874	0.273784	0.285534	2.87894e-22	1.52434e-20
	CCNG2	505.993	3141.88	6.20934	5.91263	4.77537e-56	1.23665e-53		CCNG2	505.993	3141.88	6.20934	5.91263	4.77537e-56	1.23665e-53		ABCF2	6125.61	2226.47	0.36347	0.37247	3.55783e-22	1.87682e-20
	IRS2	635.333	3884.96	6.11484	5.81804	7.22447e-56	1.80523e-53		IRS2	635.333	3884.96	6.11484	5.81804	7.22447e-56	1.80523e-53		POP1	2591.83	851.445	0.328511	0.337174	5.4532e-22	2.85551e-20
	ALDOA	56118	266385	4.74688	4.61951	1.31206e-55	3.22202e-53		ALDOA	56118	266385	4.74688	4.61951	1.31206e-55	3.22202e-53		EMC8	4417.09	1592.85	0.36061	0.36838	7.28087e-22	3.77096e-20
	PGK1	22485.8	126069	5.6066	5.36578	1.7026e-53	4.11019e-51		PGK1	22485.8	126069	5.6066	5.36578	1.7026e-53	4.11019e-51		DNAJC9	2347.57	753.87	0.321128	0.328312	7.69513e-22	3.94251e-20
	LRP1	1246.75	6437.57	5.16347	4.98463	2.82084e-53	6.6962e-51		LRP1	1246.75	6437.57	5.16347	4.98463	2.82084e-53	6.6962e-51		PHF5A	2467.08	807.431	0.327283	0.336421	1.04563e-21	5.29999e-20
	DUSP1	272.334	2000	7.34393	6.85439	2.75076e-51	6.42279e-49		DUSP1	272.334	2000	7.34393	6.85439	2.75076e-51	6.42279e-49		EXOSC4	2832.12	941.306	0.332368	0.338249	1.19636e-21	6.02109e-20
	PLXNA3	3399.78	17082.2	5.0245	4.84861	5.38666e-51	1.23745e-48		PLXNA3	3399.78	17082.2	5.0245	4.84861	5.38666e-51	1.23745e-48		TRA2B	8120.03	3110.79	0.383101	0.38993	1.20937e-21	6.06514e-20
	RRS1	2952.93	512.277	0.173481	0.180766	1.65195e-50	3.73472e-48		GBE1	1016.56	5122.09	5.03864	4.85977	2.87965e-50	6.40857e-48		SRSF2	17576.3	6975.73	0.396882	0.403482	1.24442e-21	6.21903e-20
	GBE1	1016.56	5122.09	5.03864	4.85977	2.87965e-50	6.40857e-48		ZFP36	1574.03	7145.73	4.53977	4.40885	4.37677e-49	9.59051e-47		CYCS	5309.21	1968.67	0.370803	0.378217	1.44783e-21	7.21027e-20
	ZFP36	1574.03	7145.73	4.53977	4.40885	4.37677e-49	9.59051e-47		CXCR4	11.0598	504.686	45.6327	27.9324	8.60935e-49	1.85792e-46		SIGMAR1	5882.64	2126.62	0.361507	0.366271	1.66199e-21	8.248e-20
	CXCR4	11.0598	504.686	45.6327	27.9324	8.60935e-49	1.85792e-46		RIOK3	1113.49	5524.24	4.9612	4.76396	1.99225e-48	4.23518e-46		PPIF	5934.41	2208.45	0.372143	0.380733	2.36402e-21	1.16912e-19
	RIOK3	1113.49	5524.24	4.9612	4.76396	1.99225e-48	4.23518e-46		PNRC1	735.428	3736.11	5.08018	4.90289	2.65164e-48	5.55401e-46		COMMD5	1489.49	434.091	0.291437	0.303328	2.60111e-21	1.2775e-19
	PNRC1	735.428	3736.11	5.08018	4.90289	2.65164e-48	5.55401e-46		KDM4B	1644.57	8156.24	4.9595	4.75653	9.32852e-48	1.9256e-45		GINS3	947.255	230.458	0.24329	0.25781	2.6821e-21	1.31275e-19
	KDM4B	1644.57	8156.24	4.9595	4.75653	9.32852e-48	1.9256e-45		LAMB3	1855.28	10922.2	5.88712	5.55677	3.40551e-47	6.92924e-45		SLC25A10	5642.22	2085.6	0.369641	0.374952	4.09829e-21	1.97871e-19
	LAMB3	1855.28	10922.2	5.88712	5.55677	3.40551e-47	6.92924e-45		RNF24	180.753	1440.82	7.97125	7.35814	3.56553e-47	7.15265e-45		GPAM	1717.86	529.904	0.308467	0.319474	7.91695e-21	3.73381e-19
	RNF24	180.753	1440.82	7.97125	7.35814	3.56553e-47	7.15265e-45		VEGFA	2355.02	9770.83	4.14894	4.04192	1.95989e-44	3.87704e-42		LETM1	3957.23	1446.27	0.365476	0.373909	8.65752e-21	4.05622e-19
	VEGFA	2355.02	9770.83	4.14894	4.04192	1.95989e-44	3.87704e-42		IRF2BP2	1746.46	7213.9	4.13058	4.01715	1.05146e-43	2.05151e-41		SLBP	5375.45	2005.29	0.373047	0.380524	9.65472e-21	4.49386e-19
	IRF2BP2	1746.46	7213.9	4.13058	4.01715	1.05146e-43	2.05151e-41		UPK1A-AS1	170.402	1517.07	8.90289	8.29288	6.90204e-43	1.32846e-40		ORC6	1790.55	560.493	0.313029	0.323838	1.016e-20	4.69833e-19
	UPK1A-AS1	170.402	1517.07	8.90289	8.29288	6.90204e-43	1.32846e-40		ERO1L	1887.24	7682.58	4.07081	3.95904	1.29586e-42	2.46092e-40		UNG	5697.73	2117.67	0.371669	0.378838	1.31085e-20	5.98412e-19
	ERO1L	1887.24	7682.58	4.07081	3.95904	1.29586e-42	2.46092e-40		MAFF	586.619	2885.19	4.91833	4.7152	3.06635e-42	5.74658e-40		DGCR8	3161.53	1079.4	0.341417	0.348384	1.66687e-20	7.51305e-19
	MAFF	586.619	2885.19	4.91833	4.7152	3.06635e-42	5.74658e-40		GLRX	875.304	3848.83	4.39713	4.25294	1.92731e-41	3.51931e-39		MCM5	12549.7	4545.51	0.362201	0.364676	2.385e-20	1.06155e-18
	HSPH1	6920.21	1667.69	0.240989	0.247873	4.3943e-42	8.12831e-40		SPRY1	68.6791	760.717	11.0764	9.62055	4.20905e-41	7.58855e-39		UBLCP1	1224.67	346.447	0.282891	0.295502	2.48835e-20	1.10391e-18
	GLRX	875.304	3848.83	4.39713	4.25294	1.92731e-41	3.51931e-39		KRT15	1010.4	5003.97	4.95247	4.737	8.94961e-41	1.59337e-38		HAT1	2897.86	1013.18	0.349629	0.358875	2.75048e-20	1.21285e-18
	SPRY1	68.6791	760.717	11.0764	9.62055	4.20905e-41	7.58855e-39		SH3D21	233.621	1553.73	6.65063	6.14403	1.55299e-40	2.69747e-38		WDR4	1792.99	573.697	0.319967	0.331453	4.32224e-20	1.88262e-18
	KRT15	1010.4	5003.97	4.95247	4.737	8.94961e-41	1.59337e-38		PRSS53	392.737	2031.65	5.17305	4.93456	5.0956e-40	8.74418e-38		ICMT	6048.01	2360.18	0.390241	0.397573	4.74898e-20	2.04969e-18
	CTPS1	4254.7	992.587	0.233292	0.24027	1.27567e-40	2.24313e-38		HIVEP2	409.043	2102.85	5.14091	4.91137	5.564e-40	9.43429e-38		PSMG1	2145.65	706.046	0.32906	0.340186	5.04935e-20	2.17275e-18
	SH3D21	233.621	1553.73	6.65063	6.14403	1.55299e-40	2.69747e-38		TMEM45A	220.91	1524.49	6.90095	6.4018	1.39209e-39	2.33265e-37		AUNIP	598.713	109.705	0.183235	0.203232	7.896e-20	3.36715e-18
	PRSS53	392.737	2031.65	5.17305	4.93456	5.0956e-40	8.74418e-38		EFEMP2	73.3043	849.738	11.5919	9.94209	1.48799e-39	2.46436e-37		TFRC	11968.1	4707.45	0.393334	0.398425	1.16689e-19	4.90265e-18
	HIVEP2	409.043	2102.85	5.14091	4.91137	5.564e-40	9.43429e-38		TGFA	1820.23	8092.42	4.44582	4.25801	7.89702e-39	1.29284e-36		RPS6KL1	350.761	34.35	0.0979299	0.128417	1.1998e-19	5.0261e-18
	TMEM45A	220.91	1524.49	6.90095	6.4018	1.39209e-39	2.33265e-37		HPCAL1	4201.37	15053.7	3.58304	3.49941	1.74465e-38	2.82376e-36		DTL	2126.96	697.874	0.328108	0.337706	1.83192e-19	7.58858e-18
	EFEMP2	73.3043	849.738	11.5919	9.94209	1.48799e-39	2.46436e-37		GAPDH	103605	373000	3.60023	3.5157	1.65031e-37	2.61171e-35		CHAF1A	4591.96	1514.21	0.329752	0.333049	1.82762e-19	7.58858e-18
	TGFA	1820.23	8092.42	4.44582	4.25801	7.89702e-39	1.29284e-36		SERTAD2	4058.88	15485	3.81509	3.6831	2.02754e-37	3.17344e-35		FLAD1	2430.45	855.989	0.352194	0.361582	1.88249e-19	7.77168e-18
	HPCAL1	4201.37	15053.7	3.58304	3.49941	1.74465e-38	2.82376e-36		SLC6A6	3318.67	12939.6	3.89903	3.77102	2.73049e-37	4.22722e-35		TOR1A	1732.16	565.506	0.326475	0.336785	2.60885e-19	1.0647e-17
	CLSPN	1934.33	288.103	0.148942	0.157144	8.66057e-38	1.38598e-35		NR2F1	3531.29	12750.9	3.61083	3.52674	4.22196e-37	6.46596e-35		JMJD4	935.307	240.84	0.257498	0.271476	2.69761e-19	1.09616e-17
	GAPDH	103605	373000	3.60023	3.5157	1.65031e-37	2.61171e-35		PDGFB	945.334	4039.74	4.27335	4.1243	4.27615e-37	6.47927e-35		C12orf5	527.486	93.3795	0.177028	0.199027	2.70135e-19	1.09616e-17
	SERTAD2	4058.88	15485	3.81509	3.6831	2.02754e-37	3.17344e-35		TSC22D3	345.658	1819.91	5.26504	4.97544	9.12566e-37	1.35393e-34		CBX2	2615.24	891.641	0.340941	0.348528	2.8413e-19	1.14968e-17
	SLC6A6	3318.67	12939.6	3.89903	3.77102	2.73049e-37	4.22722e-35		SLC45A1	441.917	2070.39	4.68502	4.47458	7.51834e-36	1.06023e-33		SLC39A3	2070.84	712.153	0.343897	0.352898	3.74761e-19	1.49139e-17
	NR2F1	3531.29	12750.9	3.61083	3.52674	4.22196e-37	6.46596e-35		MOB3A	823.181	3328.9	4.04395	3.91398	7.44723e-36	1.06023e-33		RFC2	4254.04	1634.35	0.384188	0.391409	3.8302e-19	1.5196e-17
	PDGFB	945.334	4039.74	4.27335	4.1243	4.27615e-37	6.47927e-35		SFXN3	1530.81	5714.55	3.73302	3.63876	2.15087e-35	2.97425e-33		MRTO4	5058.76	1982.17	0.39183	0.400152	3.86427e-19	1.52886e-17
	FUS	20772.7	5515.09	0.265497	0.26713	7.53417e-37	1.12957e-34		CLMN	1557.35	5686.06	3.65111	3.55913	3.23273e-35	4.42729e-33		GMNN	2175.93	760.278	0.349404	0.359119	5.41186e-19	2.13521e-17
	TSC22D3	345.658	1819.91	5.26504	4.97544	9.12566e-37	1.35393e-34		GJB3	1411.73	5916.55	4.191	4.01152	4.71396e-35	6.39437e-33		L3MBTL2	1862.15	614.173	0.329819	0.338753	8.00467e-19	3.11504e-17
	CDC25A	1770.38	302.647	0.17095	0.1804	2.10701e-36	3.09382e-34		EGLN1	1779.37	6493.92	3.64956	3.56433	6.52597e-35	8.76881e-33		METTL1	1462.49	454.469	0.310749	0.322502	9.00757e-19	3.46743e-17
	HNRNPAB	14438.9	3887.45	0.269234	0.271976	4.00987e-36	5.82781e-34		WDR54	1437.48	5260.84	3.65977	3.56511	1.20475e-34	1.60367e-32		SLC43A3	1704.93	563.391	0.330448	0.341679	9.15322e-19	3.514e-17
	URB2	1877.21	380.688	0.202795	0.212129	6.68717e-36	9.62074e-34		RARA	1447.2	5307.95	3.66773	3.56127	3.43447e-34	4.44701e-32		ASF1B	5278.42	2110.33	0.399804	0.406351	1.37527e-18	5.19574e-17
	MOB3A	823.181	3328.9	4.04395	3.91398	7.44723e-36	1.06023e-33		CD68	255.615	1353.71	5.2959	4.99891	3.84484e-34	4.93352e-32		E2F1	2269.15	624.862	0.275373	0.283023	1.41369e-18	5.32677e-17
	SLC45A1	441.917	2070.39	4.68502	4.47458	7.51834e-36	1.06023e-33		FOXD1	838.836	3346.26	3.98917	3.86552	6.55081e-34	8.33064e-32		WDR62	1980.03	664.008	0.335352	0.347992	2.23582e-18	8.33635e-17
	PYCRL	2053.54	412.45	0.200849	0.208175	1.1292e-35	1.57679e-33		ZNF292	1195.9	4965.85	4.15239	3.97843	1.24634e-33	1.57094e-31		GRWD1	4009.29	1554.31	0.387676	0.393689	2.31078e-18	8.59334e-17
	SFXN3	1530.81	5714.55	3.73302	3.63876	2.15087e-35	2.97425e-33		QSOX1	3866.33	13455.9	3.48026	3.37957	1.94712e-33	2.43271e-31		RRP7A	3471.08	1253.42	0.361103	0.366221	2.36899e-18	8.78686e-17
	CLMN	1557.35	5686.06	3.65111	3.55913	3.23273e-35	4.42729e-33		FLJ23867	1283.48	4824.42	3.75887	3.6383	2.14777e-33	2.66006e-31		LONRF2	482.328	57.5881	0.119396	0.147354	2.46446e-18	9.11721e-17
	GJB3	1411.73	5916.55	4.191	4.01152	4.71396e-35	6.39437e-33		PTCH1	365.19	1703.49	4.66467	4.45112	2.32314e-33	2.85246e-31		TOMM5	5538.58	2214.9	0.399905	0.408177	2.71522e-18	1.00189e-16
	EGLN1	1779.37	6493.92	3.64956	3.56433	6.52597e-35	8.76881e-33		IL1RAP	81.3206	802.785	9.87185	8.53208	2.3569e-33	2.86917e-31		SMIM12	1448.92	464.193	0.320371	0.331004	3.28442e-18	1.20257e-16
	WDR54	1437.48	5260.84	3.65977	3.56511	1.20475e-34	1.60367e-32		FAM160A1	428.245	2220.77	5.18575	4.83028	4.49468e-33	5.42523e-31		TOMM40	5893.52	2417.56	0.410205	0.416409	4.05697e-18	1.47784e-16
	FEN1	7372.94	1951.41	0.264671	0.268477	1.57383e-34	2.07556e-32		MBNL2	2357.82	8411.59	3.56753	3.434	8.14084e-33	9.66249e-31		SLC19A1	2296.63	840.969	0.366174	0.373944	8.01204e-18	2.86722e-16
	GPATCH4	1854.84	323.989	0.174672	0.18162	2.45827e-34	3.21222e-32		FEM1C	1198.8	4697.04	3.91811	3.76274	1.09163e-32	1.28496e-30		PAK1IP1	1262.39	397.093	0.314557	0.327328	8.38574e-18	2.98595e-16
	RARA	1447.2	5307.95	3.66773	3.56127	3.43447e-34	4.44701e-32		SLC2A14	7.46505	325.899	43.6567	22.8366	1.99429e-32	2.32825e-30		ARPC5L	3380.69	1320.25	0.390528	0.399069	8.61677e-18	3.06056e-16
	CD68	255.615	1353.71	5.2959	4.99891	3.84484e-34	4.93352e-32		PPP1R13L	2031.04	7174.74	3.53255	3.43495	9.19041e-32	1.04719e-29		ZMPSTE24	1997.89	716.095	0.358425	0.368236	1.20658e-17	4.24329e-16
	FOXD1	838.836	3346.26	3.98917	3.86552	6.55081e-34	8.33064e-32		KCTD11	368.435	1837.23	4.98659	4.67121	1.23408e-31	1.38402e-29		ODC1	13205	5714.6	0.432762	0.440108	1.27464e-17	4.46062e-16
	ZNF292	1195.9	4965.85	4.15239	3.97843	1.24634e-33	1.57094e-31		SDC4	2279.89	8888.51	3.89866	3.73456	1.72427e-31	1.90378e-29		CHAF1B	2185.27	797.758	0.365061	0.373315	1.78577e-17	6.15851e-16
	QSOX1	3866.33	13455.9	3.48026	3.37957	1.94712e-33	2.43271e-31		MEGF6	2188.3	7623.71	3.48386	3.38472	1.90029e-31	2.08199e-29		DDX28	1006.64	274.286	0.272478	0.286038	2.6145e-17	8.84521e-16
	FLJ23867	1283.48	4824.42	3.75887	3.6383	2.14777e-33	2.66006e-31		SNX33	582.948	2471.21	4.23916	4.07204	2.0644e-31	2.24452e-29		TCHP	940.719	272.087	0.289234	0.303753	2.99489e-17	1.00368e-15
	PTCH1	365.19	1703.49	4.66467	4.45112	2.32314e-33	2.85246e-31		SPAG4	87.873	686.656	7.81419	6.9756	2.51209e-31	2.70844e-29		BEND3	657.159	158.364	0.240983	0.259595	3.06684e-17	1.02538e-15
	IL1RAP	81.3206	802.785	9.87185	8.53208	2.3569e-33	2.86917e-31		PTPRH	435.443	1993.22	4.57745	4.34328	3.11239e-31	3.30819e-29		ZMYND19	2585.9	897.112	0.346924	0.352911	3.17586e-17	1.05686e-15
	FAM160A1	428.245	2220.77	5.18575	4.83028	4.49468e-33	5.42523e-31		TNIP1	2126.48	6947.41	3.26709	3.19245	3.76377e-31	3.97092e-29		SRSF7	7106.75	3040.45	0.427826	0.43451	5.43263e-17	1.787e-15
	MCM10	1945.93	418.023	0.214819	0.2234	7.80046e-33	9.3363e-31		PROSER2	853.702	3163.61	3.70575	3.59105	6.72508e-31	6.99163e-29		COA7	1442.66	483.322	0.335021	0.347662	5.68377e-17	1.8653e-15
	MBNL2	2357.82	8411.59	3.56753	3.434	8.14084e-33	9.66249e-31		NGLY1	791.126	3249.91	4.10796	3.90102	4.54994e-30	4.66221e-28		DPH2	2451.98	934.809	0.381246	0.390743	6.05241e-17	1.97264e-15
	FEM1C	1198.8	4697.04	3.91811	3.76274	1.09163e-32	1.28496e-30		HES1	462.846	1950.27	4.21364	4.07448	4.83227e-30	4.91614e-28		TIMM10	1714.72	607.976	0.354562	0.363795	6.40375e-17	2.07764e-15
	SLC2A14	7.46505	325.899	43.6567	22.8366	1.99429e-32	2.32825e-30		PRSS30P	345.882	1603.07	4.63474	4.40504	5.57477e-30	5.63131e-28		PUS1	3551.87	1286.83	0.362297	0.366104	7.66573e-17	2.44805e-15
	MCM4	13071.8	3883.72	0.297107	0.30196	2.0481e-32	2.37163e-30		SLC45A3	894.457	3173.61	3.54809	3.44363	1.2685e-29	1.24602e-27		BRMS1	2641.23	1020.5	0.386374	0.393177	8.98505e-17	2.85656e-15
	MSX1	5503.94	1544.86	0.280682	0.290409	2.88803e-32	3.31728e-30		AGPAT4	515.028	2251.6	4.37181	4.17105	1.45303e-29	1.4175e-27		FAM118B	927.408	272.163	0.293466	0.308335	1.22663e-16	3.83975e-15
	PPP1R13L	2031.04	7174.74	3.53255	3.43495	9.19041e-32	1.04719e-29		LDHA	27653.3	96739.6	3.49831	3.41651	2.57353e-29	2.49352e-27		MANEAL	1350.91	432.033	0.319809	0.330838	1.56951e-16	4.84915e-15
	DNAJA1	7559.54	2284.66	0.302222	0.309315	1.17567e-31	1.32897e-29		HELZ	1483.99	5644.92	3.80389	3.65059	4.52408e-29	4.35382e-27		ASRGL1	1301.54	434.886	0.334133	0.345153	1.69523e-16	5.22622e-15
	KCTD11	368.435	1837.23	4.98659	4.67121	1.23408e-31	1.38402e-29		EDEM1	1118.59	3814.59	3.41017	3.30933	5.31261e-29	5.07836e-27		PINX1	1045.64	307.342	0.293927	0.310178	1.7708e-16	5.43567e-15
	SDC4	2279.89	8888.51	3.89866	3.73456	1.72427e-31	1.90378e-29		SLC25A37	2404.72	7444.17	3.09564	3.02975	7.21938e-29	6.85504e-27		EXO1	1553.54	549.302	0.353581	0.364817	2.05821e-16	6.23724e-15
	MEGF6	2188.3	7623.71	3.48386	3.38472	1.90029e-31	2.08199e-29		EHD2	3874.95	11849.2	3.05791	2.99203	8.30612e-29	7.8347e-27		GPRIN1	2316.9	885.606	0.382238	0.389768	2.46184e-16	7.44459e-15
	SNX33	582.948	2471.21	4.23916	4.07204	2.0644e-31	2.24452e-29		PFKP	14761.7	42363.1	2.86979	2.81792	1.09452e-28	1.02561e-26		NUDC	7874.16	3269.21	0.415182	0.418246	2.84289e-16	8.54247e-15
	HSPA1B	3366.25	889.779	0.264323	0.271467	2.52912e-31	2.70844e-29		EPHA2	8777.88	27811.9	3.16841	3.08855	1.33033e-28	1.23842e-26		TRMT10C	2103.7	791.568	0.376273	0.386481	2.9359e-16	8.78487e-15
	SPAG4	87.873	686.656	7.81419	6.9756	2.51209e-31	2.70844e-29		WASF2	4327.02	12913.6	2.98441	2.92385	1.42803e-28	1.32074e-26		CHUK	1904.83	689.997	0.362236	0.373219	3.12379e-16	9.26921e-15
	PTPRH	435.443	1993.22	4.57745	4.34328	3.11239e-31	3.30819e-29		MXD1	128.116	785.43	6.13063	5.59964	1.55135e-28	1.42554e-26		TMEM177	1482.3	521.478	0.351802	0.362975	3.16753e-16	9.37945e-15
	TNIP1	2126.48	6947.41	3.26709	3.19245	3.76377e-31	3.97092e-29		P4HA2	1049.8	3887.13	3.70273	3.56793	1.8409e-28	1.67006e-26		GEMIN4	4571.4	1920.33	0.420073	0.427058	3.76796e-16	1.11112e-14
	DHCR24	13819.3	4280.1	0.309718	0.31412	5.55409e-31	5.81668e-29		F3	1554.48	5002.73	3.21827	3.14119	1.8298e-28	1.67006e-26		BRIX1	4915.45	2037.48	0.414504	0.423496	3.92844e-16	1.15605e-14
	PROSER2	853.702	3163.61	3.70575	3.59105	6.72508e-31	6.99163e-29		RBPJ	2158.44	7472.62	3.46204	3.33054	1.92996e-28	1.73977e-26		PSMC3IP	1030.66	288.72	0.280131	0.291889	4.35914e-16	1.28015e-14
	POLR3H	4152.36	1139.01	0.274303	0.281368	1.22018e-30	1.25935e-28		BCKDHA	1657.73	5324.87	3.21215	3.13693	2.47012e-28	2.2127e-26		MRPL20	2804.69	1113.06	0.396855	0.406505	4.40034e-16	1.28959e-14
	NGLY1	791.126	3249.91	4.10796	3.90102	4.54994e-30	4.66221e-28		SH3PXD2A	917.377	3232.86	3.52402	3.4253	3.18621e-28	2.83632e-26		DSCC1	1722.08	623.507	0.362065	0.372005	5.52064e-16	1.60799e-14
	HES1	462.846	1950.27	4.21364	4.07448	4.83227e-30	4.91614e-28		MTMR11	608.574	2280.08	3.7466	3.63831	3.25338e-28	2.86036e-26		KIAA1279	1833.27	651.992	0.355644	0.365553	7.55514e-16	2.18715e-14
	PRSS30P	345.882	1603.07	4.63474	4.40504	5.57477e-30	5.63131e-28		ATXN1	814.735	2850.1	3.49819	3.39184	3.24675e-28	2.86036e-26		CCDC86	4257.64	1814.28	0.426123	0.433806	7.68322e-16	2.21972e-14
	TMEM201	2522.61	663.066	0.262849	0.271584	6.03858e-30	6.05687e-28		EFNA3	841.067	3218.7	3.82692	3.70191	3.44154e-28	2.9889e-26		FAM86A	793.846	184.3	0.232161	0.246397	7.86356e-16	2.26722e-14
	SFPQ	11449	3551.11	0.310167	0.316012	6.91429e-30	6.88673e-28		CDH1	2280.92	7038.55	3.08584	3.01797	4.9564e-28	4.25265e-26		UTP14A	1404.28	485.788	0.345934	0.357611	8.76241e-16	2.51619e-14
	SLC27A4	2860.52	740.31	0.258802	0.265264	7.74207e-30	7.65766e-28		PPP2R5B	412.914	1734.04	4.19953	4.0081	9.34478e-28	7.92248e-26		ZNF367	1581.6	566.327	0.358071	0.369347	9.1864e-16	2.63264e-14
	SLC45A3	894.457	3173.61	3.54809	3.44363	1.2685e-29	1.24602e-27		PEAR1	732.626	2589.63	3.53473	3.42437	9.7484e-28	8.21577e-26		BDNF	3820.29	1607.72	0.420837	0.429202	9.40048e-16	2.68319e-14
	AGPAT4	515.028	2251.6	4.37181	4.17105	1.45303e-29	1.4175e-27		CDA	966.359	3346.9	3.46341	3.37147	2.11253e-27	1.76993e-25		PKMYT1	4188.92	1739.31	0.415216	0.416963	1.0925e-15	3.08741e-14
	LDHA	27653.3	96739.6	3.49831	3.41651	2.57353e-29	2.49352e-27		CDCP1	6730.75	20671.5	3.07121	2.99658	2.99033e-27	2.47624e-25		RFC4	2421.23	961.638	0.397169	0.406617	1.09524e-15	3.08902e-14
	HELZ	1483.99	5644.92	3.80389	3.65059	4.52408e-29	4.35382e-27		NR1D1	3050.86	10641	3.48786	3.36234	4.18648e-27	3.4269e-25		SLC25A19	1614.69	574.632	0.355878	0.368762	1.40065e-15	3.93481e-14
	EDEM1	1118.59	3814.59	3.41017	3.30933	5.31261e-29	5.07836e-27		ZNF395	2841.56	8373.74	2.94688	2.88651	5.47572e-27	4.40625e-25		MCMBP	8819.01	3953.76	0.448322	0.455482	1.48209e-15	4.1554e-14
	SLC25A37	2404.72	7444.17	3.09564	3.02975	7.21938e-29	6.85504e-27		MYADM	2400.21	7489.96	3.12054	3.05267	6.56383e-27	5.25217e-25		ADORA1	359.095	60.1456	0.167492	0.196751	1.51629e-15	4.24294e-14
	EHD2	3874.95	11849.2	3.05791	2.99203	8.30612e-29	7.8347e-27		WNT16	7647.93	21906.1	2.86431	2.81387	1.05277e-26	8.37687e-25		SNRNP25	1602.32	590.352	0.368435	0.379498	1.54626e-15	4.30986e-14
	PFKP	14761.7	42363.1	2.86979	2.81792	1.09452e-28	1.02561e-26		DBP	1945.97	7376.82	3.79082	3.66154	1.34636e-26	1.06534e-24		E2F2	1606.17	531.758	0.331073	0.338423	1.60327e-15	4.45134e-14
	EPHA2	8777.88	27811.9	3.16841	3.08855	1.33033e-28	1.23842e-26		KDM5B	765.783	2760.02	3.60418	3.50531	1.82734e-26	1.43795e-24		CHMP6	1430.47	415.81	0.29068	0.297582	1.83949e-15	5.07749e-14
	WASF2	4327.02	12913.6	2.98441	2.92385	1.42803e-28	1.32074e-26		HK1	4200.35	11969.6	2.84966	2.79414	1.92065e-26	1.50306e-24		NOP16	3447.28	1406.57	0.408022	0.41947	2.1925e-15	6.01692e-14
	MXD1	128.116	785.43	6.13063	5.59964	1.55135e-28	1.42554e-26		FOSL1	3481.13	10343.2	2.97123	2.90899	4.02754e-26	3.10077e-24		TCF19	1566.43	488.316	0.311739	0.318576	2.3047e-15	6.31266e-14
	F3	1554.48	5002.73	3.21827	3.14119	1.8298e-28	1.67006e-26		ASAP2	1019.74	3414.16	3.34807	3.26195	6.53164e-26	4.97487e-24		EBNA1BP2	5899.37	2621.44	0.44436	0.451454	2.38062e-15	6.50811e-14
	P4HA2	1049.8	3887.13	3.70273	3.56793	1.8409e-28	1.67006e-26		SLCO4A1	2633.29	7599.06	2.88577	2.82709	9.63638e-26	7.30058e-24		HSPA4	9091.2	4010.1	0.441097	0.449538	2.58841e-15	7.06259e-14
	RBPJ	2158.44	7472.62	3.46204	3.33054	1.92996e-28	1.73977e-26		TMEM145	162.913	998.984	6.13201	5.62612	1.34233e-25	1.01157e-23		SRM	4889.68	2171.79	0.444157	0.450445	6.71742e-15	1.79169e-13
	BCKDHA	1657.73	5324.87	3.21215	3.13693	2.47012e-28	2.2127e-26		RNASE4	176.74	891.95	5.04667	4.68616	1.44672e-25	1.08195e-23		TACO1	2352.49	950.765	0.404153	0.410513	9.23825e-15	2.42321e-13
	SH3PXD2A	917.377	3232.86	3.52402	3.4253	3.18621e-28	2.83632e-26		ZFP36L1	6965.44	19304.2	2.77143	2.7304	1.63763e-25	1.21483e-23		ANAPC7	3275.15	1405.33	0.42909	0.437013	9.67042e-15	2.51932e-13
	ATXN1	814.735	2850.1	3.49819	3.39184	3.24675e-28	2.86036e-26		C11orf35	224.103	1104.5	4.92855	4.55743	1.77595e-25	1.30706e-23		WDR76	1607.43	586.266	0.364723	0.374566	9.67541e-15	2.51932e-13
	MTMR11	608.574	2280.08	3.7466	3.63831	3.25338e-28	2.86036e-26		LIF	5308.47	16358.8	3.08163	3.00888	1.92971e-25	1.40948e-23		HOXA10-AS	867.345	254.907	0.293894	0.304768	9.64867e-15	2.51932e-13
	TOE1	947.77	148.989	0.157199	0.170949	3.39176e-28	2.96374e-26		LGALS1	16341.8	44310.5	2.71149	2.66873	2.06649e-25	1.50169e-23		TTF2	2575.22	1071.93	0.416249	0.425048	1.06479e-14	2.76748e-13
	EFNA3	841.067	3218.7	3.82692	3.70191	3.44154e-28	2.9889e-26		FAM63B	456.142	1802.19	3.95094	3.74823	2.15737e-25	1.55977e-23		SHPK	2092.7	824.215	0.393852	0.401709	1.14937e-14	2.97646e-13
	MCM6	8560.74	2676.51	0.31265	0.318753	4.15875e-28	3.58988e-26		MKNK2	4768.15	13310.4	2.79153	2.74183	2.23601e-25	1.60846e-23		TRMT6	824.515	253.322	0.307237	0.322527	1.20815e-14	3.12299e-13
	CDH1	2280.92	7038.55	3.08584	3.01797	4.9564e-28	4.25265e-26		CSRNP1	646.976	2263.69	3.49888	3.37306	2.24823e-25	1.60912e-23		CACYBP	3591.79	1543.78	0.429808	0.438275	1.30827e-14	3.36347e-13
	HSPA8	65897.2	21109.1	0.320333	0.326001	5.84176e-28	4.98229e-26		HLA-E	7202	19616	2.72369	2.67697	2.9223e-25	2.07076e-23		ITGAE	1303.65	433.667	0.332655	0.348954	1.48778e-14	3.8181e-13
	PPP2R5B	412.914	1734.04	4.19953	4.0081	9.34478e-28	7.92248e-26		PGPEP1	734.038	2581.57	3.51694	3.38518	2.94482e-25	2.07639e-23		NCOA5	2118.61	815.116	0.38474	0.393567	1.76509e-14	4.5135e-13
	PEAR1	732.626	2589.63	3.53473	3.42437	9.7484e-28	8.21577e-26		C4orf47	15.689	292.874	18.6675	12.4118	3.01659e-25	2.11652e-23		FTSJ3	4377.58	1784.11	0.407557	0.409285	1.76859e-14	4.51434e-13
	CDA	966.359	3346.9	3.46341	3.37147	2.11253e-27	1.76993e-25		AHNAK	28564.4	95012.8	3.32626	3.20257	3.26554e-25	2.27995e-23		ADAT1	757.062	222.524	0.293931	0.310546	1.8331e-14	4.66229e-13
	MCM3	15124.2	4915.16	0.324987	0.330059	2.53768e-27	2.1137e-25		CYR61	494.448	1788.06	3.61627	3.4868	4.16846e-25	2.89616e-23		TMEM104	1340.36	492.005	0.36707	0.379398	1.89832e-14	4.81099e-13
	CDCP1	6730.75	20671.5	3.07121	2.99658	2.99033e-27	2.47624e-25		NR4A2	459.453	1765.39	3.84236	3.64793	4.909e-25	3.39412e-23		UBTF	7811	3616.53	0.463005	0.468182	1.97076e-14	4.97687e-13
	NIP7	3506.18	1058.49	0.301893	0.310606	3.15665e-27	2.59885e-25		SAT1	10149.9	31377.6	3.09142	3.08815	5.26716e-25	3.62416e-23		PSMA3	3989.49	1722.14	0.43167	0.440189	2.04114e-14	5.14549e-13
	NR1D1	3050.86	10641	3.48786	3.36234	4.18648e-27	3.4269e-25		ENO1	115122	305690	2.65535	2.61792	5.86029e-25	4.01289e-23		UTP15	1040.36	323.955	0.311388	0.32819	2.0969e-14	5.25812e-13
	XRCC3	2554.82	693.455	0.27143	0.280064	4.2347e-27	3.44656e-25		AK4	1213.82	3736.3	3.07814	2.99909	6.0515e-25	4.124e-23		SRP19	972.856	325.37	0.334448	0.348599	2.11051e-14	5.28296e-13
	ID3	5748.62	1839.03	0.319908	0.329856	5.24114e-27	4.24145e-25		PKM	78346.5	205725	2.62584	2.58077	1.09181e-24	7.36995e-23		GINS4	1297.81	475.437	0.366337	0.377748	2.30212e-14	5.75248e-13
	ZNF395	2841.56	8373.74	2.94688	2.88651	5.47572e-27	4.40625e-25		PDK3	574.387	1990.95	3.46621	3.34645	2.2136e-24	1.48719e-22		NOP58	4811.82	2003.94	0.416462	0.424369	2.42651e-14	6.04209e-13
	MYADM	2400.21	7489.96	3.12054	3.05267	6.56383e-27	5.25217e-25		SMAD3	3490.38	9588.64	2.74716	2.69511	3.87614e-24	2.58427e-22		TSFM	1459.98	552.279	0.37828	0.389255	2.5251e-14	6.26568e-13
	WNT16	7647.93	21906.1	2.86431	2.81387	1.05277e-26	8.37687e-25		SLCO1B3	130.205	790.425	6.07062	5.46921	3.96452e-24	2.62636e-22		PSMB10	2086.7	851.331	0.407979	0.41748	2.63385e-14	6.51284e-13
	DBP	1945.97	7376.82	3.79082	3.66154	1.34636e-26	1.06534e-24		RNMT	1995.05	6260.59	3.13807	3.03705	4.8243e-24	3.16648e-22		C17orf89	2180.03	883.06	0.405068	0.410517	2.91375e-14	7.15527e-13
	KDM5B	765.783	2760.02	3.60418	3.50531	1.82734e-26	1.43795e-24		PDLIM2	882.418	2852.65	3.23277	3.12575	5.06666e-24	3.3103e-22		NASP	6209.99	2868.87	0.461976	0.468632	3.46253e-14	8.44467e-13
	HK1	4200.35	11969.6	2.84966	2.79414	1.92065e-26	1.50306e-24		GRB7	1179.85	3827.51	3.24407	3.16532	5.28846e-24	3.43943e-22		MARS2	1161.77	398.05	0.342623	0.354909	4.02254e-14	9.79368e-13
	HSPA1A	1474.42	349.762	0.23722	0.250517	2.08552e-26	1.62317e-24		BCL3	1106.45	3380.44	3.0552	2.98366	6.10599e-24	3.95307e-22		MSH2	3254.04	1380.95	0.42438	0.433663	4.23277e-14	1.02879e-12
	CCNE2	810.276	125.093	0.154383	0.17066	3.622e-26	2.8037e-24		ATF3	302.835	1272.54	4.20207	3.97122	7.71895e-24	4.9523e-22		NXT1	1447.87	544.992	0.376408	0.388583	4.6101e-14	1.1167e-12
	FOSL1	3481.13	10343.2	2.97123	2.90899	4.02754e-26	3.10077e-24		ANKRD37	95.4838	7762.97	81.3014	23.8162	7.85077e-24	5.01428e-22		VRK1	2060.36	809.282	0.392786	0.407354	4.75803e-14	1.15057e-12
	PSME3	6090.03	1962.8	0.322298	0.330475	5.21293e-26	3.99181e-24		NPEPPS	3818.62	10356	2.71196	2.6617	8.46024e-24	5.37943e-22		RFC3	1576.15	614.104	0.389623	0.400456	5.49279e-14	1.326e-12
	ASAP2	1019.74	3414.16	3.34807	3.26195	6.53164e-26	4.97487e-24		ARTN	363.752	1422.36	3.91024	3.76089	9.28807e-24	5.87956e-22		NOP56	15440.2	7463.77	0.483398	0.489034	5.84663e-14	1.40428e-12
	SLCO4A1	2633.29	7599.06	2.88577	2.82709	9.63638e-26	7.30058e-24		SPNS2	106.122	622.984	5.87044	5.30832	9.4692e-24	5.96769e-22		AIFM1	2591.62	1100.67	0.424702	0.434563	5.84476e-14	1.40428e-12
	TMEM145	162.913	998.984	6.13201	5.62612	1.34233e-25	1.01157e-23		CPA4	915.53	3529.41	3.85505	3.6307	9.53626e-24	5.98348e-22		DCLRE1A	1384.91	523.29	0.377852	0.389644	5.93611e-14	1.42337e-12
	RNASE4	176.74	891.95	5.04667	4.68616	1.44672e-25	1.08195e-23		TCP11L2	68.6631	572.721	8.34103	7.11294	1.15621e-23	7.22277e-22		LSG1	2848.95	1232.99	0.432787	0.440999	5.95044e-14	1.42441e-12
	SPRTN	700.038	116.326	0.166171	0.18303	1.45091e-25	1.08195e-23		PLOD1	9845.84	27713.3	2.81472	2.73677	1.172e-23	7.28941e-22		TRIM35	1194.21	416.158	0.34848	0.360203	6.39999e-14	1.52945e-12
	ZFP36L1	6965.44	19304.2	2.77143	2.7304	1.63763e-25	1.21483e-23		EPAS1	2339.11	6570.47	2.80895	2.75757	1.79986e-23	1.10023e-21		HELLS	1507.46	587.117	0.389474	0.400469	8.27122e-14	1.95441e-12
	SRSF3	11500.2	3936.92	0.342336	0.350332	1.78031e-25	1.30706e-23		SHB	1818.26	5537.61	3.04555	2.94982	2.77548e-23	1.68218e-21		PRMT6	456.238	104.715	0.229518	0.251694	8.90512e-14	2.093e-12
	C11orf35	224.103	1104.5	4.92855	4.55743	1.77595e-25	1.30706e-23		BTG1	965.011	2957.91	3.06516	2.97986	3.04003e-23	1.82697e-21		KRT23	2255.11	711.692	0.315591	0.333309	9.24364e-14	2.16541e-12
	LIF	5308.47	16358.8	3.08163	3.00888	1.92971e-25	1.40948e-23		NFKB2	4741.67	13474.4	2.84171	2.77759	3.41224e-23	2.03349e-21		PNO1	1264.3	461.665	0.365155	0.37709	1.01789e-13	2.37281e-12
	LGALS1	16341.8	44310.5	2.71149	2.66873	2.06649e-25	1.50169e-23		RREB1	1985.78	5560.3	2.80006	2.74117	3.71199e-23	2.20291e-21		TIMM8B	2372.3	986.817	0.415975	0.427376	1.11816e-13	2.60228e-12
	FAM63B	456.142	1802.19	3.95094	3.74823	2.15737e-25	1.55977e-23		WSB1	2257.84	6390.95	2.83056	2.77678	4.75914e-23	2.78948e-21		KLHL18	1563.56	585.547	0.374495	0.389149	1.19995e-13	2.78353e-12
	MKNK2	4768.15	13310.4	2.79153	2.74183	2.23601e-25	1.60846e-23		SLC9A7	954.584	2901.96	3.04002	2.96047	4.79949e-23	2.79017e-21		CHRNA5	842.333	273.945	0.325222	0.341801	1.22819e-13	2.84442e-12
	CSRNP1	646.976	2263.69	3.49888	3.37306	2.24823e-25	1.60912e-23		CLK3	1497.04	4379	2.9251	2.86251	4.78841e-23	2.79017e-21		MRPL47	1725.15	679.047	0.393616	0.405392	1.25736e-13	2.90253e-12
	PCNA	9400.37	3139.19	0.333943	0.342497	2.60518e-25	1.85528e-23		UCA1	4055.69	11626	2.86659	2.85649	5.25823e-23	3.0321e-21		ACP2	1209.07	439.422	0.363438	0.378174	1.47604e-13	3.39631e-12
	HLA-E	7202	19616	2.72369	2.67697	2.9223e-25	2.07076e-23		PLAUR	1669.79	5688.86	3.40693	3.26807	5.44163e-23	3.12521e-21		SLC2A6	1081.09	357.053	0.330272	0.340974	1.5588e-13	3.58097e-12
	PGPEP1	734.038	2581.57	3.51694	3.38518	2.94482e-25	2.07639e-23		PLS3	2752.4	9008.22	3.27286	3.14703	7.36854e-23	4.21486e-21		LOC148413	1158.94	370.488	0.319679	0.331382	1.62756e-13	3.7269e-12
	C4orf47	15.689	292.874	18.6675	12.4118	3.01659e-25	2.11652e-23		LAMB2	5092.46	14860.6	2.91816	2.84662	8.26815e-23	4.71053e-21		DDX5	26101.3	12833.1	0.491665	0.497353	1.64475e-13	3.76021e-12
	AHNAK	28564.4	95012.8	3.32626	3.20257	3.26554e-25	2.27995e-23		EDARADD	7124.81	18537.4	2.60182	2.54802	1.10393e-22	6.21474e-21		SAPCD2	7014.47	3330.06	0.474742	0.478819	1.78788e-13	4.05491e-12
	CYR61	494.448	1788.06	3.61627	3.4868	4.16846e-25	2.89616e-23		DPYSL4	317.546	1214.56	3.82484	3.66105	1.32617e-22	7.34966e-21		CASP8AP2	1230.03	451.162	0.366789	0.3794	1.86433e-13	4.22156e-12
	NR4A2	459.453	1765.39	3.84236	3.64793	4.909e-25	3.39412e-23		SH2D3A	1995.98	5841.18	2.92647	2.84852	1.40051e-22	7.73156e-21		SNN	1780.39	728.69	0.409286	0.419386	1.87326e-13	4.23506e-12
	SAT1	10149.9	31377.6	3.09142	3.08815	5.26716e-25	3.62416e-23		ETS1	325.085	1262.56	3.88377	3.6891	1.55247e-22	8.50454e-21		POLE2	811.496	250.453	0.308632	0.324659	1.90192e-13	4.29302e-12
	ENO1	115122	305690	2.65535	2.61792	5.86029e-25	4.01289e-23		FOXO3	825.156	2666.21	3.23115	3.12595	1.81647e-22	9.87478e-21		ATP6V0A2	826.78	272.662	0.329788	0.345382	1.97961e-13	4.45428e-12
	AK4	1213.82	3736.3	3.07814	2.99909	6.0515e-25	4.124e-23		KDM6B	1463.01	4187.16	2.86202	2.79732	2.00487e-22	1.08575e-20		TRPM2	2120.18	861.612	0.406387	0.410085	2.18624e-13	4.91145e-12
	PGP	3574.46	1105.79	0.30936	0.314808	9.67967e-25	6.56512e-23		YEATS2	3267.4	8779.97	2.68715	2.6372	2.12692e-22	1.14749e-20		ELAC2	6562.73	3059.67	0.466219	0.470391	2.28459e-13	5.12432e-12
	PKM	78346.5	205725	2.62584	2.58077	1.09181e-24	7.36995e-23		AVPI1	782.974	2659.24	3.39633	3.26653	2.47215e-22	1.32372e-20		HNRNPM	12381	6014.87	0.485816	0.486723	2.49728e-13	5.57503e-12
	PDK3	574.387	1990.95	3.46621	3.34645	2.2136e-24	1.48719e-22		C11orf68	1979.4	5420.53	2.73847	2.68298	2.74786e-22	1.46583e-20		STRA13	9566.16	4476.26	0.467927	0.475542	2.57384e-13	5.72801e-12
	GINS2	4001.86	1338.47	0.334462	0.341637	3.88285e-24	2.58427e-22		ZNF160	504.905	1693.92	3.35493	3.23873	4.59351e-22	2.41422e-20		POLE3	3294.26	1428.5	0.433635	0.441502	2.60597e-13	5.79046e-12
	SMAD3	3490.38	9588.64	2.74716	2.69511	3.87614e-24	2.58427e-22		C1orf116	143.805	775.719	5.39425	4.89108	5.51061e-22	2.875e-20		VPS9D1-AS1	2294.01	966.666	0.421387	0.428837	2.9002e-13	6.41421e-12
	SLCO1B3	130.205	790.425	6.07062	5.46921	3.96452e-24	2.62636e-22		GOLGA8A	863.51	2611.75	3.02458	2.93661	7.27167e-22	3.77096e-20		MRPL12	11100.4	5448.22	0.490813	0.495738	3.94953e-13	8.68105e-12
	WDR77	2720.12	855.913	0.31466	0.323466	4.47555e-24	2.95117e-22		LOC100287036	39.6178	387.721	9.78654	7.73254	7.4829e-22	3.86156e-20		ORC5	1062.54	387.665	0.364846	0.378475	4.0105e-13	8.80147e-12
	RNMT	1995.05	6260.59	3.13807	3.03705	4.8243e-24	3.16648e-22		LPP	1218.81	3570.37	2.92939	2.83498	7.53861e-22	3.87626e-20		CENPM	1572.53	617.15	0.392456	0.401303	4.03904e-13	8.83686e-12
	PDLIM2	882.418	2852.65	3.23277	3.12575	5.06666e-24	3.3103e-22		DDIT3	486.294	2166.34	4.45479	4.07784	9.85817e-22	5.03261e-20		C14orf169	330.127	63.9896	0.193833	0.224921	4.03895e-13	8.83686e-12
	GRB7	1179.85	3827.51	3.24407	3.16532	5.28846e-24	3.43943e-22		NFATC2	337.536	1275.89	3.78001	3.60293	9.90286e-22	5.03737e-20		PASK	2077.04	881.175	0.424246	0.432526	4.06578e-13	8.88174e-12
	BCL3	1106.45	3380.44	3.0552	2.98366	6.10599e-24	3.95307e-22		HCFC1R1	2595.17	6865.23	2.64539	2.59814	1.16222e-21	5.87004e-20		THAP7	1489.4	587.711	0.394595	0.4045	4.4361e-13	9.61694e-12
	SDC1	2535.01	789.949	0.311615	0.320282	7.11898e-24	4.58803e-22		NOL3	2395.26	7160.35	2.98938	2.86609	2.54673e-21	1.25512e-19		TELO2	3804.43	1622.99	0.426604	0.430593	4.75358e-13	1.02895e-11
	ATF3	302.835	1272.54	4.20207	3.97122	7.71895e-24	4.9523e-22		C10orf54	1052.17	3379.31	3.21174	3.10837	3.27613e-21	1.59801e-19		DUSP2	929.947	319.91	0.344009	0.360019	4.93356e-13	1.06468e-11
	ANKRD37	95.4838	7762.97	81.3014	23.8162	7.85077e-24	5.01428e-22		KLHL24	377.244	1388.77	3.68135	3.47174	3.79254e-21	1.84359e-19		CDCA7	2633.53	1166.62	0.442988	0.451669	5.01357e-13	1.07705e-11
	NPEPPS	3818.62	10356	2.71196	2.6617	8.46024e-24	5.37943e-22		KIAA0430	1955.25	5222.91	2.67123	2.62251	4.06801e-21	1.97077e-19		DCLRE1B	994.041	355.558	0.35769	0.369935	5.03221e-13	1.07942e-11
	ARTN	363.752	1422.36	3.91024	3.76089	9.28807e-24	5.87956e-22		LUCAT1	2.83184	160.441	56.6562	17.9554	4.25462e-21	2.04725e-19		SPATA33	1144.96	419.968	0.366798	0.377013	5.083e-13	1.08868e-11
	SPNS2	106.122	622.984	5.87044	5.30832	9.4692e-24	5.96769e-22		FAM13A-AS1	17.8797	264.033	14.7671	10.0685	4.44615e-21	2.12505e-19		FDX1L	917.435	307.607	0.33529	0.348001	5.22856e-13	1.1165e-11
	CPA4	915.53	3529.41	3.85505	3.6307	9.53626e-24	5.98348e-22		BTBD11	458.722	1532.37	3.34051	3.22035	4.44105e-21	2.12505e-19		RPUSD1	4486.28	2096.12	0.467229	0.475765	5.39453e-13	1.15021e-11
	TCP11L2	68.6631	572.721	8.34103	7.11294	1.15621e-23	7.22277e-22		LINC00887	5.65969	182.086	32.1725	14.8646	4.60514e-21	2.19368e-19		FKBP5	4202.13	1960.23	0.466485	0.474192	5.64327e-13	1.19966e-11
	PLOD1	9845.84	27713.3	2.81472	2.73677	1.172e-23	7.28941e-22		RSPH3	874.929	2596.12	2.96723	2.88326	5.04636e-21	2.39584e-19		SURF2	1251.75	481.816	0.384914	0.394717	5.67647e-13	1.20492e-11
	FAM111B	559.347	70.8983	0.126752	0.146866	1.34678e-23	8.34009e-22		PHF21A	1200.73	3354.9	2.79404	2.7313	7.24531e-21	3.4284e-19		PSAT1	3661.45	1577.9	0.43095	0.444178	5.85699e-13	1.2377e-11
	ESCO2	1328.96	343.644	0.258581	0.270388	1.50087e-23	9.25405e-22		TNIK	2230.87	6019.4	2.69823	2.64622	8.25114e-21	3.87858e-19		FTSJ2	1933.62	818.589	0.423346	0.432025	5.94697e-13	1.25486e-11
	LTV1	2058.78	606.208	0.29445	0.304769	1.70896e-23	1.04917e-21		ICAM5	1810.51	5401.57	2.98345	2.89492	8.70436e-21	4.06479e-19		CTU2	2481.22	1097.68	0.442395	0.449606	7.45984e-13	1.56481e-11
	EPAS1	2339.11	6570.47	2.80895	2.75757	1.79986e-23	1.10023e-21		ZBTB25	299.594	1190.87	3.97494	3.72184	1.01586e-20	4.69833e-19		RNASEH1	1582.1	644.721	0.40751	0.41673	8.90417e-13	1.85142e-11
	H2AFX	14958.5	5663.12	0.37859	0.385732	2.31263e-23	1.40764e-21		SAMD4A	564.799	1896.4	3.35766	3.23458	1.1604e-20	5.34871e-19		RBBP8	2590.44	1130.24	0.436312	0.446073	1.00122e-12	2.07574e-11
	SHB	1818.26	5537.61	3.04555	2.94982	2.77548e-23	1.68218e-21		MFSD10	2837.03	7362.07	2.59499	2.54642	1.19977e-20	5.51236e-19		SLC43A2	752.125	238.108	0.31658	0.333996	1.00581e-12	2.08224e-11
	BTG1	965.011	2957.91	3.06516	2.97986	3.04003e-23	1.82697e-21		CRKL	4762.49	14128.7	2.96667	2.86851	1.29898e-20	5.94897e-19		DTYMK	4219.89	1977.42	0.468595	0.473478	1.07445e-12	2.21467e-11
	PSPC1	2577.68	807.451	0.313247	0.323437	3.09764e-23	1.85377e-21		ACTG1	152667	399221	2.61498	2.58033	1.45473e-20	6.61974e-19		CDC6	4910.28	2297.91	0.467979	0.476519	1.08652e-12	2.23632e-11
	NFKB2	4741.67	13474.4	2.84171	2.77759	3.41224e-23	2.03349e-21		EGFR	2311.1	6045.76	2.61597	2.56718	1.56049e-20	7.07838e-19		FOXRED2	1318.67	520.975	0.395075	0.406923	1.14571e-12	2.35134e-11
	RREB1	1985.78	5560.3	2.80006	2.74117	3.71199e-23	2.20291e-21		ANKRD33B	1838.98	4960.52	2.69742	2.6321	1.64513e-20	7.43861e-19		AEN	2890.26	1307.42	0.452353	0.459467	1.17236e-12	2.39914e-11
	DCTPP1	6510.9	2351.36	0.361142	0.368014	3.8359e-23	2.267e-21		IGFBP6	3597.5	9839.4	2.73507	2.64339	1.72656e-20	7.75755e-19		MYEOV2	2295.34	963.987	0.419975	0.43215	1.17524e-12	2.40157e-11
	NOL6	2502.81	756.999	0.30246	0.310538	4.21062e-23	2.47818e-21		KCND1	209.231	886.199	4.23551	4.00797	1.82172e-20	8.15936e-19		TLCD1	777.666	261.471	0.336225	0.351322	1.19056e-12	2.42939e-11
	WSB1	2257.84	6390.95	2.83056	2.77678	4.75914e-23	2.78948e-21		NFIL3	893.074	2692.59	3.01497	2.9021	2.2729e-20	1.01483e-18		PIGW	532.598	150.264	0.282134	0.303073	1.21482e-12	2.47534e-11
	CLK3	1497.04	4379	2.9251	2.86251	4.78841e-23	2.79017e-21		PAG1	121.701	609.11	5.00496	4.58097	2.49566e-20	1.10391e-18		C11orf82	735.494	241.245	0.328004	0.345149	1.28723e-12	2.6154e-11
	SLC9A7	954.584	2901.96	3.04002	2.96047	4.79949e-23	2.79017e-21		INPP4B	542.344	1860.84	3.43111	3.26217	2.76771e-20	1.21668e-18		RAD51C	1647.49	684.931	0.415743	0.426911	1.30483e-12	2.64739e-11
	CHAC2	476.962	60.8116	0.127498	0.148395	5.10396e-23	2.95511e-21		FEZF1-AS1	208.268	849.727	4.07997	3.84082	3.59953e-20	1.57748e-18		HIRA	2639.84	1119.17	0.423955	0.430194	1.37454e-12	2.78108e-11
	UCA1	4055.69	11626	2.86659	2.85649	5.25823e-23	3.0321e-21		PITPNC1	1024.94	2933.51	2.86212	2.79297	3.94089e-20	1.72178e-18		FKRP	822.73	246.761	0.29993	0.313712	1.50178e-12	3.02544e-11
	PLAUR	1669.79	5688.86	3.40693	3.26807	5.44163e-23	3.12521e-21		ACAP1	50.5638	382.905	7.57271	6.38497	4.63598e-20	2.01312e-18		NIPA2	2126.97	916.248	0.430775	0.44154	1.55398e-12	3.12178e-11
	PLS3	2752.4	9008.22	3.27286	3.14703	7.36854e-23	4.21486e-21		CIB1	2851.35	7596.02	2.66401	2.60976	4.74344e-20	2.04969e-18		POLD3	1037.32	384.903	0.371055	0.383682	1.63061e-12	3.27109e-11
	LAMB2	5092.46	14860.6	2.91816	2.84662	8.26815e-23	4.71053e-21		LRP2BP	98.6771	558.699	5.66189	5.05847	5.78671e-20	2.48254e-18		FAM58A	1051.79	394.361	0.374944	0.388163	1.66082e-12	3.32702e-11
	ABCC2	2999.95	799.486	0.266499	0.286264	9.20085e-23	5.22103e-21		PRTN3	82.8503	491.286	5.9298	5.25606	6.06837e-20	2.59555e-18		CCDC71	1518.78	613.265	0.403787	0.412622	1.69085e-12	3.37768e-11
	EDARADD	7124.81	18537.4	2.60182	2.54802	1.10393e-22	6.21474e-21		TMEM74B	672.85	2185.17	3.24764	3.13319	8.192e-20	3.48294e-18		GEN1	1011.81	374.275	0.369905	0.38317	1.7048e-12	3.39602e-11
	RRP36	2274.23	707.189	0.310958	0.318935	1.21593e-22	6.79156e-21		CAV1	10840.9	26085.9	2.40625	2.36603	8.49934e-20	3.60286e-18		C7orf49	2083.46	854.979	0.410365	0.417155	1.71256e-12	3.40671e-11
	DPYSL4	317.546	1214.56	3.82484	3.66105	1.32617e-22	7.34966e-21		UPK1A	41.565	354.677	8.53306	7.00507	1.00177e-19	4.23391e-18		EXOSC2	3000.21	1369.95	0.456617	0.464263	1.72334e-12	3.41859e-11
	TOR3A	1788.29	530.002	0.296374	0.306958	1.3217e-22	7.34966e-21		THBS1	320.451	1138.95	3.55421	3.394	1.03218e-19	4.34949e-18		TUBG1	4801.67	2277.27	0.474266	0.47968	1.80844e-12	3.57745e-11
	SH2D3A	1995.98	5841.18	2.92647	2.84852	1.40051e-22	7.73156e-21		ANO6	2485.42	6272.5	2.52371	2.4772	1.43083e-19	5.97635e-18		TST	2217.57	893.911	0.403104	0.412419	1.81607e-12	3.58756e-11
	ETS1	325.085	1262.56	3.88377	3.6891	1.55247e-22	8.50454e-21		CRIM1	1580.75	4132.67	2.61437	2.56144	1.83281e-19	7.58858e-18		MTOR	3822.43	1791.37	0.468648	0.474714	1.84347e-12	3.63665e-11
	PGAM5	4365.34	1525.34	0.349421	0.3568	1.61742e-22	8.82638e-21		SGK223	2158.78	5837.38	2.70402	2.63025	1.96712e-19	8.0976e-18		SDF2L1	3305.73	1467.61	0.44396	0.458818	2.06529e-12	4.05177e-11
	FOXO3	825.156	2666.21	3.23115	3.12595	1.81647e-22	9.87478e-21		MEF2D	2163.51	5671.91	2.62163	2.56718	2.16486e-19	8.88591e-18		TMPO	5728.77	2684.61	0.468619	0.475863	2.21504e-12	4.32176e-11
	KDM6B	1463.01	4187.16	2.86202	2.79732	2.00487e-22	1.08575e-20		SEMA4G	1330.33	3536.94	2.65869	2.60192	2.221e-19	9.09014e-18		UCK1	1544.76	642.946	0.416211	0.425956	2.27075e-12	4.42438e-11
	YEATS2	3267.4	8779.97	2.68715	2.6372	2.12692e-22	1.14749e-20		ITGA6	4298.96	10486.9	2.43941	2.39901	2.95868e-19	1.19041e-17		NDUFS6	2864.87	1309.94	0.457244	0.461192	2.33173e-12	4.537e-11
	CCNE1	1721.94	443.898	0.257789	0.268943	2.14076e-22	1.1506e-20		LINC01011	66.0989	473.939	7.17015	6.07515	3.04853e-19	1.2231e-17		MRPS7	5012.61	2397.59	0.478311	0.487476	2.36283e-12	4.59124e-11
	AVPI1	782.974	2659.24	3.39633	3.26653	2.47215e-22	1.32372e-20		DENND3	969.169	2843.5	2.93396	2.84014	3.5156e-19	1.40654e-17		POLR3K	814.936	284.285	0.348844	0.364215	2.47812e-12	4.80216e-11
	C11orf68	1979.4	5420.53	2.73847	2.68298	2.74786e-22	1.46583e-20		RNF165	290.144	1149.03	3.96021	3.747	3.74864e-19	1.49139e-17		AHSA1	7956.77	3961.24	0.497845	0.504666	3.06171e-12	5.88501e-11
	MPV17L2	1096.74	266.794	0.243262	0.258194	2.81898e-22	1.49816e-20		COL13A1	517.41	2112.71	4.08325	3.82729	5.50534e-19	2.16609e-17		CDC45	1718.63	731.668	0.425728	0.433316	3.08443e-12	5.91272e-11
	DEGS1	2132.61	583.874	0.273784	0.285534	2.87894e-22	1.52434e-20		EFHD2	5092.71	12638.1	2.48161	2.45497	5.58989e-19	2.1933e-17		PHLPP2	891.465	317.72	0.356402	0.372315	3.22244e-12	6.1607e-11
	ABCF2	6125.61	2226.47	0.36347	0.37247	3.55783e-22	1.87682e-20		STARD4	731.506	2227.95	3.0457	2.94274	5.92281e-19	2.31755e-17		CD3EAP	1936.48	824.753	0.425902	0.433614	3.26164e-12	6.22104e-11
	ZNF160	504.905	1693.92	3.35493	3.23873	4.59351e-22	2.41422e-20		KLF9	238.681	900.19	3.77151	3.57044	7.53387e-19	2.93986e-17		GINS1	1117.3	433.425	0.387923	0.40061	3.26274e-12	6.22104e-11
	POP1	2591.83	851.445	0.328511	0.337174	5.4532e-22	2.85551e-20		HBP1	649.332	1903.25	2.93109	2.85869	8.10203e-19	3.14434e-17		RDH10	572.621	170.846	0.298357	0.318923	3.30935e-12	6.30148e-11
	C1orf116	143.805	775.719	5.39425	4.89108	5.51061e-22	2.875e-20		ARID3A	407.975	1322.19	3.24086	3.12559	8.17542e-19	3.1642e-17		C19orf25	2581.59	1101.29	0.426594	0.430559	3.47065e-12	6.591e-11
	EMC8	4417.09	1592.85	0.36061	0.36838	7.28087e-22	3.77096e-20		KCMF1	2442.21	6529.33	2.67353	2.601	8.73926e-19	3.37326e-17		FANCE	978.3	360.352	0.368345	0.380728	3.5546e-12	6.72352e-11
	GOLGA8A	863.51	2611.75	3.02458	2.93661	7.27167e-22	3.77096e-20		KRT19	56886.6	148118	2.60374	2.52083	1.00172e-18	3.83533e-17		POLA2	1482.39	609.75	0.411329	0.420436	3.79759e-12	7.17361e-11
	LOC100287036	39.6178	387.721	9.78654	7.73254	7.4829e-22	3.86156e-20		CHD2	4295.16	10391.3	2.41931	2.3814	1.06714e-18	4.07489e-17		CHORDC1	1057.03	400.343	0.378745	0.391493	3.89467e-12	7.34726e-11
	LPP	1218.81	3570.37	2.92939	2.83498	7.53861e-22	3.87626e-20		INADL	1285.63	3417.05	2.65787	2.59453	1.09591e-18	4.17355e-17		PSMG3	2748.91	1268.02	0.461279	0.469243	3.99362e-12	7.51402e-11
	DNAJC9	2347.57	753.87	0.321128	0.328312	7.69513e-22	3.94251e-20		KRT80	453.204	1423.85	3.14174	3.03025	1.18129e-18	4.48671e-17		SLC35C1	1794.84	723.394	0.40304	0.411311	4.15903e-12	7.79436e-11
	DDIT3	486.294	2166.34	4.45479	4.07784	9.85817e-22	5.03261e-20		EXPH5	482.915	1734.57	3.59188	3.35992	1.30674e-18	4.94998e-17		DDX20	1112.9	426.067	0.382843	0.397163	4.191e-12	7.83366e-11
	NFATC2	337.536	1275.89	3.78001	3.60293	9.90286e-22	5.03737e-20		WNT7B	376.257	1243.39	3.30462	3.17306	1.41959e-18	5.33488e-17		TCF7	1565.12	650.872	0.41586	0.425774	4.43028e-12	8.22693e-11
	PHF5A	2467.08	807.431	0.327283	0.336421	1.04563e-21	5.29999e-20		HSF4	531.755	1753.94	3.29841	3.16171	1.592e-18	5.96706e-17		RUVBL1	6859.7	3400.89	0.495779	0.503792	4.98903e-12	9.2404e-11
	HCFC1R1	2595.17	6865.23	2.64539	2.59814	1.16222e-21	5.87004e-20		CREB3L2	1660.48	4209.04	2.53484	2.48496	1.96377e-18	7.34122e-17		UTP11L	2151.63	883.835	0.410775	0.425836	5.02793e-12	9.30036e-11
	EXOSC4	2832.12	941.306	0.332368	0.338249	1.19636e-21	6.02109e-20		BRWD3	636.473	1849.47	2.9058	2.81459	2.9641e-18	1.0909e-16		CASP6	1017.42	387.91	0.381267	0.394746	5.30898e-12	9.78213e-11
	TRA2B	8120.03	3110.79	0.383101	0.38993	1.20937e-21	6.06514e-20		GEM	723.072	2045	2.82821	2.75189	2.97525e-18	1.09218e-16		CENPW	1379.72	569.52	0.412779	0.423524	5.39636e-12	9.93028e-11
	SRSF2	17576.3	6975.73	0.396882	0.403482	1.24442e-21	6.21903e-20		YPEL5	532.096	1608.77	3.02346	2.90845	3.57468e-18	1.30549e-16		EMG1	4135.21	1915.41	0.463196	0.473738	5.93071e-12	1.08714e-10
	CYCS	5309.21	1968.67	0.370803	0.378217	1.44783e-21	7.21027e-20		CDKN1C	521.368	1704.15	3.26861	3.1189	4.27239e-18	1.55234e-16		C7orf43	1068.42	378.301	0.354075	0.364696	6.04024e-12	1.10438e-10
	SIGMAR1	5882.64	2126.62	0.361507	0.366271	1.66199e-21	8.248e-20		IRF6	1028.93	2780.65	2.70247	2.64025	6.17853e-18	2.23352e-16		ATP5G1	5918.43	2831.3	0.478388	0.485056	6.43643e-12	1.1738e-10
	PPIF	5934.41	2208.45	0.372143	0.380733	2.36402e-21	1.16912e-19		NCKIPSD	1937.57	4813.84	2.48447	2.43831	6.58948e-18	2.37605e-16		LRRC45	3101.35	1361.68	0.43906	0.443508	6.45002e-12	1.17478e-10
	NOL3	2395.26	7160.35	2.98938	2.86609	2.54673e-21	1.25512e-19		PSD3	2008.65	5012.23	2.49532	2.4402	7.48301e-18	2.69143e-16		NOLC1	16673.4	8597.2	0.515625	0.521254	7.21002e-12	1.30985e-10
	COMMD5	1489.49	434.091	0.291437	0.303328	2.60111e-21	1.2775e-19		GADD45B	1135.32	3022.86	2.66255	2.58932	7.50906e-18	2.69399e-16		RPA2	3666.65	1760.02	0.480009	0.487646	7.33279e-12	1.32877e-10
	GINS3	947.255	230.458	0.24329	0.25781	2.6821e-21	1.31275e-19		MAFK	2379.06	5781.74	2.43026	2.38413	8.17304e-18	2.91751e-16		LRWD1	2487.44	1136.48	0.456889	0.46411	7.45711e-12	1.34958e-10
	C10orf54	1052.17	3379.31	3.21174	3.10837	3.27613e-21	1.59801e-19		CEP250	2457.97	6280.54	2.55518	2.47862	9.00277e-18	3.18971e-16		SNRNP40	3418.34	1629.55	0.47671	0.483904	7.73456e-12	1.39801e-10
	KLHL24	377.244	1388.77	3.68135	3.47174	3.79254e-21	1.84359e-19		PAN2	1592.14	4216.04	2.64803	2.6088	1.07475e-17	3.78904e-16		BAG2	2178.54	974.906	0.447505	0.45769	7.92575e-12	1.42533e-10
	KIAA0430	1955.25	5222.91	2.67123	2.62251	4.06801e-21	1.97077e-19		NT5E	1897.99	5002.78	2.63583	2.5735	1.07397e-17	3.78904e-16		TRMT61A	1210.44	467.677	0.38637	0.394832	8.59783e-12	1.54036e-10
	SLC25A10	5642.22	2085.6	0.369641	0.374952	4.09829e-21	1.97871e-19		OSGIN1	754.688	2090.94	2.7706	2.69119	1.22441e-17	4.2954e-16		DOLK	682.771	221.703	0.324711	0.340703	8.76174e-12	1.56579e-10
	LUCAT1	2.83184	160.441	56.6562	17.9554	4.25462e-21	2.04725e-19		UBALD2	2445.32	6142.62	2.512	2.46327	1.37598e-17	4.80347e-16		XRCC2	572.427	167.422	0.292477	0.313333	8.7514e-12	1.56579e-10
	BTBD11	458.722	1532.37	3.34051	3.22035	4.44105e-21	2.12505e-19		TLE6	408.512	1505.15	3.68447	3.46687	1.57438e-17	5.48261e-16		CPSF2	2152.98	956.511	0.444273	0.455111	8.82281e-12	1.57473e-10
	FAM13A-AS1	17.8797	264.033	14.7671	10.0685	4.44615e-21	2.12505e-19		HERPUD1	1150.82	3583.26	3.11364	2.97647	1.65363e-17	5.74455e-16		ATF5	1140.57	443.77	0.389076	0.405129	9.02717e-12	1.60919e-10
	LINC00887	5.65969	182.086	32.1725	14.8646	4.60514e-21	2.19368e-19		ZNF516	429.767	1339.75	3.11739	3.00319	1.75598e-17	6.08525e-16		IQCC	533.551	160.642	0.301081	0.321763	9.43524e-12	1.67773e-10
	RSPH3	874.929	2596.12	2.96723	2.88326	5.04636e-21	2.39584e-19		RLF	1177.08	3076.27	2.61347	2.55032	1.78477e-17	6.15851e-16		LSM10	1889.88	776.108	0.410665	0.425515	9.46302e-12	1.68057e-10
	PHF21A	1200.73	3354.9	2.79404	2.7313	7.24531e-21	3.4284e-19		MAML2	420.532	1304.59	3.10223	2.98701	1.84859e-17	6.35977e-16		NCL	39516	20712.2	0.524148	0.530234	9.8288e-12	1.74336e-10
	GPAM	1717.86	529.904	0.308467	0.319474	7.91695e-21	3.73381e-19		NBR1	2523.04	6042.9	2.39509	2.35867	2.04194e-17	7.00804e-16		OTUD6B	1253.8	512.753	0.40896	0.420721	9.97063e-12	1.76631e-10
	TNIK	2230.87	6019.4	2.69823	2.64622	8.25114e-21	3.87858e-19		RUNX1	1276.3	3239.9	2.53852	2.48723	2.17694e-17	7.4534e-16		TRNT1	736.221	241.483	0.328003	0.344698	1.08928e-11	1.92489e-10
	LETM1	3957.23	1446.27	0.365476	0.373909	8.65752e-21	4.05622e-19		OSBPL10	823.213	2216.02	2.69192	2.62538	2.2772e-17	7.75936e-16		ZWINT	3658.95	1765.96	0.482642	0.489908	1.1133e-11	1.96491e-10
	ICAM5	1810.51	5401.57	2.98345	2.89492	8.70436e-21	4.06479e-19		C6orf223	1033.31	3045.8	2.94761	2.83968	2.54066e-17	8.61585e-16		RRP1B	4481.27	2205.44	0.492147	0.499005	1.22947e-11	2.15134e-10
	SLBP	5375.45	2005.29	0.373047	0.380524	9.65472e-21	4.49386e-19		RBMS2	1024.19	2685.96	2.62252	2.55696	2.54017e-17	8.61585e-16		USB1	3108.44	1464.3	0.471072	0.480106	1.22951e-11	2.15134e-10
	ORC6	1790.55	560.493	0.313029	0.323838	1.016e-20	4.69833e-19		SERPINB1	3367.32	7930.88	2.35525	2.32281	2.72478e-17	9.19647e-16		RHBDD2	2939.73	1391.64	0.473391	0.481711	1.26373e-11	2.2058e-10
	ZBTB25	299.594	1190.87	3.97494	3.72184	1.01586e-20	4.69833e-19		PLEKHA2	767.137	2137.96	2.78694	2.71602	2.9585e-17	9.93818e-16		PSMD12	3993.11	1923.4	0.481679	0.490381	1.33614e-11	2.32934e-10
	SAMD4A	564.799	1896.4	3.35766	3.23458	1.1604e-20	5.34871e-19		ZC3HAV1L	303.992	1052.21	3.46132	3.2858	3.08562e-17	1.02924e-15		POLR2K	1606.97	613.51	0.381781	0.395619	1.34006e-11	2.33331e-10
	MFSD10	2837.03	7362.07	2.59499	2.54642	1.19977e-20	5.51236e-19		DHRS3	2439.16	5807.58	2.38097	2.33682	4.0459e-17	1.34326e-15		LFNG	1041.07	352.702	0.338787	0.356559	1.36717e-11	2.37182e-10
	CRKL	4762.49	14128.7	2.96667	2.86851	1.29898e-20	5.94897e-19		ATP8B3	540.231	1612.57	2.98497	2.8908	4.6915e-17	1.55398e-15		CISD3	2178.59	975.868	0.447936	0.452216	1.37016e-11	2.37411e-10
	UNG	5697.73	2117.67	0.371669	0.378838	1.31085e-20	5.98412e-19		NEK6	2469.81	5857.57	2.37167	2.3311	4.78536e-17	1.58139e-15		PSMC2	3961.71	1931.04	0.487427	0.493981	1.41171e-11	2.44017e-10
	ACTG1	152667	399221	2.61498	2.58033	1.45473e-20	6.61974e-19		YPEL2	200.669	788.76	3.93064	3.6446	5.40288e-17	1.78133e-15		SKA3	1822.64	797.863	0.437751	0.449598	1.5503e-11	2.67e-10
	EGFR	2311.1	6045.76	2.61597	2.56718	1.56049e-20	7.07838e-19		MNT	1254.71	3343.02	2.66437	2.59419	5.82548e-17	1.90741e-15		EIF5B	7149.06	3615.84	0.505779	0.513167	1.56598e-11	2.6905e-10
	ANKRD33B	1838.98	4960.52	2.69742	2.6321	1.64513e-20	7.43861e-19		CAPN12	242.706	895.408	3.68928	3.49139	5.92417e-17	1.93527e-15		FAM222A	384.789	96.815	0.251605	0.278321	1.69892e-11	2.91187e-10
	DGCR8	3161.53	1079.4	0.341417	0.348384	1.66687e-20	7.51305e-19		LAMC2	1247.92	3177.15	2.54596	2.48434	6.16808e-17	2.00575e-15		BRCA1	2161.69	983.946	0.455174	0.462653	1.88777e-11	3.22392e-10
	IGFBP6	3597.5	9839.4	2.73507	2.64339	1.72656e-20	7.75755e-19		BCAR3	1688.44	4123.39	2.44213	2.39519	6.48716e-17	2.09992e-15		VPS18	1450.51	609.383	0.420115	0.428311	1.94339e-11	3.31494e-10
	KCND1	209.231	886.199	4.23551	4.00797	1.82172e-20	8.15936e-19		SEMA7A	1360.44	3415.27	2.51041	2.45437	7.09113e-17	2.29022e-15		RBL1	969.722	374.483	0.386176	0.400689	1.96989e-11	3.35611e-10
	NFIL3	893.074	2692.59	3.01497	2.9021	2.2729e-20	1.01483e-18		PTGS1	269.175	939.118	3.48888	3.33795	7.17589e-17	2.31236e-15		YKT6	5771.55	2907.46	0.503758	0.510734	2.00624e-11	3.41396e-10
	MCM5	12549.7	4545.51	0.362201	0.364676	2.385e-20	1.06155e-18		PRDM10	505.42	1481.5	2.93123	2.83067	7.35311e-17	2.36412e-15		GFM1	1716.27	759.007	0.442242	0.45259	2.04365e-11	3.47129e-10
	PAG1	121.701	609.11	5.00496	4.58097	2.49566e-20	1.10391e-18		TNFAIP8	427.474	1328.79	3.10847	2.97931	7.42414e-17	2.38158e-15		RPUSD2	1356.25	571.091	0.42108	0.43325	2.0448e-11	3.47129e-10
	UBLCP1	1224.67	346.447	0.282891	0.295502	2.48835e-20	1.10391e-18		IRF7	379.105	1193.92	3.14932	3.0212	7.52591e-17	2.4088e-15		ATAD3B	2091.32	868.933	0.415496	0.417839	2.15298e-11	3.64624e-10
	HAT1	2897.86	1013.18	0.349629	0.358875	2.75048e-20	1.21285e-18		OLFML2A	555.582	1581.31	2.84622	2.76074	8.52626e-17	2.71677e-15		TSEN2	708.194	247.571	0.34958	0.366531	2.21822e-11	3.75227e-10
	INPP4B	542.344	1860.84	3.43111	3.26217	2.76771e-20	1.21668e-18		ELL2	668.421	1856.41	2.7773	2.7123	1.03153e-16	3.27218e-15		BAG1	2720.57	1290.45	0.474332	0.482844	2.37873e-11	4.00003e-10
	FEZF1-AS1	208.268	849.727	4.07997	3.84082	3.59953e-20	1.57748e-18		RNF217	488.814	1473.37	3.01418	2.88964	1.0714e-16	3.39109e-15		HPS6	2793.64	1181.14	0.422796	0.422887	2.46466e-11	4.13964e-10
	PITPNC1	1024.94	2933.51	2.86212	2.79297	3.94089e-20	1.72178e-18		CGN	1041.41	2698.32	2.59102	2.52443	1.13067e-16	3.57077e-15		C7orf26	1136.38	462.569	0.407055	0.419696	2.61137e-11	4.37574e-10
	WDR4	1792.99	573.697	0.319967	0.331453	4.32224e-20	1.88262e-18		COL4A3	292.734	1049.86	3.58638	3.40369	1.1786e-16	3.71389e-15		MRPL18	4317.85	2099.57	0.486254	0.495067	2.62983e-11	4.4015e-10
	ACAP1	50.5638	382.905	7.57271	6.38497	4.63598e-20	2.01312e-18		SOX9	5245.71	12659.9	2.41337	2.37959	1.20451e-16	3.78029e-15		ALYREF	10371.1	5392.93	0.519996	0.524399	2.64674e-11	4.42458e-10
	CIB1	2851.35	7596.02	2.66401	2.60976	4.74344e-20	2.04969e-18		OSMR	2430.39	5678.43	2.33643	2.29812	1.46029e-16	4.56115e-15		SAE1	11918.6	6137.42	0.514946	0.519888	2.65182e-11	4.42789e-10
	ICMT	6048.01	2360.18	0.390241	0.397573	4.74898e-20	2.04969e-18		CITED2	1579.4	4097.53	2.59436	2.523	1.5204e-16	4.73853e-15		MRPS16	3216.7	1558.64	0.484545	0.492315	2.80073e-11	4.66559e-10
	PSMG1	2145.65	706.046	0.32906	0.340186	5.04935e-20	2.17275e-18		HMBOX1	300.337	991.228	3.30039	3.13771	1.54827e-16	4.80437e-15		IL17RB	828.569	307.179	0.370734	0.386043	2.83195e-11	4.70659e-10
	LRP2BP	98.6771	558.699	5.66189	5.05847	5.78671e-20	2.48254e-18		MAST1	1150.16	3118.4	2.71127	2.64711	1.54628e-16	4.80437e-15		TTL	2643.71	1253.85	0.474276	0.482722	2.85154e-11	4.73363e-10
	PRTN3	82.8503	491.286	5.9298	5.25606	6.06837e-20	2.59555e-18		LINC00263	1260.68	3245.65	2.57452	2.51808	1.55225e-16	4.80623e-15		SCARA3	2815.11	1228.86	0.436525	0.440242	2.85988e-11	4.74194e-10
	AUNIP	598.713	109.705	0.183235	0.203232	7.896e-20	3.36715e-18		RSBN1	676.966	2216.23	3.27376	3.09111	1.72718e-16	5.31321e-15		MRPS26	4369.13	2152.02	0.492551	0.501521	2.945e-11	4.86608e-10
	TMEM74B	672.85	2185.17	3.24764	3.13319	8.192e-20	3.48294e-18		WDR45B	6682.73	16231.8	2.42891	2.37406	1.89502e-16	5.80447e-15		EXOSC9	3933.03	1812.25	0.460778	0.471431	2.98737e-11	4.93036e-10
	CAV1	10840.9	26085.9	2.40625	2.36603	8.49934e-20	3.60286e-18		SMAP2	814.969	2166.36	2.65821	2.58644	1.97174e-16	6.0265e-15		PSMD1	6173.37	3146.19	0.509639	0.516553	3.36828e-11	5.527e-10
	UPK1A	41.565	354.677	8.53306	7.00507	1.00177e-19	4.23391e-18		SLC2A12	157.774	742.492	4.70604	4.34056	2.01423e-16	6.14319e-15		TOMM40L	614.1	201.076	0.327432	0.34436	3.66416e-11	5.99869e-10
	THBS1	320.451	1138.95	3.55421	3.394	1.03218e-19	4.34949e-18		VKORC1	2868.15	6944.91	2.42139	2.37995	2.02981e-16	6.17748e-15		PSMA5	5173.27	2554.62	0.493812	0.501195	3.7454e-11	6.12465e-10
	TFRC	11968.1	4707.45	0.393334	0.398425	1.16689e-19	4.90265e-18		KDM7A	390.033	1190.82	3.05312	2.95329	2.04739e-16	6.2177e-15		TRAPPC10	2776.95	1331.82	0.479599	0.487851	3.82651e-11	6.24296e-10
	RPS6KL1	350.761	34.35	0.0979299	0.128417	1.1998e-19	5.0261e-18		PKD1L2	136.855	581.57	4.24954	3.91968	2.56422e-16	7.73774e-15		MINA	1802.82	808.23	0.448315	0.458844	4.02485e-11	6.55904e-10
	ANO6	2485.42	6272.5	2.52371	2.4772	1.43083e-19	5.97635e-18		KDM4C	640.603	1775.12	2.77101	2.69146	2.63681e-16	7.93997e-15		DDX19A	2280.21	1057.81	0.463909	0.471606	4.14178e-11	6.71884e-10
	CHAF1A	4591.96	1514.21	0.329752	0.333049	1.82762e-19	7.58858e-18		FHL2	2116.48	5075.56	2.39812	2.35913	2.94876e-16	8.80488e-15		FAIM	413.351	113.719	0.275116	0.300733	4.58199e-11	7.40765e-10
	CRIM1	1580.75	4132.67	2.61437	2.56144	1.83281e-19	7.58858e-18		WDR60	510.966	1488.13	2.91239	2.80907	3.00524e-16	8.95475e-15		SNRPG	2269.67	1051.31	0.463202	0.474281	4.75517e-11	7.66152e-10
	DTL	2126.96	697.874	0.328108	0.337706	1.83192e-19	7.58858e-18		GALNT5	301.651	987.763	3.27452	3.12631	3.07249e-16	9.13601e-15		RMND5B	931.77	352.164	0.377952	0.391338	4.99268e-11	8.0351e-10
	FLAD1	2430.45	855.989	0.352194	0.361582	1.88249e-19	7.77168e-18		GPR146	59.4247	362.531	6.10068	5.20917	3.31145e-16	9.78527e-15		MSH6	2883.12	1394.53	0.483688	0.491612	5.08803e-11	8.1609e-10
	SGK223	2158.78	5837.38	2.70402	2.63025	1.96712e-19	8.0976e-18		TANC2	2174.74	5148.45	2.36739	2.32169	5.05947e-16	1.47971e-14		DHX29	2046.73	857.619	0.419019	0.434105	5.19842e-11	8.32858e-10
	MEF2D	2163.51	5671.91	2.62163	2.56718	2.16486e-19	8.88591e-18		CLDN4	4083.67	9664.1	2.36652	2.33609	5.51996e-16	1.60799e-14		TAF9B	480.419	133.185	0.277227	0.303138	5.27432e-11	8.44069e-10
	SEMA4G	1330.33	3536.94	2.65869	2.60192	2.221e-19	9.09014e-18		PRSS8	1017.46	2579.63	2.53537	2.4767	5.54035e-16	1.61043e-14		TSEN15	884.797	340.209	0.384505	0.399022	5.30308e-11	8.47719e-10
	TOR1A	1732.16	565.506	0.326475	0.336785	2.60885e-19	1.0647e-17		CCNI	4408.9	9840.41	2.23194	2.19724	6.84374e-16	1.98524e-14		MON1A	535.202	170.437	0.318454	0.339141	5.725e-11	9.07021e-10
	JMJD4	935.307	240.84	0.257498	0.271476	2.69761e-19	1.09616e-17		TBC1D8	1830.18	4425.61	2.41813	2.37358	8.3546e-16	2.40393e-14		CCND3	1444.63	631.948	0.437446	0.447374	5.82219e-11	9.20371e-10
	C12orf5	527.486	93.3795	0.177028	0.199027	2.70135e-19	1.09616e-17		SLC35E1	2867.06	6598.13	2.30136	2.26274	9.20646e-16	2.63309e-14		FBXL18	1580.68	689.607	0.436273	0.44585	5.98509e-11	9.42982e-10
	CBX2	2615.24	891.641	0.340941	0.348528	2.8413e-19	1.14968e-17		LMAN1	2978.89	6814.3	2.28753	2.24069	9.61163e-16	2.73797e-14		CLN6	2273.92	1068.11	0.469723	0.476989	5.99374e-11	9.43303e-10
	ITGA6	4298.96	10486.9	2.43941	2.39901	2.95868e-19	1.19041e-17		SIPA1L3	2819.36	6677.36	2.36839	2.31598	1.00856e-15	2.86153e-14		PSMD11	5538.08	2775.18	0.501108	0.509289	7.26588e-11	1.13598e-09
	LINC01011	66.0989	473.939	7.17015	6.07515	3.04853e-19	1.2231e-17		KLF6	2882.91	6784.36	2.3533	2.30811	1.07872e-15	3.05452e-14		LARP4	2158.01	987.153	0.457437	0.465842	7.93265e-11	1.23475e-09
	DENND3	969.169	2843.5	2.93396	2.84014	3.5156e-19	1.40654e-17		VEZF1	2384.73	5896.76	2.47271	2.40803	1.14942e-15	3.23541e-14		EPN3	686.793	242.694	0.353372	0.37095	8.17989e-11	1.26913e-09
	RNF165	290.144	1149.03	3.96021	3.747	3.74864e-19	1.49139e-17		NFATC4	219.17	791.363	3.61073	3.40597	1.53185e-15	4.27805e-14		PPRC1	6507.58	3372.24	0.518201	0.5249	8.42282e-11	1.30398e-09
	SLC39A3	2070.84	712.153	0.343897	0.352898	3.74761e-19	1.49139e-17		DNMBP	4315.89	9677.06	2.24219	2.20634	1.57543e-15	4.3826e-14		RRP9	3507.24	1739.29	0.495913	0.501958	8.63097e-11	1.33331e-09
	RFC2	4254.04	1634.35	0.384188	0.391409	3.8302e-19	1.5196e-17		PER2	1195.71	2902.55	2.42747	2.37814	1.80412e-15	4.98953e-14		TTPAL	1224.4	479.039	0.391243	0.402218	8.70559e-11	1.34338e-09
	MRTO4	5058.76	1982.17	0.39183	0.400152	3.86427e-19	1.52886e-17		KHNYN	2941.32	6959.5	2.36611	2.32149	2.92356e-15	7.96181e-14		SCO1	2093.89	983.506	0.469702	0.478797	8.81107e-11	1.35818e-09
	GMNN	2175.93	760.278	0.349404	0.359119	5.41186e-19	2.13521e-17		CALCOCO1	1077.95	2709.98	2.51401	2.45603	3.4501e-15	9.35994e-14		RNF219	957.78	382.871	0.399748	0.413314	8.96281e-11	1.38008e-09
	COL13A1	517.41	2112.71	4.08325	3.82729	5.50534e-19	2.16609e-17		GPR126	2079.19	4735.72	2.27768	2.23802	3.48644e-15	9.44056e-14		TMEM97	2112.54	944.669	0.447172	0.458276	1.16499e-10	1.76897e-09
	EFHD2	5092.71	12638.1	2.48161	2.45497	5.58989e-19	2.1933e-17		RFX3	284.486	909.781	3.19798	3.03454	3.72388e-15	1.00644e-13		SKP2	2396.55	1141.98	0.476508	0.485197	1.17226e-10	1.77812e-09
	STARD4	731.506	2227.95	3.0457	2.94274	5.92281e-19	2.31755e-17		LDLR	4832.19	10514.7	2.17596	2.14193	3.73435e-15	1.00735e-13		RCBTB1	1437.91	612.439	0.425924	0.437057	1.20336e-10	1.82335e-09
	KLF9	238.681	900.19	3.77151	3.57044	7.53387e-19	2.93986e-17		LPIN2	848.738	2148.14	2.53098	2.47184	3.93153e-15	1.05854e-13		RRP15	1284.18	556.615	0.433439	0.444747	1.23032e-10	1.86222e-09
	L3MBTL2	1862.15	614.173	0.329819	0.338753	8.00467e-19	3.11504e-17		SEC14L2	1246.93	3177.66	2.54839	2.47228	4.00666e-15	1.07673e-13		PHOSPHO1	168.183	21.2063	0.12609	0.180124	1.4047e-10	2.12165e-09
	HBP1	649.332	1903.25	2.93109	2.85869	8.10203e-19	3.14434e-17		JUNB	3113.54	8271.67	2.65668	2.55248	4.85782e-15	1.30301e-13		PVRL1	2283.98	1095.75	0.479754	0.488383	1.45384e-10	2.19122e-09
	ARID3A	407.975	1322.19	3.24086	3.12559	8.17542e-19	3.1642e-17		SLC26A6	2056.4	4658.07	2.26516	2.22758	5.22393e-15	1.39858e-13		FGFBP1	662.994	226.66	0.341872	0.360056	1.46159e-10	2.20058e-09
	KCMF1	2442.21	6529.33	2.67353	2.601	8.73926e-19	3.37326e-17		FGD6	604.49	1634.11	2.70328	2.61638	6.64269e-15	1.77508e-13		SPAG1	365.006	94.6205	0.25923	0.288948	1.48687e-10	2.23627e-09
	METTL1	1462.49	454.469	0.310749	0.322502	9.00757e-19	3.46743e-17		KLF7	846.053	2302.05	2.72093	2.65443	6.76677e-15	1.80148e-13		C12orf43	830.503	318.632	0.383661	0.40014	1.54546e-10	2.3195e-09
	SLC43A3	1704.93	563.391	0.330448	0.341679	9.15322e-19	3.514e-17		CMIP	3342.38	7314.46	2.1884	2.15644	6.85948e-15	1.82275e-13		SDAD1	1792.2	831.26	0.46382	0.47345	1.55788e-10	2.33568e-09
	KRT19	56886.6	148118	2.60374	2.52083	1.00172e-18	3.83533e-17		RRAGD	834.984	2118.15	2.53676	2.46706	7.44272e-15	1.97405e-13		SF3B4	5052.77	2540.66	0.502826	0.511035	1.57302e-10	2.35589e-09
	CHD2	4295.16	10391.3	2.41931	2.3814	1.06714e-18	4.07489e-17		UPRT	204.02	711.256	3.4862	3.28482	7.60342e-15	2.01293e-13		POP5	1457.18	647.391	0.444276	0.456144	1.71496e-10	2.56013e-09
	INADL	1285.63	3417.05	2.65787	2.59453	1.09591e-18	4.17355e-17		KIAA0895L	1331.5	3282.82	2.46551	2.40816	8.30086e-15	2.19349e-13		MAP7D1	4251.58	2143.39	0.504141	0.508115	1.72226e-10	2.56324e-09
	KRT80	453.204	1423.85	3.14174	3.03025	1.18129e-18	4.48671e-17		TMC8	366.35	1096.53	2.99311	2.8738	8.36181e-15	2.20551e-13		LYAR	2421.25	1140.76	0.471145	0.483181	1.77304e-10	2.63331e-09
	EXPH5	482.915	1734.57	3.59188	3.35992	1.30674e-18	4.94998e-17		GYS1	3840.19	8621.03	2.24495	2.20117	8.46887e-15	2.22961e-13		CCDC137	4366.95	2034.32	0.465845	0.463308	1.77553e-10	2.63425e-09
	ASF1B	5278.42	2110.33	0.399804	0.406351	1.37527e-18	5.19574e-17		ZBTB10	704.04	1856.03	2.63626	2.55191	8.87598e-15	2.33248e-13		HNRNPR	8607.76	4439.37	0.515741	0.523766	1.86175e-10	2.75071e-09
	E2F1	2269.15	624.862	0.275373	0.283023	1.41369e-18	5.32677e-17		BIRC3	140.324	551.261	3.92849	3.63776	9.46308e-15	2.47762e-13		CD22	571.349	193.743	0.339098	0.359177	1.88143e-10	2.77692e-09
	WNT7B	376.257	1243.39	3.30462	3.17306	1.41959e-18	5.33488e-17		MYEOV	3644.61	7907.18	2.16956	2.14465	1.13469e-14	2.9438e-13		PTPMT1	2624.46	1269.79	0.48383	0.494612	1.88508e-10	2.77942e-09
	HSF4	531.755	1753.94	3.29841	3.16171	1.592e-18	5.96706e-17		PTPN14	1343.68	3251.47	2.41982	2.3598	1.29398e-14	3.33276e-13		WNK2	946.995	374.283	0.395232	0.407592	1.88767e-10	2.78036e-09
	CREB3L2	1660.48	4209.04	2.53484	2.48496	1.96377e-18	7.34122e-17		ANKRA2	416.237	1189.68	2.85818	2.74217	1.6014e-14	4.10228e-13		AFG3L1P	1740.36	776.843	0.446369	0.453901	1.94619e-10	2.86028e-09
	WDR62	1980.03	664.008	0.335352	0.347992	2.23582e-18	8.33635e-17		CAMK1D	289.553	891.886	3.08022	2.94641	1.79446e-14	4.57219e-13		NDUFAF4	1075.49	418.7	0.389309	0.405947	1.94795e-10	2.86028e-09
	GRWD1	4009.29	1554.31	0.387676	0.393689	2.31078e-18	8.59334e-17		SYVN1	1880.64	4233.99	2.25136	2.21276	1.83791e-14	4.66619e-13		TMEM138	826.926	322.513	0.390015	0.405074	1.95586e-10	2.86693e-09
	RRP7A	3471.08	1253.42	0.361103	0.366221	2.36899e-18	8.78686e-17		PITPNM2	1697.96	3856.38	2.27118	2.23092	1.90565e-14	4.82099e-13		MFAP3L	574.69	187.625	0.326481	0.347479	2.05958e-10	3.00252e-09
	LONRF2	482.328	57.5881	0.119396	0.147354	2.46446e-18	9.11721e-17		FAM214B	490.112	1327.66	2.70888	2.62397	2.0836e-14	5.23399e-13		SAC3D1	1372.13	610.363	0.444828	0.455236	2.19965e-10	3.19039e-09
	TOMM5	5538.58	2214.9	0.399905	0.408177	2.71522e-18	1.00189e-16		SLC17A9	1460.03	3365.64	2.30518	2.2636	2.08203e-14	5.23399e-13		MRPS28	2168.88	1041.24	0.48008	0.488828	2.27554e-10	3.29041e-09
	BRWD3	636.473	1849.47	2.9058	2.81459	2.9641e-18	1.0909e-16		LINC00659	82.0835	391.724	4.77227	4.24359	2.41423e-14	6.02204e-13		C1orf216	1273.93	505.293	0.39664	0.406815	2.27796e-10	3.29056e-09
	GEM	723.072	2045	2.82821	2.75189	2.97525e-18	1.09218e-16		RAB11FIP5	1867.93	4347.9	2.32766	2.28469	2.46557e-14	6.12865e-13		ZNF786	536.672	175.356	0.326747	0.347784	2.37253e-10	3.41333e-09
	SMIM12	1448.92	464.193	0.320371	0.331004	3.28442e-18	1.20257e-16		KIAA1432	1741.77	4148.56	2.3818	2.32586	2.53033e-14	6.26773e-13		MAP1A	545.775	168.008	0.307835	0.325695	2.45793e-10	3.52907e-09
	YPEL5	532.096	1608.77	3.02346	2.90845	3.57468e-18	1.30549e-16		MID2	163.25	602.273	3.68926	3.43792	2.73878e-14	6.75528e-13		MIR17HG	363.648	97.1025	0.267023	0.295655	2.47799e-10	3.55428e-09
	TOMM40	5893.52	2417.56	0.410205	0.416409	4.05697e-18	1.47784e-16		PRKAB2	768.282	1908.04	2.48352	2.42454	2.74138e-14	6.75528e-13		AIMP2	1929.72	912.835	0.473041	0.481674	2.49049e-10	3.56862e-09
	CDKN1C	521.368	1704.15	3.26861	3.1189	4.27239e-18	1.55234e-16		ITGA5	2585.88	5664.61	2.1906	2.15296	2.91209e-14	7.15527e-13		MCM2	10671.3	5423.86	0.508264	0.507501	2.60679e-10	3.73151e-09
	IRF6	1028.93	2780.65	2.70247	2.64025	6.17853e-18	2.23352e-16		SORL1	2000.34	4487.96	2.24359	2.20181	3.00788e-14	7.3737e-13		C9orf78	2617.13	1287.22	0.491845	0.500604	2.63031e-10	3.76139e-09
	NCKIPSD	1937.57	4813.84	2.48447	2.43831	6.58948e-18	2.37605e-16		ZC3H6	261.66	833.178	3.1842	3.02618	3.02329e-14	7.39874e-13		HNRNPF	18455.7	10035.4	0.543758	0.548999	2.66272e-10	3.80392e-09
	PSD3	2008.65	5012.23	2.49532	2.4402	7.48301e-18	2.69143e-16		NOTCH3	2600.1	6335.95	2.43681	2.39229	3.31286e-14	8.09349e-13		EMP2	1724.52	804.019	0.466227	0.475904	2.81615e-10	4.00703e-09
	GADD45B	1135.32	3022.86	2.66255	2.58932	7.50906e-18	2.69399e-16		AHDC1	2517.94	5471.29	2.17292	2.13975	4.45087e-14	1.07996e-12		NCDN	2158.64	1039.94	0.481758	0.490075	2.99349e-10	4.25512e-09
	SLC19A1	2296.63	840.969	0.366174	0.373944	8.01204e-18	2.86722e-16		IDS	2348.93	5154.87	2.19456	2.15392	5.54545e-14	1.33644e-12		STX3	1425.63	641.674	0.450099	0.460839	3.10015e-10	4.39795e-09
	MAFK	2379.06	5781.74	2.43026	2.38413	8.17304e-18	2.91751e-16		HDAC5	1913.68	4329.66	2.26248	2.22437	6.58155e-14	1.5702e-12		CENPB	4931.05	2341.86	0.474921	0.475681	3.10965e-10	4.40705e-09
	PAK1IP1	1262.39	397.093	0.314557	0.327328	8.38574e-18	2.98595e-16		SIDT2	1113.96	2610.15	2.34313	2.29805	6.6154e-14	1.57564e-12		OGFOD1	1672.44	769.366	0.460025	0.470426	3.19293e-10	4.5116e-09
	ARPC5L	3380.69	1320.25	0.390528	0.399069	8.61677e-18	3.06056e-16		NCOR2	6709.63	14569.6	2.17145	2.12651	6.66373e-14	1.5845e-12		TIMM17A	3202.04	1579.65	0.493328	0.50202	3.27977e-10	4.62393e-09
	CEP250	2457.97	6280.54	2.55518	2.47862	9.00277e-18	3.18971e-16		NBEAL1	329.929	993.781	3.0121	2.85618	7.24229e-14	1.7192e-12		PKD2	942.961	364.105	0.386129	0.402607	3.28217e-10	4.62393e-09
	NT5E	1897.99	5002.78	2.63583	2.5735	1.07397e-17	3.78904e-16		HAS3	1146.81	3047.38	2.65727	2.5253	8.13877e-14	1.92879e-12		MRPL49	5542.15	2854.26	0.515009	0.524283	3.30072e-10	4.64547e-09
	PAN2	1592.14	4216.04	2.64803	2.6088	1.07475e-17	3.78904e-16		PLCXD2	340.546	980.203	2.87833	2.76982	8.2743e-14	1.95441e-12		TIMM23	1655.83	670.216	0.404762	0.417247	3.56432e-10	5.00163e-09
	ZMPSTE24	1997.89	716.095	0.358425	0.368236	1.20658e-17	4.24329e-16		ESYT2	4761.42	9966.14	2.0931	2.06491	8.32297e-14	1.96265e-12		CENPO	2268.38	1090.34	0.480668	0.49169	3.59481e-10	5.03946e-09
	OSGIN1	754.688	2090.94	2.7706	2.69119	1.22441e-17	4.2954e-16		CAMK2N1	972.711	2422.57	2.49053	2.42835	8.46123e-14	1.99196e-12		DYNLL1	4839.42	2526.05	0.521973	0.528895	3.62025e-10	5.06515e-09
	ODC1	13205	5714.6	0.432762	0.440108	1.27464e-17	4.46062e-16		ABCB6	1114.71	2584.22	2.31829	2.27508	8.92163e-14	2.09342e-12		CASKIN2	2200.88	1045.39	0.474988	0.479782	3.61806e-10	5.06515e-09
	UBALD2	2445.32	6142.62	2.512	2.46327	1.37598e-17	4.80347e-16		SEC24D	864.119	2254.44	2.60895	2.49057	9.63356e-14	2.25305e-12		DNA2	865.573	344.174	0.397625	0.412926	3.78374e-10	5.28351e-09
	TLE6	408.512	1505.15	3.68447	3.46687	1.57438e-17	5.48261e-16		RAPGEF4	5.52587	137.279	24.8429	10.1244	1.00268e-13	2.34119e-12		KIAA0020	1724.05	802.99	0.465758	0.476865	4.00303e-10	5.57879e-09
	HERPUD1	1150.82	3583.26	3.11364	2.97647	1.65363e-17	5.74455e-16		TLE3	1701.01	3939.24	2.31583	2.27347	1.13209e-13	2.6304e-12		IFI30	4828.35	2525.29	0.523013	0.529709	4.06718e-10	5.65712e-09
	ZNF516	429.767	1339.75	3.11739	3.00319	1.75598e-17	6.08525e-16		ZNF217	1812.91	4019.98	2.21743	2.18406	1.25262e-13	2.89629e-12		LRP3	2991.84	1502.09	0.502061	0.508249	4.13464e-10	5.74533e-09
	CHAF1B	2185.27	797.758	0.365061	0.373315	1.78577e-17	6.15851e-16		BBX	2578.36	5545.83	2.15091	2.1146	1.35892e-13	3.13188e-12		SLC5A6	2282.26	1112.76	0.487572	0.496543	4.15347e-10	5.76588e-09
	RLF	1177.08	3076.27	2.61347	2.55032	1.78477e-17	6.15851e-16		C10orf10	148.422	561.151	3.78078	3.50788	1.57731e-13	3.61765e-12		TIPIN	562.093	195.075	0.347052	0.366663	4.68248e-10	6.48761e-09
	MAML2	420.532	1304.59	3.10223	2.98701	1.84859e-17	6.35977e-16		LOC284454	327.775	949.129	2.89568	2.7768	1.65287e-13	3.77274e-12		PPM1G	8767.71	4735.89	0.540151	0.54615	5.09174e-10	7.0273e-09
	NBR1	2523.04	6042.9	2.39509	2.35867	2.04194e-17	7.00804e-16		GIPR	191.383	680.792	3.55722	3.33036	1.69438e-13	3.86129e-12		PIK3R4	1584.81	736.094	0.464468	0.474777	5.17945e-10	7.14142e-09
	RUNX1	1276.3	3239.9	2.53852	2.48723	2.17694e-17	7.4534e-16		S100A10	4145.8	8652.65	2.08709	2.06009	1.74849e-13	3.97824e-12		NSUN2	7965.94	4283.91	0.537778	0.544398	5.24118e-10	7.21258e-09
	OSBPL10	823.213	2216.02	2.69192	2.62538	2.2772e-17	7.75936e-16		THSD4	1032.79	2510.6	2.43089	2.3913	1.7544e-13	3.98532e-12		NLRP2	2862.02	1442.96	0.504174	0.512076	5.42336e-10	7.44888e-09
	C6orf223	1033.31	3045.8	2.94761	2.83968	2.54066e-17	8.61585e-16		RND3	687.329	1723.19	2.50708	2.43336	2.42548e-13	5.43177e-12		RCC1	9703.68	5266.44	0.542726	0.548565	5.52467e-10	7.57343e-09
	RBMS2	1024.19	2685.96	2.62252	2.55696	2.54017e-17	8.61585e-16		POLD4	900.463	2276.21	2.52782	2.47352	2.43256e-13	5.43908e-12		UBB	32229.7	17808.8	0.552559	0.557879	5.55493e-10	7.60028e-09
	DDX28	1006.64	274.286	0.272478	0.286038	2.6145e-17	8.84521e-16		RAB40C	768.052	1853.2	2.41286	2.3584	2.52562e-13	5.62948e-12		BRIP1	1424.9	649.449	0.455785	0.466729	5.8869e-10	8.03903e-09
	SERPINB1	3367.32	7930.88	2.35525	2.32281	2.72478e-17	9.19647e-16		PLEKHA8	588.721	1518.41	2.57917	2.48483	2.85198e-13	6.32721e-12		SRPRB	2494.64	1240.22	0.497155	0.50513	6.01038e-10	8.18412e-09
	PLEKHA2	767.137	2137.96	2.78694	2.71602	2.9585e-17	9.93818e-16		HMGCL	1148.21	2617.27	2.27943	2.23604	2.89583e-13	6.41421e-12		LMNB1	6085.9	3240.6	0.532477	0.538028	6.1993e-10	8.41722e-09
	TCHP	940.719	272.087	0.289234	0.303753	2.99489e-17	1.00368e-15		NR4A1	814.3	1945.76	2.38949	2.33431	2.96614e-13	6.54988e-12		HSP90AA1	80205.4	44389.6	0.553449	0.559476	6.80335e-10	9.16747e-09
	BEND3	657.159	158.364	0.240983	0.259595	3.06684e-17	1.02538e-15		FBXL8	270.175	818.188	3.02836	2.8946	3.22605e-13	7.11278e-12		PSMD6	2603.97	1225.27	0.470538	0.482155	6.8229e-10	9.18511e-09
	ZC3HAV1L	303.992	1052.21	3.46132	3.2858	3.08562e-17	1.02924e-15		SATB1	131.301	497.676	3.79034	3.50119	3.33445e-13	7.34044e-12		TSSC4	1608.51	739.852	0.45996	0.466464	7.0556e-10	9.48942e-09
	ZMYND19	2585.9	897.112	0.346924	0.352911	3.17586e-17	1.05686e-15		DPCD	1066.47	2435.44	2.28364	2.24262	4.10264e-13	8.94853e-12		ACTR1A	5286.7	2771.82	0.5243	0.529844	7.16872e-10	9.60528e-09
	DHRS3	2439.16	5807.58	2.38097	2.33682	4.0459e-17	1.34326e-15		COL1A1	1187.75	2768.67	2.33103	2.27551	4.15627e-13	9.05164e-12		NAPA	2781.63	1374.29	0.494059	0.501585	7.16674e-10	9.60528e-09
	ATP8B3	540.231	1612.57	2.98497	2.8908	4.6915e-17	1.55398e-15		FLNB	9274.59	19500.3	2.10255	2.05699	4.26834e-13	9.28151e-12		UTP3	2598.62	1291.66	0.497057	0.50395	7.70188e-10	1.03003e-08
	NEK6	2469.81	5857.57	2.37167	2.3311	4.78536e-17	1.58139e-15		RASSF2	493.306	1295.02	2.62519	2.54494	4.40581e-13	9.56584e-12		SNRPD1	3163.64	1610.71	0.509131	0.517252	8.0597e-10	1.07485e-08
	YPEL2	200.669	788.76	3.93064	3.6446	5.40288e-17	1.78133e-15		ST3GAL1	921.301	2158.48	2.34286	2.29603	4.88398e-13	1.05558e-11		SLC38A7	582.654	202.396	0.347369	0.365569	8.07929e-10	1.07646e-08
	SRSF7	7106.75	3040.45	0.427826	0.43451	5.43263e-17	1.787e-15		CREBRF	294.839	923.22	3.13127	2.9386	4.95411e-13	1.06749e-11		TSR2	1248.27	560.554	0.449064	0.459686	8.19612e-10	1.08897e-08
	COA7	1442.66	483.322	0.335021	0.347662	5.68377e-17	1.8653e-15		TRIO	5037.11	10618.9	2.10814	2.0724	4.97588e-13	1.07057e-11		ADI1	3347.86	1717.78	0.513099	0.519298	8.26097e-10	1.09656e-08
	MNT	1254.71	3343.02	2.66437	2.59419	5.82548e-17	1.90741e-15		H6PD	2205.89	4756.48	2.15627	2.12135	5.174e-13	1.10651e-11		BCAS2	1319.55	597.2	0.452579	0.463985	8.41135e-10	1.11548e-08
	CAPN12	242.706	895.408	3.68928	3.49139	5.92417e-17	1.93527e-15		CECR2	378.887	1036.64	2.73602	2.63126	5.62075e-13	1.19666e-11		RANBP1	5127.08	2725.94	0.531675	0.538056	8.50283e-10	1.12657e-08
	DPH2	2451.98	934.809	0.381246	0.390743	6.05241e-17	1.97264e-15		RAC2	2323.85	4919.21	2.11683	2.08357	5.71284e-13	1.21083e-11		UHRF1	3351.07	1585.21	0.473045	0.469398	8.54032e-10	1.13048e-08
	LAMC2	1247.92	3177.15	2.54596	2.48434	6.16808e-17	2.00575e-15		NEBL	424.746	1197.67	2.81973	2.75916	5.73703e-13	1.21415e-11		CNDP2	3617.89	1812.72	0.501045	0.50475	8.63534e-10	1.142e-08
	TIMM10	1714.72	607.976	0.354562	0.363795	6.40375e-17	2.07764e-15		DLG4	1026.39	2379.36	2.31818	2.26904	6.60303e-13	1.39123e-11		FAR1	3211.16	1639.15	0.510455	0.516978	9.12183e-10	1.20298e-08
	BCAR3	1688.44	4123.39	2.44213	2.39519	6.48716e-17	2.09992e-15		JMJD6	2291.99	5458.86	2.38171	2.34305	6.97225e-13	1.46685e-11		ATR	1505.7	676.263	0.449135	0.459676	9.17151e-10	1.20842e-08
	SEMA7A	1360.44	3415.27	2.51041	2.45437	7.09113e-17	2.29022e-15		TRIM9	244.271	742.409	3.03928	2.89432	7.38148e-13	1.55065e-11		GTPBP4	5971.02	3186.02	0.533581	0.540946	9.18467e-10	1.2089e-08
	PTGS1	269.175	939.118	3.48888	3.33795	7.17589e-17	2.31236e-15		GPR160	298.552	860.415	2.88196	2.75819	7.53249e-13	1.57772e-11		ATAD3A	2958	1330.57	0.449821	0.444123	9.19215e-10	1.2089e-08
	PRDM10	505.42	1481.5	2.93123	2.83067	7.35311e-17	2.36412e-15		NDNF	0.515245	80.232	155.716	11.9622	7.62302e-13	1.59434e-11		RAD51	1299.01	576.266	0.443618	0.452571	9.46891e-10	1.243e-08
	TNFAIP8	427.474	1328.79	3.10847	2.97931	7.42414e-17	2.38158e-15		CHST15	3793.47	8204.84	2.16289	2.14459	7.7573e-13	1.62005e-11		MAGOH	1843.12	882.076	0.478576	0.489748	9.6566e-10	1.26647e-08
	IRF7	379.105	1193.92	3.14932	3.0212	7.52591e-17	2.4088e-15		ALS2CL	928.396	2361.98	2.54415	2.47723	8.18802e-13	1.7075e-11		FAM213B	2670.13	1350.23	0.505678	0.513965	9.75661e-10	1.27724e-08
	PUS1	3551.87	1286.83	0.362297	0.366104	7.66573e-17	2.44805e-15		CCDC114	154.195	626.98	4.06614	3.70735	8.29899e-13	1.72811e-11		TFDP1	7767.2	4211.95	0.542274	0.548232	9.83961e-10	1.28456e-08
	OLFML2A	555.582	1581.31	2.84622	2.76074	8.52626e-17	2.71677e-15		TBC1D9B	8662.09	17360.8	2.00423	1.97798	9.50708e-13	1.9739e-11		DPYSL5	1057.1	457.284	0.432585	0.446281	1.0024e-09	1.3071e-08
	BRMS1	2641.23	1020.5	0.386374	0.393177	8.98505e-17	2.85656e-15		HLA-F-AS1	255.237	768.7	3.01171	2.86991	1.00814e-12	2.08403e-11		DHX35	918.563	385.599	0.419785	0.433618	1.05012e-09	1.35972e-08
	ELL2	668.421	1856.41	2.7773	2.7123	1.03153e-16	3.27218e-15		GAD1	501.204	1295.99	2.58574	2.50317	1.05716e-12	2.18218e-11		LYRM2	954.387	403.706	0.423001	0.437255	1.12178e-09	1.44855e-08
	RNF217	488.814	1473.37	3.01418	2.88964	1.0714e-16	3.39109e-15		JUP	12913.5	27165.9	2.10368	2.07162	1.12893e-12	2.32025e-11		ERCC6L	1182.24	529.503	0.44788	0.459631	1.20836e-09	1.55612e-08
	CGN	1041.41	2698.32	2.59102	2.52443	1.13067e-16	3.57077e-15		IZUMO4	29.4507	216.769	7.36041	5.63576	1.14983e-12	2.3564e-11		KIAA0930	4950.63	2565.48	0.518213	0.522808	1.21135e-09	1.55856e-08
	COL4A3	292.734	1049.86	3.58638	3.40369	1.1786e-16	3.71389e-15		RHPN2	1296.66	2909.37	2.24375	2.19996	1.23061e-12	2.50394e-11		KRT20	170.541	21.9516	0.128717	0.186997	1.24426e-09	1.59514e-08
	SOX9	5245.71	12659.9	2.41337	2.37959	1.20451e-16	3.78029e-15		YOD1	1092.19	3165.3	2.89813	2.73432	1.37463e-12	2.78108e-11		PSMD7	5220.59	2777.21	0.531971	0.539902	1.28597e-09	1.64565e-08
	FAM118B	927.408	272.163	0.293466	0.308335	1.22663e-16	3.83975e-15		USP49	678.116	1653.79	2.43881	2.36129	1.37738e-12	2.7827e-11		MAPRE1	6794.9	3678.12	0.541306	0.547996	1.36705e-09	1.74627e-08
	OSMR	2430.39	5678.43	2.33643	2.29812	1.46029e-16	4.56115e-15		ATG12	4341.31	9052.18	2.08512	2.07524	1.45253e-12	2.93036e-11		TMEM70	2174.8	1074.57	0.494102	0.503766	1.3768e-09	1.75714e-08
	CITED2	1579.4	4097.53	2.59436	2.523	1.5204e-16	4.73853e-15		LIMCH1	455.931	1206.2	2.64558	2.55424	1.52302e-12	3.0639e-11		E2F3	2157.76	1069.74	0.495764	0.504301	1.43574e-09	1.82909e-08
	HMBOX1	300.337	991.228	3.30039	3.13771	1.54827e-16	4.80437e-15		SLC16A3	17817.5	35719.2	2.00473	1.96594	1.68348e-12	3.36767e-11		SUV39H1	1396.82	649.813	0.465209	0.474005	1.50393e-09	1.91083e-08
	MAST1	1150.16	3118.4	2.71127	2.64711	1.54628e-16	4.80437e-15		HOXA13	210.613	671.231	3.18704	3.018	1.69373e-12	3.37868e-11		SLIRP	3942.8	1875.16	0.47559	0.487702	1.52693e-09	1.93833e-08
	LINC00263	1260.68	3245.65	2.57452	2.51808	1.55225e-16	4.80623e-15		BCL6	640.495	1585.34	2.47518	2.42545	1.71968e-12	3.41609e-11		CHPF2	1284.73	566.638	0.441057	0.449522	1.54519e-09	1.95977e-08
	MANEAL	1350.91	432.033	0.319809	0.330838	1.56951e-16	4.84915e-15		TMTC2	591.415	1444.29	2.4421	2.38019	1.79793e-12	3.56159e-11		HNRNPA0	9787.17	5397.05	0.551441	0.557942	1.6878e-09	2.13873e-08
	ASRGL1	1301.54	434.886	0.334133	0.345153	1.69523e-16	5.22622e-15		FAM210A	812.425	2013.4	2.47826	2.40119	1.88071e-12	3.70497e-11		HIGD1A	2281.21	1038.4	0.455199	0.465608	1.70126e-09	2.15387e-08
	RSBN1	676.966	2216.23	3.27376	3.09111	1.72718e-16	5.31321e-15		RNF122	199.91	633.453	3.16868	2.99488	1.89371e-12	3.72544e-11		DHX9	11214.6	6065.88	0.540889	0.549233	1.70841e-09	2.161e-08
	PINX1	1045.64	307.342	0.293927	0.310178	1.7708e-16	5.43567e-15		GRIN2D	2187.58	4564.38	2.0865	2.05813	1.979e-12	3.88785e-11		MAFG-AS1	466.609	141.88	0.304066	0.326042	1.74726e-09	2.20622e-08
	WDR45B	6682.73	16231.8	2.42891	2.37406	1.89502e-16	5.80447e-15		ZBTB5	1954.01	4355.17	2.22883	2.16806	2.13923e-12	4.19107e-11		PRKACB	3994.72	2109.81	0.52815	0.536089	1.78939e-09	2.25742e-08
	SMAP2	814.969	2166.36	2.65821	2.58644	1.97174e-16	6.0265e-15		RNF169	1676.79	3886.24	2.31767	2.252	2.1446e-12	4.19581e-11		CLUH	12391.7	6807.86	0.549391	0.552298	1.82594e-09	2.29946e-08
	SLC2A12	157.774	742.492	4.70604	4.34056	2.01423e-16	6.14319e-15		APOLD1	116.439	454.953	3.90722	3.57627	2.17277e-12	4.24509e-11		SCO2	1891.78	907.013	0.479448	0.486972	1.86271e-09	2.33956e-08
	VKORC1	2868.15	6944.91	2.42139	2.37995	2.02981e-16	6.17748e-15		PIM1	717.96	1690.81	2.35502	2.29942	2.38621e-12	4.63035e-11		POLR3B	723.342	282.957	0.391181	0.409325	1.92109e-09	2.41075e-08
	KDM7A	390.033	1190.82	3.05312	2.95329	2.04739e-16	6.2177e-15		OPTN	1169.82	2799.9	2.39345	2.34379	2.59951e-12	5.03054e-11		KLC2	2441.92	1169.26	0.478828	0.480272	1.93467e-09	2.42566e-08
	EXO1	1553.54	549.302	0.353581	0.364817	2.05821e-16	6.23724e-15		SLC1A1	556.345	1370.95	2.46421	2.39772	2.80374e-12	5.4184e-11		TFAM	2244.44	1127.46	0.502332	0.510331	2.06343e-09	2.56677e-08
	GPRIN1	2316.9	885.606	0.382238	0.389768	2.46184e-16	7.44459e-15		LMTK3	2119.03	4493.04	2.12033	2.08191	2.82429e-12	5.45072e-11		DDX39A	5019.9	2667.32	0.531351	0.534685	2.09385e-09	2.59779e-08
	PKD1L2	136.855	581.57	4.24954	3.91968	2.56422e-16	7.73774e-15		AGRN	5633.82	11884.4	2.10947	2.05915	2.93704e-12	5.66066e-11		WDHD1	1741.2	847.306	0.486622	0.496111	2.12328e-09	2.62763e-08
	KDM4C	640.603	1775.12	2.77101	2.69146	2.63681e-16	7.93997e-15		JAK3	367.738	1067.44	2.90272	2.77165	3.03005e-12	5.83203e-11		STIP1	15670	8785.31	0.560644	0.566517	2.14143e-09	2.6476e-08
	NUDC	7874.16	3269.21	0.415182	0.418246	2.84289e-16	8.54247e-15		TLDC1	1427.1	3130.98	2.19394	2.14582	3.07874e-12	5.90978e-11		PSMA4	10548.9	5591.63	0.530069	0.534808	2.17992e-09	2.68819e-08
	TRMT10C	2103.7	791.568	0.376273	0.386481	2.9359e-16	8.78487e-15		PGM1	2658.3	5497.06	2.06789	2.04124	3.14184e-12	6.01468e-11		C1orf131	702.335	277.006	0.394407	0.411281	2.20543e-09	2.7173e-08
	FHL2	2116.48	5075.56	2.39812	2.35913	2.94876e-16	8.80488e-15		TMC4	1648.34	3902.89	2.36778	2.34921	3.43419e-12	6.53045e-11		NRGN	1826.48	890.823	0.487728	0.497668	2.21435e-09	2.72593e-08
	WDR60	510.966	1488.13	2.91239	2.80907	3.00524e-16	8.95475e-15		MPZL2	470.11	1213.41	2.58112	2.5032	3.54154e-12	6.71667e-11		RHOBTB2	1288.5	563.577	0.437388	0.446644	2.23438e-09	2.74584e-08
	GALNT5	301.651	987.763	3.27452	3.12631	3.07249e-16	9.13601e-15		TMEM184A	1697.73	4003.54	2.35818	2.28846	3.54864e-12	6.72118e-11		PPIL1	2424.66	1166.66	0.481165	0.493383	2.25586e-09	2.76985e-08
	CHUK	1904.83	689.997	0.362236	0.373219	3.12379e-16	9.26921e-15		SAP30	330.828	903.789	2.7319	2.64651	3.96061e-12	7.46176e-11		HNRNPU	20707.2	11022.4	0.532299	0.534447	2.64498e-09	3.21437e-08
	TMEM177	1482.3	521.478	0.351802	0.362975	3.16753e-16	9.37945e-15		NYAP1	435.946	1139.98	2.61495	2.52544	4.03896e-12	7.5893e-11		MARS	7392.76	4028.33	0.544903	0.554395	3.04025e-09	3.66969e-08
	GPR146	59.4247	362.531	6.10068	5.20917	3.31145e-16	9.78527e-15		GRK5	511.709	1279.23	2.49992	2.42792	4.05774e-12	7.61455e-11		NTHL1	1555.37	741.804	0.476932	0.481973	3.05628e-09	3.68591e-08
	GEMIN4	4571.4	1920.33	0.420073	0.427058	3.76796e-16	1.11112e-14		XPNPEP1	2833	5762.54	2.03407	2.0084	4.18076e-12	7.82478e-11		C5orf22	1245.58	574.37	0.461125	0.471893	3.06596e-09	3.69445e-08
	BRIX1	4915.45	2037.48	0.414504	0.423496	3.92844e-16	1.15605e-14		LTK	479.561	1305.09	2.72143	2.65625	4.20106e-12	7.84216e-11		TMA16	1598.81	770.993	0.48223	0.491831	3.14037e-09	3.77454e-08
	PSMC3IP	1030.66	288.72	0.280131	0.291889	4.35914e-16	1.28015e-14		SEC31B	1197.51	2712.86	2.26542	2.22502	4.25436e-12	7.93126e-11		WARS	2786.71	1432.58	0.514077	0.524507	3.41829e-09	4.08788e-08
	MRPL20	2804.69	1113.06	0.396855	0.406505	4.40034e-16	1.28959e-14		RELA	3273.12	6629.89	2.02556	1.9973	4.31372e-12	8.03142e-11		RAD1	1557.99	752.42	0.482943	0.492938	3.42655e-09	4.09433e-08
	TANC2	2174.74	5148.45	2.36739	2.32169	5.05947e-16	1.47971e-14		PJA2	2112.64	4422.83	2.09351	2.05341	4.33486e-12	8.06023e-11		CCT2	17661.1	9940.61	0.562852	0.569245	3.51311e-09	4.19072e-08
	CLDN4	4083.67	9664.1	2.36652	2.33609	5.51996e-16	1.60799e-14		CD109	3928.38	7922.64	2.01677	1.98311	4.72057e-12	8.75457e-11		SNRPF	3839.92	2044.55	0.532446	0.541092	3.54041e-09	4.21975e-08
	DSCC1	1722.08	623.507	0.362065	0.372005	5.52064e-16	1.60799e-14		ALPK1	502.648	1300.45	2.58719	2.50095	5.15595e-12	9.52479e-11		RAB35	4787.83	2597.58	0.542538	0.549233	3.5578e-09	4.23354e-08
	PRSS8	1017.46	2579.63	2.53537	2.4767	5.54035e-16	1.61043e-14		LINC00482	383.463	1184.47	3.08888	2.87817	5.17719e-12	9.55164e-11		SLC35G1	318.163	81.9269	0.2575	0.291465	3.5714e-09	4.24603e-08
	CCNI	4408.9	9840.41	2.23194	2.19724	6.84374e-16	1.98524e-14		RHBDL1	245.947	735.153	2.98907	2.83984	5.48393e-12	1.00654e-10		RFC5	4927.92	2661.72	0.540131	0.547524	3.62682e-09	4.30003e-08
	KIAA1279	1833.27	651.992	0.355644	0.365553	7.55514e-16	2.18715e-14		SERINC3	1721.11	3606.73	2.09558	2.0638	5.48192e-12	1.00654e-10		MAEA	4560.58	2448.8	0.536948	0.541191	3.6257e-09	4.30003e-08
	CCDC86	4257.64	1814.28	0.426123	0.433806	7.68322e-16	2.21972e-14		KIAA1958	658.97	1646.95	2.49928	2.39334	6.4001e-12	1.16867e-10		AMDHD2	1410.18	634.453	0.449908	0.452894	3.8388e-09	4.53367e-08
	FAM86A	793.846	184.3	0.232161	0.246397	7.86356e-16	2.26722e-14		MED15	2443.12	5087.13	2.08223	2.044	6.80369e-12	1.23761e-10		DCAF13	4054.94	2078.44	0.512569	0.519886	3.85046e-09	4.54368e-08
	TBC1D8	1830.18	4425.61	2.41813	2.37358	8.3546e-16	2.40393e-14		TNKS	2035.97	4273.48	2.09899	2.06362	7.2722e-12	1.31946e-10		RPF1	2595.74	1331.55	0.512975	0.521301	3.85597e-09	4.5464e-08
	UTP14A	1404.28	485.788	0.345934	0.357611	8.76241e-16	2.51619e-14		TINAGL1	2999.37	6746.24	2.24922	2.18293	7.81845e-12	1.41138e-10		TUBB4B	31249.3	17095.3	0.547062	0.558806	3.9634e-09	4.64997e-08
	ZNF367	1581.6	566.327	0.358071	0.369347	9.1864e-16	2.63264e-14		TMF1	1236.59	2687.53	2.17333	2.12838	7.87556e-12	1.41989e-10		SLC25A33	521.956	187.508	0.359242	0.380392	4.08722e-09	4.78342e-08
	SLC35E1	2867.06	6598.13	2.30136	2.26274	9.20646e-16	2.63309e-14		MALAT1	12259.7	25438.9	2.075	2.04249	7.89977e-12	1.42246e-10		SRSF10	3600.44	1901.53	0.528138	0.534813	4.11539e-09	4.81244e-08
	BDNF	3820.29	1607.72	0.420837	0.429202	9.40048e-16	2.68319e-14		CTIF	890.686	2174.99	2.44193	2.38685	8.30907e-12	1.49088e-10		CCT6A	13602.5	7536.33	0.554042	0.561244	4.19526e-09	4.89379e-08
	LMAN1	2978.89	6814.3	2.28753	2.24069	9.61163e-16	2.73797e-14		CAV2	4613.82	9220.32	1.99841	1.96599	8.31116e-12	1.49088e-10		ETF1	7763.64	4093.47	0.527263	0.535986	4.2614e-09	4.96687e-08
	SIPA1L3	2819.36	6677.36	2.36839	2.31598	1.00856e-15	2.86153e-14		RXRB	2231.93	4646.46	2.08181	2.05606	9.06835e-12	1.61451e-10		CENPN	2652.26	1314.95	0.495786	0.504059	4.27725e-09	4.98127e-08
	KLF6	2882.91	6784.36	2.3533	2.30811	1.07872e-15	3.05452e-14		AGAP1	3449.6	6914.35	2.00439	1.97999	1.00413e-11	1.77663e-10		NPLOC4	9654.6	5402.01	0.559527	0.564083	4.31405e-09	5.02002e-08
	PKMYT1	4188.92	1739.31	0.415216	0.416963	1.0925e-15	3.08741e-14		ELL	1160.68	2501.44	2.15514	2.11506	1.11863e-11	1.97186e-10		C19orf48	7471.86	4128.13	0.55249	0.556666	4.35219e-09	5.06026e-08
	RFC4	2421.23	961.638	0.397169	0.406617	1.09524e-15	3.08902e-14		MCC	1168.22	2513.52	2.15157	2.11568	1.12453e-11	1.97982e-10		NAA50	7781.28	4313.07	0.554288	0.560432	4.37611e-09	5.08393e-08
	VEZF1	2384.73	5896.76	2.47271	2.40803	1.14942e-15	3.23541e-14		TNXB	385.058	1126.71	2.92608	2.80503	1.1667e-11	2.05153e-10		UBIAD1	963.661	405.556	0.42085	0.436868	4.46336e-09	5.17685e-08
	SLC25A19	1614.69	574.632	0.355878	0.368762	1.40065e-15	3.93481e-14		WDR66	82.3111	360.461	4.37926	3.87732	1.1932e-11	2.09553e-10		PPP2R1B	1247.79	575.04	0.460848	0.472822	4.52556e-09	5.24045e-08
	MCMBP	8819.01	3953.76	0.448322	0.455482	1.48209e-15	4.1554e-14		CDKN1B	1299.11	2778.57	2.13883	2.10221	1.2038e-11	2.11154e-10		FAM98A	1827.03	902.854	0.494166	0.504353	4.56061e-09	5.27277e-08
	ADORA1	359.095	60.1456	0.167492	0.196751	1.51629e-15	4.24294e-14		TIPARP	1527.8	3315.46	2.17008	2.10792	1.24104e-11	2.16885e-10		CSTF2	1682.48	827.723	0.491965	0.500923	4.56087e-09	5.27277e-08
	NFATC4	219.17	791.363	3.61073	3.40597	1.53185e-15	4.27805e-14		RBM15	1250.88	3230.34	2.58246	2.48781	1.34194e-11	2.33373e-10		PITX1	1835.57	914.326	0.498116	0.506548	4.60579e-09	5.32038e-08
	SNRNP25	1602.32	590.352	0.368435	0.379498	1.54626e-15	4.30986e-14		BAI1	408.272	1116.72	2.73523	2.61818	1.35549e-11	2.35442e-10		SNAPC5	378.269	117.526	0.310694	0.337686	4.66994e-09	5.38574e-08
	DNMBP	4315.89	9677.06	2.24219	2.20634	1.57543e-15	4.3826e-14		TP53INP2	418.192	1059.8	2.53425	2.45403	1.39221e-11	2.40939e-10		MCM8	1434.64	687.98	0.479549	0.489922	4.72096e-09	5.44019e-08
	E2F2	1606.17	531.758	0.331073	0.338423	1.60327e-15	4.45134e-14		PDLIM1	1653.57	3526.9	2.1329	2.08864	1.42435e-11	2.45903e-10		TSTA3	4976.84	2719.99	0.546528	0.552433	4.80087e-09	5.52333e-08
	PER2	1195.71	2902.55	2.42747	2.37814	1.80412e-15	4.98953e-14		TMBIM1	2996.45	5965.56	1.99088	1.9646	1.50218e-11	2.59027e-10		YWHAH	5956.56	3288.81	0.552132	0.558342	5.05231e-09	5.80792e-08
	CHMP6	1430.47	415.81	0.29068	0.297582	1.83949e-15	5.07749e-14		SERPINA1	533.748	1342.09	2.51447	2.45461	1.56555e-11	2.6905e-10		RFK	1567.31	749.889	0.478455	0.488564	5.12295e-09	5.88437e-08
	NOP16	3447.28	1406.57	0.408022	0.41947	2.1925e-15	6.01692e-14		NPC1	1859.66	3828.09	2.05849	2.02355	1.67155e-11	2.86842e-10		MRPS12	3251.63	1712.41	0.526631	0.535114	5.13899e-09	5.89759e-08
	TCF19	1566.43	488.316	0.311739	0.318576	2.3047e-15	6.31266e-14		DNTTIP1	2817.37	5867.25	2.08253	2.02868	1.70388e-11	2.91686e-10		PMM2	2589.08	1345.45	0.519666	0.5279	5.14274e-09	5.89759e-08
	EBNA1BP2	5899.37	2621.44	0.44436	0.451454	2.38062e-15	6.50811e-14		PC	1075.39	2539.98	2.36191	2.28892	1.87125e-11	3.19955e-10		AXIN2	689.192	275.337	0.399507	0.414958	5.16799e-09	5.92177e-08
	HSPA4	9091.2	4010.1	0.441097	0.449538	2.58841e-15	7.06259e-14		PCSK4	247.968	793.656	3.20064	3.00882	2.14565e-11	3.63815e-10		TGFBRAP1	1906.35	957.203	0.502113	0.511123	5.24095e-09	6.00055e-08
	KHNYN	2941.32	6959.5	2.36611	2.32149	2.92356e-15	7.96181e-14		MPI	1658.75	3410.46	2.05604	2.02412	2.31819e-11	3.91208e-10		PELI3	718.357	245.691	0.342017	0.355707	5.40367e-09	6.17197e-08
	CALCOCO1	1077.95	2709.98	2.51401	2.45603	3.4501e-15	9.35994e-14		FAM117B	467.3	1184.91	2.53566	2.42851	2.35252e-11	3.96532e-10		NSMCE4A	2308.87	1188.4	0.51471	0.522421	5.52034e-09	6.29009e-08
	GPR126	2079.19	4735.72	2.27768	2.23802	3.48644e-15	9.44056e-14		SBNO1	2430.78	5431.75	2.23457	2.16588	2.36631e-11	3.98386e-10		PNPT1	1401.65	642.049	0.458068	0.472038	5.5792e-09	6.35208e-08
	RFX3	284.486	909.781	3.19798	3.03454	3.72388e-15	1.00644e-13		LGALS8	1010.32	2182.64	2.16033	2.1194	2.59294e-11	4.34997e-10		ATP6V0D1	2289.47	1141.67	0.498659	0.510766	5.65627e-09	6.42955e-08
	LDLR	4832.19	10514.7	2.17596	2.14193	3.73435e-15	1.00735e-13		MAP3K8	104.057	392.651	3.77342	3.4281	2.70183e-11	4.50611e-10		NAA15	3957.93	2022.12	0.510902	0.520683	5.85382e-09	6.6488e-08
	LPIN2	848.738	2148.14	2.53098	2.47184	3.93153e-15	1.05854e-13		NIPAL3	636.693	1533.3	2.40822	2.3474	2.80709e-11	4.67072e-10		ABHD17C	1341.04	621.55	0.463485	0.476932	5.86643e-09	6.65251e-08
	SEC14L2	1246.93	3177.66	2.54839	2.47228	4.00666e-15	1.07673e-13		C7orf60	216.606	666.44	3.07674	2.86684	2.91396e-11	4.82599e-10		FAM155B	834.529	355.713	0.426245	0.440428	5.89637e-09	6.67287e-08
	JUNB	3113.54	8271.67	2.65668	2.55248	4.85782e-15	1.30301e-13		SUN1	8068.9	15351.9	1.9026	1.8813	2.91952e-11	4.82959e-10		TRIM14	1506.07	723.957	0.480693	0.490034	5.90445e-09	6.67437e-08
	SLC26A6	2056.4	4658.07	2.26516	2.22758	5.22393e-15	1.39858e-13		SCD	60951.2	114019	1.87066	1.8502	3.01998e-11	4.97843e-10		NFKBIB	2115.16	1080.66	0.510911	0.517881	5.95715e-09	6.72327e-08
	FGD6	604.49	1634.11	2.70328	2.61638	6.64269e-15	1.77508e-13		MYOF	14003.1	27693.9	1.97771	1.96038	3.18748e-11	5.24848e-10		POLR2D	2356.18	1212.23	0.514488	0.523525	6.09288e-09	6.87101e-08
	SRM	4889.68	2171.79	0.444157	0.450445	6.71742e-15	1.79169e-13		SLC20A1	6639.3	12852.1	1.93577	1.90563	3.1947e-11	5.25429e-10		C16orf59	1014.68	431.916	0.425669	0.435361	6.2527e-09	7.04567e-08
	KLF7	846.053	2302.05	2.72093	2.65443	6.76677e-15	1.80148e-13		GJA3	550.827	1299.31	2.35883	2.29693	3.26155e-11	5.35804e-10		TMEM199	866.55	367.12	0.423658	0.440326	6.27482e-09	7.065e-08
	CMIP	3342.38	7314.46	2.1884	2.15644	6.85948e-15	1.82275e-13		AMOT	364.686	968.784	2.65649	2.53817	3.46667e-11	5.68191e-10		PITPNA	3803.09	2055.05	0.540362	0.547412	6.53195e-09	7.34291e-08
	RRAGD	834.984	2118.15	2.53676	2.46706	7.44272e-15	1.97405e-13		PRKCA	1294.83	2705.46	2.08943	2.05486	3.79125e-11	6.19252e-10		PRPS1	2989.55	1509.27	0.504849	0.512291	6.59914e-09	7.41259e-08
	UPRT	204.02	711.256	3.4862	3.28482	7.60342e-15	2.01293e-13		TBC1D22A	1288.34	2688.91	2.08711	2.05216	4.03034e-11	6.56048e-10		TONSL	5413.54	2696.05	0.498021	0.499163	6.75643e-09	7.57731e-08
	KIAA0895L	1331.5	3282.82	2.46551	2.40816	8.30086e-15	2.19349e-13		FOXN3	831.892	1876.08	2.25519	2.19361	4.08797e-11	6.64669e-10		C17orf70	3714.73	1975.62	0.531834	0.536658	6.91756e-09	7.75192e-08
	TMC8	366.35	1096.53	2.99311	2.8738	8.36181e-15	2.20551e-13		GOLGA2	2431.62	4841.44	1.99103	1.9645	4.09586e-11	6.65192e-10		CCT5	28006.7	15843.2	0.565692	0.573761	7.10119e-09	7.94263e-08
	GYS1	3840.19	8621.03	2.24495	2.20117	8.46887e-15	2.22961e-13		RYBP	1248.96	2820.69	2.25844	2.18361	4.25497e-11	6.8946e-10		ATP5G3	15391.8	8650.02	0.561989	0.568069	7.14338e-09	7.97986e-08
	ZBTB10	704.04	1856.03	2.63626	2.55191	8.87598e-15	2.33248e-13		UBA6-AS1	249.809	706.417	2.82783	2.69693	4.36861e-11	7.0707e-10		C11orf84	3603.41	1926.23	0.534558	0.540931	7.17508e-09	8.00272e-08
	TACO1	2352.49	950.765	0.404153	0.410513	9.23825e-15	2.42321e-13		CHD3	3755.53	7568.05	2.01517	1.97703	4.70231e-11	7.59353e-10		C9orf114	3792.82	1989.85	0.524635	0.528996	7.17199e-09	8.00272e-08
	BIRC3	140.324	551.261	3.92849	3.63776	9.46308e-15	2.47762e-13		KIAA1671	3019.88	5907.2	1.95611	1.93037	4.72498e-11	7.6215e-10		UCHL5	1980.82	1006.66	0.508203	0.517026	7.23678e-09	8.06522e-08
	ANAPC7	3275.15	1405.33	0.42909	0.437013	9.67042e-15	2.51932e-13		PKD1	4242.68	8715.04	2.05414	2.0085	5.01063e-11	8.0549e-10		DIS3L	1764.88	867.793	0.491699	0.502363	7.39362e-09	8.23356e-08
	HOXA10-AS	867.345	254.907	0.293894	0.304768	9.64867e-15	2.51932e-13		FA2H	199.006	593.602	2.98284	2.82284	5.01639e-11	8.05507e-10		NOP2	5140.3	2835.59	0.551638	0.55829	7.42524e-09	8.26232e-08
	WDR76	1607.43	586.266	0.364723	0.374566	9.67541e-15	2.51932e-13		ANKRD12	939.784	2026.41	2.15625	2.11543	5.3285e-11	8.50828e-10		HCCS	1385.15	664.799	0.479947	0.491386	7.53626e-09	8.37277e-08
	TTF2	2575.22	1071.93	0.416249	0.425048	1.06479e-14	2.76748e-13		NGEF	614.464	1569.8	2.55475	2.45527	5.4308e-11	8.66191e-10		DNAJB11	2878.96	1524.88	0.529664	0.537568	7.70181e-09	8.54529e-08
	MYEOV	3644.61	7907.18	2.16956	2.14465	1.13469e-14	2.9438e-13		VCL	6294.48	12026.5	1.91064	1.88739	5.4454e-11	8.67548e-10		CTNS	513.282	184.493	0.359437	0.380193	7.70354e-09	8.54529e-08
	SHPK	2092.7	824.215	0.393852	0.401709	1.14937e-14	2.97646e-13		CD164L2	409.079	1017.24	2.48665	2.40649	5.45163e-11	8.6757e-10		TGS1	1389.91	664.576	0.478143	0.488991	7.7953e-09	8.64035e-08
	TRMT6	824.515	253.322	0.307237	0.322527	1.20815e-14	3.12299e-13		NFAT5	6091.01	11669.8	1.9159	1.88582	5.60218e-11	8.90534e-10		SAMHD1	789.77	334.136	0.42308	0.437625	8.09594e-09	8.94574e-08
	PTPN14	1343.68	3251.47	2.41982	2.3598	1.29398e-14	3.33276e-13		ZNF558	680.574	1539.77	2.26246	2.20599	5.62182e-11	8.92659e-10		ANKRD52	6120.91	3374.67	0.551335	0.558881	8.12224e-09	8.96783e-08
	CACYBP	3591.79	1543.78	0.429808	0.438275	1.30827e-14	3.36347e-13		FNBP1	1387.63	2860.08	2.06113	2.02765	5.66221e-11	8.98072e-10		GTF3C6	578.726	218.76	0.378002	0.398842	8.14108e-09	8.98167e-08
	ITGAE	1303.65	433.667	0.332655	0.348954	1.48778e-14	3.8181e-13		MED13L	6235.1	11963.6	1.91876	1.8905	5.8019e-11	9.18183e-10		SMC1A	5966.46	3238.43	0.542773	0.544773	9.04247e-09	9.90484e-08
	ANKRA2	416.237	1189.68	2.85818	2.74217	1.6014e-14	4.10228e-13		RRAS	2618.36	5335.4	2.03769	2.00566	5.98382e-11	9.42982e-10		HIATL1	2358.08	1224.83	0.519417	0.527863	9.04739e-09	9.90484e-08
	NCOA5	2118.61	815.116	0.38474	0.393567	1.76509e-14	4.5135e-13		ARHGEF37	515.437	1356.83	2.63239	2.51163	6.10229e-11	9.59326e-10		CA2	1302.01	614.782	0.472179	0.482552	9.42096e-09	1.0298e-07
	FTSJ3	4377.58	1784.11	0.407557	0.409285	1.76859e-14	4.51434e-13		UNC5CL	138.786	474.018	3.41546	3.16028	6.47923e-11	1.01746e-09		EIF3J	1435.64	679.619	0.473391	0.4849	9.50617e-09	1.03673e-07
	CAMK1D	289.553	891.886	3.08022	2.94641	1.79446e-14	4.57219e-13		TPI1	25500.6	47857.6	1.87673	1.86239	6.61279e-11	1.03729e-09		SMC6	1685.18	830.791	0.492998	0.50301	9.51975e-09	1.03741e-07
	ADAT1	757.062	222.524	0.293931	0.310546	1.8331e-14	4.66229e-13		PTK6	306.009	930.221	3.03985	2.83776	6.99004e-11	1.09526e-09		GMPPB	1044.28	466.194	0.446425	0.453084	9.55193e-09	1.04012e-07
	SYVN1	1880.64	4233.99	2.25136	2.21276	1.83791e-14	4.66619e-13		AFF4	2248.73	4594.55	2.04317	2.00042	7.18132e-11	1.124e-09		MRPS23	5230.19	2885.94	0.551785	0.558184	9.84488e-09	1.07039e-07
	TMEM104	1340.36	492.005	0.36707	0.379398	1.89832e-14	4.81099e-13		PRAM1	25.0772	185.068	7.37994	5.40094	7.39386e-11	1.15472e-09		BDH1	1120.99	519.7	0.463609	0.476275	9.9419e-09	1.08011e-07
	PITPNM2	1697.96	3856.38	2.27118	2.23092	1.90565e-14	4.82099e-13		CDK19	672.46	1519.84	2.26012	2.20154	7.4604e-11	1.16384e-09		EMILIN2	793.357	339.176	0.42752	0.442319	9.96779e-09	1.0821e-07
	UBTF	7811	3616.53	0.463005	0.468182	1.97076e-14	4.97687e-13		MAMDC4	338.964	920.864	2.7167	2.58581	7.89382e-11	1.23011e-09		PDE12	1688.82	828.532	0.490597	0.502755	1.05052e-08	1.13783e-07
	PSMA3	3989.49	1722.14	0.43167	0.440189	2.04114e-14	5.14549e-13		LMBR1L	753.907	1673.99	2.22042	2.17415	7.94096e-11	1.23475e-09		IDH3A	3493.07	1818.16	0.520503	0.528906	1.06764e-08	1.15375e-07
	FAM214B	490.112	1327.66	2.70888	2.62397	2.0836e-14	5.23399e-13		PGAM1	1636.45	3471.07	2.12109	2.07932	7.98841e-11	1.24077e-09		ARNTL2	971.278	438.715	0.451688	0.464682	1.07547e-08	1.16132e-07
	SLC17A9	1460.03	3365.64	2.30518	2.2636	2.08203e-14	5.23399e-13		PRKAA2	583.02	1441.66	2.47275	2.37544	8.38697e-11	1.29984e-09		C7orf50	2474.47	1295.05	0.523366	0.526623	1.11219e-08	1.19916e-07
	UTP15	1040.36	323.955	0.311388	0.32819	2.0969e-14	5.25812e-13		ZSWIM4	336.953	997.948	2.96168	2.82012	8.55429e-11	1.3229e-09		RANGAP1	8122.21	4556.81	0.561031	0.56363	1.11584e-08	1.20128e-07
	SRP19	972.856	325.37	0.334448	0.348599	2.11051e-14	5.28296e-13		PPP1R12B	683.47	1563.59	2.28772	2.22403	8.99963e-11	1.38425e-09		MRPL13	2773.27	1445.02	0.521054	0.530114	1.12802e-08	1.21347e-07
	GINS4	1297.81	475.437	0.366337	0.377748	2.30212e-14	5.75248e-13		IFFO2	1704.46	3426.78	2.01047	1.97979	9.0384e-11	1.38872e-09		BLM	1220.7	526.04	0.430935	0.444501	1.17903e-08	1.26548e-07
	LINC00659	82.0835	391.724	4.77227	4.24359	2.41423e-14	6.02204e-13		BHLHE41	65.9931	292.124	4.42659	3.85684	9.09021e-11	1.39517e-09		LZTS1	455.136	156.673	0.344234	0.367115	1.19943e-08	1.28447e-07
	NOP58	4811.82	2003.94	0.416462	0.424369	2.42651e-14	6.04209e-13		ZXDB	361.08	924.605	2.56067	2.46033	9.15534e-11	1.40366e-09		CHST2	280.842	75.567	0.269074	0.303232	1.21139e-08	1.2963e-07
	RAB11FIP5	1867.93	4347.9	2.32766	2.28469	2.46557e-14	6.12865e-13		SOCS3	1531.54	3107.72	2.02915	1.99832	9.54131e-11	1.45969e-09		MID1IP1	6124.51	3434.45	0.560772	0.565859	1.21886e-08	1.30332e-07
	TSFM	1459.98	552.279	0.37828	0.389255	2.5251e-14	6.26568e-13		AP1G2	3243.07	6270	1.93335	1.90973	9.88778e-11	1.51107e-09		BAZ1B	7157.53	4030.82	0.563158	0.569807	1.32004e-08	1.40834e-07
	KIAA1432	1741.77	4148.56	2.3818	2.32586	2.53033e-14	6.26773e-13		PRKAG2	1123.85	2404.05	2.13913	2.09354	1.01721e-10	1.55285e-09		ELAC1	379.097	121.203	0.319715	0.346647	1.32252e-08	1.40993e-07
	PSMB10	2086.7	851.331	0.407979	0.41748	2.63385e-14	6.51284e-13		MBD6	1181.93	2492.21	2.1086	2.06379	1.04552e-10	1.59436e-09		TUBA1B	31348.6	17659.1	0.563312	0.574673	1.35723e-08	1.44369e-07
	MID2	163.25	602.273	3.68926	3.43792	2.73878e-14	6.75528e-13		JARID2	1477.39	3031.41	2.05186	2.01388	1.06838e-10	1.62748e-09		GATA2	1179.55	528.841	0.44834	0.461449	1.36873e-08	1.45483e-07
	PRKAB2	768.282	1908.04	2.48352	2.42454	2.74138e-14	6.75528e-13		ARID3B	208.642	605.588	2.90253	2.75341	1.10668e-10	1.68402e-09		TRAK2	1385.17	674.019	0.486598	0.496376	1.39914e-08	1.48274e-07
	ITGA5	2585.88	5664.61	2.1906	2.15296	2.91209e-14	7.15527e-13		SCNN1A	4129.95	8177.63	1.98008	1.95545	1.13495e-10	1.7252e-09		LYNX1	446.75	157.369	0.352253	0.375393	1.46005e-08	1.54499e-07
	C17orf89	2180.03	883.06	0.405068	0.410517	2.91375e-14	7.15527e-13		BTBD2	7118.43	13407	1.88341	1.86159	1.40265e-10	2.12081e-09		FAM86C1	447.617	157.997	0.352974	0.375571	1.52648e-08	1.6105e-07
	SORL1	2000.34	4487.96	2.24359	2.20181	3.00788e-14	7.3737e-13		ANO9	1729.56	3738.14	2.16133	2.11606	1.4508e-10	2.18896e-09		LRR1	926.27	405.027	0.437266	0.454228	1.5595e-08	1.64047e-07
	ZC3H6	261.66	833.178	3.1842	3.02618	3.02329e-14	7.39874e-13		KIAA1715	658.389	1485.26	2.25591	2.19809	1.50064e-10	2.2546e-09		ELP6	1784.84	892.015	0.499774	0.505992	1.56777e-08	1.64795e-07
	NOTCH3	2600.1	6335.95	2.43681	2.39229	3.31286e-14	8.09349e-13		GLIS2	1418.92	2883.26	2.03202	1.99587	1.67041e-10	2.49651e-09		CDC7	1087.72	508.168	0.467188	0.478861	1.6134e-08	1.69092e-07
	NASP	6209.99	2868.87	0.461976	0.468632	3.46253e-14	8.44467e-13		NR2F2	2045.34	4015.81	1.96339	1.93605	1.67033e-10	2.49651e-09		POLR2F	4492.4	2486.46	0.553483	0.561622	1.65922e-08	1.73639e-07
	MARS2	1161.77	398.05	0.342623	0.354909	4.02254e-14	9.79368e-13		BCKDK	3325.35	6381.74	1.91912	1.89586	1.71838e-10	2.56013e-09		FZD1	820.953	359.274	0.43763	0.451221	1.73424e-08	1.80694e-07
	MSH2	3254.04	1380.95	0.42438	0.433663	4.23277e-14	1.02879e-12		PAM	5790.19	10852.1	1.87422	1.8565	1.71694e-10	2.56013e-09		TIMM22	1420	688.575	0.484912	0.494197	1.7877e-08	1.85991e-07
	AHDC1	2517.94	5471.29	2.17292	2.13975	4.45087e-14	1.07996e-12		CTDSP2	3100.34	6069.8	1.95779	1.94019	1.7256e-10	2.56553e-09		SFXN2	531.068	188.965	0.355821	0.374364	1.84009e-08	1.91024e-07
	NXT1	1447.87	544.992	0.376408	0.388583	4.6101e-14	1.1167e-12		PRX	438.031	1102.67	2.51734	2.41244	1.80783e-10	2.67939e-09		ABCB10	1022.06	471.003	0.460839	0.474361	1.89515e-08	1.96453e-07
	VRK1	2060.36	809.282	0.392786	0.407354	4.75803e-14	1.15057e-12		KIAA1217	267.084	720.696	2.69839	2.57574	1.83228e-10	2.71035e-09		STRIP2	703.273	282.882	0.402236	0.418169	1.91968e-08	1.98851e-07
	RFC3	1576.15	614.104	0.389623	0.400456	5.49279e-14	1.326e-12		RICTOR	751.788	1849.08	2.45958	2.34396	1.83252e-10	2.71035e-09		TIMM13	4076.27	2234.11	0.548077	0.558387	1.93921e-08	2.00583e-07
	IDS	2348.93	5154.87	2.19456	2.15392	5.54545e-14	1.33644e-12		RC3H1	558.58	1437.72	2.57388	2.44447	1.92048e-10	2.82576e-09		VPS25	1842.44	944.128	0.512432	0.520413	1.95543e-08	2.02113e-07
	AIFM1	2591.62	1100.67	0.424702	0.434563	5.84476e-14	1.40428e-12		ZNF264	716.244	1615.61	2.25567	2.18799	1.95651e-10	2.86693e-09		UMPS	2496.71	1322.05	0.529516	0.537939	1.99505e-08	2.0591e-07
	NOP56	15440.2	7463.77	0.483398	0.489034	5.84663e-14	1.40428e-12		KLHDC10	1595.14	3185.93	1.99728	1.96663	1.95897e-10	2.86759e-09		ATAD2	8535.48	4891.07	0.573028	0.579155	2.00392e-08	2.06676e-07
	DCLRE1A	1384.91	523.29	0.377852	0.389644	5.93611e-14	1.42337e-12		SAV1	2354.87	4568.82	1.94016	1.91487	1.96601e-10	2.87493e-09		MRPL16	2053.86	1071.45	0.521677	0.529576	2.09714e-08	2.15509e-07
	LSG1	2848.95	1232.99	0.432787	0.440999	5.95044e-14	1.42441e-12		CNOT6L	600.812	1401.14	2.33208	2.24555	2.01381e-10	2.94181e-09		TUBB2A	1504.8	752.704	0.500201	0.509603	2.09572e-08	2.15509e-07
	TRIM35	1194.21	416.158	0.34848	0.360203	6.39999e-14	1.52945e-12		MEF2C	491.528	1203.82	2.44913	2.35153	2.05771e-10	3.00252e-09		CCDC97	1488.14	730.749	0.491048	0.498645	2.12815e-08	2.18538e-07
	HDAC5	1913.68	4329.66	2.26248	2.22437	6.58155e-14	1.5702e-12		TCF7L1	909.984	1926.85	2.11746	2.077	2.134e-10	3.10783e-09		COG2	1234.11	594.222	0.481497	0.492824	2.13922e-08	2.19516e-07
	SIDT2	1113.96	2610.15	2.34313	2.29805	6.6154e-14	1.57564e-12		DENND1A	1287.65	2716.45	2.10962	2.06738	2.16223e-10	3.14252e-09		NOL11	3789.95	2029	0.535363	0.541916	2.17772e-08	2.23307e-07
	NCOR2	6709.63	14569.6	2.17145	2.12651	6.66373e-14	1.5845e-12		PAPSS2	1371.53	2782.74	2.02894	1.99678	2.16128e-10	3.14252e-09		MARC1	975.943	448.139	0.459186	0.472414	2.21752e-08	2.27224e-07
	NBEAL1	329.929	993.781	3.0121	2.85618	7.24229e-14	1.7192e-12		INSR	1665.63	3320.26	1.99339	1.96171	2.1798e-10	3.16483e-09		CAD	9041.47	5113.93	0.565608	0.568957	2.23854e-08	2.29049e-07
	HAS3	1146.81	3047.38	2.65727	2.5253	8.13877e-14	1.92879e-12		UACA	1359.36	2764.07	2.03336	1.99824	2.20225e-10	3.19091e-09		PSKH1	998.923	436.048	0.436518	0.447071	2.28782e-08	2.33754e-07
	HELLS	1507.46	587.117	0.389474	0.400469	8.27122e-14	1.95441e-12		ADAMTS16	60.597	270.684	4.46695	3.86474	2.23923e-10	3.24119e-09		SSX2IP	2621.66	1363.68	0.520161	0.527003	2.3275e-08	2.37468e-07
	PLCXD2	340.546	980.203	2.87833	2.76982	8.2743e-14	1.95441e-12		TJP3	2069.75	4594.54	2.21985	2.17736	2.31006e-10	3.33085e-09		MRPL46	1155.89	548.306	0.474358	0.487468	2.38783e-08	2.43275e-07
	ESYT2	4761.42	9966.14	2.0931	2.06491	8.32297e-14	1.96265e-12		MAPK8IP3	3463.76	6830.81	1.97208	1.93555	2.31053e-10	3.33085e-09		SHMT1	2876.01	1555.91	0.540997	0.548301	2.43343e-08	2.4739e-07
	CAMK2N1	972.711	2422.57	2.49053	2.42835	8.46123e-14	1.99196e-12		PFKL	9747.99	19363.9	1.98645	1.9355	2.34311e-10	3.37441e-09		SPC25	1389.71	685.143	0.493012	0.504643	2.44375e-08	2.48262e-07
	PRMT6	456.238	104.715	0.229518	0.251694	8.90512e-14	2.093e-12		RIPK4	669.387	1476.35	2.20552	2.15553	2.38695e-10	3.43061e-09		TBC1D30	989.727	457.273	0.462019	0.475026	2.47717e-08	2.51478e-07
	ABCB6	1114.71	2584.22	2.31829	2.27508	8.92163e-14	2.09342e-12		MYO1E	3439.22	7542.25	2.19301	2.13917	2.68785e-10	3.83433e-09		GEMIN6	762.742	331.28	0.434327	0.449422	2.52853e-08	2.56144e-07
	KRT23	2255.11	711.692	0.315591	0.333309	9.24364e-14	2.16541e-12		HSPG2	6215.06	12901.8	2.0759	2.04593	2.77437e-10	3.95154e-09		MKX	1131.09	530.831	0.469309	0.47938	2.58439e-08	2.61245e-07
	SEC24D	864.119	2254.44	2.60895	2.49057	9.63356e-14	2.25305e-12		RUNDC3B	97.1234	362.432	3.73167	3.35844	3.04256e-10	4.32056e-09		MCM7	22873.4	13441.2	0.587633	0.59282	2.61039e-08	2.63686e-07
	RAPGEF4	5.52587	137.279	24.8429	10.1244	1.00268e-13	2.34119e-12		NAT16	114.618	398.251	3.4746	3.17983	3.11942e-10	4.41649e-09		U2AF1	6515.58	3708.53	0.569179	0.576167	2.70381e-08	2.72543e-07
	PNO1	1264.3	461.665	0.365155	0.37709	1.01789e-13	2.37281e-12		H1F0	23512.1	45997.7	1.95634	1.93975	3.16604e-10	4.47804e-09		UTP20	1674.03	846.216	0.505496	0.515816	2.72239e-08	2.74028e-07
	TIMM8B	2372.3	986.817	0.415975	0.427376	1.11816e-13	2.60228e-12		HSPA5	21831.6	42842.2	1.9624	1.92626	3.23844e-10	4.57137e-09		EIF2B2	1756.4	895.522	0.509863	0.517038	2.73327e-08	2.74929e-07
	TLE3	1701.01	3939.24	2.31583	2.27347	1.13209e-13	2.6304e-12		ZFYVE28	710.808	1608.95	2.26356	2.20775	3.40412e-10	4.78626e-09		MTG2	1816.14	936.652	0.515739	0.525594	2.75038e-08	2.76066e-07
	KLHL18	1563.56	585.547	0.374495	0.389149	1.19995e-13	2.78353e-12		STX1A	670.094	1516.91	2.26373	2.19828	3.73954e-10	5.22692e-09		DNMT1	12519	7033.81	0.561853	0.560601	2.81824e-08	2.82082e-07
	CHRNA5	842.333	273.945	0.325222	0.341801	1.22819e-13	2.84442e-12		VGLL4	1223.99	2498.98	2.04166	2.00667	3.93854e-10	5.49428e-09		RUSC1	4316.14	2415	0.559527	0.565982	2.85105e-08	2.85166e-07
	ZNF217	1812.91	4019.98	2.21743	2.18406	1.25262e-13	2.89629e-12		VWA7	354.743	880.225	2.4813	2.40057	4.0547e-10	5.64526e-09		ALDH1B1	3554.74	1966.28	0.553142	0.559996	2.93226e-08	2.92671e-07
	MRPL47	1725.15	679.047	0.393616	0.405392	1.25736e-13	2.90253e-12		WWTR1	2289.24	4413.1	1.92776	1.90489	4.62956e-10	6.42053e-09		CENPU	1040.22	489.515	0.470586	0.482903	3.06674e-08	3.05665e-07
	BBX	2578.36	5545.83	2.15091	2.1146	1.35892e-13	3.13188e-12		ASUN	1834.29	3624.55	1.97599	1.94192	4.74324e-10	6.56539e-09		BCCIP	4317.84	2334.05	0.540561	0.549231	3.18407e-08	3.16916e-07
	ACP2	1209.07	439.422	0.363438	0.378174	1.47604e-13	3.39631e-12		IL11	69.8314	305.113	4.36928	3.7918	5.00869e-10	6.9261e-09		C14orf80	1523.83	650.472	0.426865	0.423529	3.19973e-08	3.18252e-07
	SLC2A6	1081.09	357.053	0.330272	0.340974	1.5588e-13	3.58097e-12		ESPN	4650.95	9114.91	1.9598	1.92152	5.06366e-10	6.99532e-09		KEAP1	6028.81	3424.67	0.568051	0.571987	3.23486e-08	3.21298e-07
	C10orf10	148.422	561.151	3.78078	3.50788	1.57731e-13	3.61765e-12		PPP1R32	132.741	429.362	3.23458	2.99946	5.20822e-10	7.17414e-09		PSMA7	14332.7	8329.84	0.581179	0.584451	3.27989e-08	3.25543e-07
	LOC148413	1158.94	370.488	0.319679	0.331382	1.62756e-13	3.7269e-12		H19	147.054	459.229	3.12286	2.91257	5.38855e-10	7.40821e-09		SUV39H2	815.59	363.602	0.445814	0.460188	3.35037e-08	3.32212e-07
	DDX5	26101.3	12833.1	0.491665	0.497353	1.64475e-13	3.76021e-12		RASSF7	1358.86	3017.32	2.22048	2.13987	5.49349e-10	7.53794e-09		IPO9	6355.99	3579.42	0.563157	0.567553	3.40107e-08	3.36404e-07
	LOC284454	327.775	949.129	2.89568	2.7768	1.65287e-13	3.77274e-12		DOCK6	2907.53	5589.63	1.92247	1.89471	5.54751e-10	7.59741e-09		CASP3	629.36	252.731	0.401569	0.420012	3.40113e-08	3.36404e-07
	GIPR	191.383	680.792	3.55722	3.33036	1.69438e-13	3.86129e-12		LENG8	7996.54	15025.8	1.87904	1.85474	5.7229e-10	7.82258e-09		WDR5	4451.17	2505.72	0.562935	0.569433	3.42924e-08	3.3895e-07
	S100A10	4145.8	8652.65	2.08709	2.06009	1.74849e-13	3.97824e-12		INSIG1	2760.26	5937.03	2.15089	2.12103	5.91979e-10	8.0762e-09		CEBPA	591.044	233.031	0.39427	0.410278	3.4817e-08	3.43182e-07
	THSD4	1032.79	2510.6	2.43089	2.3913	1.7544e-13	3.98532e-12		P4HB	51528.3	93693	1.81828	1.79399	5.98701e-10	8.16009e-09		UFD1L	3224.67	1765.25	0.547421	0.555816	3.50116e-08	3.44861e-07
	SAPCD2	7014.47	3330.06	0.474742	0.478819	1.78788e-13	4.05491e-12		MMRN2	340.454	858.652	2.52208	2.43834	6.07548e-10	8.26486e-09		ERH	6197.87	3380.65	0.545453	0.553464	3.50479e-08	3.44981e-07
	CASP8AP2	1230.03	451.162	0.366789	0.3794	1.86433e-13	4.22156e-12		ZMYM3	2875.74	5421.75	1.88534	1.8622	6.17673e-10	8.39457e-09		FARSB	3623.38	1974.07	0.544814	0.553717	3.54312e-08	3.48513e-07
	SNN	1780.39	728.69	0.409286	0.419386	1.87326e-13	4.23506e-12		KIAA1467	616.479	1365.57	2.21511	2.16171	6.21997e-10	8.43724e-09		ZNF346	511.002	194.863	0.381336	0.40257	3.66567e-08	3.59574e-07
	POLE2	811.496	250.453	0.308632	0.324659	1.90192e-13	4.29302e-12		RALGAPA2	805.639	1706.44	2.11812	2.07628	6.40624e-10	8.68164e-09		SFXN5	603.182	246.462	0.408603	0.426472	3.66983e-08	3.59734e-07
	ATP6V0A2	826.78	272.662	0.329788	0.345382	1.97961e-13	4.45428e-12		OLFM2	1136.93	2367.73	2.08256	2.04897	6.4267e-10	8.7011e-09		CPSF6	5101.07	2896.87	0.567894	0.574198	3.73066e-08	3.65446e-07
	TRPM2	2120.18	861.612	0.406387	0.410085	2.18624e-13	4.91145e-12		TNFRSF25	745.857	1593.56	2.13655	2.09142	6.54949e-10	8.85892e-09		MAK16	1662.83	849.98	0.511165	0.521223	3.74918e-08	3.67008e-07
	ELAC2	6562.73	3059.67	0.466219	0.470391	2.28459e-13	5.12432e-12		DFNB31	842.393	1784.61	2.1185	2.0792	6.65162e-10	8.98852e-09		COPRS	1747.75	903.683	0.517056	0.526129	3.99233e-08	3.89738e-07
	RND3	687.329	1723.19	2.50708	2.43336	2.42548e-13	5.43177e-12		FAM115C	35.3821	198.707	5.61604	4.49127	6.66156e-10	8.99342e-09		MRPL57	2455.96	1318.25	0.536756	0.545284	4.07641e-08	3.9725e-07
	POLD4	900.463	2276.21	2.52782	2.47352	2.43256e-13	5.43908e-12		IFT140	1342.77	2821.78	2.10146	2.06086	6.69834e-10	9.03452e-09		ATP6V0E2	1807.8	940.901	0.520466	0.52991	4.07765e-08	3.9725e-07
	HNRNPM	12381	6014.87	0.485816	0.486723	2.49728e-13	5.57503e-12		SPATS2	2517.58	4768.27	1.89399	1.8699	7.13706e-10	9.58992e-09		ACAT2	2606.49	1415.7	0.543143	0.549339	4.16029e-08	4.04719e-07
	RAB40C	768.052	1853.2	2.41286	2.3584	2.52562e-13	5.62948e-12		ABL2	1597.35	3135.61	1.96301	1.93247	7.16088e-10	9.60528e-09		TRMT12	855.787	387.918	0.453288	0.466594	4.16284e-08	4.04719e-07
	STRA13	9566.16	4476.26	0.467927	0.475542	2.57384e-13	5.72801e-12		NF1	1131.41	2318.65	2.04935	2.00254	7.2292e-10	9.6772e-09		MED22	1474.16	744.279	0.504883	0.511326	4.19084e-08	4.07163e-07
	POLE3	3294.26	1428.5	0.433635	0.441502	2.60597e-13	5.79046e-12		FLNA	28863.1	54265.4	1.88009	1.8339	7.82872e-10	1.04601e-08		ANAPC13	1358.8	662.407	0.487494	0.496165	4.19508e-08	4.07297e-07
	PLEKHA8	588.721	1518.41	2.57917	2.48483	2.85198e-13	6.32721e-12		BRSK1	1135.43	2399.59	2.11337	2.06989	7.97946e-10	1.06515e-08		NUP54	1996.5	1045.18	0.523509	0.532186	4.35565e-08	4.21737e-07
	HMGCL	1148.21	2617.27	2.27943	2.23604	2.89583e-13	6.41421e-12		FRAS1	8777.14	16679.4	1.90032	1.89663	8.14756e-10	1.08454e-08		NAF1	1020.32	481.415	0.471827	0.484553	4.37301e-08	4.2313e-07
	VPS9D1-AS1	2294.01	966.666	0.421387	0.428837	2.9002e-13	6.41421e-12		TMEM144	488.221	1153.53	2.36272	2.28504	8.16329e-10	1.08562e-08		DPH3	747.776	314.356	0.420388	0.434315	4.41019e-08	4.26149e-07
	NR4A1	814.3	1945.76	2.38949	2.33431	2.96614e-13	6.54988e-12		MAP3K15	89.934	330.413	3.67395	3.32119	8.87202e-10	1.17221e-08		ZDHHC14	356.539	116.951	0.328017	0.354069	4.43966e-08	4.28706e-07
	FBXL8	270.175	818.188	3.02836	2.8946	3.22605e-13	7.11278e-12		ATG9B	65.2102	273.15	4.18877	3.65195	9.00594e-10	1.1888e-08		TBL3	4373.56	2443.79	0.558765	0.562389	4.5609e-08	4.39817e-07
	SATB1	131.301	497.676	3.79034	3.50119	3.33445e-13	7.34044e-12		AFAP1L1	285.601	730.775	2.55873	2.45432	9.22809e-10	1.21251e-08		PRPF19	7860.68	4561.89	0.580343	0.586168	4.6056e-08	4.43527e-07
	MRPL12	11100.4	5448.22	0.490813	0.495738	3.94953e-13	8.68105e-12		FANK1	69.9732	285.102	4.07445	3.57808	9.6846e-10	1.26898e-08		DNTTIP2	2762.47	1439.93	0.521249	0.532097	4.75816e-08	4.56982e-07
	ORC5	1062.54	387.665	0.364846	0.378475	4.0105e-13	8.80147e-12		SH3KBP1	3404.69	6320.54	1.85642	1.83444	9.77227e-10	1.27811e-08		EIF2S1	5632.46	3077.98	0.546473	0.554771	4.76946e-08	4.57759e-07
	CENPM	1572.53	617.15	0.392456	0.401303	4.03904e-13	8.83686e-12		SLC27A1	1739.03	3632.25	2.08867	2.05132	9.78193e-10	1.2782e-08		FAM83H	9684.61	5045.41	0.520972	0.517352	4.84483e-08	4.64367e-07
	C14orf169	330.127	63.9896	0.193833	0.224921	4.03895e-13	8.83686e-12		ATXN7L1	389.692	984.781	2.52708	2.45004	1.00398e-09	1.3071e-08		HMCES	3822.16	2141.31	0.560235	0.566575	4.85401e-08	4.64934e-07
	PASK	2077.04	881.175	0.424246	0.432526	4.06578e-13	8.88174e-12		EZR	76637	148127	1.93284	1.89758	1.00913e-09	1.3126e-08		TMEM33	2337.03	1259.51	0.538934	0.546993	4.89908e-08	4.6862e-07
	DPCD	1066.47	2435.44	2.28364	2.24262	4.10264e-13	8.94853e-12		EEF2	185067	327703	1.77073	1.75415	1.02198e-09	1.32811e-08		STARD7	7640.1	4425.22	0.57921	0.584777	4.94703e-08	4.72572e-07
	COL1A1	1187.75	2768.67	2.33103	2.27551	4.15627e-13	9.05164e-12		ALCAM	3258	6131.47	1.88197	1.85533	1.02497e-09	1.33077e-08		MYBBP1A	7082.69	3994.09	0.563922	0.564482	5.05656e-08	4.82388e-07
	FLNB	9274.59	19500.3	2.10255	2.05699	4.26834e-13	9.28151e-12		DOT1L	2913.02	5520	1.89494	1.86495	1.03499e-09	1.34256e-08		CCDC18	531.026	195.359	0.367889	0.393774	5.24897e-08	4.99406e-07
	RASSF2	493.306	1295.02	2.62519	2.54494	4.40581e-13	9.56584e-12		SIAH2	1359.2	2792.49	2.05451	2.00327	1.0459e-09	1.35548e-08		MGME1	2022.62	1073.86	0.530926	0.53951	5.33817e-08	5.07554e-07
	THAP7	1489.4	587.711	0.394595	0.4045	4.4361e-13	9.61694e-12		PCSK5	414.094	970.26	2.34309	2.27161	1.05801e-09	1.36869e-08		LSM1	1848.44	918.377	0.49684	0.508451	5.3755e-08	5.10421e-07
	TELO2	3804.43	1622.99	0.426604	0.430593	4.75358e-13	1.02895e-11		MUC12	17.7499	141.902	7.99452	5.41222	1.0619e-09	1.37247e-08		ZNF124	215.348	52.2912	0.242822	0.286023	5.46456e-08	5.18187e-07
	ST3GAL1	921.301	2158.48	2.34286	2.29603	4.88398e-13	1.05558e-11		HOXB6	2709.49	5139.55	1.89687	1.86943	1.14637e-09	1.47896e-08		SSNA1	3343.85	1863.82	0.557388	0.564687	5.58411e-08	5.2882e-07
	DUSP2	929.947	319.91	0.344009	0.360019	4.93356e-13	1.06468e-11		BSPRY	982.699	2082.02	2.11867	2.06522	1.16676e-09	1.50391e-08		NAA40	1611.71	829.16	0.514461	0.523298	5.59065e-08	5.29088e-07
	CREBRF	294.839	923.22	3.13127	2.9386	4.95411e-13	1.06749e-11		OTUB2	558.937	1233.13	2.2062	2.15193	1.2223e-09	1.57123e-08		SPARC	130.141	19.3448	0.148645	0.215967	5.61117e-08	5.30676e-07
	TRIO	5037.11	10618.9	2.10814	2.0724	4.97588e-13	1.07057e-11		TEP1	1579.53	3088.28	1.95519	1.92646	1.23026e-09	1.58004e-08		ENY2	3179.44	1748.7	0.550002	0.558357	5.70662e-08	5.39346e-07
	CDCA7	2633.53	1166.62	0.442988	0.451669	5.01357e-13	1.07705e-11		TMEM44	1000.09	2064.51	2.06433	2.02991	1.2424e-09	1.5942e-08		TMEM37	241.991	64.0312	0.264602	0.303927	5.95703e-08	5.6078e-07
	DCLRE1B	994.041	355.558	0.35769	0.369935	5.03221e-13	1.07942e-11		AMPD3	1549.89	3061.87	1.97554	1.94717	1.25548e-09	1.60808e-08		POGLUT1	700.985	301.315	0.429845	0.44535	5.9682e-08	5.6146e-07
	SPATA33	1144.96	419.968	0.366798	0.377013	5.083e-13	1.08868e-11		DNAJB2	1248.22	2657.35	2.12892	2.06669	1.33009e-09	1.70058e-08		GNPDA1	3352.09	1851.39	0.552309	0.559027	5.99913e-08	5.63998e-07
	H6PD	2205.89	4756.48	2.15627	2.12135	5.174e-13	1.10651e-11		MTHFR	827.912	1718.58	2.0758	2.03425	1.39532e-09	1.77919e-08		ZNF689	758.035	335.877	0.443089	0.457023	6.06057e-08	5.679e-07
	FDX1L	917.435	307.607	0.33529	0.348001	5.22856e-13	1.1165e-11		FOXK1	3797.92	7018.49	1.84798	1.82415	1.45096e-09	1.84683e-08		CYB5RL	492.623	181.508	0.368451	0.391786	6.33071e-08	5.92433e-07
	RPUSD1	4486.28	2096.12	0.467229	0.475765	5.39453e-13	1.15021e-11		FBXO44	2926.94	5453.53	1.86322	1.84063	1.46985e-09	1.8692e-08		MAGOHB	829.107	377.627	0.455463	0.470092	6.45979e-08	6.02928e-07
	CECR2	378.887	1036.64	2.73602	2.63126	5.62075e-13	1.19666e-11		GDPD5	798.449	1722.19	2.15692	2.10275	1.73218e-09	2.18912e-08		RAB36	414.046	146.995	0.355021	0.380746	6.4679e-08	6.0329e-07
	FKBP5	4202.13	1960.23	0.466485	0.474192	5.64327e-13	1.19966e-11		CAPRIN2	1239.56	2585.6	2.0859	2.05021	1.8215e-09	2.2959e-08		HAUS8	1035.8	495.24	0.478121	0.491608	6.48334e-08	6.04334e-07
	SURF2	1251.75	481.816	0.384914	0.394717	5.67647e-13	1.20492e-11		LINC00938	111.133	374.267	3.36775	3.08432	1.84133e-09	2.31679e-08		TEX30	853.742	375.334	0.439634	0.45489	6.5544e-08	6.10558e-07
	RAC2	2323.85	4919.21	2.11683	2.08357	5.71284e-13	1.21083e-11		SYBU	1278.9	2547.35	1.99182	1.95851	1.85173e-09	2.32782e-08		ZWILCH	1410.12	709.508	0.503156	0.513662	6.68076e-08	6.21516e-07
	NEBL	424.746	1197.67	2.81973	2.75916	5.73703e-13	1.21415e-11		OXSM	742.999	1680.65	2.26198	2.1977	1.95748e-09	2.4521e-08		NTMT1	4200.43	2382.02	0.567091	0.574394	6.81666e-08	6.33331e-07
	PSAT1	3661.45	1577.9	0.43095	0.444178	5.85699e-13	1.2377e-11		MACF1	5442.34	10205.9	1.87529	1.85532	1.96226e-09	2.45593e-08		PBDC1	671.404	286.96	0.427403	0.444093	6.95076e-08	6.4537e-07
	FTSJ2	1933.62	818.589	0.423346	0.432025	5.94697e-13	1.25486e-11		MMP24-AS1	1650.77	3165.45	1.91756	1.89031	1.97357e-09	2.46792e-08		DBNL	2642.06	1320.76	0.499898	0.493886	7.41591e-08	6.86767e-07
	DLG4	1026.39	2379.36	2.31818	2.26904	6.60303e-13	1.39123e-11		MPP5	1241.89	2600.71	2.09415	2.03269	1.99704e-09	2.49507e-08		SRSF8	1724.15	893.626	0.5183	0.528998	7.66371e-08	7.07875e-07
	JMJD6	2291.99	5458.86	2.38171	2.34305	6.97225e-13	1.46685e-11		LOC100129034	1288.17	2525.35	1.96042	1.9288	2.02793e-09	2.53145e-08		NDUFS5	4059.61	2294.15	0.565115	0.572439	7.68747e-08	7.09609e-07
	TRIM9	244.271	742.409	3.03928	2.89432	7.38148e-13	1.55065e-11		PLIN2	823.241	1699.47	2.06436	2.02567	2.03455e-09	2.53748e-08		QDPR	1752.22	922.411	0.526424	0.535513	7.74696e-08	7.14174e-07
	CTU2	2481.22	1097.68	0.442395	0.449606	7.45984e-13	1.56481e-11		GSN	5265.5	10445.1	1.98368	1.96156	2.04165e-09	2.54412e-08		C12orf45	1264.99	617.498	0.488143	0.501659	7.95039e-08	7.30564e-07
	GPR160	298.552	860.415	2.88196	2.75819	7.53249e-13	1.57772e-11		FNDC3B	1205.46	2376.42	1.97139	1.93959	2.05428e-09	2.55762e-08		MMACHC	570.702	232.853	0.408011	0.427398	7.94795e-08	7.30564e-07
	NDNF	0.515245	80.232	155.716	11.9622	7.62302e-13	1.59434e-11		SLC12A4	1942.17	3863.57	1.9893	1.94299	2.07021e-09	2.57295e-08		PTPLAD1	5896.45	3291.3	0.558183	0.56464	7.97996e-08	7.32809e-07
	CHST15	3793.47	8204.84	2.16289	2.14459	7.7573e-13	1.62005e-11		FBXO42	865.042	1771.93	2.04838	2.01056	2.07615e-09	2.57808e-08		ASB6	1802.69	923.838	0.512477	0.51976	8.39927e-08	7.70321e-07
	ALS2CL	928.396	2361.98	2.54415	2.47723	8.18802e-13	1.7075e-11		EZH1	1239.01	2449.43	1.97693	1.94079	2.12343e-09	2.62763e-08		BOP1	2261.61	1177.28	0.52055	0.521215	8.54804e-08	7.82454e-07
	CCDC114	154.195	626.98	4.06614	3.70735	8.29899e-13	1.72811e-11		PAQR5	1056.24	2113.96	2.0014	1.9644	2.16344e-09	2.6725e-08		MRPL52	3122.23	1704.18	0.545822	0.555973	8.7629e-08	8.01091e-07
	RNASEH1	1582.1	644.721	0.40751	0.41673	8.90417e-13	1.85142e-11		RSRP1	1778.13	3388.21	1.90549	1.87901	2.17276e-09	2.68168e-08		ZNF142	1838.02	964.593	0.524801	0.532152	8.84174e-08	8.07262e-07
	TBC1D9B	8662.09	17360.8	2.00423	1.97798	9.50708e-13	1.9739e-11		SGSM2	4403.27	8396.46	1.90687	1.87617	2.21918e-09	2.72951e-08		TP53RK	746.939	330.296	0.442199	0.456137	8.87354e-08	8.09647e-07
	RBBP8	2590.44	1130.24	0.436312	0.446073	1.00122e-12	2.07574e-11		GDPD3	69.446	282.866	4.07319	3.56862	2.26348e-09	2.77681e-08		EXOG	348.165	117.113	0.336373	0.364212	9.009e-08	8.2148e-07
	SLC43A2	752.125	238.108	0.31658	0.333996	1.00581e-12	2.08224e-11		SYNE3	109.234	364.275	3.33483	3.05843	2.27176e-09	2.78457e-08		ARHGDIA	24373.5	14489.1	0.594462	0.595379	9.29438e-08	8.46418e-07
	HLA-F-AS1	255.237	768.7	3.01171	2.86991	1.00814e-12	2.08403e-11		ELMO3	2766.05	5653.29	2.04381	2.002	2.31358e-09	2.83339e-08		NSL1	1570.38	812.395	0.517324	0.526927	9.36909e-08	8.52677e-07
	GAD1	501.204	1295.99	2.58574	2.50317	1.05716e-12	2.18218e-11		GDA	2156.06	4046.29	1.8767	1.85188	2.32991e-09	2.85093e-08		FANCA	5496.36	2928.93	0.532886	0.535534	9.41931e-08	8.567e-07
	DTYMK	4219.89	1977.42	0.468595	0.473478	1.07445e-12	2.21467e-11		PLEKHG5	2591.63	5215.73	2.01253	1.97645	2.43963e-09	2.98263e-08		G3BP1	6759.24	3950.13	0.584405	0.590637	9.72486e-08	8.83926e-07
	CDC6	4910.28	2297.91	0.467979	0.476519	1.08652e-12	2.23632e-11		PXN	10525.4	18903.9	1.79603	1.77374	2.47067e-09	3.01799e-08		METTL13	2514.01	1384.13	0.550565	0.557552	1.00331e-07	9.11357e-07
	JUP	12913.5	27165.9	2.10368	2.07162	1.12893e-12	2.32025e-11		IGF2BP2	3242.96	5947.06	1.83384	1.8123	2.53342e-09	3.09199e-08		HMGB3	3551.04	1974.3	0.555977	0.563657	1.07332e-07	9.70622e-07
	FOXRED2	1318.67	520.975	0.395075	0.406923	1.14571e-12	2.35134e-11		MT1X	605.266	1540.47	2.54512	2.50969	2.55643e-09	3.1174e-08		SRSF6	9193.7	5329.79	0.579722	0.586186	1.07415e-07	9.70761e-07
	IZUMO4	29.4507	216.769	7.36041	5.63576	1.14983e-12	2.3564e-11		HMHA1	1654.7	3456.48	2.08889	2.02888	2.58179e-09	3.14563e-08		MRPL4	6978.96	4098.36	0.587245	0.592862	1.08594e-07	9.80793e-07
	AEN	2890.26	1307.42	0.452353	0.459467	1.17236e-12	2.39914e-11		MKRN1	2308.18	4304.09	1.86471	1.84076	2.61096e-09	3.17845e-08		SLC52A2	3772.9	2110.51	0.559386	0.560575	1.0989e-07	9.91863e-07
	MYEOV2	2295.34	963.987	0.419975	0.43215	1.17524e-12	2.40157e-11		DUSP5P1	29.3209	178.825	6.09889	4.62981	2.61407e-09	3.17952e-08		NUP50	2939.9	1643.87	0.559158	0.566691	1.11101e-07	1.00216e-06
	TLCD1	777.666	261.471	0.336225	0.351322	1.19056e-12	2.42939e-11		TRIM8	2179.7	4380.88	2.00986	1.96972	2.68555e-09	3.26089e-08		OAS3	3561.87	2021.72	0.5676	0.572819	1.12101e-07	1.01054e-06
	PIGW	532.598	150.264	0.282134	0.303073	1.21482e-12	2.47534e-11		TP53INP1	640.487	1404.83	2.19338	2.11044	2.79289e-09	3.38546e-08		SETMAR	338.096	108.052	0.319589	0.350252	1.15658e-07	1.03997e-06
	RHPN2	1296.66	2909.37	2.24375	2.19996	1.23061e-12	2.50394e-11		ADAMTS13	514.788	1259.85	2.44732	2.33981	2.83824e-09	3.4375e-08		BYSL	2699.15	1489.1	0.551692	0.557205	1.17076e-07	1.05206e-06
	C11orf82	735.494	241.245	0.328004	0.345149	1.28723e-12	2.6154e-11		ZSWIM5	144.835	442.6	3.05589	2.84697	2.9044e-09	3.51464e-08		MYBL2	6169.16	3581.12	0.580487	0.581742	1.17566e-07	1.05513e-06
	RAD51C	1647.49	684.931	0.415743	0.426911	1.30483e-12	2.64739e-11		RIN1	1912.85	3871.37	2.02388	1.96732	3.00937e-09	3.63858e-08		SHQ1	1072.8	523.286	0.487777	0.499938	1.19139e-07	1.0679e-06
	HIRA	2639.84	1119.17	0.423955	0.430194	1.37454e-12	2.78108e-11		PCOLCE-AS1	11.575	113.84	9.83503	5.83784	3.01919e-09	3.64735e-08		ECHDC1	2109.99	1145.92	0.543093	0.551605	1.22866e-07	1.09993e-06
	YOD1	1092.19	3165.3	2.89813	2.73432	1.37463e-12	2.78108e-11		ITGA2	1886.81	3733.82	1.97891	1.96258	3.07175e-09	3.69518e-08		CALM1	8733.94	5136.12	0.588064	0.59536	1.22944e-07	1.09993e-06
	USP49	678.116	1653.79	2.43881	2.36129	1.37738e-12	2.7827e-11		ZNF185	1291.91	2540.24	1.96627	1.93426	3.0709e-09	3.69518e-08		QTRTD1	1440.23	739.314	0.513332	0.523702	1.24213e-07	1.10989e-06
	ATG12	4341.31	9052.18	2.08512	2.07524	1.45253e-12	2.93036e-11		ATF7	1263.22	2458.97	1.94659	1.91842	3.26724e-09	3.92041e-08		CHPF	19705.7	11496.2	0.583396	0.583659	1.25708e-07	1.12254e-06
	FKRP	822.73	246.761	0.29993	0.313712	1.50178e-12	3.02544e-11		NR3C1	722.395	1507.33	2.08657	2.0398	3.3502e-09	4.01657e-08		SACM1L	1086.79	534.39	0.491716	0.501931	1.25921e-07	1.12374e-06
	LIMCH1	455.931	1206.2	2.64558	2.55424	1.52302e-12	3.0639e-11		HOXB3	1082.51	2151.29	1.98732	1.95278	3.37799e-09	4.04308e-08		CIAPIN1	2064.66	1096.34	0.531003	0.541022	1.3208e-07	1.17797e-06
	NIPA2	2126.97	916.248	0.430775	0.44154	1.55398e-12	3.12178e-11		CACNB4	300.802	874.477	2.90715	2.69561	3.46325e-09	4.13471e-08		POLR1A	3578.75	2009.77	0.561585	0.56569	1.36779e-07	1.21835e-06
	POLD3	1037.32	384.903	0.371055	0.383682	1.63061e-12	3.27109e-11		SH3BP4	3969.91	7340.32	1.84899	1.82609	3.55792e-09	4.23354e-08		TAF15	11164.9	6425.04	0.57547	0.57384	1.37033e-07	1.21985e-06
	FAM58A	1051.79	394.361	0.374944	0.388163	1.66082e-12	3.32702e-11		SYDE1	625.27	1402.08	2.24235	2.15279	3.61353e-09	4.29253e-08		DIMT1	1698.51	863.15	0.508181	0.519113	1.441e-07	1.28116e-06
	SLC16A3	17817.5	35719.2	2.00473	1.96594	1.68348e-12	3.36767e-11		HLA-A	10401.1	18513.1	1.77991	1.75711	3.6289e-09	4.30003e-08		RBP1	4330.38	2459.18	0.567889	0.575285	1.45552e-07	1.29326e-06
	CCDC71	1518.78	613.265	0.403787	0.412622	1.69085e-12	3.37768e-11		SPAG9	3456.34	6294.13	1.82104	1.79908	3.67394e-09	4.34979e-08		SLC1A4	398.201	145.183	0.364596	0.388538	1.46057e-07	1.29694e-06
	HOXA13	210.613	671.231	3.18704	3.018	1.69373e-12	3.37868e-11		ESRP1	4452.77	8038.78	1.80534	1.78268	3.68994e-09	4.3651e-08		BLMH	2674.05	1492.29	0.558065	0.565335	1.47267e-07	1.30605e-06
	GEN1	1011.81	374.275	0.369905	0.38317	1.7048e-12	3.39602e-11		ERMP1	2069.69	4025.01	1.94474	1.90267	3.71704e-09	4.39351e-08		CDCA5	5082.13	2943.98	0.57928	0.587093	1.5031e-07	1.33221e-06
	C7orf49	2083.46	854.979	0.410365	0.417155	1.71256e-12	3.40671e-11		KIAA0040	2320.75	5035.89	2.16994	2.14202	3.88498e-09	4.57683e-08		UBR7	2149.51	1174.69	0.546493	0.554998	1.50926e-07	1.33684e-06
	BCL6	640.495	1585.34	2.47518	2.42545	1.71968e-12	3.41609e-11		EEF1G	12404.2	21810	1.75828	1.74216	3.9101e-09	4.60261e-08		TRIM37	3156.59	1769.5	0.560573	0.569112	1.52328e-07	1.34759e-06
	EXOSC2	3000.21	1369.95	0.456617	0.464263	1.72334e-12	3.41859e-11		MPRIP	8041	14370.2	1.78712	1.76911	3.93462e-09	4.62764e-08		ISOC1	2256.62	1235.03	0.547293	0.555582	1.56669e-07	1.38341e-06
	TMTC2	591.415	1444.29	2.4421	2.38019	1.79793e-12	3.56159e-11		SNAPC3	1064.39	2152.26	2.02205	1.9789	3.94678e-09	4.63429e-08		SUOX	966.363	467.866	0.484152	0.497126	1.59098e-07	1.40225e-06
	TUBG1	4801.67	2277.27	0.474266	0.47968	1.80844e-12	3.57745e-11		TNRC6B	2297.3	4258.21	1.85357	1.83109	3.94649e-09	4.63429e-08		PADI3	204.679	48.8973	0.238897	0.289621	1.60293e-07	1.41191e-06
	TST	2217.57	893.911	0.403104	0.412419	1.81607e-12	3.58756e-11		TMEM263	1136.71	2227.67	1.95976	1.93102	4.02362e-09	4.71287e-08		POP4	1829.89	970.537	0.53038	0.54203	1.61118e-07	1.41742e-06
	MTOR	3822.43	1791.37	0.468648	0.474714	1.84347e-12	3.63665e-11		PLK2	3271.97	5972.67	1.8254	1.7995	4.18268e-09	4.88712e-08		STX18	1003.45	490.143	0.48846	0.500397	1.65109e-07	1.44985e-06
	FAM210A	812.425	2013.4	2.47826	2.40119	1.88071e-12	3.70497e-11		GATSL3	163.612	481.377	2.94219	2.75683	4.19078e-09	4.89256e-08		SNRPC	3107.99	1760.6	0.566476	0.573719	1.67289e-07	1.46808e-06
	RNF122	199.91	633.453	3.16868	2.99488	1.89371e-12	3.72544e-11		RAB6A	2888.48	5313.41	1.83952	1.81268	4.50089e-09	5.21613e-08		MPHOSPH6	1529.57	803.815	0.525517	0.535432	1.68005e-07	1.47255e-06
	GRIN2D	2187.58	4564.38	2.0865	2.05813	1.979e-12	3.88785e-11		RTN2	867.644	1758.28	2.0265	1.98935	4.73602e-09	5.45312e-08		TRAPPC13	614.154	265.22	0.431847	0.449271	1.68444e-07	1.47549e-06
	SDF2L1	3305.73	1467.61	0.44396	0.458818	2.06529e-12	4.05177e-11		L1CAM	918.447	1986.37	2.16274	2.09992	5.31425e-09	6.07958e-08		MRPS11	1736.73	912.453	0.525386	0.537634	1.74572e-07	1.52448e-06
	ZBTB5	1954.01	4355.17	2.22883	2.16806	2.13923e-12	4.19107e-11		RAB20	647.857	1357.97	2.0961	2.05043	5.3896e-09	6.16084e-08		FAM20C	1889.28	1022.09	0.540993	0.548818	1.76998e-07	1.54472e-06
	RNF169	1676.79	3886.24	2.31767	2.252	2.1446e-12	4.19581e-11		KIAA1324L	731.056	1509.41	2.0647	2.02028	5.48411e-09	6.25883e-08		CPSF4	2985.46	1688.99	0.565739	0.573263	1.80665e-07	1.5748e-06
	APOLD1	116.439	454.953	3.90722	3.57627	2.17277e-12	4.24509e-11		DGKA	1054.47	2075.1	1.96791	1.9347	5.51752e-09	6.29009e-08		RBM17	3436.49	1966.95	0.572372	0.578974	1.83814e-07	1.59985e-06
	TMPO	5728.77	2684.61	0.468619	0.475863	2.21504e-12	4.32176e-11		GADD45A	1747.37	3319.38	1.89965	1.87435	5.61287e-09	6.38531e-08		ABHD5	876.369	411.095	0.469089	0.483237	1.86256e-07	1.61957e-06
	UCK1	1544.76	642.946	0.416211	0.425956	2.27075e-12	4.42438e-11		MSANTD3	541.289	1218.28	2.25069	2.16498	5.86013e-09	6.65066e-08		RPS19BP1	3382.12	1898.94	0.561465	0.565478	1.87365e-07	1.62821e-06
	NDUFS6	2864.87	1309.94	0.457244	0.461192	2.33173e-12	4.537e-11		CNNM2	1147.62	2248.06	1.95889	1.92442	5.88032e-09	6.66296e-08		TUBB4A	2353.68	1295.9	0.550584	0.559937	1.90515e-07	1.65458e-06
	MRPS7	5012.61	2397.59	0.478311	0.487476	2.36283e-12	4.59124e-11		MAP3K2	1232.2	2455.72	1.99296	1.94486	5.89843e-09	6.67287e-08		BCLAF1	5509.42	3088.34	0.560557	0.565077	1.96489e-07	1.70231e-06
	PIM1	717.96	1690.81	2.35502	2.29942	2.38621e-12	4.63035e-11		APBB2	2740.78	5048.38	1.84195	1.81717	5.95674e-09	6.72327e-08		GLRX2	403.46	149.394	0.370282	0.39557	1.98007e-07	1.71442e-06
	POLR3K	814.936	284.285	0.348844	0.364215	2.47812e-12	4.80216e-11		COPA	4329.03	7723.39	1.78409	1.7647	6.46677e-09	7.27538e-08		RNMTL1	1979.36	1065.01	0.538055	0.550004	1.98638e-07	1.71883e-06
	OPTN	1169.82	2799.9	2.39345	2.34379	2.59951e-12	5.03054e-11		HECA	440.543	983.18	2.23175	2.16736	6.61016e-09	7.41912e-08		RFWD3	3910.88	2261.06	0.578144	0.584858	2.041e-07	1.76395e-06
	SLC1A1	556.345	1370.95	2.46421	2.39772	2.80374e-12	5.4184e-11		ELK3	1261.72	2443.27	1.93645	1.90952	7.08435e-09	7.93258e-08		DKC1	5748.26	3367.26	0.585788	0.592461	2.06476e-07	1.78341e-06
	LMTK3	2119.03	4493.04	2.12033	2.08191	2.82429e-12	5.45072e-11		PINK1	2221.95	4333.13	1.95015	1.92847	7.10448e-09	7.94263e-08		MTBP	867.408	413.036	0.476173	0.489298	2.07358e-07	1.78994e-06
	AGRN	5633.82	11884.4	2.10947	2.05915	2.93704e-12	5.66066e-11		TFAP2C	344.596	808.635	2.34662	2.2703	7.8813e-09	8.7221e-08		GAR1	1350.5	701.62	0.519525	0.52968	2.13918e-07	1.84236e-06
	JAK3	367.738	1067.44	2.90272	2.77165	3.03005e-12	5.83203e-11		NARF	2969.75	5369.49	1.80806	1.78919	7.87618e-09	8.7221e-08		MUM1L1	396.536	134.846	0.340061	0.369834	2.14273e-07	1.84405e-06
	AHSA1	7956.77	3961.24	0.497845	0.504666	3.06171e-12	5.88501e-11		ASPH	12017.6	20912.2	1.74013	1.72366	8.01502e-09	8.86319e-08		ATOH8	137.574	24.0968	0.175155	0.24051	2.17085e-07	1.86712e-06
	TLDC1	1427.1	3130.98	2.19394	2.14582	3.07874e-12	5.90978e-11		ZBTB20	531.218	1176.98	2.21563	2.15632	8.2251e-09	9.06735e-08		NDUFAF6	467.49	185.355	0.396491	0.418133	2.17788e-07	1.87203e-06
	CDC45	1718.63	731.668	0.425728	0.433316	3.08443e-12	5.91272e-11		TMEM123	7479.49	13644.4	1.82425	1.79609	8.25477e-09	9.09301e-08		STMN1	19367.8	11729.4	0.605615	0.610938	2.21575e-07	1.90229e-06
	PGM1	2658.3	5497.06	2.06789	2.04124	3.14184e-12	6.01468e-11		EFHC1	268.845	680.053	2.52954	2.40625	8.43129e-09	9.28028e-08		TMEM180	1190.54	605.77	0.508821	0.519149	2.26973e-07	1.94629e-06
	PHLPP2	891.465	317.72	0.356402	0.372315	3.22244e-12	6.1607e-11		BAIAP3	1829.06	3608.76	1.97301	1.94372	8.60581e-09	9.45776e-08		FOXRED1	1865.12	1012.95	0.543098	0.552189	2.29914e-07	1.96913e-06
	CD3EAP	1936.48	824.753	0.425902	0.433614	3.26164e-12	6.22104e-11		ZFYVE1	408.041	921.495	2.25834	2.19123	8.6528e-09	9.50207e-08		ADRM1	8373.4	4853.86	0.579676	0.574073	2.30277e-07	1.97105e-06
	GINS1	1117.3	433.425	0.387923	0.40061	3.26274e-12	6.22104e-11		PABPC3	3611.75	6508.35	1.80199	1.78074	8.74875e-09	9.60004e-08		USP1	2272.59	1220.83	0.537197	0.545232	2.32696e-07	1.99047e-06
	RDH10	572.621	170.846	0.298357	0.318923	3.30935e-12	6.30148e-11		NUAK1	1203.19	2312.32	1.92183	1.89177	8.7968e-09	9.64533e-08		MUM1	2868.07	1586.4	0.553125	0.559557	2.34243e-07	2.00139e-06
	TMC4	1648.34	3902.89	2.36778	2.34921	3.43419e-12	6.53045e-11		TRIB2	1612.58	3060.89	1.89813	1.87091	9.31953e-09	1.01949e-07		MOCOS	680.503	303.959	0.446669	0.464261	2.35333e-07	2.0083e-06
	C19orf25	2581.59	1101.29	0.426594	0.430559	3.47065e-12	6.591e-11		KIAA1462	2434.72	4495.35	1.84635	1.82609	9.47705e-09	1.03514e-07		NUFIP1	606.933	261.505	0.430863	0.44815	2.49454e-07	2.1262e-06
	MPZL2	470.11	1213.41	2.58112	2.5032	3.54154e-12	6.71667e-11		DDB2	2530.18	4624.4	1.8277	1.8039	9.50623e-09	1.03673e-07		TRMT2A	2544.57	1388.75	0.545768	0.549656	2.52778e-07	2.15073e-06
	TMEM184A	1697.73	4003.54	2.35818	2.28846	3.54864e-12	6.72118e-11		MBP	1650.85	3081.24	1.86646	1.84093	9.72271e-09	1.05791e-07		GCDH	1082.06	543.566	0.502342	0.512754	2.54437e-07	2.16355e-06
	FANCE	978.3	360.352	0.368345	0.380728	3.5546e-12	6.72352e-11		NBAS	1136.84	2235.77	1.96665	1.9295	1.00677e-08	1.09211e-07		KIF1C	10805.6	6463.97	0.598204	0.60026	2.58836e-07	2.19833e-06
	POLA2	1482.39	609.75	0.411329	0.420436	3.79759e-12	7.17361e-11		CD55	1364.66	2591.25	1.89882	1.86725	1.03251e-08	1.11918e-07		ZNF410	1614.95	864.982	0.535608	0.544856	2.60149e-07	2.20702e-06
	CHORDC1	1057.03	400.343	0.378745	0.391493	3.89467e-12	7.34726e-11		LOC440434	263.213	658.121	2.50033	2.3943	1.05971e-08	1.14691e-07		PRKRIR	1099.17	549.479	0.499903	0.509736	2.60645e-07	2.20974e-06
	SAP30	330.828	903.789	2.7319	2.64651	3.96061e-12	7.46176e-11		TRPT1	1097.04	2164.79	1.97331	1.93584	1.06508e-08	1.15185e-07		NUDT5	3720.05	2073.62	0.557417	0.565595	2.6327e-07	2.22934e-06
	PSMG3	2748.91	1268.02	0.461279	0.469243	3.99362e-12	7.51402e-11		PABPC1	59921.9	103287	1.72369	1.7053	1.09692e-08	1.18359e-07		GGCT	1812.35	973.908	0.537373	0.547259	2.64792e-07	2.2409e-06
	NYAP1	435.946	1139.98	2.61495	2.52544	4.03896e-12	7.5893e-11		CLK2	2525.84	4587.76	1.81633	1.79423	1.11387e-08	1.20006e-07		C1orf122	1259.6	623.605	0.49508	0.501824	2.67311e-07	2.25953e-06
	GRK5	511.709	1279.23	2.49992	2.42792	4.05774e-12	7.61455e-11		RLIM	2500.69	4779.39	1.91123	1.86962	1.12949e-08	1.21414e-07		FGF9	233.078	62.2152	0.266929	0.309083	2.73563e-07	2.30827e-06
	SLC35C1	1794.84	723.394	0.40304	0.411311	4.15903e-12	7.79436e-11		ZBTB1	889.468	1762.33	1.98133	1.94336	1.13105e-08	1.21489e-07		NBN	2458.98	1371.56	0.557778	0.56569	2.75881e-07	2.32645e-06
	XPNPEP1	2833	5762.54	2.03407	2.0084	4.18076e-12	7.82478e-11		TMEM59	2342.34	4340.25	1.85296	1.81714	1.18177e-08	1.26746e-07		COA1	2395.48	1311.64	0.547549	0.554148	2.76527e-07	2.32939e-06
	DDX20	1112.9	426.067	0.382843	0.397163	4.191e-12	7.83366e-11		BAZ2A	6275.73	10968	1.74769	1.73008	1.1947e-08	1.28037e-07		ZBTB2	749.398	347.984	0.464351	0.478958	2.7809e-07	2.34092e-06
	LTK	479.561	1305.09	2.72143	2.65625	4.20106e-12	7.84216e-11		SEMA6A	303.554	754.46	2.48542	2.38377	1.26494e-08	1.35158e-07		THEM6	1774.74	947.609	0.533944	0.540449	2.88261e-07	2.41796e-06
	SEC31B	1197.51	2712.86	2.26542	2.22502	4.25436e-12	7.93126e-11		EPS8L1	977.688	2168.11	2.21758	2.11954	1.2758e-08	1.36216e-07		AP5B1	1874.18	1024.03	0.546388	0.554397	2.893e-07	2.42525e-06
	RELA	3273.12	6629.89	2.02556	1.9973	4.31372e-12	8.03142e-11		XRN1	898.726	1783.69	1.98468	1.94193	1.3241e-08	1.41056e-07		DHFR	1167.27	586.766	0.502683	0.511217	2.90299e-07	2.43219e-06
	PJA2	2112.64	4422.83	2.09351	2.05341	4.33486e-12	8.06023e-11		FAM216A	442.412	1009.34	2.28145	2.20047	1.35143e-08	1.4386e-07		KANK2	3629.79	2023.53	0.557478	0.562269	2.93598e-07	2.45839e-06
	TCF7	1565.12	650.872	0.41586	0.425774	4.43028e-12	8.22693e-11		GNRH1	59.4287	242.474	4.08008	3.50326	1.38573e-08	1.46996e-07		UPF3B	1112.43	563.066	0.506159	0.517012	2.96625e-07	2.48082e-06
	CD109	3928.38	7922.64	2.01677	1.98311	4.72057e-12	8.75457e-11		LCOR	1421.21	2685.77	1.88977	1.85632	1.38606e-08	1.46996e-07		DDX56	5381.64	3179.12	0.590734	0.59585	2.97008e-07	2.48256e-06
	RUVBL1	6859.7	3400.89	0.495779	0.503792	4.98903e-12	9.2404e-11		FOSB	111.141	353.519	3.18082	2.9182	1.43608e-08	1.52075e-07		VPS33A	1340.47	700.22	0.522368	0.532357	3.03324e-07	2.53387e-06
	UTP11L	2151.63	883.835	0.410775	0.425836	5.02793e-12	9.30036e-11		R3HDM2	1550.07	2930.22	1.89038	1.86858	1.49168e-08	1.57728e-07		DBR1	971.585	480.306	0.494353	0.506591	3.07024e-07	2.56264e-06
	ALPK1	502.648	1300.45	2.58719	2.50095	5.15595e-12	9.52479e-11		RNF112	15.6849	132.61	8.45462	5.29792	1.49853e-08	1.58335e-07		PCGF6	580.476	245.002	0.42207	0.441208	3.09948e-07	2.58314e-06
	LINC00482	383.463	1184.47	3.08888	2.87817	5.17719e-12	9.55164e-11		DARS	4933.66	9291.15	1.88321	1.84543	1.50181e-08	1.58564e-07		JMJD8	6963.13	4126	0.592549	0.600644	3.1023e-07	2.58398e-06
	CASP6	1017.42	387.91	0.381267	0.394746	5.30898e-12	9.78213e-11		PRSS22	218.05	561.159	2.57353	2.45203	1.53132e-08	1.6144e-07		TMEM165	1684.21	908.355	0.539335	0.548981	3.11523e-07	2.59324e-06
	CENPW	1379.72	569.52	0.412779	0.423524	5.39636e-12	9.93028e-11		ITCH	2504.49	4781.01	1.90898	1.8631	1.54521e-08	1.62784e-07		SDHAF2	1341.75	683.796	0.50963	0.521554	3.2216e-07	2.67708e-06
	RHBDL1	245.947	735.153	2.98907	2.83984	5.48393e-12	1.00654e-10		CBFA2T2	873.535	1735.5	1.98676	1.95248	1.55036e-08	1.63206e-07		NUP107	3699.75	2142.66	0.579137	0.586735	3.28109e-07	2.72175e-06
	SERINC3	1721.11	3606.73	2.09558	2.0638	5.48192e-12	1.00654e-10		SYNJ2	1317.21	2567.63	1.94929	1.91522	1.58691e-08	1.66684e-07		DSN1	1736.32	941.635	0.542316	0.550888	3.36627e-07	2.78916e-06
	EMG1	4135.21	1915.41	0.463196	0.473738	5.93071e-12	1.08714e-10		LPIN1	1229.85	2332.31	1.89642	1.86809	1.5947e-08	1.67379e-07		PUF60	14076.4	8582.13	0.609682	0.613259	3.37195e-07	2.79224e-06
	C7orf43	1068.42	378.301	0.354075	0.364696	6.04024e-12	1.10438e-10		ELMSAN1	1765.54	3341.72	1.89275	1.85663	1.59602e-08	1.67394e-07		MRPL27	4175.16	2448.44	0.586429	0.592793	3.3755e-07	2.79357e-06
	KIAA1958	658.97	1646.95	2.49928	2.39334	6.4001e-12	1.16867e-10		TSC22D4	1375.67	2584.91	1.87902	1.85047	1.63817e-08	1.71563e-07		CRELD2	2143.3	1185.74	0.553232	0.556976	3.47166e-07	2.86649e-06
	ATP5G1	5918.43	2831.3	0.478388	0.485056	6.43643e-12	1.1738e-10		LTBP4	10854.6	19364.7	1.78401	1.75707	1.67503e-08	1.75165e-07		H3F3B	24188	14703.8	0.607896	0.611106	3.54237e-07	2.92148e-06
	LRRC45	3101.35	1361.68	0.43906	0.443508	6.45002e-12	1.17478e-10		CDKN1A	6387.9	11092.2	1.73644	1.7192	1.69496e-08	1.77119e-07		MRPL30	1870.17	1028.16	0.54977	0.558037	3.57969e-07	2.94714e-06
	MED15	2443.12	5087.13	2.08223	2.044	6.80369e-12	1.23761e-10		HSH2D	1077.58	2116.46	1.96409	1.92896	1.69968e-08	1.77482e-07		TRIP13	2923.58	1656.99	0.566767	0.57616	3.64027e-07	2.99183e-06
	NOLC1	16673.4	8597.2	0.515625	0.521254	7.21002e-12	1.30985e-10		ABCC3	1699.17	3719.82	2.1892	2.17482	1.72231e-08	1.79713e-07		AAGAB	2519.04	1418.85	0.563253	0.57094	3.66118e-07	3.00727e-06
	TNKS	2035.97	4273.48	2.09899	2.06362	7.2722e-12	1.31946e-10		GOLGA7B	190.928	510.203	2.67223	2.52515	1.72775e-08	1.80149e-07		POLA1	1769.4	967.601	0.546852	0.555697	3.81843e-07	3.12562e-06
	RPA2	3666.65	1760.02	0.480009	0.487646	7.33279e-12	1.32877e-10		PPFIBP1	4534.93	7963.78	1.7561	1.73893	1.77348e-08	1.84647e-07		SPRYD4	416.033	158.368	0.380662	0.40413	3.8212e-07	3.1261e-06
	LRWD1	2487.44	1136.48	0.456889	0.46411	7.45711e-12	1.34958e-10		SPINT1	4546.4	8006.06	1.76097	1.74226	1.79203e-08	1.86306e-07		DDX21	8877.77	5163.08	0.581575	0.588357	3.84629e-07	3.14482e-06
	SNRNP40	3418.34	1629.55	0.47671	0.483904	7.73456e-12	1.39801e-10		YPEL3	231.574	604.116	2.60874	2.53147	1.83571e-08	1.90708e-07		GPR125	2815.72	1610.59	0.572001	0.579263	3.89711e-07	3.18454e-06
	TINAGL1	2999.37	6746.24	2.24922	2.18293	7.81845e-12	1.41138e-10		LIFR	910.133	1904.12	2.09213	2.02309	1.84584e-08	1.91481e-07		FAM208B	3998.06	2343.8	0.586235	0.592945	3.91129e-07	3.19246e-06
	TMF1	1236.59	2687.53	2.17333	2.12838	7.87556e-12	1.41989e-10		LAMA3	239.293	596.421	2.49243	2.38676	1.93257e-08	2.00041e-07		CD2BP2	4110.2	2406.66	0.585533	0.589854	4.06423e-07	3.30971e-06
	MALAT1	12259.7	25438.9	2.075	2.04249	7.89977e-12	1.42246e-10		MAPK15	859.985	1823.06	2.11987	2.07034	1.96095e-08	2.02537e-07		CSE1L	8247.34	4849.12	0.587962	0.593672	4.07406e-07	3.31582e-06
	BAG2	2178.54	974.906	0.447505	0.45769	7.92575e-12	1.42533e-10		TES	3330.43	5910.33	1.77465	1.75436	2.03047e-08	2.09262e-07		PHTF1	324.999	112.732	0.346869	0.375385	4.08379e-07	3.32184e-06
	CAV2	4613.82	9220.32	1.99841	1.96599	8.31116e-12	1.49088e-10		LOXL4	314.456	786.161	2.50007	2.40627	2.03591e-08	2.0967e-07		DNAAF2	888.411	423.267	0.476431	0.488363	4.14554e-07	3.37014e-06
	CTIF	890.686	2174.99	2.44193	2.38685	8.30907e-12	1.49088e-10		CDH3	8087.55	14352.5	1.77465	1.74944	2.23166e-08	2.28508e-07		PITHD1	1821.18	1001.84	0.550109	0.558609	4.30999e-07	3.50184e-06
	TRMT61A	1210.44	467.677	0.38637	0.394832	8.59783e-12	1.54036e-10		NOB1	4924.42	8891.24	1.80554	1.78833	2.25362e-08	2.30426e-07		ABCD3	2516.31	1400.19	0.556446	0.563336	4.33775e-07	3.51841e-06
	DOLK	682.771	221.703	0.324711	0.340703	8.76174e-12	1.56579e-10		ANKRD9	982.941	1913.24	1.94644	1.90596	2.30411e-08	2.3525e-07		CDC123	5103.83	2953.89	0.578759	0.583384	4.36163e-07	3.53572e-06
	XRCC2	572.427	167.422	0.292477	0.313333	8.7514e-12	1.56579e-10		ALOXE3	141.544	418.833	2.95902	2.77515	2.4012e-08	2.44462e-07		DDX52	1747.65	952.818	0.545199	0.554037	4.39126e-07	3.55368e-06
	CPSF2	2152.98	956.511	0.444273	0.455111	8.82281e-12	1.57473e-10		GALNT18	990.47	1937.58	1.95622	1.90811	2.49648e-08	2.53257e-07		NUP35	917.289	402.189	0.438454	0.4514	4.40642e-07	3.56392e-06
	ATF5	1140.57	443.77	0.389076	0.405129	9.02717e-12	1.60919e-10		ARHGAP29	16285.2	27917.4	1.71428	1.69294	2.54031e-08	2.57154e-07		LEPROTL1	1170.24	604.926	0.516926	0.527737	4.40943e-07	3.56433e-06
	RXRB	2231.93	4646.46	2.08181	2.05606	9.06835e-12	1.61451e-10		MAPT	3052.03	5476.87	1.7945	1.77351	2.57448e-08	2.60428e-07		CNP	4857.58	2853.31	0.587394	0.591548	4.43557e-07	3.5814e-06
	IQCC	533.551	160.642	0.301081	0.321763	9.43524e-12	1.67773e-10		DOCK3	683.232	1377.53	2.0162	1.97872	2.66709e-08	2.69032e-07		PEG10	1262.68	657.278	0.520543	0.53018	4.45469e-07	3.59276e-06
	LSM10	1889.88	776.108	0.410665	0.425515	9.46302e-12	1.68057e-10		SLC4A5	80.7734	289.654	3.58601	3.18679	2.7453e-08	2.75749e-07		SECTM1	780.82	371.88	0.476269	0.490202	4.52603e-07	3.64411e-06
	NCL	39516	20712.2	0.524148	0.530234	9.8288e-12	1.74336e-10		COL7A1	419.949	1112.74	2.64971	2.48346	2.74467e-08	2.75749e-07		NUPL2	748.892	350.291	0.467746	0.483328	4.55739e-07	3.66728e-06
	OTUD6B	1253.8	512.753	0.40896	0.420721	9.97063e-12	1.76631e-10		GLIS3	137.256	397.868	2.89872	2.70218	2.7594e-08	2.76776e-07		CLPTM1L	6986.57	4199.5	0.601082	0.607595	4.58853e-07	3.69026e-06
	AGAP1	3449.6	6914.35	2.00439	1.97999	1.00413e-11	1.77663e-10		ARHGAP33	837.582	1640.35	1.95844	1.92256	2.80574e-08	2.81226e-07		MRPL3	5586.56	3205.89	0.573857	0.582169	4.63167e-07	3.72075e-06
	TRNT1	736.221	241.483	0.328003	0.344698	1.08928e-11	1.92489e-10		LINC00152	413.97	1119.99	2.70547	2.5664	2.81509e-08	2.81965e-07		PTRH1	674.697	302.484	0.448325	0.460098	4.80783e-07	3.84923e-06
	ZWINT	3658.95	1765.96	0.482642	0.489908	1.1133e-11	1.96491e-10		MANBA	864.832	1694.26	1.95907	1.92072	2.8879e-08	2.88521e-07		HTATSF1	2999.58	1735.05	0.578429	0.585205	4.82053e-07	3.85507e-06
	ELL	1160.68	2501.44	2.15514	2.11506	1.11863e-11	1.97186e-10		PHF1	1427.88	2648.02	1.85452	1.82887	2.88866e-08	2.88521e-07		PYCR2	5397.52	3127.86	0.579499	0.580255	4.83799e-07	3.86686e-06
	MCC	1168.22	2513.52	2.15157	2.11568	1.12453e-11	1.97982e-10		APAF1	522.752	1098.41	2.1012	2.05228	3.02626e-08	3.01842e-07		LAD1	2985.31	1581.67	0.529818	0.528666	4.9438e-07	3.94479e-06
	TNXB	385.058	1126.71	2.92608	2.80503	1.1667e-11	2.05153e-10		ZDHHC9	974.888	1893.39	1.94216	1.90709	3.09364e-08	3.08131e-07		C19orf47	827.986	400.824	0.484094	0.497604	4.96989e-07	3.96117e-06
	WDR66	82.3111	360.461	4.37926	3.87732	1.1932e-11	2.09553e-10		MXRA7	1678.65	3107.54	1.85121	1.82243	3.21916e-08	3.19962e-07		COPS3	3462.07	1970.38	0.569135	0.578308	4.99169e-07	3.97633e-06
	CDKN1B	1299.11	2778.57	2.13883	2.10221	1.2038e-11	2.11154e-10		ARL4C	1186.63	2236.17	1.88447	1.85398	3.35174e-08	3.32212e-07		WRAP73	2484.17	1405.46	0.565765	0.572448	5.00562e-07	3.98519e-06
	RRP1B	4481.27	2205.44	0.492147	0.499005	1.22947e-11	2.15134e-10		KMT2A	4269.22	7510.07	1.75912	1.73964	3.37185e-08	3.33973e-07		ARL13B	317.875	110.08	0.346298	0.376341	5.02671e-07	3.99974e-06
	USB1	3108.44	1464.3	0.471072	0.480106	1.22951e-11	2.15134e-10		FAM132A	30.2336	164.02	5.4251	4.18052	3.44811e-08	3.40319e-07		DHX37	4110.98	2414.58	0.587348	0.590284	5.18608e-07	4.11965e-06
	TIPARP	1527.8	3315.46	2.17008	2.10792	1.24104e-11	2.16885e-10		TESK2	238.879	617.093	2.58328	2.43178	3.45026e-08	3.40319e-07		SLC25A13	728.722	324.325	0.445061	0.463009	5.35157e-07	4.24637e-06
	RHBDD2	2939.73	1391.64	0.473391	0.481711	1.26373e-11	2.2058e-10		RCOR2	549.18	1152.14	2.09792	2.0428	3.44578e-08	3.40319e-07		DPM1	2563.5	1399.68	0.546004	0.557831	5.42272e-07	4.29804e-06
	PSMD12	3993.11	1923.4	0.481679	0.490381	1.33614e-11	2.32934e-10		TPT1-AS1	148.146	434.697	2.93424	2.75069	3.61545e-08	3.55382e-07		TMEM200A	2594.46	1479.95	0.570427	0.576899	5.48884e-07	4.34803e-06
	POLR2K	1606.97	613.51	0.381781	0.395619	1.34006e-11	2.33331e-10		DYNLRB1	2563.85	4690.84	1.82961	1.7978	3.62282e-08	3.55861e-07		TRAF3IP1	1013.8	502.19	0.495354	0.503853	5.49857e-07	4.35331e-06
	RBM15	1250.88	3230.34	2.58246	2.48781	1.34194e-11	2.33373e-10		CRIP2	1242.23	2333.49	1.87848	1.85124	3.63996e-08	3.57298e-07		CHEK1	1728	951.207	0.550467	0.559248	5.63553e-07	4.45432e-06
	BAI1	408.272	1116.72	2.73523	2.61818	1.35549e-11	2.35442e-10		ING1	1637.16	3022.76	1.84634	1.82456	3.81294e-08	3.72992e-07		ARMC7	1587.38	818.094	0.515373	0.524159	5.76476e-07	4.55142e-06
	LFNG	1041.07	352.702	0.338787	0.356559	1.36717e-11	2.37182e-10		KMT2C	1331.41	2486.81	1.86779	1.83646	3.92347e-08	3.83542e-07		EXOSC3	1253.23	649.355	0.518145	0.52541	5.79733e-07	4.57459e-06
	CISD3	2178.59	975.868	0.447936	0.452216	1.37016e-11	2.37411e-10		IL10RB	905.265	1747.86	1.93077	1.89678	3.92755e-08	3.83677e-07		AKIRIN1	2688.97	1543.08	0.573854	0.581267	5.80462e-07	4.57527e-06
	TP53INP2	418.192	1059.8	2.53425	2.45403	1.39221e-11	2.40939e-10		KDM5C	4419.43	7889.89	1.78527	1.76023	4.00097e-08	3.90314e-07		OSBPL11	899.559	443.471	0.492986	0.506743	5.86796e-07	4.62264e-06
	PSMC2	3961.71	1931.04	0.487427	0.493981	1.41171e-11	2.44017e-10		PDCD4	977.77	2028.87	2.075	2.06093	4.10306e-08	3.99452e-07		ZBTB9	1076.9	550.872	0.511532	0.522355	5.99772e-07	4.71704e-06
	PDLIM1	1653.57	3526.9	2.1329	2.08864	1.42435e-11	2.45903e-10		TNFRSF11A	101.631	321.938	3.16772	2.89407	4.24859e-08	4.12212e-07		C10orf2	3969.95	2339.3	0.589252	0.594402	6.00489e-07	4.72007e-06
	TMBIM1	2996.45	5965.56	1.99088	1.9646	1.50218e-11	2.59027e-10		FRMD4A	61.2261	237.401	3.87744	3.35966	4.281e-08	4.15074e-07		ARMC6	2306.16	1275.12	0.552918	0.554994	6.04441e-07	4.74851e-06
	SKA3	1822.64	797.863	0.437751	0.449598	1.5503e-11	2.67e-10		NEIL1	608.874	1342.16	2.20434	2.14873	4.34831e-08	4.21313e-07		NDUFB6	2799.45	1609.21	0.574833	0.582918	6.22371e-07	4.88129e-06
	EIF5B	7149.06	3615.84	0.505779	0.513167	1.56598e-11	2.6905e-10		F2R	1011.28	1919.88	1.89845	1.87191	4.37968e-08	4.23488e-07		FASTKD2	1861.02	1006.13	0.540633	0.548783	6.23595e-07	4.88821e-06
	SERPINA1	533.748	1342.09	2.51447	2.45461	1.56555e-11	2.6905e-10		LINC00511	72.2858	259.965	3.59635	3.18192	4.52946e-08	4.37081e-07		HIBCH	653.261	298.783	0.457372	0.473709	6.25663e-07	4.90172e-06
	NPC1	1859.66	3828.09	2.05849	2.02355	1.67155e-11	2.86842e-10		SERTAD1	1246.45	2398.26	1.92407	1.88073	4.59071e-08	4.42392e-07		C14orf142	406.685	154.116	0.378956	0.400571	6.29967e-07	4.93001e-06
	FAM222A	384.789	96.815	0.251605	0.278321	1.69892e-11	2.91187e-10		TRIQK	505.671	1184.81	2.34305	2.21049	4.62263e-08	4.44866e-07		TTI2	1037.29	529.408	0.510378	0.522222	6.39272e-07	4.9946e-06
	DNTTIP1	2817.37	5867.25	2.08253	2.02868	1.70388e-11	2.91686e-10		SOX9-AS1	55.0471	221.48	4.02346	3.44501	4.65155e-08	4.47346e-07		MRPL15	2018.16	1112.79	0.551388	0.560469	6.56226e-07	5.12424e-06
	PC	1075.39	2539.98	2.36191	2.28892	1.87125e-11	3.19955e-10		AJUBA	1463.51	2741.2	1.87303	1.85074	4.69651e-08	4.51366e-07		SNX19	1362.16	725.391	0.532531	0.542661	6.58886e-07	5.1422e-06
	BRCA1	2161.69	983.946	0.455174	0.462653	1.88777e-11	3.22392e-10		CCDC183	98.0321	315.703	3.22041	2.92254	4.81249e-08	4.61577e-07		FOXM1	6910.29	3969.18	0.574387	0.584016	6.7411e-07	5.25525e-06
	VPS18	1450.51	609.383	0.420115	0.428311	1.94339e-11	3.31494e-10		CLK1	1492.88	3095.53	2.07353	1.973	4.87288e-08	4.66428e-07		SETD6	1071.2	534.735	0.499191	0.512967	6.93364e-07	5.39649e-06
	RBL1	969.722	374.483	0.386176	0.400689	1.96989e-11	3.35611e-10		QPCTL	718.645	1477.11	2.05542	2.00468	4.91516e-08	4.69843e-07		JPH1	1201.17	630.831	0.525182	0.534056	7.19938e-07	5.57893e-06
	YKT6	5771.55	2907.46	0.503758	0.510734	2.00624e-11	3.41396e-10		BLVRB	3255.06	5720.3	1.75736	1.74487	4.97814e-08	4.75225e-07		TRIM26	2472.82	1410.72	0.57049	0.576189	7.45677e-07	5.76584e-06
	GFM1	1716.27	759.007	0.442242	0.45259	2.04365e-11	3.47129e-10		BTAF1	3085.6	5548.07	1.79805	1.76804	5.0635e-08	4.82727e-07		SPR	2874.91	1650.69	0.574171	0.579377	7.48403e-07	5.77438e-06
	RPUSD2	1356.25	571.091	0.42108	0.43325	2.0448e-11	3.47129e-10		EIF4A2	8931.38	15166	1.69806	1.67874	5.13161e-08	4.88893e-07		SOCS4	1331.55	712.72	0.535255	0.545049	7.48356e-07	5.77438e-06
	PCSK4	247.968	793.656	3.20064	3.00882	2.14565e-11	3.63815e-10		SMS	3083.66	5616.44	1.82135	1.81061	5.16829e-08	4.92058e-07		RRP1	2420.05	1373.67	0.567623	0.569988	7.51304e-07	5.79362e-06
	ATAD3B	2091.32	868.933	0.415496	0.417839	2.15298e-11	3.64624e-10		MRC2	1748.46	3429.89	1.96166	1.93406	5.37355e-08	5.10421e-07		LYSMD4	478.31	195.121	0.407938	0.427698	7.55227e-07	5.81757e-06
	TSEN2	708.194	247.571	0.34958	0.366531	2.21822e-11	3.75227e-10		ASAP1	2053.09	3659.53	1.78245	1.76048	5.42561e-08	5.14836e-07		GLRX5	3216.93	1880.52	0.58457	0.590175	7.57302e-07	5.83041e-06
	MPI	1658.75	3410.46	2.05604	2.02412	2.31819e-11	3.91208e-10		SMAD9	106.492	334.934	3.14517	2.85042	5.49109e-08	5.20357e-07		EIF5	8037.04	4913	0.611295	0.616106	7.63609e-07	5.87262e-06
	FAM117B	467.3	1184.91	2.53566	2.42851	2.35252e-11	3.96532e-10		FBXL20	397.939	872.367	2.19221	2.13664	5.81106e-08	5.48678e-07		CEP78	1297.25	669.229	0.515882	0.524812	7.81022e-07	5.99036e-06
	SBNO1	2430.78	5431.75	2.23457	2.16588	2.36631e-11	3.98386e-10		ANO8	1485.13	2781.85	1.87313	1.84102	5.81307e-08	5.48678e-07		NUDT9	785.259	380.593	0.484672	0.498822	7.84926e-07	6.01706e-06
	BAG1	2720.57	1290.45	0.474332	0.482844	2.37873e-11	4.00003e-10		KCNK6	580.346	1179.5	2.0324	1.98641	5.87711e-08	5.54356e-07		POMP	4116.76	2373.97	0.57666	0.583941	7.91006e-07	6.06041e-06
	HPS6	2793.64	1181.14	0.422796	0.422887	2.46466e-11	4.13964e-10		CRELD1	506.143	1078.33	2.13049	2.07822	5.89357e-08	5.5554e-07		SSBP1	3372.23	1935.57	0.573974	0.582864	8.37139e-07	6.39666e-06
	LGALS8	1010.32	2182.64	2.16033	2.1194	2.59294e-11	4.34997e-10		ZNF511	1648.08	3002.63	1.82189	1.80615	5.90452e-08	5.56204e-07		WDR43	5259.17	3061.32	0.582093	0.589731	8.55806e-07	6.52878e-06
	C7orf26	1136.38	462.569	0.407055	0.419696	2.61137e-11	4.37574e-10		REL	306.827	797.594	2.59949	2.42677	6.01309e-08	5.64937e-07		RIOK1	1479.31	802.683	0.542608	0.552177	8.58173e-07	6.53984e-06
	MRPL18	4317.85	2099.57	0.486254	0.495067	2.62983e-11	4.4015e-10		YPEL1	145.598	407.164	2.79649	2.61906	6.03058e-08	5.66207e-07		SLC6A17	1445.66	721.128	0.498822	0.505469	8.59995e-07	6.55022e-06
	ALYREF	10371.1	5392.93	0.519996	0.524399	2.64674e-11	4.42458e-10		PPL	6037.57	12648.9	2.09503	2.01307	6.03719e-08	5.66454e-07		DDX1	4884.04	2918.01	0.597457	0.604444	8.62505e-07	6.56232e-06
	SAE1	11918.6	6137.42	0.514946	0.519888	2.65182e-11	4.42789e-10		ADAMTSL4	227.941	560.697	2.45983	2.35127	6.04345e-08	5.66668e-07		RPP25	367.494	131.127	0.356814	0.385437	8.62482e-07	6.56232e-06
	MAP3K8	104.057	392.651	3.77342	3.4281	2.70183e-11	4.50611e-10		TOR1AIP2	2395.74	4328.13	1.8066	1.77411	6.09281e-08	5.70545e-07		RWDD2B	1054.73	544.25	0.516008	0.527468	8.69742e-07	6.61385e-06
	MRPS16	3216.7	1558.64	0.484545	0.492315	2.80073e-11	4.66559e-10		ATP6V0A1	2113.58	3748.54	1.77355	1.7523	6.33728e-08	5.92658e-07		PSMC5	8054.63	4943.53	0.61375	0.617702	9.0407e-07	6.85659e-06
	NIPAL3	636.693	1533.3	2.40822	2.3474	2.80709e-11	4.67072e-10		ZNF654	208.146	545.96	2.62296	2.46708	6.38676e-08	5.96894e-07		MSX2	434.769	171.553	0.394585	0.418814	9.08375e-07	6.88557e-06
	IL17RB	828.569	307.179	0.370734	0.386043	2.83195e-11	4.70659e-10		CBLB	183.922	490.094	2.66469	2.52267	6.44942e-08	6.02354e-07		ARFRP1	1781.8	960.284	0.53894	0.540551	9.10013e-07	6.89432e-06
	TTL	2643.71	1253.85	0.474276	0.482722	2.85154e-11	4.73363e-10		ALKBH5	3471.59	6002.42	1.72901	1.71123	6.59471e-08	6.13912e-07		KLHL42	1788.23	1000.11	0.559274	0.567825	9.17783e-07	6.94949e-06
	SCARA3	2815.11	1228.86	0.436525	0.440242	2.85988e-11	4.74194e-10		DGKD	3017.13	5518.53	1.82907	1.79592	6.74331e-08	6.26926e-07		NCLN	7405.56	4525.93	0.611153	0.614718	9.20682e-07	6.96774e-06
	C7orf60	216.606	666.44	3.07674	2.86684	2.91396e-11	4.82599e-10		SLC38A2	13069.7	22505.6	1.72197	1.6889	7.22737e-08	6.70615e-07		AREL1	3077.39	1795.8	0.583547	0.590203	9.28582e-07	7.02379e-06
	SUN1	8068.9	15351.9	1.9026	1.8813	2.91952e-11	4.82959e-10		NHS	416.59	909.536	2.18329	2.12962	7.27155e-08	6.74275e-07		NAA10	4163.95	2496.36	0.599517	0.60453	9.35703e-07	7.07389e-06
	MRPS26	4369.13	2152.02	0.492551	0.501521	2.945e-11	4.86608e-10		ZMYM2	958.74	1845.12	1.92453	1.87633	7.36205e-08	6.82223e-07		MIS18A	1601.02	872.057	0.544688	0.555599	9.39348e-07	7.09768e-06
	EXOSC9	3933.03	1812.25	0.460778	0.471431	2.98737e-11	4.93036e-10		GPR155	179.722	468.846	2.60873	2.47037	7.6028e-08	7.0316e-07		CBX3	8523.59	5231.41	0.613757	0.618629	9.88085e-07	7.45408e-06
	SCD	60951.2	114019	1.87066	1.8502	3.01998e-11	4.97843e-10		FAM168A	2878.15	5020.01	1.74418	1.72425	7.60087e-08	7.0316e-07		SLC36A1	588.444	266.711	0.453248	0.470701	9.95688e-07	7.50746e-06
	MYOF	14003.1	27693.9	1.97771	1.96038	3.18748e-11	5.24848e-10		AXL	3127.97	5543.59	1.77226	1.75287	7.62745e-08	7.04983e-07		DOHH	1318.17	695.215	0.527407	0.530795	1.01122e-06	7.61648e-06
	SLC20A1	6639.3	12852.1	1.93577	1.90563	3.1947e-11	5.25429e-10		KANK3	768.991	1664.45	2.16446	2.07918	7.70349e-08	7.10627e-07		PARP1	13918.2	8667.43	0.622741	0.627014	1.01678e-06	7.64476e-06
	GJA3	550.827	1299.31	2.35883	2.29693	3.26155e-11	5.35804e-10		STOX2	177.835	510.752	2.87205	2.69288	7.78657e-08	7.17362e-07		SENP1	985.631	474.29	0.481205	0.495104	1.02585e-06	7.70628e-06
	PSMD1	6173.37	3146.19	0.509639	0.516553	3.36828e-11	5.527e-10		MTMR3	1834.49	3270.74	1.78292	1.7608	7.82119e-08	7.20086e-07		NUP93	4380.83	2637.37	0.602026	0.607267	1.03772e-06	7.79136e-06
	AMOT	364.686	968.784	2.65649	2.53817	3.46667e-11	5.68191e-10		COL4A4	482.238	1019.38	2.11386	2.05959	7.92934e-08	7.29571e-07		GOSR2	1916.4	1074.79	0.560837	0.570826	1.04975e-06	7.87338e-06
	TOMM40L	614.1	201.076	0.327432	0.34436	3.66416e-11	5.99869e-10		CYP4F11	1019.32	1911.05	1.87484	1.8452	8.10469e-08	7.43782e-07		LTBR	7767.75	4780.48	0.615427	0.620923	1.06099e-06	7.9493e-06
	PSMA5	5173.27	2554.62	0.493812	0.501195	3.7454e-11	6.12465e-10		ORAI3	348.179	810.266	2.32715	2.24402	8.47876e-08	7.77111e-07		ERVMER34-1	1024.17	500.078	0.488278	0.49918	1.10067e-06	8.23363e-06
	PRKCA	1294.83	2705.46	2.08943	2.05486	3.79125e-11	6.19252e-10		BAIAP2L1	3400.12	5859.98	1.72346	1.70511	8.49822e-08	7.78393e-07		PSMD14	5116.45	3011	0.588495	0.594895	1.106e-06	8.26483e-06
	TRAPPC10	2776.95	1331.82	0.479599	0.487851	3.82651e-11	6.24296e-10		CTSK	82.0595	278.061	3.38853	3.01707	8.57288e-08	7.84223e-07		ARHGEF26	631.684	288.118	0.45611	0.473748	1.12779e-06	8.41001e-06
	MINA	1802.82	808.23	0.448315	0.458844	4.02485e-11	6.55904e-10		KLC4	487.464	1045.34	2.14444	2.09496	8.82689e-08	8.06423e-07		RNF145	2890.25	1690.1	0.58476	0.59157	1.15466e-06	8.60139e-06
	TBC1D22A	1288.34	2688.91	2.08711	2.05216	4.03034e-11	6.56048e-10		RNF19A	776.805	1510.63	1.94467	1.90233	9.2759e-08	8.45276e-07		MRPL35	1852.07	988.511	0.533732	0.542368	1.18006e-06	8.78142e-06
	FOXN3	831.892	1876.08	2.25519	2.19361	4.08797e-11	6.64669e-10		TMEM39A	973.185	1930.83	1.98404	1.92826	1.01404e-07	9.19936e-07		EIF1AX	1638.8	889.033	0.54249	0.552933	1.18948e-06	8.8469e-06
	GOLGA2	2431.62	4841.44	1.99103	1.9645	4.09586e-11	6.65192e-10		UNC5B	2796.52	5000.53	1.78813	1.76508	1.01389e-07	9.19936e-07		MSRB1	1424.41	775.337	0.544323	0.555322	1.22901e-06	9.12182e-06
	DDX19A	2280.21	1057.81	0.463909	0.471606	4.14178e-11	6.71884e-10		WIPF2	2312.95	4044.42	1.7486	1.72823	1.04755e-07	9.49122e-07		UQCC2	2791.64	1623.48	0.581551	0.587472	1.23833e-06	9.17667e-06
	RYBP	1248.96	2820.69	2.25844	2.18361	4.25497e-11	6.8946e-10		CD44	15361.1	25556	1.66369	1.65158	1.04709e-07	9.49122e-07		TCTA	540.744	237.412	0.439047	0.4552	1.26728e-06	9.38141e-06
	UBA6-AS1	249.809	706.417	2.82783	2.69693	4.36861e-11	7.0707e-10		ZNF467	368.375	848.134	2.30237	2.22026	1.06507e-07	9.64383e-07		DHX30	8582.98	5210.67	0.607094	0.610827	1.27759e-06	9.44793e-06
	FAIM	413.351	113.719	0.275116	0.300733	4.58199e-11	7.40765e-10		CAST	4996.76	8461.15	1.69333	1.67711	1.07007e-07	9.68301e-07		PRF1	231.594	63.494	0.274161	0.324313	1.28939e-06	9.53023e-06
	CHD3	3755.53	7568.05	2.01517	1.97703	4.70231e-11	7.59353e-10		RGS10	1784.38	3186.11	1.78555	1.76371	1.12704e-07	1.01533e-06		SIVA1	5405.9	3204.64	0.592803	0.606145	1.29314e-06	9.54806e-06
	KIAA1671	3019.88	5907.2	1.95611	1.93037	4.72498e-11	7.6215e-10		SLC17A7	166.963	443.179	2.65436	2.50106	1.14862e-07	1.03413e-06		HEATR3	608.982	280.929	0.46131	0.47824	1.30371e-06	9.61616e-06
	SNRPG	2269.67	1051.31	0.463202	0.474281	4.75517e-11	7.66152e-10		THBS3	488.742	1095.13	2.24071	2.17436	1.15506e-07	1.03926e-06		ICT1	3304.66	1932.35	0.584734	0.594929	1.30958e-06	9.65445e-06
	RMND5B	931.77	352.164	0.377952	0.391338	4.99268e-11	8.0351e-10		ZMIZ1	2716.6	4709.15	1.73347	1.71478	1.17183e-07	1.05236e-06		FADD	2134.4	1163.42	0.545079	0.547713	1.31414e-06	9.68301e-06
	PKD1	4242.68	8715.04	2.05414	2.0085	5.01063e-11	8.0549e-10		CRY2	1049.13	1949.31	1.85802	1.82972	1.18833e-07	1.06583e-06		CHD4	16474.2	9972.83	0.605361	0.607185	1.32766e-06	9.77254e-06
	FA2H	199.006	593.602	2.98284	2.82284	5.01639e-11	8.05507e-10		PIP5KL1	379.573	919.093	2.42139	2.30139	1.20401e-07	1.07853e-06		FAM124A	297.16	104.457	0.35152	0.382971	1.35815e-06	9.98147e-06
	MSH6	2883.12	1394.53	0.483688	0.491612	5.08803e-11	8.1609e-10		KDM2A	3569.47	6099.38	1.70876	1.69244	1.23807e-07	1.10696e-06		MALL	1316.26	590.341	0.448497	0.458593	1.36838e-06	1.00412e-05
	DHX29	2046.73	857.619	0.419019	0.434105	5.19842e-11	8.32858e-10		REPS2	230.567	590.825	2.56248	2.46617	1.32503e-07	1.181e-06		MRPL32	2696.27	1533.13	0.56861	0.579654	1.37751e-06	1.01029e-05
	TAF9B	480.419	133.185	0.277227	0.303138	5.27432e-11	8.44069e-10		DEGS2	44.7623	189.116	4.2249	3.51903	1.42697e-07	1.26947e-06		ABCE1	3996.53	2343.05	0.586271	0.59041	1.40179e-06	1.02651e-05
	TSEN15	884.797	340.209	0.384505	0.399022	5.30308e-11	8.47719e-10		STAT3	3296.26	5638.79	1.71066	1.69315	1.46853e-07	1.3032e-06		CCNJ	942.326	457.707	0.485721	0.496418	1.4092e-06	1.03141e-05
	ANKRD12	939.784	2026.41	2.15625	2.11543	5.3285e-11	8.50828e-10		PRRG1	471.462	986.529	2.09249	2.03008	1.52073e-07	1.34616e-06		SCRIB	9771.34	5757.83	0.589256	0.587035	1.41823e-06	1.03695e-05
	NGEF	614.464	1569.8	2.55475	2.45527	5.4308e-11	8.66191e-10		CAMLG	1430.15	2573.69	1.7996	1.7724	1.53734e-07	1.35917e-06		TMEM208	1385.77	755.716	0.545341	0.552792	1.45325e-06	1.06147e-05
	VCL	6294.48	12026.5	1.91064	1.88739	5.4454e-11	8.67548e-10		DNHD1	444.032	933.356	2.102	2.04745	1.53943e-07	1.36018e-06		PMS1	1244.42	668.382	0.537103	0.547826	1.45834e-06	1.06464e-05
	CD164L2	409.079	1017.24	2.48665	2.40649	5.45163e-11	8.6757e-10		TENC1	1774.98	3404.85	1.91825	1.87734	1.57074e-07	1.38613e-06		COMMD2	1528.5	846.866	0.554051	0.56283	1.46402e-06	1.06824e-05
	NFAT5	6091.01	11669.8	1.9159	1.88582	5.60218e-11	8.90534e-10		C18orf25	1068.55	2010.61	1.88163	1.84716	1.58852e-07	1.40094e-06		ANKRD32	546.348	242.644	0.444121	0.462442	1.50413e-06	1.09638e-05
	ZNF558	680.574	1539.77	2.26246	2.20599	5.62182e-11	8.92659e-10		MBD5	284.498	648.647	2.27997	2.20208	1.60456e-07	1.41247e-06		RHOB	5302.11	2830.89	0.533918	0.538209	1.50535e-06	1.09671e-05
	FNBP1	1387.63	2860.08	2.06113	2.02765	5.66221e-11	8.98072e-10		LRP10	2842.88	4946.18	1.73985	1.72009	1.62352e-07	1.42739e-06		C17orf97	103.951	15.7922	0.151919	0.234262	1.54916e-06	1.12575e-05
	MON1A	535.202	170.437	0.318454	0.339141	5.725e-11	9.07021e-10		RGL2	1638.27	2930.94	1.78905	1.7675	1.62638e-07	1.42902e-06		PSEN2	956.562	493.912	0.516341	0.52776	1.55197e-06	1.12722e-05
	MED13L	6235.1	11963.6	1.91876	1.8905	5.8019e-11	9.18183e-10		GJB4	98.0241	308.469	3.14687	2.84606	1.67593e-07	1.46985e-06		GBA	871.099	436.827	0.501467	0.512521	1.57386e-06	1.14253e-05
	CCND3	1444.63	631.948	0.437446	0.447374	5.82219e-11	9.20371e-10		HEATR5B	772.763	1488.66	1.92641	1.88769	1.70246e-07	1.49036e-06		B4GALT5	4765.19	2902.01	0.609001	0.615368	1.59908e-06	1.15966e-05
	FBXL18	1580.68	689.607	0.436273	0.44585	5.98509e-11	9.42982e-10		MORC2	1001.06	1895.31	1.8933	1.85756	1.72455e-07	1.50877e-06		PSMC4	3634.72	2184.95	0.601132	0.606615	1.60245e-06	1.16151e-05
	RRAS	2618.36	5335.4	2.03769	2.00566	5.98382e-11	9.42982e-10		SEZ6L2	2944.29	5320.02	1.8069	1.77955	1.73155e-07	1.51396e-06		SOX4	4081.13	2429.42	0.595282	0.602208	1.6199e-06	1.17297e-05
	CLN6	2273.92	1068.11	0.469723	0.476989	5.99374e-11	9.43303e-10		ATP2B4	2934.27	5057.25	1.72351	1.70446	1.73913e-07	1.51965e-06		SRA1	2223.74	1283.3	0.577088	0.585989	1.62658e-06	1.17721e-05
	ARHGEF37	515.437	1356.83	2.63239	2.51163	6.10229e-11	9.59326e-10		SCARB1	6008.74	10041.6	1.67116	1.66031	1.79169e-07	1.56271e-06		PPP2CA	7117.6	4325.65	0.607739	0.613333	1.6337e-06	1.18175e-05
	UNC5CL	138.786	474.018	3.41546	3.16028	6.47923e-11	1.01746e-09		TMEM87B	669.896	1300.98	1.94206	1.90298	1.82665e-07	1.59126e-06		RTCB	2926.01	1699	0.580653	0.589314	1.64925e-06	1.19179e-05
	TPI1	25500.6	47857.6	1.87673	1.86239	6.61279e-11	1.03729e-09		PSAP	22860.3	38275.5	1.67432	1.65974	1.83877e-07	1.59985e-06		ASNSD1	1538.47	857.278	0.557227	0.565756	1.676e-06	1.20867e-05
	PTK6	306.009	930.221	3.03985	2.83776	6.99004e-11	1.09526e-09		BCAM	3536.33	6125.03	1.73203	1.71883	1.91174e-07	1.65929e-06		PCSK7	973.617	497.627	0.511112	0.526098	1.68294e-06	1.21306e-05
	AFF4	2248.73	4594.55	2.04317	2.00042	7.18132e-11	1.124e-09		ACADVL	8060.68	14510.8	1.8002	1.77252	1.92505e-07	1.66982e-06		ACADM	1899.03	1084.77	0.571224	0.579392	1.6866e-06	1.21508e-05
	PSMD11	5538.08	2775.18	0.501108	0.509289	7.26588e-11	1.13598e-09		IL17RE	504.357	1051.72	2.08526	2.03064	1.9398e-07	1.6816e-06		FAM173B	584.849	269.481	0.460769	0.478301	1.68883e-06	1.21607e-05
	PRAM1	25.0772	185.068	7.37994	5.40094	7.39386e-11	1.15472e-09		UAP1	2148.32	3939.3	1.83367	1.79156	2.00636e-07	1.73507e-06		RANBP3	3519.01	2114.11	0.600767	0.605788	1.70572e-06	1.22638e-05
	CDK19	672.46	1519.84	2.26012	2.20154	7.4604e-11	1.16384e-09		KRT32	267.859	623.847	2.32902	2.22373	2.10041e-07	1.812e-06		TP73	1774.3	963.825	0.543215	0.547753	1.71599e-06	1.23314e-05
	MAMDC4	338.964	920.864	2.7167	2.58581	7.89382e-11	1.23011e-09		TBC1D8B	449.692	928.801	2.06542	2.01407	2.13948e-07	1.84236e-06		FUBP1	4291.94	2571.91	0.599243	0.606182	1.74825e-06	1.25442e-05
	LARP4	2158.01	987.153	0.457437	0.465842	7.93265e-11	1.23475e-09		C16orf13	2492.02	4292.33	1.72243	1.7053	2.2047e-07	1.89394e-06		SHROOM1	749.535	358.248	0.477961	0.488808	1.78002e-06	1.27593e-05
	LMBR1L	753.907	1673.99	2.22042	2.17415	7.94096e-11	1.23475e-09		PANX2	399.188	838.902	2.10152	2.04338	2.25702e-07	1.93655e-06		NDUFS1	3608.86	2173.95	0.602391	0.608903	1.80854e-06	1.29507e-05
	PGAM1	1636.45	3471.07	2.12109	2.07932	7.98841e-11	1.24077e-09		SLC9A5	489.99	992.798	2.02616	1.97744	2.32824e-07	1.99047e-06		SNF8	3268.59	1956	0.598425	0.60541	1.81408e-06	1.29839e-05
	EPN3	686.793	242.694	0.353372	0.37095	8.17989e-11	1.26913e-09		ZNF692	1539.51	2739.3	1.77934	1.75355	2.35221e-07	2.0083e-06		WDR74	3276.83	1947.51	0.594328	0.598529	1.81616e-06	1.29898e-05
	PRKAA2	583.02	1441.66	2.47275	2.37544	8.38697e-11	1.29984e-09		TRIM2	2652.64	4542.94	1.71261	1.70069	2.35771e-07	2.01083e-06		CDCA4	4329.29	2622.34	0.605721	0.608612	1.86157e-06	1.32971e-05
	PPRC1	6507.58	3372.24	0.518201	0.5249	8.42282e-11	1.30398e-09		DSG2	6803.21	11307.7	1.66211	1.64547	2.49597e-07	2.1262e-06		TPRKB	1204.42	626.037	0.519782	0.530495	1.86701e-06	1.33226e-05
	ZSWIM4	336.953	997.948	2.96168	2.82012	8.55429e-11	1.3229e-09		INTS3	2523.07	4419.22	1.75153	1.72984	2.51936e-07	2.14485e-06		PHB	17805.7	11227	0.630526	0.636507	1.87228e-06	1.33535e-05
	RRP9	3507.24	1739.29	0.495913	0.501958	8.63097e-11	1.33331e-09		MGAM	5.65969	72.1732	12.7522	5.53673	2.5572e-07	2.17316e-06		AURKAIP1	6405.81	3969.74	0.61971	0.624423	1.91671e-06	1.3643e-05
	TTPAL	1224.4	479.039	0.391243	0.402218	8.70559e-11	1.34338e-09		LAMC1	3887.54	6607.36	1.69963	1.68063	2.60168e-07	2.20702e-06		MRPS17	873.424	443.758	0.508067	0.521562	1.92869e-06	1.37098e-05
	SCO1	2093.89	983.506	0.469702	0.478797	8.81107e-11	1.35818e-09		GUCY2D	56.4791	211.363	3.74232	3.22691	2.61575e-07	2.2163e-06		PALB2	662.547	317.474	0.479172	0.494882	1.93755e-06	1.37639e-05
	RNF219	957.78	382.871	0.399748	0.413314	8.96281e-11	1.38008e-09		COL11A2	449.212	944.582	2.10275	2.0371	2.67253e-07	2.25953e-06		RIPK1	1494.96	816.682	0.546291	0.554413	1.96155e-06	1.3926e-05
	PPP1R12B	683.47	1563.59	2.28772	2.22403	8.99963e-11	1.38425e-09		PDE9A	1403.2	2492.67	1.77642	1.75289	2.69196e-07	2.27412e-06		NOC4L	1746.96	993.82	0.568887	0.57697	2.00174e-06	1.41916e-05
	IFFO2	1704.46	3426.78	2.01047	1.97979	9.0384e-11	1.38872e-09		FBN3	568.699	1209.5	2.12678	2.04946	2.70874e-07	2.28693e-06		LSM6	1130.21	604.82	0.535141	0.545188	2.00371e-06	1.41984e-05
	BHLHE41	65.9931	292.124	4.42659	3.85684	9.09021e-11	1.39517e-09		DMTF1	1290.18	2307.09	1.78819	1.76429	2.76556e-07	2.32939e-06		SLC35B1	2689.93	1590.41	0.591247	0.598948	2.00887e-06	1.42279e-05
	ZXDB	361.08	924.605	2.56067	2.46033	9.15534e-11	1.40366e-09		FTL	33057	54102.5	1.63664	1.61798	2.78987e-07	2.34708e-06		ZNF48	1456.86	809.486	0.555637	0.564137	2.01141e-06	1.42388e-05
	SOCS3	1531.54	3107.72	2.02915	1.99832	9.54131e-11	1.45969e-09		TC2N	403.647	882.215	2.18561	2.09026	2.82018e-07	2.37118e-06		SPHK2	695.397	334.435	0.480927	0.493103	2.10797e-06	1.49001e-05
	AP1G2	3243.07	6270	1.93335	1.90973	9.88778e-11	1.51107e-09		FCHSD1	1242.28	2443.98	1.96733	1.92156	2.8472e-07	2.39108e-06		HSPA14	2298.56	1283.14	0.55824	0.569864	2.1375e-06	1.50865e-05
	PRKAG2	1123.85	2404.05	2.13913	2.09354	1.01721e-10	1.55285e-09		PLK3	1324.98	2438.34	1.84028	1.80666	2.86535e-07	2.4049e-06		PHF23	2525.6	1441.53	0.570769	0.574662	2.19114e-06	1.54345e-05
	MBD6	1181.93	2492.21	2.1086	2.06379	1.04552e-10	1.59436e-09		EPG5	738.445	1400.48	1.89653	1.86333	2.94634e-07	2.46562e-06		VWA1	2615.11	1489.81	0.569693	0.568045	2.2422e-06	1.57707e-05
	JARID2	1477.39	3031.41	2.05186	2.01388	1.06838e-10	1.62748e-09		TMEM65	682.184	1306.13	1.91463	1.87764	3.0723e-07	2.56264e-06		TMEM147	3340	1962.27	0.587506	0.595592	2.24353e-06	1.57722e-05
	ARID3B	208.642	605.588	2.90253	2.75341	1.10668e-10	1.68402e-09		EEF1A1	33509.1	54972.4	1.64052	1.61793	3.07308e-07	2.56264e-06		FAM96A	2519.02	1477.09	0.586377	0.593574	2.2521e-06	1.58247e-05
	SCNN1A	4129.95	8177.63	1.98008	1.95545	1.13495e-10	1.7252e-09		FAM89B	2431.65	4184.73	1.72094	1.69934	3.18868e-07	2.65282e-06		CYB561A3	1843.71	1003.95	0.544525	0.556464	2.2653e-06	1.59096e-05
	TMEM97	2112.54	944.669	0.447172	0.458276	1.16499e-10	1.76897e-09		PROM1	850.563	1619.22	1.9037	1.85983	3.19422e-07	2.65588e-06		MFSD2A	340.209	125.376	0.368528	0.401268	2.26855e-06	1.59246e-05
	SKP2	2396.55	1141.98	0.476508	0.485197	1.17226e-10	1.77812e-09		CELSR3	982.457	1907.84	1.94191	1.90295	3.24731e-07	2.69531e-06		RPS6KA4	5312.48	3228.03	0.607632	0.605036	2.28004e-06	1.59973e-05
	RCBTB1	1437.91	612.439	0.425924	0.437057	1.20336e-10	1.82335e-09		UBN2	835.002	1556.34	1.86388	1.83264	3.24553e-07	2.69531e-06		EXOSC6	741.903	364.949	0.491909	0.501827	2.33313e-06	1.63618e-05
	RRP15	1284.18	556.615	0.433439	0.444747	1.23032e-10	1.86222e-09		KLHL28	373.044	815.342	2.18565	2.0969	3.33034e-07	2.76101e-06		TOP3A	1975.68	1138.25	0.57613	0.583043	2.34828e-06	1.64599e-05
	BTBD2	7118.43	13407	1.88341	1.86159	1.40265e-10	2.12081e-09		TPD52	3338.52	5681.47	1.70179	1.67847	3.40387e-07	2.81541e-06		WDR73	1149.6	615.735	0.535608	0.545094	2.38226e-06	1.66899e-05
	PHOSPHO1	168.183	21.2063	0.12609	0.180124	1.4047e-10	2.12165e-09		SYTL3	4589.69	7668.51	1.67081	1.65312	3.43758e-07	2.84164e-06		IFRD2	3565.23	2156.33	0.604824	0.612031	2.42668e-06	1.69677e-05
	ANO9	1729.56	3738.14	2.16133	2.11606	1.4508e-10	2.18896e-09		PLA2G6	1034.16	1960.12	1.89537	1.86455	3.46302e-07	2.86101e-06		API5	3222.57	1900.19	0.58965	0.598111	2.43228e-06	1.69985e-05
	PVRL1	2283.98	1095.75	0.479754	0.488383	1.45384e-10	2.19122e-09		LTBP3	10077.6	17679.2	1.7543	1.72337	3.52561e-07	2.90935e-06		SOX18	255.237	83.6296	0.327654	0.363336	2.45472e-06	1.71469e-05
	FGFBP1	662.994	226.66	0.341872	0.360056	1.46159e-10	2.20058e-09		SCAPER	244.932	566.561	2.31313	2.21786	3.57223e-07	2.9444e-06		MCAT	1308.17	697.981	0.533554	0.537253	2.50438e-06	1.74595e-05
	SPAG1	365.006	94.6205	0.25923	0.288948	1.48687e-10	2.23627e-09		CORIN	92.8516	286.12	3.08148	2.78998	3.57955e-07	2.94714e-06		HYLS1	984.451	513.533	0.521644	0.534337	2.52304e-06	1.75724e-05
	KIAA1715	658.389	1485.26	2.25591	2.19809	1.50064e-10	2.2546e-09		CNTNAP1	1031.84	1891.04	1.83269	1.80171	3.59577e-07	2.95867e-06		NGDN	1668.79	947.174	0.567582	0.576909	2.52875e-06	1.76036e-05
	C12orf43	830.503	318.632	0.383661	0.40014	1.54546e-10	2.3195e-09		MFI2-AS1	211.907	506.968	2.39241	2.29075	3.5989e-07	2.95953e-06		HSPA2	420.025	176.302	0.41974	0.442656	2.66317e-06	1.84852e-05
	SDAD1	1792.2	831.26	0.46382	0.47345	1.55788e-10	2.33568e-09		SEC31A	2198.2	3875.34	1.76296	1.73121	3.68941e-07	3.02872e-06		PTS	984.409	518.758	0.526974	0.539148	2.676e-06	1.85652e-05
	SF3B4	5052.77	2540.66	0.502826	0.511035	1.57302e-10	2.35589e-09		CD9	8574.02	14025.1	1.63577	1.62171	3.71672e-07	3.04938e-06		NCAPD3	5021	3102.97	0.617998	0.623882	2.74625e-06	1.90247e-05
	GLIS2	1418.92	2883.26	2.03202	1.99587	1.67041e-10	2.49651e-09		MMS19	3895.12	6591.97	1.69237	1.67052	3.73596e-07	3.0634e-06		REXO2	1916.94	1100.51	0.574097	0.581994	2.80596e-06	1.93912e-05
	NR2F2	2045.34	4015.81	1.96339	1.93605	1.67033e-10	2.49651e-09		LIPH	289.533	659.956	2.27938	2.19477	3.7951e-07	3.10831e-06		LARS2	1529.85	858.32	0.561048	0.56751	2.80472e-06	1.93912e-05
	BCKDK	3325.35	6381.74	1.91912	1.89586	1.71838e-10	2.56013e-09		GABARAPL1	1163.35	2088.45	1.7952	1.76823	3.79306e-07	3.10831e-06		FASTKD3	832.142	369.738	0.444321	0.458509	2.82258e-06	1.94872e-05
	PAM	5790.19	10852.1	1.87422	1.8565	1.71694e-10	2.56013e-09		RNF215	1037.7	1926.35	1.85636	1.82396	3.90136e-07	3.18618e-06		IDE	2290.23	1307.43	0.570874	0.578423	2.95781e-06	2.03517e-05
	POP5	1457.18	647.391	0.444276	0.456144	1.71496e-10	2.56013e-09		AMT	176.603	448.718	2.54084	2.40283	3.99599e-07	3.25973e-06		PIGQ	905.508	436.135	0.481646	0.491067	2.95725e-06	2.03517e-05
	MAP7D1	4251.58	2143.39	0.504141	0.508115	1.72226e-10	2.56324e-09		EFNA5	17.2347	111.941	6.49511	4.37624	4.03814e-07	3.29222e-06		PCYOX1L	1136.95	608.747	0.535421	0.545368	3.00182e-06	2.06446e-05
	CTDSP2	3100.34	6069.8	1.95779	1.94019	1.7256e-10	2.56553e-09		JMY	1024.73	1864.66	1.81965	1.7877	4.04512e-07	3.29603e-06		TFAP2E	346.064	133.938	0.387033	0.413254	3.02949e-06	2.08148e-05
	LYAR	2421.25	1140.76	0.471145	0.483181	1.77304e-10	2.63331e-09		TINCR	198.227	488.286	2.46327	2.33521	4.32273e-07	3.51018e-06		DUS1L	6701.39	4091.11	0.610487	0.612002	3.08053e-06	2.11451e-05
	CCDC137	4366.95	2034.32	0.465845	0.463308	1.77553e-10	2.63425e-09		RPS2	55456	91277.9	1.64595	1.63197	4.3378e-07	3.51841e-06		AMD1	4062.5	2355.6	0.579841	0.578656	3.15265e-06	2.16193e-05
	PRX	438.031	1102.67	2.51734	2.41244	1.80783e-10	2.67939e-09		TBKBP1	886.927	1671.33	1.88441	1.84992	4.38427e-07	3.55051e-06		FOXK2	7180.79	4480.81	0.623999	0.630126	3.17216e-06	2.17426e-05
	KIAA1217	267.084	720.696	2.69839	2.57574	1.83228e-10	2.71035e-09		MTFR1L	1348.33	2390.27	1.77276	1.74539	4.38486e-07	3.55051e-06		ZNF35	314.131	111.975	0.35646	0.386086	3.21068e-06	2.19749e-05
	RICTOR	751.788	1849.08	2.45958	2.34396	1.83252e-10	2.71035e-09		PPP4R1L	188.166	461.971	2.45513	2.33424	4.41948e-07	3.57043e-06		TMEM206	1100.65	577.31	0.524516	0.537432	3.29416e-06	2.25138e-05
	HNRNPR	8607.76	4439.37	0.515741	0.523766	1.86175e-10	2.75071e-09		MUC1	199.773	494.407	2.47485	2.341	4.44598e-07	3.58777e-06		FH	2109.37	1204.9	0.571212	0.581756	3.3187e-06	2.26597e-05
	CD22	571.349	193.743	0.339098	0.359177	1.88143e-10	2.77692e-09		MAP3K1	535.362	1052.85	1.96661	1.92332	4.5152e-07	3.6395e-06		MARVELD3	1063.38	565.831	0.532106	0.545264	3.32339e-06	2.26772e-05
	PTPMT1	2624.46	1269.79	0.48383	0.494612	1.88508e-10	2.77942e-09		PAIP2B	314.618	685.059	2.17743	2.09922	4.52215e-07	3.64304e-06		LRRC59	13448	8472.51	0.63002	0.637173	3.37879e-06	2.30369e-05
	WNK2	946.995	374.283	0.395232	0.407592	1.88767e-10	2.78036e-09		DLX4	563.113	1099.54	1.9526	1.90815	4.70171e-07	3.77487e-06		ATP5J	3161.47	1916.72	0.606276	0.612919	3.45774e-06	2.35527e-05
	RC3H1	558.58	1437.72	2.57388	2.44447	1.92048e-10	2.82576e-09		DDR1	10723.7	17637	1.64468	1.63287	4.70434e-07	3.77487e-06		RCC2	7441.13	4683.15	0.629359	0.634221	3.57127e-06	2.42795e-05
	AFG3L1P	1740.36	776.843	0.446369	0.453901	1.94619e-10	2.86028e-09		FER1L4	537.213	1095.68	2.03957	2.00411	4.72678e-07	3.79074e-06		ANKEF1	946.37	500.48	0.528841	0.540591	3.65185e-06	2.47918e-05
	NDUFAF4	1075.49	418.7	0.389309	0.405947	1.94795e-10	2.86028e-09		DST	8602.94	14391.9	1.6729	1.65993	4.75804e-07	3.81366e-06		MIS12	1025.4	540.429	0.52704	0.537354	3.77025e-06	2.55591e-05
	TMEM138	826.926	322.513	0.390015	0.405074	1.95586e-10	2.86693e-09		PHPT1	5662.04	9301.72	1.64282	1.62829	4.77887e-07	3.8282e-06		LAMA2	408.718	166.79	0.408081	0.432243	3.79619e-06	2.57227e-05
	ZNF264	716.244	1615.61	2.25567	2.18799	1.95651e-10	2.86693e-09		WWC1	3488.45	5816.14	1.66726	1.6522	4.81274e-07	3.85101e-06		THEM4	694.282	343.64	0.494957	0.509761	3.80045e-06	2.57337e-05
	KLHDC10	1595.14	3185.93	1.99728	1.96663	1.95897e-10	2.86759e-09		RNASE1	67.7824	236.659	3.49145	3.05548	4.91246e-07	3.92293e-06		UBE2N	3337.47	2031.37	0.608654	0.615231	3.82852e-06	2.5894e-05
	SAV1	2354.87	4568.82	1.94016	1.91487	1.96601e-10	2.87493e-09		PTPRM	270.489	624.116	2.30736	2.21844	4.96529e-07	3.95972e-06		PAGR1	3167.69	1908.03	0.60234	0.606503	3.82874e-06	2.5894e-05
	CNOT6L	600.812	1401.14	2.33208	2.24555	2.01381e-10	2.94181e-09		SLC29A4	1342.95	2364.18	1.76044	1.73764	5.0721e-07	4.03361e-06		VDAC3	5194.42	3230.91	0.621997	0.627759	3.84265e-06	2.59634e-05
	MEF2C	491.528	1203.82	2.44913	2.35153	2.05771e-10	3.00252e-09		RAB3A	767.885	1534.17	1.99792	1.95952	5.13358e-07	4.08023e-06		ARL16	2084.99	1220.49	0.585368	0.595129	3.85179e-06	2.60124e-05
	MFAP3L	574.69	187.625	0.326481	0.347479	2.05958e-10	3.00252e-09		UGCG	539.122	1085.15	2.01281	1.9518	5.22452e-07	4.14787e-06		RNF34	1673.37	961.763	0.574745	0.583619	3.85355e-06	2.60124e-05
	TCF7L1	909.984	1926.85	2.11746	2.077	2.134e-10	3.10783e-09		POFUT2	1297.32	2304.49	1.77635	1.75155	5.37997e-07	4.26653e-06		AFG3L2	3575.71	2170.86	0.607113	0.615293	3.85901e-06	2.60369e-05
	DENND1A	1287.65	2716.45	2.10962	2.06738	2.16223e-10	3.14252e-09		ATAT1	668.273	1280.1	1.91554	1.87197	5.55829e-07	4.39815e-06		PDX1	105.895	18.6033	0.175677	0.255506	3.89011e-06	2.62343e-05
	PAPSS2	1371.53	2782.74	2.02894	1.99678	2.16128e-10	3.14252e-09		SULT4A1	325.077	695.997	2.14103	2.07282	5.62079e-07	4.44514e-06		ZNF629	2610.01	1461.8	0.560075	0.563414	3.98735e-06	2.68266e-05
	INSR	1665.63	3320.26	1.99339	1.96171	2.1798e-10	3.16483e-09		SYT12	518.902	1179.26	2.27261	2.15189	5.75053e-07	4.5427e-06		CCDC64	607.394	287.517	0.473361	0.486549	4.09265e-06	2.7509e-05
	SAC3D1	1372.13	610.363	0.444828	0.455236	2.19965e-10	3.19039e-09		DEPTOR	220.169	529.521	2.40507	2.31115	5.80127e-07	4.57517e-06		TUBB	48051.8	29971.2	0.623726	0.632674	4.10213e-06	2.75467e-05
	UACA	1359.36	2764.07	2.03336	1.99824	2.20225e-10	3.19091e-09		ZNF704	1617.75	2820.64	1.74356	1.71361	5.88716e-07	4.6352e-06		FBXL6	2797.88	1647.63	0.588886	0.593895	4.10169e-06	2.75467e-05
	ADAMTS16	60.597	270.684	4.46695	3.86474	2.23923e-10	3.24119e-09		NEDD4L	1564.24	2760.43	1.76471	1.73957	5.97697e-07	4.70332e-06		WIBG	948.541	501.725	0.528943	0.539646	4.21108e-06	2.82119e-05
	MRPS28	2168.88	1041.24	0.48008	0.488828	2.27554e-10	3.29041e-09		IGF1R	804.726	1485.76	1.8463	1.81442	6.16723e-07	4.84233e-06		TMEM109	1900	1109.92	0.584169	0.59181	4.23084e-06	2.83309e-05
	C1orf216	1273.93	505.293	0.39664	0.406815	2.27796e-10	3.29056e-09		LMBRD2	93.7883	284.149	3.02969	2.75522	6.20049e-07	4.86576e-06		PAQR4	2931.43	1676.31	0.571841	0.573927	4.25273e-06	2.84641e-05
	MAPK8IP3	3463.76	6830.81	1.97208	1.93555	2.31053e-10	3.33085e-09		FMNL2	1914.54	3281.87	1.71418	1.69686	6.28294e-07	4.91962e-06		SUPT16H	9975.84	6316	0.633129	0.638709	4.28239e-06	2.86355e-05
	TJP3	2069.75	4594.54	2.21985	2.17736	2.31006e-10	3.33085e-09		SIX5	542.356	1108.92	2.04463	1.97585	6.32954e-07	4.95067e-06		DNAJC11	4210.38	2601.33	0.617839	0.622943	4.28811e-06	2.86365e-05
	PFKL	9747.99	19363.9	1.98645	1.9355	2.34311e-10	3.37441e-09		TRIP10	6845.41	11134.2	1.62652	1.61237	6.34661e-07	4.96129e-06		PA2G4	14007.4	8264.6	0.590015	0.59948	4.28854e-06	2.86365e-05
	ZNF786	536.672	175.356	0.326747	0.347784	2.37253e-10	3.41333e-09		PGM2L1	374.542	783.016	2.0906	2.01985	6.6151e-07	5.15985e-06		KIF2A	1552.91	877.497	0.565068	0.574052	4.29657e-06	2.86767e-05
	RIPK4	669.387	1476.35	2.20552	2.15553	2.38695e-10	3.43061e-09		DMBT1	5.14844	66.3922	12.8956	5.34997	6.79532e-07	5.29462e-06		TEX261	2181.87	1286.43	0.5896	0.598183	4.31297e-06	2.87727e-05
	MAP1A	545.775	168.008	0.307835	0.325695	2.45793e-10	3.52907e-09		DUSP4	5928.63	10464.2	1.76503	1.74069	6.90418e-07	5.3765e-06		NCBP1	1989.96	1154.24	0.580033	0.587403	4.32176e-06	2.88178e-05
	MIR17HG	363.648	97.1025	0.267023	0.295655	2.47799e-10	3.55428e-09		BFSP1	434.502	902.487	2.07706	2.01978	7.00207e-07	5.44465e-06		ZNF777	1141.02	620.041	0.543408	0.551666	4.32896e-06	2.88388e-05
	AIMP2	1929.72	912.835	0.473041	0.481674	2.49049e-10	3.56862e-09		KLF12	735.48	1370.18	1.86298	1.8323	7.00316e-07	5.44465e-06		RPIA	3004.05	1782.11	0.593236	0.603707	4.33331e-06	2.88543e-05
	MCM2	10671.3	5423.86	0.508264	0.507501	2.60679e-10	3.73151e-09		IGIP	175.544	436.217	2.48494	2.36356	7.0235e-07	5.45748e-06		CTR9	7252.28	4583.38	0.631992	0.63754	4.3448e-06	2.89173e-05
	C9orf78	2617.13	1287.22	0.491845	0.500604	2.63031e-10	3.76139e-09		ATP7A	270.91	599.678	2.21357	2.13265	7.06497e-07	5.48671e-06		MSANTD4	1059.43	570.126	0.538143	0.549913	4.43543e-06	2.94791e-05
	HNRNPF	18455.7	10035.4	0.543758	0.548999	2.66272e-10	3.80392e-09		CELF1	4483.68	7401.85	1.65084	1.6333	7.08448e-07	5.49887e-06		GNA12	2200.53	1304.05	0.592606	0.599591	4.45065e-06	2.95527e-05
	MYO1E	3439.22	7542.25	2.19301	2.13917	2.68785e-10	3.83433e-09		CNFN	368.419	782.074	2.12279	2.04625	7.12494e-07	5.52425e-06		HMGCS1	3703.75	2252.17	0.608079	0.615159	4.46883e-06	2.96596e-05
	HSPG2	6215.06	12901.8	2.0759	2.04593	2.77437e-10	3.95154e-09		ATRN	2215.45	3758.5	1.6965	1.67785	7.12116e-07	5.52425e-06		TRA2A	4299.93	2667.81	0.620432	0.626386	4.52245e-06	2.99876e-05
	EMP2	1724.52	804.019	0.466227	0.475904	2.81615e-10	4.00703e-09		JUND	5114.63	8502.84	1.66246	1.63954	7.38117e-07	5.71358e-06		ENOPH1	2540.32	1513.89	0.595945	0.603549	4.53324e-06	3.00451e-05
	NCDN	2158.64	1039.94	0.481758	0.490075	2.99349e-10	4.25512e-09		TJP2	1281.1	2270.35	1.77219	1.74723	7.4168e-07	5.73805e-06		PRPF31	5964.79	3718.97	0.623487	0.624049	4.56161e-06	3.0205e-05
	RUNDC3B	97.1234	362.432	3.73167	3.35844	3.04256e-10	4.32056e-09		LOC100130899	296.632	642.915	2.16738	2.09399	7.47538e-07	5.77396e-06		ACAD8	1015.59	542.862	0.534527	0.543516	4.63555e-06	3.06803e-05
	STX3	1425.63	641.674	0.450099	0.460839	3.10015e-10	4.39795e-09		RFNG	2445.34	4110.51	1.68096	1.66316	7.47393e-07	5.77396e-06		ADCY3	3909.49	2398.74	0.613567	0.618528	4.64797e-06	3.0734e-05
	CENPB	4931.05	2341.86	0.474921	0.475681	3.10965e-10	4.40705e-09		PRICKLE4	462.634	971.437	2.09979	2.04718	7.53409e-07	5.80671e-06		SLC25A44	774.439	393.608	0.50825	0.521855	4.64635e-06	3.0734e-05
	NAT16	114.618	398.251	3.4746	3.17983	3.11942e-10	4.41649e-09		UBR5	7370.4	12134.5	1.64638	1.62767	7.58478e-07	5.83631e-06		H2AFZ	15271	9625.26	0.630295	0.637	4.7463e-06	3.13696e-05
	H1F0	23512.1	45997.7	1.95634	1.93975	3.16604e-10	4.47804e-09		ISG20	100.734	295.696	2.93541	2.67544	7.71485e-07	5.92998e-06		TSN	3780.75	2251.05	0.595399	0.601271	4.76374e-06	3.14703e-05
	OGFOD1	1672.44	769.366	0.460025	0.470426	3.19293e-10	4.5116e-09		MARVELD1	2795.66	4768	1.7055	1.689	7.74174e-07	5.94744e-06		PAQR3	1424.56	791.003	0.555262	0.562219	4.80625e-06	3.17364e-05
	HSPA5	21831.6	42842.2	1.9624	1.92626	3.23844e-10	4.57137e-09		ALDH3B1	1803.24	3118.94	1.72963	1.71284	7.76099e-07	5.95902e-06		PRPF4	4327.67	2627.01	0.607026	0.614496	4.81548e-06	3.17826e-05
	PKD2	942.961	364.105	0.386129	0.402607	3.28217e-10	4.62393e-09		IL17RD	789.638	1458.42	1.84694	1.81068	7.97275e-07	6.10516e-06		WDR46	4494.42	2751.11	0.612117	0.621017	4.84248e-06	3.1946e-05
	TIMM17A	3202.04	1579.65	0.493328	0.50202	3.27977e-10	4.62393e-09		NR6A1	713.051	1345.37	1.88679	1.84571	7.98311e-07	6.1098e-06		GSKIP	784.506	403.525	0.514368	0.527506	4.91357e-06	3.237e-05
	MRPL49	5542.15	2854.26	0.515009	0.524283	3.30072e-10	4.64547e-09		SEL1L	1671.98	2920.17	1.74654	1.71928	8.18557e-07	6.25803e-06		USP14	2582.14	1531.14	0.592973	0.599016	4.96739e-06	3.27094e-05
	ZFYVE28	710.808	1608.95	2.26356	2.20775	3.40412e-10	4.78626e-09		SLCO1B7	13.1247	100.402	7.6498	4.59357	8.39532e-07	6.40806e-06		PACSIN3	2692.43	1549.95	0.575671	0.575082	5.05203e-06	3.32054e-05
	TIMM23	1655.83	670.216	0.404762	0.417247	3.56432e-10	5.00163e-09		LOC143666	95.7275	282.261	2.94859	2.69314	8.39119e-07	6.40806e-06		RABL6	4284.7	2547.95	0.594663	0.590263	5.06053e-06	3.32459e-05
	CENPO	2268.38	1090.34	0.480668	0.49169	3.59481e-10	5.03946e-09		VPS13D	2100.35	3561.5	1.69567	1.67511	8.79215e-07	6.68232e-06		TCOF1	8437.11	5241.17	0.621204	0.616435	5.14001e-06	3.37214e-05
	CASKIN2	2200.88	1045.39	0.474988	0.479782	3.61806e-10	5.06515e-09		SLC22A17	408.784	830.525	2.0317	1.97339	8.91123e-07	6.76921e-06		DDX51	2621.79	1584.5	0.604359	0.610754	5.14862e-06	3.37468e-05
	DYNLL1	4839.42	2526.05	0.521973	0.528895	3.62025e-10	5.06515e-09		CUL7	3416.18	5980.24	1.75056	1.73155	8.95833e-07	6.80136e-06		CCNB1	11456.2	6724.95	0.587016	0.596425	5.27671e-06	3.44912e-05
	STX1A	670.094	1516.91	2.26373	2.19828	3.73954e-10	5.22692e-09		WDR59	2874.03	4772.02	1.66039	1.64332	8.97106e-07	6.8074e-06		PWP2	4690.72	2930.43	0.624729	0.629781	5.27925e-06	3.44919e-05
	DNA2	865.573	344.174	0.397625	0.412926	3.78374e-10	5.28351e-09		DDX50	1005.11	1794.14	1.78501	1.75782	9.58347e-07	7.2374e-06		FRMD8	1721.47	991.425	0.575916	0.582103	5.40807e-06	3.53012e-05
	VGLL4	1223.99	2498.98	2.04166	2.00667	3.93854e-10	5.49428e-09		C1GALT1	842.651	1710.28	2.02965	1.95083	9.78599e-07	7.38642e-06		PLAA	1598.54	907.723	0.567844	0.578164	5.48424e-06	3.57328e-05
	KIAA0020	1724.05	802.99	0.465758	0.476865	4.00303e-10	5.57879e-09		TAB2	2303.89	3990.03	1.73187	1.69789	1.00903e-06	7.604e-06		TMEM9B	1370.16	777.096	0.567158	0.576467	5.59644e-06	3.64305e-05
	VWA7	354.743	880.225	2.4813	2.40057	4.0547e-10	5.64526e-09		DHRS13	390.497	811.662	2.07854	1.99985	1.01428e-06	7.63555e-06		DPY19L3	662.467	328.582	0.495997	0.510496	5.60018e-06	3.64383e-05
	IFI30	4828.35	2525.29	0.523013	0.529709	4.06718e-10	5.65712e-09		FHL1	625.146	1199.93	1.91945	1.86803	1.01712e-06	7.64476e-06		GBX2	158.086	37.7438	0.238755	0.299295	5.64555e-06	3.67167e-05
	LRP3	2991.84	1502.09	0.502061	0.508249	4.13464e-10	5.74533e-09		RAB3D	845.207	1534.94	1.81605	1.78656	1.01673e-06	7.64476e-06		NAA60	1439.44	820.848	0.570255	0.578948	5.65104e-06	3.67356e-05
	SLC5A6	2282.26	1112.76	0.487572	0.496543	4.15347e-10	5.76588e-09		SNX30	1336.91	2341.29	1.75127	1.72241	1.04724e-06	7.85873e-06		DNAJC8	4632.38	2868.19	0.619162	0.624558	5.67982e-06	3.69059e-05
	WWTR1	2289.24	4413.1	1.92776	1.90489	4.62956e-10	6.42053e-09		LMLN	366.963	771.481	2.10234	2.04233	1.06024e-06	7.94788e-06		DHX33	3665.37	2183.74	0.595774	0.603496	5.77801e-06	3.74755e-05
	TIPIN	562.093	195.075	0.347052	0.366663	4.68248e-10	6.48761e-09		PHLDA1	23034	36643.6	1.59085	1.57801	1.06547e-06	7.97872e-06		KLHDC4	2719.2	1638.35	0.602512	0.605595	5.78274e-06	3.74891e-05
	ASUN	1834.29	3624.55	1.97599	1.94192	4.74324e-10	6.56539e-09		SBF2	1342.3	2330.09	1.7359	1.71453	1.09594e-06	8.20253e-06		ZBTB24	829.45	433.913	0.523134	0.535994	5.80668e-06	3.7593e-05
	IL11	69.8314	305.113	4.36928	3.7918	5.00869e-10	6.9261e-09		MB21D2	184.899	452.975	2.44985	2.33498	1.10588e-06	8.26483e-06		FAM86JP	282.108	103.428	0.366627	0.399032	5.82114e-06	3.76695e-05
	ESPN	4650.95	9114.91	1.9598	1.92152	5.06366e-10	6.99532e-09		COL27A1	673.794	1342.85	1.99297	1.9309	1.11338e-06	8.31562e-06		ADSS	2104.51	1252.92	0.595352	0.602896	5.88913e-06	3.80403e-05
	PPM1G	8767.71	4735.89	0.540151	0.54615	5.09174e-10	7.0273e-09		CORO2A	1074.49	1897.98	1.76639	1.74198	1.11914e-06	8.35424e-06		NAE1	2962.15	1763.5	0.595345	0.601975	5.8854e-06	3.80403e-05
	PIK3R4	1584.81	736.094	0.464468	0.474777	5.17945e-10	7.14142e-09		GPR110	836.424	1517.29	1.81402	1.78423	1.12191e-06	8.37058e-06		FKBPL	679.72	340.716	0.501259	0.51484	5.96338e-06	3.8485e-05
	PPP1R32	132.741	429.362	3.23458	2.99946	5.20822e-10	7.17414e-09		LINC00673	753.895	1400.01	1.85704	1.8264	1.13194e-06	8.43651e-06		ZMYND11	1449.59	828.642	0.57164	0.581061	6.00453e-06	3.87155e-05
	NSUN2	7965.94	4283.91	0.537778	0.544398	5.24118e-10	7.21258e-09		ABCA2	10395.1	17548.2	1.68813	1.66796	1.17909e-06	8.77879e-06		GTF2A2	1876.92	1091.66	0.581621	0.588942	6.05491e-06	3.9005e-05
	H19	147.054	459.229	3.12286	2.91257	5.38855e-10	7.40821e-09		TTC17	1747.69	2966.37	1.69731	1.67983	1.20834e-06	8.98244e-06		LUC7L	1333.75	754.88	0.565984	0.574554	6.09323e-06	3.92074e-05
	NLRP2	2862.02	1442.96	0.504174	0.512076	5.42336e-10	7.44888e-09		PRRT1	222.829	508.043	2.27997	2.1852	1.21156e-06	9.0017e-06		BCS1L	1403.66	789.339	0.562344	0.573614	6.13356e-06	3.94403e-05
	RASSF7	1358.86	3017.32	2.22048	2.13987	5.49349e-10	7.53794e-09		WFDC3	81.8159	257.086	3.14225	2.80237	1.21361e-06	9.01224e-06		SNRPD3	5366.69	3291.49	0.613318	0.622224	6.16403e-06	3.96184e-05
	RCC1	9703.68	5266.44	0.542726	0.548565	5.52467e-10	7.57343e-09		ARHGEF17	1632.6	3019.46	1.84948	1.80858	1.23475e-06	9.15966e-06		GOLM1	5393.24	3400.44	0.630501	0.636395	6.18716e-06	3.97132e-05
	DOCK6	2907.53	5589.63	1.92247	1.89471	5.54751e-10	7.59741e-09		TBC1D10A	651.236	1215.38	1.86626	1.83095	1.23696e-06	9.17129e-06		KLHL25	462.053	199.914	0.432665	0.454195	6.19776e-06	3.97634e-05
	UBB	32229.7	17808.8	0.552559	0.557879	5.55493e-10	7.60028e-09		FAM46B	361.018	748.372	2.07295	2.01713	1.26898e-06	9.38914e-06		PLEKHJ1	3126.7	1919.4	0.613875	0.61852	6.24639e-06	4.00223e-05
	LENG8	7996.54	15025.8	1.87904	1.85474	5.7229e-10	7.82258e-09		SEC14L1	2678.88	4429.06	1.65333	1.63702	1.29073e-06	9.53521e-06		LACTB2	1024.05	541.878	0.529151	0.540678	6.31212e-06	4.04243e-05
	BRIP1	1424.9	649.449	0.455785	0.466729	5.8869e-10	8.03903e-09		FOS	460.971	1006.81	2.1841	2.10333	1.29862e-06	9.58358e-06		POLDIP2	4172.14	2601.9	0.623637	0.628959	6.3958e-06	4.09418e-05
	INSIG1	2760.26	5937.03	2.15089	2.12103	5.91979e-10	8.0762e-09		IGF2-AS	12.6055	91.2721	7.24067	4.43424	1.3225e-06	9.73958e-06		C8orf33	3767.43	2336.61	0.620213	0.626796	6.39936e-06	4.09461e-05
	P4HB	51528.3	93693	1.81828	1.79399	5.98701e-10	8.16009e-09		LAMA5	23769.1	41660.3	1.75271	1.72271	1.32997e-06	9.78451e-06		UBE2G2	5061.51	3186.72	0.629599	0.634649	6.40645e-06	4.09731e-05
	SRPRB	2494.64	1240.22	0.497155	0.50513	6.01038e-10	8.18412e-09		LATS2	870.933	1594.63	1.83094	1.79287	1.35424e-06	9.95789e-06		PSMB5	9365.2	5995.72	0.640212	0.643419	6.4721e-06	4.13373e-05
	MMRN2	340.454	858.652	2.52208	2.43834	6.07548e-10	8.26486e-09		PLSCR4	153.562	393.668	2.56357	2.37961	1.36082e-06	9.99597e-06		C1orf109	1439.77	807.931	0.561154	0.57172	6.53383e-06	4.16755e-05
	ZMYM3	2875.74	5421.75	1.88534	1.8622	6.17673e-10	8.39457e-09		ZBTB21	1155.93	2033.42	1.75912	1.7305	1.36235e-06	1.0002e-05		BAK1	772.3	399.529	0.517324	0.531158	6.62918e-06	4.22269e-05
	LMNB1	6085.9	3240.6	0.532477	0.538028	6.1993e-10	8.41722e-09		ASH1L	2638.58	4593.56	1.74092	1.70969	1.388e-06	1.01694e-05		HAUS6	1329.94	752.333	0.565692	0.575211	6.84033e-06	4.34747e-05
	KIAA1467	616.479	1365.57	2.21511	2.16171	6.21997e-10	8.43724e-09		PFKFB3	2133.94	3581.51	1.67836	1.65858	1.41078e-06	1.03204e-05		SLC45A4	1315.17	741.131	0.563525	0.569342	6.86265e-06	4.35971e-05
	RALGAPA2	805.639	1706.44	2.11812	2.07628	6.40624e-10	8.68164e-09		LCAT	237.597	532.386	2.24071	2.15009	1.42982e-06	1.04489e-05		TIMELESS	4811.13	2964.77	0.616232	0.621699	6.90923e-06	4.38343e-05
	OLFM2	1136.93	2367.73	2.08256	2.04897	6.4267e-10	8.7011e-09		MARCKS	1241.68	2188.41	1.76245	1.73178	1.49816e-06	1.09259e-05		EWSR1	11987.2	7456.77	0.62206	0.62018	6.95053e-06	4.40375e-05
	TNFRSF25	745.857	1593.56	2.13655	2.09142	6.54949e-10	8.85892e-09		FKBP8	14366.9	23055.7	1.60478	1.5879	1.51971e-06	1.10604e-05		LLPH	731.2	360.212	0.492631	0.51114	7.09971e-06	4.49427e-05
	DFNB31	842.393	1784.61	2.1185	2.0792	6.65162e-10	8.98852e-09		MYH9	20492.5	36455.4	1.77896	1.71186	1.52632e-06	1.11028e-05		GSG2	780.678	405.027	0.518814	0.533007	7.32895e-06	4.63733e-05
	FAM115C	35.3821	198.707	5.61604	4.49127	6.66156e-10	8.99342e-09		GDI1	5947.29	9567.1	1.60865	1.59434	1.53892e-06	1.11888e-05		ZC3H7B	5627.59	3468.56	0.61635	0.616889	7.36256e-06	4.65652e-05
	IFT140	1342.77	2821.78	2.10146	2.06086	6.69834e-10	9.03452e-09		CTGF	107.932	308.348	2.85689	2.60088	1.58791e-06	1.15215e-05		SLC9A3R1	7811.64	4985.54	0.638219	0.642688	7.4324e-06	4.69861e-05
	HSP90AA1	80205.4	44389.6	0.553449	0.559476	6.80335e-10	9.16747e-09		SLC25A23	6050.85	9754.92	1.61216	1.59723	1.61574e-06	1.17055e-05		PSME2	3261.72	2012.83	0.617106	0.623064	7.45188e-06	4.70884e-05
	PSMD6	2603.97	1225.27	0.470538	0.482155	6.8229e-10	9.18511e-09		LOC100506710	1662.19	2815.05	1.69358	1.67176	1.64312e-06	1.18797e-05		H2AFY	10114.7	6499.21	0.642548	0.642986	7.78116e-06	4.89087e-05
	TSSC4	1608.51	739.852	0.45996	0.466464	7.0556e-10	9.48942e-09		ANXA2	38443.1	60750	1.58026	1.56691	1.67461e-06	1.20858e-05		KIAA1551	1868.49	1102.32	0.589953	0.59706	7.77978e-06	4.89087e-05
	SPATS2	2517.58	4768.27	1.89399	1.8699	7.13706e-10	9.58992e-09		ZKSCAN8	1389.16	2383.03	1.71544	1.69112	1.69736e-06	1.22135e-05		UTP6	1627.39	948.086	0.582581	0.59202	7.81249e-06	4.9084e-05
	ABL2	1597.35	3135.61	1.96301	1.93247	7.16088e-10	9.60528e-09		MBTD1	1425.83	2444.82	1.71466	1.68928	1.69787e-06	1.22135e-05		CTSC	2160.51	1211.12	0.560572	0.572612	7.88763e-06	4.95123e-05
	ACTR1A	5286.7	2771.82	0.5243	0.529844	7.16872e-10	9.60528e-09		ITGB4	18799.2	90511.1	4.81462	3.68371	1.72215e-06	1.23694e-05		NOM1	2443.99	1478.27	0.604859	0.612548	7.90568e-06	4.96038e-05
	NAPA	2781.63	1374.29	0.494059	0.501585	7.16674e-10	9.60528e-09		PRKCH	754.588	1374.72	1.82181	1.79056	1.73988e-06	1.24905e-05		DFFA	2823.77	1732.62	0.613585	0.620253	7.93049e-06	4.97157e-05
	NF1	1131.41	2318.65	2.04935	2.00254	7.2292e-10	9.6772e-09		CDK5RAP3	5466.63	8897.02	1.62751	1.61313	1.7684e-06	1.26825e-05		NDUFAF2	863.079	457.227	0.529763	0.542237	7.9304e-06	4.97157e-05
	UTP3	2598.62	1291.66	0.497057	0.50395	7.70188e-10	1.03003e-08		GSE1	5316.28	8759.39	1.64765	1.63032	1.79364e-06	1.28505e-05		BRD7	1733.17	998.834	0.576304	0.580999	7.94492e-06	4.97842e-05
	FLNA	28863.1	54265.4	1.88009	1.8339	7.82872e-10	1.04601e-08		UBC	31575.2	49628.5	1.57176	1.55968	1.81673e-06	1.29898e-05		STEAP1	435.487	193.168	0.443569	0.466001	7.97963e-06	4.99578e-05
	BRSK1	1135.43	2399.59	2.11337	2.06989	7.97946e-10	1.06515e-08		OXSR1	1689.52	2898.57	1.71562	1.69119	1.84565e-06	1.319e-05		POLE	10057.1	6471.8	0.643508	0.646741	8.13547e-06	5.08887e-05
	SNRPD1	3163.64	1610.71	0.509131	0.517252	8.0597e-10	1.07485e-08		PTPRR	0.900678	42.2461	46.9048	5.55555	1.86331e-06	1.33028e-05		RBM45	420.954	184.901	0.439244	0.462438	8.19449e-06	5.11904e-05
	SLC38A7	582.654	202.396	0.347369	0.365569	8.07929e-10	1.07646e-08		KRT8	49200.6	80050.7	1.62703	1.59814	1.89151e-06	1.34839e-05		MTMR6	918.15	491.785	0.535626	0.547723	8.19842e-06	5.11925e-05
	FRAS1	8777.14	16679.4	1.90032	1.89663	8.14756e-10	1.08454e-08		SNTB2	1595.07	2701.1	1.6934	1.67151	1.89436e-06	1.34907e-05		CMPK2	107.948	20.8355	0.193015	0.271698	8.28148e-06	5.16206e-05
	TMEM144	488.221	1153.53	2.36272	2.28504	8.16329e-10	1.08562e-08		AKAP13	2139.38	3577.28	1.67211	1.65365	1.8942e-06	1.34907e-05		SACS	5039.38	3100.73	0.6153	0.617584	8.44155e-06	5.25494e-05
	TSR2	1248.27	560.554	0.449064	0.459686	8.19612e-10	1.08897e-08		OSER1-AS1	67.2672	219.739	3.26666	2.87249	1.92092e-06	1.36662e-05		RBPMS2	536.33	251.532	0.468987	0.487408	8.61775e-06	5.35832e-05
	ADI1	3347.86	1717.78	0.513099	0.519298	8.26097e-10	1.09656e-08		MMEL1	111.023	304.58	2.74339	2.52956	1.92898e-06	1.37098e-05		CHAMP1	1269.88	717.162	0.564747	0.575133	8.67137e-06	5.38858e-05
	BCAS2	1319.55	597.2	0.452579	0.463985	8.41135e-10	1.11548e-08		PLEKHH2	551.173	1073.56	1.94777	1.88357	1.96233e-06	1.3926e-05		PFDN1	1728.94	1020.18	0.590059	0.598325	8.75098e-06	5.43095e-05
	RANBP1	5127.08	2725.94	0.531675	0.538056	8.50283e-10	1.12657e-08		GPATCH2L	2336.72	3886.79	1.66335	1.64204	1.99406e-06	1.41441e-05		ORMDL2	746.2	382.659	0.51281	0.52808	8.89708e-06	5.51681e-05
	UHRF1	3351.07	1585.21	0.473045	0.469398	8.54032e-10	1.13048e-08		TMEM61	112.289	318.306	2.8347	2.59015	2.0148e-06	1.42558e-05		RALA	1596.53	934.586	0.585384	0.59374	8.98509e-06	5.56896e-05
	CNDP2	3617.89	1812.72	0.501045	0.50475	8.63534e-10	1.142e-08		CCSAP	863.354	1615.33	1.87099	1.82461	2.04082e-06	1.44326e-05		CCDC69	487.352	212.755	0.436553	0.458991	9.14535e-06	5.65598e-05
	MAP3K15	89.934	330.413	3.67395	3.32119	8.87202e-10	1.17221e-08		SESN3	258.39	568.025	2.19832	2.09861	2.12289e-06	1.49982e-05		TXNDC9	507.936	239.296	0.471115	0.4905	9.16387e-06	5.66498e-05
	ATG9B	65.2102	273.15	4.18877	3.65195	9.00594e-10	1.1888e-08		ZNF699	85.4106	254.18	2.97598	2.69029	2.13196e-06	1.50548e-05		MPZL1	2187.29	1319.82	0.603405	0.611066	9.46196e-06	5.84171e-05
	FAR1	3211.16	1639.15	0.510455	0.516978	9.12183e-10	1.20298e-08		CLIP2	3415.88	6142.41	1.79819	1.76195	2.15344e-06	1.51914e-05		ABHD12	1818.66	1073.69	0.590375	0.595793	9.52997e-06	5.87854e-05
	ATR	1505.7	676.263	0.449135	0.459676	9.17151e-10	1.20842e-08		RALGDS	2512.44	4128.82	1.64335	1.62857	2.16533e-06	1.52677e-05		YARS2	1641.18	952.229	0.580211	0.592237	9.63782e-06	5.94249e-05
	ATAD3A	2958	1330.57	0.449821	0.444123	9.19215e-10	1.2089e-08		CUL4B	2354.79	4066.55	1.72692	1.68632	2.16816e-06	1.52801e-05		OGFOD3	3822.63	2373.46	0.620897	0.62192	9.66076e-06	5.95405e-05
	GTPBP4	5971.02	3186.02	0.533581	0.540946	9.18467e-10	1.2089e-08		SLC41A1	2323.46	3895.48	1.67659	1.65423	2.21315e-06	1.55818e-05		LRRC8D	688.777	351.869	0.510861	0.525046	9.75031e-06	6.00405e-05
	AFAP1L1	285.601	730.775	2.55873	2.45432	9.22809e-10	1.21251e-08		MTUS1	2756.36	4536.52	1.64584	1.62866	2.21997e-06	1.56221e-05		WDR34	8807.73	5643.09	0.640697	0.642354	9.80402e-06	6.03191e-05
	RAD51	1299.01	576.266	0.443618	0.452571	9.46891e-10	1.243e-08		MERTK	423.718	837.676	1.97697	1.92029	2.40151e-06	1.68111e-05		MPP7	2868.83	1771.63	0.617545	0.624233	9.95868e-06	6.12178e-05
	MAGOH	1843.12	882.076	0.478576	0.489748	9.6566e-10	1.26647e-08		GANAB	22794	35639.5	1.56354	1.55176	2.40192e-06	1.68111e-05		FGF18	170.781	47.7434	0.279559	0.335255	9.97901e-06	6.13162e-05
	FANK1	69.9732	285.102	4.07445	3.57808	9.6846e-10	1.26898e-08		SENP7	426.352	839.394	1.96878	1.91254	2.41279e-06	1.68789e-05		CCDC138	581.734	283.445	0.487242	0.504082	1.00235e-05	6.1563e-05
	FAM213B	2670.13	1350.23	0.505678	0.513965	9.75661e-10	1.27724e-08		PHLPP1	977.197	1727.92	1.76824	1.7398	2.50957e-06	1.74872e-05		UQCRQ	10423.8	6603.73	0.633524	0.640383	1.00914e-05	6.19533e-05
	SH3KBP1	3404.69	6320.54	1.85642	1.83444	9.77227e-10	1.27811e-08		CLIC3	343.989	742.946	2.1598	2.11909	2.53064e-06	1.76082e-05		FAM136A	3366.05	2022.55	0.600868	0.607646	1.01061e-05	6.20171e-05
	SLC27A1	1739.03	3632.25	2.08867	2.05132	9.78193e-10	1.2782e-08		MCL1	6107.63	9726.8	1.59257	1.57781	2.58277e-06	1.79621e-05		CIRBP-AS1	87.5933	13.9307	0.159038	0.253601	1.01247e-05	6.21043e-05
	TFDP1	7767.2	4211.95	0.542274	0.548232	9.83961e-10	1.28456e-08		CANX	22694.6	35987.4	1.58572	1.56905	2.61942e-06	1.82081e-05		PDCD2L	968.694	529.941	0.547068	0.558517	1.01832e-05	6.24362e-05
	ATXN7L1	389.692	984.781	2.52708	2.45004	1.00398e-09	1.3071e-08		PPP1R15A	1205.25	2095.79	1.73889	1.70632	2.63686e-06	1.83204e-05		PCNXL3	5312.82	3381.19	0.636422	0.642597	1.01968e-05	6.24657e-05
	DPYSL5	1057.1	457.284	0.432585	0.446281	1.0024e-09	1.3071e-08		FAM172A	697.829	1279.56	1.83363	1.79354	2.64646e-06	1.83781e-05		PTGES2	6329.61	4022.13	0.635446	0.635001	1.01956e-05	6.24657e-05
	EZR	76637	148127	1.93284	1.89758	1.00913e-09	1.3126e-08		CIC	5386.24	8583.56	1.59361	1.57895	2.69424e-06	1.86826e-05		SF1	13022.5	8451.58	0.648997	0.651999	1.04423e-05	6.3915e-05
	EEF2	185067	327703	1.77073	1.75415	1.02198e-09	1.32811e-08		BCO2	184.189	438.854	2.38262	2.24117	2.72808e-06	1.8908e-05		CACTIN	2770.49	1671.09	0.603176	0.605744	1.06409e-05	6.50742e-05
	ALCAM	3258	6131.47	1.88197	1.85533	1.02497e-09	1.33077e-08		MAPRE3	597.824	1107.14	1.85195	1.81611	2.78306e-06	1.92704e-05		SUB1	5647.81	3483	0.616698	0.621405	1.0719e-05	6.55238e-05
	DOT1L	2913.02	5520	1.89494	1.86495	1.03499e-09	1.34256e-08		RPL10	14892	25794	1.73207	1.69888	2.79802e-06	1.93645e-05		AP5S1	513.874	245.096	0.476958	0.495421	1.07932e-05	6.59211e-05
	SIAH2	1359.2	2792.49	2.05451	2.00327	1.0459e-09	1.35548e-08		TEF	1439.49	2432.76	1.69002	1.66877	2.80886e-06	1.94019e-05		C1QBP	18191.4	11779.8	0.647546	0.653289	1.08707e-05	6.63359e-05
	DHX35	918.563	385.599	0.419785	0.433618	1.05012e-09	1.35972e-08		SYTL1	1610.4	2923.49	1.81539	1.78315	2.84392e-06	1.9625e-05		NDUFB2	3841.01	2398.83	0.624532	0.628527	1.08751e-05	6.63359e-05
	PCSK5	414.094	970.26	2.34309	2.27161	1.05801e-09	1.36869e-08		NR4A3	13.3724	92.0969	6.88711	4.24651	2.8764e-06	1.98395e-05		ZFP36L2	1767.65	1040.08	0.588398	0.597014	1.09042e-05	6.64655e-05
	MUC12	17.7499	141.902	7.99452	5.41222	1.0619e-09	1.37247e-08		SRGAP3	358.759	727.623	2.02817	1.96949	2.87888e-06	1.9847e-05		CCDC66	373.202	158.898	0.425768	0.450717	1.09057e-05	6.64655e-05
	LYRM2	954.387	403.706	0.423001	0.437255	1.12178e-09	1.44855e-08		TRPC1	218.695	492.773	2.25324	2.1531	2.92982e-06	2.01884e-05		SLC35B4	1121.59	629.254	0.561038	0.570181	1.107e-05	6.73801e-05
	HOXB6	2709.49	5139.55	1.89687	1.86943	1.14637e-09	1.47896e-08		PNISR	4054.84	6707.59	1.65422	1.6291	2.93584e-06	2.02201e-05		APTX	1412.48	818.854	0.579729	0.588839	1.11708e-05	6.79648e-05
	BSPRY	982.699	2082.02	2.11867	2.06522	1.16676e-09	1.50391e-08		RHOF	4366.5	7072.76	1.61978	1.59897	3.00842e-06	2.068e-05		NLRC5	570.658	278.247	0.48759	0.50422	1.13251e-05	6.88153e-05
	ERCC6L	1182.24	529.503	0.44788	0.459631	1.20836e-09	1.55612e-08		DHX32	1906.05	3151.66	1.65351	1.63546	3.06166e-06	2.10256e-05		SLC25A32	2284.3	1363.22	0.596778	0.606009	1.14068e-05	6.92823e-05
	KIAA0930	4950.63	2565.48	0.518213	0.522808	1.21135e-09	1.55856e-08		CACNA1H	3111.7	5359.43	1.72235	1.69734	3.08608e-06	2.11729e-05		ZNF37BP	640.673	314.413	0.490754	0.509454	1.14133e-05	6.92923e-05
	OTUB2	558.937	1233.13	2.2062	2.15193	1.2223e-09	1.57123e-08		NAB2	3715.48	6251.05	1.68243	1.65956	3.18875e-06	2.18458e-05		HAUS1	965.914	512.901	0.531	0.543087	1.1419e-05	6.92975e-05
	TEP1	1579.53	3088.28	1.95519	1.92646	1.23026e-09	1.58004e-08		CRABP2	9502.03	15086	1.58766	1.57057	3.19322e-06	2.18659e-05		MRPL14	4858.99	3075.31	0.632912	0.64104	1.14511e-05	6.94626e-05
	TMEM44	1000.09	2064.51	2.06433	2.02991	1.2424e-09	1.5942e-08		FCHO1	2222.04	3638.71	1.63755	1.62053	3.24947e-06	2.22297e-05		NDUFAF5	488.075	230	0.471239	0.490556	1.16506e-05	7.06123e-05
	KRT20	170.541	21.9516	0.128717	0.186997	1.24426e-09	1.59514e-08		SEC24C	4057.11	6484.86	1.59839	1.58421	3.25265e-06	2.22407e-05		IMP4	4378.91	2681.2	0.612299	0.623365	1.16926e-05	7.08372e-05
	AMPD3	1549.89	3061.87	1.97554	1.94717	1.25548e-09	1.60808e-08		CLDN7	6250.02	10024.1	1.60384	1.58218	3.30582e-06	2.25826e-05		TEAD2	1994.3	1182.12	0.59275	0.597733	1.18326e-05	7.16544e-05
	PSMD7	5220.59	2777.21	0.531971	0.539902	1.28597e-09	1.64565e-08		IL6R	361.282	724.487	2.00532	1.95488	3.32444e-06	2.26772e-05		EIF4G1	25416.9	16627.1	0.654175	0.654997	1.18422e-05	7.16822e-05
	DNAJB2	1248.22	2657.35	2.12892	2.06669	1.33009e-09	1.70058e-08		GCAT	3183.74	5120.77	1.60841	1.59839	3.40404e-06	2.3198e-05		CHCHD3	2310.8	1408.9	0.609705	0.615071	1.19237e-05	7.21451e-05
	MAPRE1	6794.9	3678.12	0.541306	0.547996	1.36705e-09	1.74627e-08		CYTH2	4399.94	7167.88	1.62909	1.60901	3.46071e-06	2.35616e-05		GLYR1	2960.25	1838.61	0.621101	0.626217	1.19497e-05	7.22717e-05
	TMEM70	2174.8	1074.57	0.494102	0.503766	1.3768e-09	1.75714e-08		TFE3	1068.62	1883.33	1.76239	1.74072	3.46294e-06	2.35655e-05		HSD17B10	2358.34	1444.19	0.612376	0.618693	1.19644e-05	7.23298e-05
	MTHFR	827.912	1718.58	2.0758	2.03425	1.39532e-09	1.77919e-08		PLAU	3059.11	5456.92	1.78382	1.77705	3.55392e-06	2.41731e-05		LIN52	482.448	214.284	0.444159	0.465305	1.22971e-05	7.4278e-05
	E2F3	2157.76	1069.74	0.495764	0.504301	1.43574e-09	1.82909e-08		ACTA1	178.598	416.241	2.33061	2.22202	3.58567e-06	2.43658e-05		RPP38	917.727	495.845	0.540297	0.554058	1.23173e-05	7.43683e-05
	FOXK1	3797.92	7018.49	1.84798	1.82415	1.45096e-09	1.84683e-08		OSER1	1109.05	2092.35	1.88662	1.82086	3.64315e-06	2.47446e-05		GCH1	506.085	239.803	0.47384	0.492064	1.25239e-05	7.54562e-05
	FBXO44	2926.94	5453.53	1.86322	1.84063	1.46985e-09	1.8692e-08		TBC1D17	1418.61	2395.22	1.68843	1.67256	3.67027e-06	2.4905e-05		PHAX	875.327	466.856	0.53335	0.545938	1.25513e-05	7.5589e-05
	SUV39H1	1396.82	649.813	0.465209	0.474005	1.50393e-09	1.91083e-08		PTK2B	567.948	1100.6	1.93786	1.87883	3.67634e-06	2.49343e-05		ALG6	470.663	218.427	0.464083	0.48483	1.26437e-05	7.60491e-05
	SLIRP	3942.8	1875.16	0.47559	0.487702	1.52693e-09	1.93833e-08		TMCC1	648.803	1194.77	1.84151	1.80893	3.80142e-06	2.57337e-05		TEX2	2083.66	1263.87	0.606563	0.613554	1.26585e-05	7.61057e-05
	CHPF2	1284.73	566.638	0.441057	0.449522	1.54519e-09	1.95977e-08		AMZ2P1	590.761	1135.5	1.9221	1.86986	3.83693e-06	2.59371e-05		TNIP2	2544.63	1569.93	0.616958	0.622569	1.27169e-05	7.64251e-05
	HNRNPA0	9787.17	5397.05	0.551441	0.557942	1.6878e-09	2.13873e-08		SSH1	6241.19	10088.1	1.61637	1.60357	3.93543e-06	2.65148e-05		YTHDF2	3086.51	1924.88	0.623643	0.630114	1.27939e-05	7.68552e-05
	HIGD1A	2281.21	1038.4	0.455199	0.465608	1.70126e-09	2.15387e-08		NRBP2	2074.6	3462.9	1.66919	1.65107	3.96793e-06	2.67212e-05		GTPBP10	876.439	475.505	0.542542	0.554665	1.30634e-05	7.83749e-05
	DHX9	11214.6	6065.88	0.540889	0.549233	1.70841e-09	2.161e-08		MLLT4-AS1	49.5173	184.122	3.71834	3.10586	3.98128e-06	2.67984e-05		AP5M1	839.368	443.962	0.528925	0.543754	1.32992e-05	7.96828e-05
	GDPD5	798.449	1722.19	2.15692	2.10275	1.73218e-09	2.18912e-08		LASP1	12320.6	19187.2	1.55733	1.54506	4.08031e-06	2.7439e-05		ARIH2	3712.53	2330.19	0.627656	0.634613	1.37401e-05	8.21922e-05
	MAFG-AS1	466.609	141.88	0.304066	0.326042	1.74726e-09	2.20622e-08		PCED1A	1396.92	2354.89	1.68578	1.66805	4.12188e-06	2.76663e-05		PDHA1	3497.92	2201.8	0.62946	0.635663	1.37675e-05	8.23218e-05
	PRKACB	3994.72	2109.81	0.52815	0.536089	1.78939e-09	2.25742e-08		KRT18	21230.4	35684.4	1.68082	1.64915	4.1277e-06	2.76923e-05		PDSS1	601.702	293.695	0.488106	0.505293	1.38779e-05	8.29121e-05
	CAPRIN2	1239.56	2585.6	2.0859	2.05021	1.8215e-09	2.2959e-08		CCDC110	63.5547	208.624	3.28258	2.86819	4.13657e-06	2.77388e-05		NEK4	1123.54	636.48	0.566497	0.577058	1.41341e-05	8.43371e-05
	CLUH	12391.7	6807.86	0.549391	0.552298	1.82594e-09	2.29946e-08		GNA13	2968.28	5062.63	1.70558	1.66279	4.25635e-06	2.8475e-05		HIF1A	3683.94	2312.08	0.627612	0.632888	1.44125e-05	8.59622e-05
	LINC00938	111.133	374.267	3.36775	3.08432	1.84133e-09	2.31679e-08		NOVA2	185.673	426.827	2.29881	2.18903	4.28437e-06	2.86355e-05		NDOR1	2362.88	1402.43	0.593526	0.595786	1.44569e-05	8.61909e-05
	SYBU	1278.9	2547.35	1.99182	1.95851	1.85173e-09	2.32782e-08		DLGAP4	1965.33	3259.65	1.65857	1.63919	4.42237e-06	2.94198e-05		ATP5I	7998.94	5026.86	0.628441	0.641071	1.44957e-05	8.63497e-05
	SCO2	1891.78	907.013	0.479448	0.486972	1.86271e-09	2.33956e-08		PARD6B	334.071	687.208	2.05707	1.98139	4.43126e-06	2.94652e-05		MELK	2595.09	1572.75	0.606048	0.614409	1.50686e-05	8.93886e-05
	POLR3B	723.342	282.957	0.391181	0.409325	1.92109e-09	2.41075e-08		LIMA1	3032.88	4872.19	1.60646	1.59058	4.51901e-06	2.99787e-05		FEM1A	2766.41	1712.78	0.619135	0.623856	1.51268e-05	8.96591e-05
	KLC2	2441.92	1169.26	0.478828	0.480272	1.93467e-09	2.42566e-08		ERBB2IP	2069.5	3394.26	1.64014	1.62154	4.54804e-06	3.01292e-05		GPD1L	1651.05	984.52	0.5963	0.604473	1.53551e-05	9.09368e-05
	OXSM	742.999	1680.65	2.26198	2.1977	1.95748e-09	2.4521e-08		LEPR	270.607	572.656	2.1162	2.02908	4.85549e-06	3.2017e-05		CENPQ	599.731	298.034	0.496946	0.512649	1.53505e-05	9.09368e-05
	MACF1	5442.34	10205.9	1.87529	1.85532	1.96226e-09	2.45593e-08		ACTA2	186.157	426.07	2.28877	2.17877	4.89255e-06	3.22464e-05		BRF1	2171.3	1297.81	0.597711	0.59907	1.56091e-05	9.2364e-05
	MMP24-AS1	1650.77	3165.45	1.91756	1.89031	1.97357e-09	2.46792e-08		ABTB1	706.472	1382.43	1.95681	1.91789	5.038e-06	3.31591e-05		NUP85	5212.86	3353.45	0.643304	0.648925	1.58279e-05	9.36198e-05
	MPP5	1241.89	2600.71	2.09415	2.03269	1.99704e-09	2.49507e-08		IQGAP3	3582.35	5704.79	1.59247	1.57646	5.04247e-06	3.31731e-05		PRMT7	1600.34	951.642	0.59465	0.603303	1.60269e-05	9.46003e-05
	LOC100129034	1288.17	2525.35	1.96042	1.9288	2.02793e-09	2.53145e-08		MAP1B	690.907	1237.34	1.79089	1.75985	5.04721e-06	3.3189e-05		ZNHIT6	741.699	388.573	0.523895	0.538441	1.60245e-05	9.46003e-05
	PLIN2	823.241	1699.47	2.06436	2.02567	2.03455e-09	2.53748e-08		DNAJB9	372.964	735.64	1.97241	1.91479	5.08775e-06	3.33939e-05		DNAJB12	1726.13	1031.31	0.597466	0.606873	1.60743e-05	9.48016e-05
	GSN	5265.5	10445.1	1.98368	1.96156	2.04165e-09	2.54412e-08		OGT	6112.29	9572.05	1.56603	1.55296	5.08771e-06	3.33939e-05		TECPR2	1077.14	584.537	0.542677	0.55008	1.63563e-05	9.6385e-05
	FNDC3B	1205.46	2376.42	1.97139	1.93959	2.05428e-09	2.55762e-08		UBXN7	987.358	1703.18	1.72498	1.69744	5.14697e-06	3.37468e-05		SF3A3	4052.83	2580.56	0.636731	0.64265	1.6451e-05	9.69032e-05
	TFAM	2244.44	1127.46	0.502332	0.510331	2.06343e-09	2.56677e-08		ZBTB41	785.313	1476.53	1.88018	1.81216	5.17247e-06	3.38719e-05		IMPA1	1818.27	1079.83	0.593878	0.601105	1.66242e-05	9.78022e-05
	SLC12A4	1942.17	3863.57	1.9893	1.94299	2.07021e-09	2.57295e-08		VWDE	701.334	1256.68	1.79184	1.7585	5.17159e-06	3.38719e-05		CNPY2	3766.29	2387.06	0.633796	0.637725	1.6762e-05	9.85315e-05
	FBXO42	865.042	1771.93	2.04838	2.01056	2.07615e-09	2.57808e-08		CTNNA1	14277.7	22109.1	1.5485	1.5365	5.17511e-06	3.38737e-05		SNHG15	1115.11	631.978	0.56674	0.576258	1.67789e-05	9.85899e-05
	DDX39A	5019.9	2667.32	0.531351	0.534685	2.09385e-09	2.59779e-08		SCAI	565.43	1079.17	1.90858	1.83948	5.20337e-06	3.4043e-05		PPCDC	840.949	450.977	0.536272	0.54286	1.70636e-05	0.000100139
	EZH1	1239.01	2449.43	1.97693	1.94079	2.12343e-09	2.62763e-08		FUCA1	1380.35	2312.23	1.67511	1.65391	5.24484e-06	3.42986e-05		DHRS7B	764.799	408.334	0.53391	0.547073	1.72737e-05	0.00010133
	WDHD1	1741.2	847.306	0.486622	0.496111	2.12328e-09	2.62763e-08		NRP1	48.7544	177.925	3.64941	3.04798	5.37003e-06	3.50689e-05		PP7080	841.526	443.955	0.527559	0.541538	1.73761e-05	0.000101889
	STIP1	15670	8785.31	0.560644	0.566517	2.14143e-09	2.6476e-08		ARL5B	794.481	1547.57	1.9479	1.86318	5.4216e-06	3.53733e-05		AGPS	2445.83	1509.38	0.617126	0.624173	1.74286e-05	0.000102155
	PAQR5	1056.24	2113.96	2.0014	1.9644	2.16344e-09	2.6725e-08		LAMB2P1	15.8148	96.3116	6.08998	3.97468	5.43839e-06	3.54666e-05		ERVK13-1	193.995	63.1232	0.325386	0.3704	1.74502e-05	0.000102239
	RSRP1	1778.13	3388.21	1.90549	1.87901	2.17276e-09	2.68168e-08		ATHL1	3012.73	5251.2	1.743	1.72078	5.45877e-06	3.55832e-05		INTS7	1418.61	834.692	0.588385	0.597283	1.7469e-05	0.000102307
	PSMA4	10548.9	5591.63	0.530069	0.534808	2.17992e-09	2.68819e-08		MYO15A	139.407	368.694	2.64473	2.45633	5.50167e-06	3.583e-05		ZNF576	574.958	287.675	0.500342	0.515856	1.75216e-05	0.000102573
	C1orf131	702.335	277.006	0.394407	0.411281	2.20543e-09	2.7173e-08		PCOLCE	234.502	512.012	2.1834	2.09177	5.69683e-06	3.69995e-05		FLVCR1-AS1	274.471	106.739	0.38889	0.421622	1.75914e-05	0.000102897
	NRGN	1826.48	890.823	0.487728	0.497668	2.21435e-09	2.72593e-08		SPOPL	1580.78	2657.69	1.68126	1.65125	5.74226e-06	3.72776e-05		VTI1A	2240.83	1374.22	0.613265	0.620902	1.76355e-05	0.000103112
	SGSM2	4403.27	8396.46	1.90687	1.87617	2.21918e-09	2.72951e-08		C16orf45	1275.94	2246.08	1.76033	1.71519	5.7508e-06	3.7316e-05		MED17	1901.97	1150.26	0.604774	0.612423	1.76669e-05	0.000103254
	RHOBTB2	1288.5	563.577	0.437388	0.446644	2.23438e-09	2.74584e-08		ZSWIM6	420.371	813.576	1.93538	1.88	5.79258e-06	3.75358e-05		C3orf52	733.445	388.868	0.530193	0.543507	1.79258e-05	0.000104552
	PPIL1	2424.66	1166.66	0.481165	0.493383	2.25586e-09	2.76985e-08		ZNF460	91.9869	259.14	2.81714	2.56639	5.7967e-06	3.75454e-05		PDRG1	1387.65	814.654	0.587073	0.595165	1.81827e-05	0.000105959
	GDPD3	69.446	282.866	4.07319	3.56862	2.26348e-09	2.77681e-08		FAM114A1	1268.07	2127.53	1.67777	1.6578	5.93368e-06	3.83107e-05		ANXA1	11240.5	7359.04	0.654689	0.661549	1.82067e-05	0.000106017
	SYNE3	109.234	364.275	3.33483	3.05843	2.27176e-09	2.78457e-08		MAPK7	625.072	1170.8	1.87306	1.82187	6.00177e-06	3.87152e-05		HERC2	5083.4	3270.89	0.643445	0.64784	1.84401e-05	0.000107245
	ELMO3	2766.05	5653.29	2.04381	2.002	2.31358e-09	2.83339e-08		ZCCHC6	924.346	1596.37	1.72703	1.7003	6.04758e-06	3.89754e-05		HSPBP1	2974.57	1869.81	0.628597	0.63274	1.84357e-05	0.000107245
	GDA	2156.06	4046.29	1.8767	1.85188	2.32991e-09	2.85093e-08		DENND6B	366.919	757.384	2.06417	2.01415	6.08594e-06	3.91872e-05		RTN4IP1	314.43	130.174	0.413999	0.442332	1.84887e-05	0.000107483
	PLEKHG5	2591.63	5215.73	2.01253	1.97645	2.43963e-09	2.98263e-08		LEMD1	325.991	704.098	2.15987	2.10837	6.09459e-06	3.92074e-05		SURF6	2361.58	1413.65	0.598603	0.598011	1.85723e-05	0.000107925
	PXN	10525.4	18903.9	1.79603	1.77374	2.47067e-09	3.01799e-08		RRNAD1	824.972	1490.18	1.80633	1.78195	6.17804e-06	3.96726e-05		PNP	4034.18	2571.99	0.637549	0.644154	1.93889e-05	0.000112304
	IGF2BP2	3242.96	5947.06	1.83384	1.8123	2.53342e-09	3.09199e-08		OTUD3	1606.05	2713.99	1.68986	1.66469	6.17642e-06	3.96726e-05		CENPV	1877.61	1140.77	0.607562	0.615565	1.96169e-05	0.000113579
	MT1X	605.266	1540.47	2.54512	2.50969	2.55643e-09	3.1174e-08		TGM2	1655.28	2892.4	1.74738	1.74906	6.21755e-06	3.98724e-05		ZBTB8OS	662.957	345.006	0.520405	0.535534	2.00487e-05	0.000115984
	HMHA1	1654.7	3456.48	2.08889	2.02888	2.58179e-09	3.14563e-08		TMEM91	77.9535	230.08	2.9515	2.64917	6.24655e-06	4.00223e-05		C12orf29	1258.25	722.535	0.574237	0.585396	2.01731e-05	0.000116562
	MKRN1	2308.18	4304.09	1.86471	1.84076	2.61096e-09	3.17845e-08		FXYD5	3986.58	6281.04	1.57555	1.56199	6.46408e-06	4.13046e-05		LRRC14	3814.45	2345	0.614767	0.617027	2.02205e-05	0.000116741
	DUSP5P1	29.3209	178.825	6.09889	4.62981	2.61407e-09	3.17952e-08		GAS7	364.796	716.276	1.9635	1.90785	6.50495e-06	4.15162e-05		PSMB2	6492.08	4172.93	0.642772	0.648548	2.05744e-05	0.000118544
	HNRNPU	20707.2	11022.4	0.532299	0.534447	2.64498e-09	3.21437e-08		ESPNP	383.337	845.653	2.20603	2.07456	6.54337e-06	4.17177e-05		TEAD4	1472.57	874.297	0.593723	0.602586	2.08521e-05	0.000120008
	TRIM8	2179.7	4380.88	2.00986	1.96972	2.68555e-09	3.26089e-08		FLJ22184	515.685	959.413	1.86046	1.81628	6.59304e-06	4.20155e-05		TNRC6A	3142.66	1965.66	0.625476	0.63226	2.08817e-05	0.000120072
	TP53INP1	640.487	1404.83	2.19338	2.11044	2.79289e-09	3.38546e-08		SP100	1430.05	2375.94	1.66145	1.64256	6.68255e-06	4.25188e-05		FERMT1	1903.16	1130.1	0.593802	0.602088	2.09788e-05	0.000120533
	ADAMTS13	514.788	1259.85	2.44732	2.33981	2.83824e-09	3.4375e-08		CXXC5	1931.67	3196.13	1.6546	1.62864	6.68395e-06	4.25188e-05		TIMM8A	466.098	217.015	0.465601	0.486213	2.10243e-05	0.000120746
	ZSWIM5	144.835	442.6	3.05589	2.84697	2.9044e-09	3.51464e-08		RPL28	32085.5	49555.1	1.54447	1.53218	6.74418e-06	4.28828e-05		TFB2M	940.099	520.755	0.553936	0.564394	2.12392e-05	0.000121832
	RIN1	1912.85	3871.37	2.02388	1.96732	3.00937e-09	3.63858e-08		C20orf194	544.113	1009.09	1.85456	1.81664	6.87799e-06	4.36751e-05		ISCU	2877.56	1738.25	0.604072	0.613035	2.18689e-05	0.000125343
	PCOLCE-AS1	11.575	113.84	9.83503	5.83784	3.01919e-09	3.64735e-08		BMP1	3494.74	5611	1.60556	1.5887	6.92898e-06	4.39401e-05		TRUB2	2746.48	1719.15	0.625947	0.633238	2.21043e-05	0.00012654
	MARS	7392.76	4028.33	0.544903	0.554395	3.04025e-09	3.66969e-08		CASZ1	331.775	674.44	2.03282	1.96007	6.93467e-06	4.39566e-05		HNRNPDL	8830.66	5683.26	0.643582	0.65092	2.2182e-05	0.000126934
	NTHL1	1555.37	741.804	0.476932	0.481973	3.05628e-09	3.68591e-08		SNX14	2153.08	3502.42	1.6267	1.60424	7.47552e-06	4.72167e-05		RHBDL3	559.504	281.262	0.502699	0.519678	2.26755e-05	0.000129498
	C5orf22	1245.58	574.37	0.461125	0.471893	3.06596e-09	3.69445e-08		SREBF2	13361.4	20842.4	1.55989	1.54487	7.49587e-06	4.73243e-05		C17orf85	2573.44	1609.09	0.62527	0.630919	2.29463e-05	0.000130991
	ITGA2	1886.81	3733.82	1.97891	1.96258	3.07175e-09	3.69518e-08		MST1P2	421.239	834.033	1.97995	1.92746	7.58399e-06	4.78594e-05		RNF166	1482.14	883.695	0.596228	0.603744	2.30906e-05	0.000131763
	ZNF185	1291.91	2540.24	1.96627	1.93426	3.0709e-09	3.69518e-08		PLIN3	16429.8	26286	1.5999	1.57272	7.62183e-06	4.80769e-05		ELFN1-AS1	1273.52	711.525	0.558708	0.566862	2.3353e-05	0.00013294
	TMA16	1598.81	770.993	0.48223	0.491831	3.14037e-09	3.77454e-08		KCNN1	18.0056	102.52	5.69382	3.82204	7.63837e-06	4.816e-05		SEC23IP	3842.04	2430.75	0.63267	0.6372	2.34949e-05	0.000133588
	ATF7	1263.22	2458.97	1.94659	1.91842	3.26724e-09	3.92041e-08		LAMB1	1936.78	3220.79	1.66296	1.64567	7.69165e-06	4.84744e-05		MYD88	1326.77	747.158	0.56314	0.571268	2.36426e-05	0.00013432
	NR3C1	722.395	1507.33	2.08657	2.0398	3.3502e-09	4.01657e-08		TGFBR2	1435.05	2371.47	1.65254	1.63734	7.74401e-06	4.87828e-05		SLC16A1	3990.08	2518.96	0.631306	0.638591	2.36598e-05	0.000134365
	HOXB3	1082.51	2151.29	1.98732	1.95278	3.37799e-09	4.04308e-08		TBX19	82.9682	237.647	2.86431	2.58804	7.77459e-06	4.89087e-05		MOCS3	507.313	248.899	0.490621	0.509322	2.38832e-05	0.000135579
	WARS	2786.71	1432.58	0.514077	0.524507	3.41829e-09	4.08788e-08		SYT17	439.221	830.896	1.89175	1.85273	7.77242e-06	4.89087e-05		STIM2	1290.46	756.896	0.586532	0.595531	2.39141e-05	0.000135701
	RAD1	1557.99	752.42	0.482943	0.492938	3.42655e-09	4.09433e-08		SEC61G	2131.61	3510.45	1.64685	1.62229	7.84681e-06	4.92778e-05		ASF1A	722.581	386.007	0.534206	0.547921	2.40763e-05	0.000136512
	CACNB4	300.802	874.477	2.90715	2.69561	3.46325e-09	4.13471e-08		AP1S3	3521.91	5649.14	1.604	1.58495	7.96316e-06	4.98766e-05		BID	2889.5	1822.87	0.63086	0.637093	2.42375e-05	0.000137317
	CCT2	17661.1	9940.61	0.562852	0.569245	3.51311e-09	4.19072e-08		MUC3A	1181.39	1978.26	1.67453	1.65375	8.12808e-06	5.08648e-05		HSPA9	13326.4	8804.71	0.660696	0.666244	2.42474e-05	0.000137318
	SNRPF	3839.92	2044.55	0.532446	0.541092	3.54041e-09	4.21975e-08		PAX8-AS1	1504.1	2537.23	1.68688	1.65831	8.14146e-06	5.09038e-05		MRPL28	2841.11	1779.68	0.626402	0.625752	2.43849e-05	0.000138042
	RAB35	4787.83	2597.58	0.542538	0.549233	3.5578e-09	4.23354e-08		FCHO2	460.605	864.955	1.87786	1.83155	8.15844e-06	5.09875e-05		MFN2	6516.44	4181.46	0.641679	0.651182	2.4548e-05	0.00013891
	SH3BP4	3969.91	7340.32	1.84899	1.82609	3.55792e-09	4.23354e-08		SLC22A31	1660.63	2783.69	1.67628	1.65663	8.22448e-06	5.13327e-05		FABP6	775.583	416.275	0.536725	0.549346	2.46053e-05	0.000139069
	SLC35G1	318.163	81.9269	0.2575	0.291465	3.5714e-09	4.24603e-08		BRWD1	2393.52	3868.42	1.6162	1.59244	8.26267e-06	5.15259e-05		SEPHS1	2262.4	1402.91	0.620098	0.62545	2.46815e-05	0.000139444
	SYDE1	625.27	1402.08	2.24235	2.15279	3.61353e-09	4.29253e-08		PTPRU	3387.21	5348.65	1.57907	1.56435	8.26107e-06	5.15259e-05		ABCF1	3930.29	2528.44	0.643322	0.64842	2.51225e-05	0.000141711
	HLA-A	10401.1	18513.1	1.77991	1.75711	3.6289e-09	4.30003e-08		PHC2	9099.09	14397	1.58224	1.56271	8.29817e-06	5.1702e-05		MUL1	1940.03	1184.39	0.610498	0.616628	2.52754e-05	0.00014246
	MAEA	4560.58	2448.8	0.536948	0.541191	3.6257e-09	4.30003e-08		EREG	4095.71	6512.05	1.58997	1.56642	8.56146e-06	5.32725e-05		ASNA1	4930.55	3199.48	0.64891	0.652972	2.53653e-05	0.00014291
	RFC5	4927.92	2661.72	0.540131	0.547524	3.62682e-09	4.30003e-08		NAMPT	1768.77	3200	1.80917	1.74987	8.6189e-06	5.35832e-05		NTSR1	16815.4	9858.98	0.586306	0.585697	2.61907e-05	0.000147037
	SPAG9	3456.34	6294.13	1.82104	1.79908	3.67394e-09	4.34979e-08		CRYBG3	773.664	1357.33	1.75442	1.72395	8.69316e-06	5.39977e-05		RNF25	750.083	404.089	0.538726	0.549917	2.62271e-05	0.000147184
	ESRP1	4452.77	8038.78	1.80534	1.78268	3.68994e-09	4.3651e-08		BCL2L1	11806.9	18489.1	1.56596	1.55194	8.70614e-06	5.40547e-05		CCDC71L	882.288	484.657	0.549319	0.558657	2.63453e-05	0.000147789
	ERMP1	2069.69	4025.01	1.94474	1.90267	3.71704e-09	4.39351e-08		KMT2E	1507.9	2481.24	1.6455	1.62671	9.07264e-06	5.62077e-05		MRPL38	6841.86	4492.22	0.656578	0.660505	2.64745e-05	0.000148429
	AMDHD2	1410.18	634.453	0.449908	0.452894	3.8388e-09	4.53367e-08		MSS51	51.4404	179.858	3.49643	2.96619	9.07822e-06	5.62178e-05		MICU2	2343.39	1461.46	0.623651	0.630045	2.64803e-05	0.000148429
	DCAF13	4054.94	2078.44	0.512569	0.519886	3.85046e-09	4.54368e-08		TOB1	2393	4049.94	1.69241	1.65395	9.12776e-06	5.65001e-05		C7orf25	365.327	157.46	0.431011	0.45593	2.73382e-05	0.000152877
	RPF1	2595.74	1331.55	0.512975	0.521301	3.85597e-09	4.5464e-08		PARD3	2189.36	3507.64	1.60213	1.58628	9.14026e-06	5.65529e-05		TRAIP	1069.19	610.113	0.57063	0.579798	2.74137e-05	0.000153179
	KIAA0040	2320.75	5035.89	2.16994	2.14202	3.88498e-09	4.57683e-08		INTU	403.883	770.384	1.90744	1.8597	9.28948e-06	5.74013e-05		TMEM129	2396.58	1486.61	0.620306	0.62553	2.74824e-05	0.000153443
	EEF1G	12404.2	21810	1.75828	1.74216	3.9101e-09	4.60261e-08		CYTH4	340.931	688.961	2.02082	1.94036	9.46207e-06	5.84171e-05		ORAI2	1354.91	797.292	0.588448	0.596287	2.78846e-05	0.000155505
	MPRIP	8041	14370.2	1.78712	1.76911	3.93462e-09	4.62764e-08		PERP	5842.04	9116.84	1.56056	1.54227	9.5215e-06	5.87586e-05		KIAA1524	1798.86	1048.95	0.583121	0.592384	2.78832e-05	0.000155505
	SNAPC3	1064.39	2152.26	2.02205	1.9789	3.94678e-09	4.63429e-08		LPCAT4	2359.8	3776.45	1.60033	1.58615	9.69631e-06	5.97338e-05		DHRS11	761.59	410.49	0.538991	0.551074	2.83302e-05	0.000157805
	TNRC6B	2297.3	4258.21	1.85357	1.83109	3.94649e-09	4.63429e-08		ATP11A	4273.36	6729.19	1.57468	1.55917	9.78306e-06	6.02162e-05		SIRPA	1562.6	942.547	0.603192	0.611323	2.83423e-05	0.000157811
	TUBB4B	31249.3	17095.3	0.547062	0.558806	3.9634e-09	4.64997e-08		UBXN6	3673.96	6027.83	1.64069	1.61813	9.90588e-06	6.09194e-05		SUZ12	2946.09	1854.1	0.629341	0.633947	2.8378e-05	0.000157948
	TMEM263	1136.71	2227.67	1.95976	1.93102	4.02362e-09	4.71287e-08		SERPINB9	1799.17	2906.59	1.61552	1.59855	1.03893e-05	6.36179e-05		UBN1	2773.79	1754.82	0.632646	0.639162	2.84542e-05	0.000158248
	SLC25A33	521.956	187.508	0.359242	0.380392	4.08722e-09	4.78342e-08		MST1L	163.636	377.162	2.30489	2.18439	1.06362e-05	6.50735e-05		TACC3	7020.32	4622.51	0.658447	0.663332	2.8518e-05	0.000158541
	SRSF10	3600.44	1901.53	0.528138	0.534813	4.11539e-09	4.81244e-08		RAB6B	902.519	1541.2	1.70766	1.68157	1.07739e-05	6.58313e-05		E2F6	931.49	524.61	0.563195	0.574546	2.87668e-05	0.000159861
	PLK2	3271.97	5972.67	1.8254	1.7995	4.18268e-09	4.88712e-08		PAPD7	3868.57	6142.64	1.58783	1.57094	1.08092e-05	6.59903e-05		KBTBD6	947.524	529.884	0.55923	0.568287	2.88196e-05	0.000160093
	GATSL3	163.612	481.377	2.94219	2.75683	4.19078e-09	4.89256e-08		CTSB	16667.3	25486.2	1.52911	1.51744	1.10048e-05	6.70408e-05		HSD11B2	587.22	301.595	0.513598	0.529819	2.91304e-05	0.000161659
	CCT6A	13602.5	7536.33	0.554042	0.561244	4.19526e-09	4.89379e-08		SCARF1	60.4592	191.061	3.16016	2.7632	1.10616e-05	6.7358e-05		NAGK	854.072	441.678	0.517143	0.524035	2.91356e-05	0.000161659
	ETF1	7763.64	4093.47	0.527263	0.535986	4.2614e-09	4.96687e-08		LYSMD3	824.931	1586.58	1.92328	1.82817	1.1196e-05	6.80889e-05		TWISTNB	1306.91	766.964	0.58685	0.596036	2.92611e-05	0.000162166
	CENPN	2652.26	1314.95	0.495786	0.504059	4.27725e-09	4.98127e-08		MZF1	1139.07	1982.43	1.74039	1.70677	1.12333e-05	6.82867e-05		C18orf8	961.85	544.572	0.566172	0.577062	3.00016e-05	0.000166011
	NPLOC4	9654.6	5402.01	0.559527	0.564083	4.31405e-09	5.02002e-08		RBM33	3874.43	6039.17	1.55872	1.54468	1.21619e-05	7.34925e-05		SLC29A1	3443.28	2194.77	0.637407	0.644485	3.017e-05	0.000166748
	C19orf48	7471.86	4128.13	0.55249	0.556666	4.35219e-09	5.06026e-08		PPP1R3E	184.189	430.83	2.33906	2.20454	1.23661e-05	7.46314e-05		CMSS1	1857.74	1136.04	0.611514	0.619988	3.03408e-05	0.000167562
	NAA50	7781.28	4313.07	0.554288	0.560432	4.37611e-09	5.08393e-08		ING4	462.033	859.953	1.86124	1.8134	1.24027e-05	7.48209e-05		RAB15	308.247	130.09	0.422033	0.450509	3.06795e-05	0.000169302
	UBIAD1	963.661	405.556	0.42085	0.436868	4.46336e-09	5.17685e-08		MAP1LC3B	1663.82	2708.41	1.62782	1.60677	1.24522e-05	7.50555e-05		CDK2	4403.16	2859.03	0.649312	0.654557	3.07683e-05	0.000169595
	RAB6A	2888.48	5313.41	1.83952	1.81268	4.50089e-09	5.21613e-08		CST6	3700.88	5817.96	1.57205	1.55381	1.25743e-05	7.56955e-05		BRCA2	1033.27	588.982	0.570018	0.582277	3.09929e-05	0.0001707
	PPP2R1B	1247.79	575.04	0.460848	0.472822	4.52556e-09	5.24045e-08		SPOCD1	193.821	447.318	2.30789	2.19114	1.26128e-05	7.58954e-05		TRAPPC3	2312.86	1440.32	0.622744	0.627657	3.11083e-05	0.00017127
	CSTF2	1682.48	827.723	0.491965	0.500923	4.56087e-09	5.27277e-08		PML	1497.08	2436.74	1.62766	1.60877	1.28444e-05	7.71262e-05		PTPLB	853.451	474.181	0.555604	0.567891	3.13276e-05	0.000172211
	FAM98A	1827.03	902.854	0.494166	0.504353	4.56061e-09	5.27277e-08		DCP2	1876.91	3085.43	1.64389	1.61379	1.30468e-05	7.83086e-05		TARDBP	5601.9	3633.89	0.648689	0.655501	3.13608e-05	0.000172327
	PITX1	1835.57	914.326	0.498116	0.506548	4.60579e-09	5.32038e-08		KCNK1	1167.82	1949.6	1.66944	1.64552	1.3076e-05	7.84176e-05		RBM12B	2177.23	1326.39	0.609208	0.619875	3.20893e-05	0.00017572
	SNAPC5	378.269	117.526	0.310694	0.337686	4.66994e-09	5.38574e-08		APP	16886.1	25580.3	1.51487	1.50396	1.32005e-05	7.9131e-05		PCYT1A	866.043	483.833	0.558671	0.568939	3.20855e-05	0.00017572
	MCM8	1434.64	687.98	0.479549	0.489922	4.72096e-09	5.44019e-08		PCMTD1	329.704	659.634	2.00069	1.97155	1.33038e-05	7.96828e-05		MINPP1	1198.53	702.91	0.586476	0.596237	3.21363e-05	0.00017591
	RTN2	867.644	1758.28	2.0265	1.98935	4.73602e-09	5.45312e-08		GSDMB	573.012	1028.95	1.79569	1.76614	1.36358e-05	8.1637e-05		ZNF202	984.123	561.28	0.570335	0.581214	3.23487e-05	0.000176937
	TSTA3	4976.84	2719.99	0.546528	0.552433	4.80087e-09	5.52333e-08		BNIPL	24.3103	112.77	4.63877	3.43808	1.37143e-05	8.20725e-05		ARL4A	690.27	369.387	0.535133	0.549117	3.263e-05	0.000178201
	YWHAH	5956.56	3288.81	0.552132	0.558342	5.05231e-09	5.80792e-08		RNF44	2632.35	4218.89	1.60271	1.59185	1.38038e-05	8.25042e-05		MRPS18A	2254.1	1412.1	0.626459	0.631107	3.2908e-05	0.000179582
	RFK	1567.31	749.889	0.478455	0.488564	5.12295e-09	5.88437e-08		GAL3ST1	45.2735	158.814	3.50789	2.94651	1.39275e-05	8.3139e-05		CKAP4	5105.25	3137.94	0.614649	0.615879	3.3263e-05	0.000181449
	MRPS12	3251.63	1712.41	0.526631	0.535114	5.13899e-09	5.89759e-08		LOC155060	521.694	995.753	1.90869	1.86204	1.44679e-05	8.62202e-05		NUDT16L1	959.304	545.711	0.568862	0.579679	3.34468e-05	0.000182103
	PMM2	2589.08	1345.45	0.519666	0.5279	5.14274e-09	5.89759e-08		KIAA0355	1062.77	1783.17	1.67786	1.65674	1.45932e-05	8.68943e-05		HOXA11	552.393	278.413	0.504013	0.520365	3.3591e-05	0.000182749
	AXIN2	689.192	275.337	0.399507	0.414958	5.16799e-09	5.92177e-08		SPATA20	3516.17	5661.78	1.61021	1.59351	1.47242e-05	8.76378e-05		NAA20	2363.47	1466.37	0.62043	0.629642	3.37906e-05	0.000183725
	TGFBRAP1	1906.35	957.203	0.502113	0.511123	5.24095e-09	6.00055e-08		STK39	8423.95	12844.6	1.52478	1.51273	1.47825e-05	8.79481e-05		MRFAP1L1	2178.49	1347.13	0.618379	0.624	3.37962e-05	0.000183725
	L1CAM	918.447	1986.37	2.16274	2.09992	5.31425e-09	6.07958e-08		ZXDA	138.031	330.288	2.39285	2.24564	1.47986e-05	8.80069e-05		PAK6	1567.93	927.107	0.591295	0.596869	3.424e-05	0.000185925
	RAB20	647.857	1357.97	2.0961	2.05043	5.3896e-09	6.16084e-08		GSK3B	2180.1	3459.95	1.58706	1.5711	1.48334e-05	8.81768e-05		TSPAN3	5196.08	3397.75	0.653905	0.659271	3.47399e-05	0.000188352
	PELI3	718.357	245.691	0.342017	0.355707	5.40367e-09	6.17197e-08		UNC13D	299.027	629.95	2.10667	2.03336	1.48472e-05	8.82223e-05		KBTBD8	64.8408	8.39171	0.12942	0.251471	3.52274e-05	0.00019085
	KIAA1324L	731.056	1509.41	2.0647	2.02028	5.48411e-09	6.25883e-08		SGK494	196.02	443.02	2.26008	2.14668	1.49331e-05	8.86957e-05		ITPRIPL1	516.488	258.278	0.500066	0.51794	3.60137e-05	0.000194739
	DGKA	1054.47	2075.1	1.96791	1.9347	5.51752e-09	6.29009e-08		SERINC1	1804.78	2892.38	1.60262	1.58501	1.49995e-05	8.90527e-05		FAM98B	3253.4	2087.52	0.641643	0.647668	3.65102e-05	0.0001972
	NSMCE4A	2308.87	1188.4	0.51471	0.522421	5.52034e-09	6.29009e-08		FAM83B	460.438	860.01	1.86781	1.82309	1.50114e-05	8.90866e-05		CLP1	918.044	517.888	0.564121	0.574287	3.67953e-05	0.000198664
	PNPT1	1401.65	642.049	0.458068	0.472038	5.5792e-09	6.35208e-08		TET1	153.866	370.533	2.40815	2.24956	1.50874e-05	8.94628e-05		CYP26B1	1871.37	1155.63	0.617533	0.625003	3.69516e-05	0.000199324
	GADD45A	1747.37	3319.38	1.89965	1.87435	5.61287e-09	6.38531e-08		STEAP3	3304.81	5226.85	1.58159	1.56692	1.54342e-05	9.13674e-05		SLC25A15	1076.4	609.462	0.566205	0.576196	3.69595e-05	0.000199324
	ATP6V0D1	2289.47	1141.67	0.498659	0.510766	5.65627e-09	6.42955e-08		EPOR	839.433	1473.07	1.75484	1.71225	1.587e-05	9.38298e-05		TAP2	3585.63	2315.47	0.645763	0.652064	3.73932e-05	0.00020151
	NAA15	3957.93	2022.12	0.510902	0.520683	5.85382e-09	6.6488e-08		MYC	13194.8	20484.6	1.55248	1.54092	1.59984e-05	9.4528e-05		WNT10B	572.236	286.979	0.501505	0.514338	3.74786e-05	0.000201894
	MSANTD3	541.289	1218.28	2.25069	2.16498	5.86013e-09	6.65066e-08		WBP2	6858.46	10462.8	1.52553	1.51386	1.60013e-05	9.4528e-05		HOXB7	2608.89	1655.57	0.634587	0.639798	3.80783e-05	0.000204815
	ABHD17C	1341.04	621.55	0.463485	0.476932	5.86643e-09	6.65251e-08		CXorf40A	164.285	373.234	2.27187	2.15553	1.60352e-05	9.46105e-05		GOT2	6911.62	4552.44	0.658664	0.664962	3.80962e-05	0.000204833
	CNNM2	1147.62	2248.06	1.95889	1.92442	5.88032e-09	6.66296e-08		PEAK1	1448.09	2394.11	1.65329	1.62545	1.62781e-05	9.59642e-05		FBXO30	875.814	468.494	0.534924	0.544127	3.83259e-05	0.000205991
	FAM155B	834.529	355.713	0.426245	0.440428	5.89637e-09	6.67287e-08		VCPIP1	1221.98	2060.44	1.68615	1.65561	1.65423e-05	9.74006e-05		MTERFD1	1225.18	710.193	0.579663	0.587014	3.84935e-05	0.000206814
	MAP3K2	1232.2	2455.72	1.99296	1.94486	5.89843e-09	6.67287e-08		HECTD4	2798.17	4374.87	1.56347	1.54923	1.65839e-05	9.76054e-05		RQCD1	3646.66	2290.59	0.628133	0.634811	3.86746e-05	0.00020763
	TRIM14	1506.07	723.957	0.480693	0.490034	5.90445e-09	6.67437e-08		ZNF121	602.19	1124.66	1.86762	1.80881	1.6658e-05	9.79604e-05		FSTL5	44.6244	2.72787	0.0611294	0.230311	3.86689e-05	0.00020763
	APBB2	2740.78	5048.38	1.84195	1.81717	5.95674e-09	6.72327e-08		SLC35A1	769.632	1357.88	1.76432	1.72059	1.68053e-05	9.87044e-05		FDX1	713.313	384.528	0.539074	0.554456	3.86941e-05	0.000207656
	NFKBIB	2115.16	1080.66	0.510911	0.517881	5.95715e-09	6.72327e-08		LMNA	25420.8	39391.6	1.54958	1.52613	1.69205e-05	9.93399e-05		INPP5E	1982.85	1195.43	0.602884	0.608985	3.98342e-05	0.000213132
	POLR2D	2356.18	1212.23	0.514488	0.523525	6.09288e-09	6.87101e-08		PDK4	76.7892	219.781	2.86213	2.55908	1.75819e-05	0.000102884		NDUFB3	1230.72	729.122	0.592433	0.601998	3.9919e-05	0.000213426
	C16orf59	1014.68	431.916	0.425669	0.435361	6.2527e-09	7.04567e-08		CACNA1G	378.834	719.644	1.89963	1.85043	1.77079e-05	0.000103451		ADAM11	1107.19	622.19	0.561955	0.571031	4.04104e-05	0.000215891
	TMEM199	866.55	367.12	0.423658	0.440326	6.27482e-09	7.065e-08		CMBL	5708.9	8747.05	1.53218	1.51758	1.77781e-05	0.000103776		KIF20B	1577.45	920.398	0.58347	0.593563	4.08053e-05	0.000217919
	COPA	4329.03	7723.39	1.78409	1.7647	6.46677e-09	7.27538e-08		PHF3	2390.14	3909.71	1.63577	1.60453	1.78633e-05	0.00010423		RABEP1	2791.58	1772.24	0.634853	0.640611	4.10187e-05	0.000218649
	PITPNA	3803.09	2055.05	0.540362	0.547412	6.53195e-09	7.34291e-08		C3orf58	432.85	801.484	1.85164	1.80968	1.808e-05	0.000105409		WDR53	370.24	169.234	0.457092	0.481061	4.1009e-05	0.000218649
	PRPS1	2989.55	1509.27	0.504849	0.512291	6.59914e-09	7.41259e-08		TCEA3	360.065	686.898	1.9077	1.85681	1.81892e-05	0.000105959		TACC1	2597.28	1650.07	0.635307	0.641923	4.129e-05	0.000220011
	HECA	440.543	983.18	2.23175	2.16736	6.61016e-09	7.41912e-08		POLI	537.561	969.829	1.80413	1.76211	1.83402e-05	0.000106751		SMYD4	1038.25	601.169	0.579022	0.589572	4.13052e-05	0.000220011
	TONSL	5413.54	2696.05	0.498021	0.499163	6.75643e-09	7.57731e-08		HLA-B	8407.51	12777.1	1.51973	1.50747	1.85981e-05	0.000108031		POGK	2890.53	1830.59	0.633305	0.638242	4.23653e-05	0.000225321
	C17orf70	3714.73	1975.62	0.531834	0.536658	6.91756e-09	7.75192e-08		ATXN7L3B	2954.56	4622.86	1.56465	1.55084	1.87268e-05	0.000108734		ELOVL6	2751.46	1755.3	0.637952	0.644415	4.24419e-05	0.00022556
	ELK3	1261.72	2443.27	1.93645	1.90952	7.08435e-09	7.93258e-08		SETD5	5460.97	8354.75	1.5299	1.51677	1.88473e-05	0.00010939		CHCHD4	837.113	469.266	0.560577	0.572547	4.25342e-05	0.000225966
	CCT5	28006.7	15843.2	0.565692	0.573761	7.10119e-09	7.94263e-08		LIMD1	2057.58	3311.64	1.60948	1.58961	1.90251e-05	0.000110377		UQCRFS1	1987	1225.93	0.616975	0.624906	4.29015e-05	0.000227662
	PINK1	2221.95	4333.13	1.95015	1.92847	7.10448e-09	7.94263e-08		AGER	214.829	460.632	2.14419	2.04751	1.92263e-05	0.000111453		BLVRA	1202.01	711.449	0.591884	0.601162	4.28907e-05	0.000227662
	ATP5G3	15391.8	8650.02	0.561989	0.568069	7.14338e-09	7.97986e-08		ACVR2B	1416.59	2303.2	1.62587	1.60497	1.93007e-05	0.000111839		C11orf83	2302.72	1448.93	0.629225	0.627922	4.55231e-05	0.000240321
	C11orf84	3603.41	1926.23	0.534558	0.540931	7.17508e-09	8.00272e-08		RAP2B	3082.18	4777.8	1.55014	1.53779	1.98426e-05	0.000114839		ZNF324	345.163	146.511	0.424468	0.447211	4.55129e-05	0.000240321
	C9orf114	3792.82	1989.85	0.524635	0.528996	7.17199e-09	8.00272e-08		PBXIP1	833.743	1592.84	1.91047	1.84834	2.01241e-05	0.000116373		RNASEH2B	875.095	491.21	0.561322	0.574035	4.57172e-05	0.000241256
	UCHL5	1980.82	1006.66	0.508203	0.517026	7.23678e-09	8.06522e-08		LRRC56	388.899	761.221	1.95737	1.88163	2.01367e-05	0.000116399		ATP1B3	4336.81	2823.83	0.651131	0.65735	4.57717e-05	0.000241399
	DIS3L	1764.88	867.793	0.491699	0.502363	7.39362e-09	8.23356e-08		RBFOX2	5324.32	8128.8	1.52673	1.51548	2.02127e-05	0.000116741		MYO19	6049.62	3941.76	0.651572	0.65424	4.59215e-05	0.000242058
	NOP2	5140.3	2835.59	0.551638	0.55829	7.42524e-09	8.26232e-08		MIDN	3212.06	4991.96	1.55413	1.53738	2.02729e-05	0.000116996		SNPH	452.859	215.298	0.475419	0.491798	4.61319e-05	0.000242815
	HCCS	1385.15	664.799	0.479947	0.491386	7.53626e-09	8.37277e-08		HMGA2	7511.33	11374.6	1.51432	1.50409	2.03408e-05	0.000117341		TANGO2	737.17	392.231	0.532078	0.540291	4.71087e-05	0.00024679
	CTNS	513.282	184.493	0.359437	0.380193	7.70354e-09	8.54529e-08		HDAC10	2182.59	3685.78	1.68872	1.66131	2.04716e-05	0.000118047		ZCCHC17	1644.58	1011.81	0.615243	0.623219	4.72017e-05	0.000247167
	DNAJB11	2878.96	1524.88	0.529664	0.537568	7.70181e-09	8.54529e-08		DUSP16	393.91	748.477	1.90013	1.8462	2.05188e-05	0.000118271		RHOG	2244.29	1406.62	0.626754	0.634151	4.77708e-05	0.000249713
	TGS1	1389.91	664.576	0.478143	0.488991	7.7953e-09	8.64035e-08		HSP90B1	28918.2	45253.4	1.56488	1.54185	2.06849e-05	0.000119133		PPHLN1	2333.75	1465.3	0.627874	0.63423	4.79664e-05	0.000250618
	NARF	2969.75	5369.49	1.80806	1.78919	7.87618e-09	8.7221e-08		ARNT	1622.04	2597.71	1.6015	1.58305	2.08622e-05	0.000120008		COX14	1689.57	1031.26	0.610371	0.621115	4.82335e-05	0.000251921
	TFAP2C	344.596	808.635	2.34662	2.2703	7.8813e-09	8.7221e-08		AREG	404.158	795.605	1.96855	1.90036	2.08932e-05	0.00012009		UCK2	3570.16	2312.22	0.647652	0.654494	4.83794e-05	0.000252591
	ASPH	12017.6	20912.2	1.74013	1.72366	8.01502e-09	8.86319e-08		TOM1L2	1224.83	2070.34	1.6903	1.67686	2.10848e-05	0.000121044		ILF2	13486.4	8606.08	0.63813	0.644147	4.84277e-05	0.00025275
	SAMHD1	789.77	334.136	0.42308	0.437625	8.09594e-09	8.94574e-08		SHOX2	320.727	623.779	1.94489	1.88951	2.11864e-05	0.000121579		DLD	3802.68	2479.42	0.652019	0.65782	4.87539e-05	0.00025436
	ANKRD52	6120.91	3374.67	0.551335	0.558881	8.12224e-09	8.96783e-08		ENO3	470.277	921.613	1.95972	1.88763	2.1519e-05	0.000123388		RPP25L	1827.79	1135.18	0.621065	0.628329	4.92652e-05	0.000256839
	GTF3C6	578.726	218.76	0.378002	0.398842	8.14108e-09	8.98167e-08		BACH1	949.703	1598.84	1.68351	1.65346	2.18886e-05	0.000125406		UNC50	1271.15	737.887	0.580489	0.588067	4.93647e-05	0.000257264
	ZBTB20	531.218	1176.98	2.21563	2.15632	8.2251e-09	9.06735e-08		GOLPH3L	803.825	1371.16	1.7058	1.6748	2.20329e-05	0.000126182		SDR42E1	1062	612.27	0.576526	0.58418	5.03832e-05	0.000262188
	TMEM123	7479.49	13644.4	1.82425	1.79609	8.25477e-09	9.09301e-08		C1orf226	361.25	685.343	1.89715	1.84579	2.23376e-05	0.000127756		PPID	2067.76	1292.96	0.625296	0.633716	5.05252e-05	0.00026283
	EFHC1	268.845	680.053	2.52954	2.40625	8.43129e-09	9.28028e-08		RHBDF1	564.483	1015.97	1.79983	1.75765	2.23436e-05	0.000127756		ZNF620	279.901	116.319	0.41557	0.445712	5.09115e-05	0.000264676
	BAIAP3	1829.06	3608.76	1.97301	1.94372	8.60581e-09	9.45776e-08		TSC1	1665.59	2665.73	1.60047	1.58739	2.23936e-05	0.000127991		ZNF544	1240.69	739.151	0.59576	0.605395	5.10212e-05	0.00026512
	ZFYVE1	408.041	921.495	2.25834	2.19123	8.6528e-09	9.50207e-08		DICER1	1689.32	2795.88	1.65503	1.62223	2.253e-05	0.000128718		ZNF696	1044.83	587.057	0.561868	0.569632	5.1867e-05	0.000269123
	PABPC3	3611.75	6508.35	1.80199	1.78074	8.74875e-09	9.60004e-08		DACT1	85.5644	231.866	2.70984	2.4715	2.31579e-05	0.000132041		DNAJC30	413.553	198.019	0.478823	0.497011	5.22969e-05	0.000270958
	NUAK1	1203.19	2312.32	1.92183	1.89177	8.7968e-09	9.64533e-08		FAM3C	1845.62	2928.73	1.58685	1.57253	2.31858e-05	0.000132147		SRPK1	4129.92	2647.94	0.64116	0.64692	5.24593e-05	0.000271699
	SMC1A	5966.46	3238.43	0.542773	0.544773	9.04247e-09	9.90484e-08		CDC25B	9250.55	14075.7	1.52161	1.50719	2.34491e-05	0.000133434		ZBED2	1868.92	1096.35	0.586623	0.601975	5.28422e-05	0.000273485
	HIATL1	2358.08	1224.83	0.519417	0.527863	9.04739e-09	9.90484e-08		MYO10	4261.29	6573.97	1.54272	1.52814	2.34892e-05	0.000133588		PPP6R3	4654.49	3063.95	0.658279	0.663585	5.30322e-05	0.000274369
	TRIB2	1612.58	3060.89	1.89813	1.87091	9.31953e-09	1.01949e-07		STK35	2168.02	3445.77	1.58936	1.57294	2.41956e-05	0.000137134		CCDC142	527.06	264.57	0.501973	0.517521	5.3288e-05	0.000275592
	CA2	1302.01	614.782	0.472179	0.482552	9.42096e-09	1.0298e-07		C1QTNF6	488.157	913.123	1.87055	1.8203	2.47648e-05	0.000139859		ADCK1	340.907	149.276	0.43788	0.462498	5.34796e-05	0.000276383
	KIAA1462	2434.72	4495.35	1.84635	1.82609	9.47705e-09	1.03514e-07		CLIP3	69.5798	205.57	2.95446	2.61793	2.48091e-05	0.000140054		SLC27A5	714.545	379.526	0.531144	0.55185	5.39642e-05	0.000278583
	DDB2	2530.18	4624.4	1.8277	1.8039	9.50623e-09	1.03673e-07		ADC	341.934	652.431	1.90806	1.85536	2.49464e-05	0.000140773		ALG1	1061.01	619.379	0.583765	0.591689	5.4534e-05	0.000281321
	EIF3J	1435.64	679.619	0.473391	0.4849	9.50617e-09	1.03673e-07		ACSS2	1800.33	3024.23	1.67982	1.6429	2.5259e-05	0.000142425		FIGNL1	1354.63	794.144	0.586245	0.592879	5.4791e-05	0.000282545
	SMC6	1685.18	830.791	0.492998	0.50301	9.51975e-09	1.03741e-07		TMUB2	1216.38	1976.03	1.62451	1.60504	2.56396e-05	0.000144399		OXCT1	2111.82	1327.98	0.628835	0.637329	5.57826e-05	0.000287245
	GMPPB	1044.28	466.194	0.446425	0.453084	9.55193e-09	1.04012e-07		ICAM1	255.465	519.862	2.03497	1.96143	2.58285e-05	0.0001452		GPC1	7371.86	4810.58	0.65256	0.650536	5.68223e-05	0.000292384
	MBP	1650.85	3081.24	1.86646	1.84093	9.72271e-09	1.05791e-07		FOXO4	542.607	961.384	1.77179	1.73742	2.58125e-05	0.0001452		KIF26A	1560.01	923.528	0.592001	0.593557	5.75977e-05	0.000296267
	MRPS23	5230.19	2885.94	0.551785	0.558184	9.84488e-09	1.07039e-07		MINK1	5893.99	9196.19	1.56027	1.54252	2.58123e-05	0.0001452		LOC93622	1096.24	645.583	0.588904	0.597424	5.78194e-05	0.000297086
	BDH1	1120.99	519.7	0.463609	0.476275	9.9419e-09	1.08011e-07		TMEM41B	1436.24	2339.87	1.62917	1.60301	2.61596e-05	0.000146921		DLAT	3655.8	2364.22	0.646704	0.654446	5.8397e-05	0.000299837
	EMILIN2	793.357	339.176	0.42752	0.442319	9.96779e-09	1.0821e-07		EML2	3086.44	4967.58	1.60949	1.59407	2.61553e-05	0.000146921		HES6	2487.95	1588.03	0.638287	0.642445	5.87591e-05	0.000301479
	NBAS	1136.84	2235.77	1.96665	1.9295	1.00677e-08	1.09211e-07		RNF213	4988.45	7931.74	1.59002	1.58325	2.65917e-05	0.000148995		KCTD2	2057.45	1281.68	0.622947	0.630001	5.92307e-05	0.000303789
	CD55	1364.66	2591.25	1.89882	1.86725	1.03251e-08	1.11918e-07		NFKBIL1	637.847	1120.52	1.75673	1.71719	2.66052e-05	0.000149012		PPP4R1	2190.4	1381.74	0.630816	0.638317	5.94417e-05	0.000304762
	PDE12	1688.82	828.532	0.490597	0.502755	1.05052e-08	1.13783e-07		AKAP8L	2975.18	4619.72	1.55275	1.5356	2.68991e-05	0.000150599		ORAOV1	638.91	342.082	0.535414	0.54728	5.96751e-05	0.000305849
	LOC440434	263.213	658.121	2.50033	2.3943	1.05971e-08	1.14691e-07		JAG1	2143.73	3454.51	1.61145	1.59633	2.7031e-05	0.000151278		NGFRAP1	3747.15	2444.93	0.652478	0.656082	6.04107e-05	0.000309284
	TRPT1	1097.04	2164.79	1.97331	1.93584	1.06508e-08	1.15185e-07		SYT1	1571.13	2505.41	1.59465	1.57623	2.73939e-05	0.000153128		LAMTOR1	2952.69	1906.32	0.645621	0.652492	6.14167e-05	0.000314096
	IDH3A	3493.07	1818.16	0.520503	0.528906	1.06764e-08	1.15375e-07		TRIM5	628.022	1090.34	1.73616	1.70497	2.74568e-05	0.00015336		SAMD5	466.724	233.25	0.499759	0.515069	6.20533e-05	0.000316783
	ARNTL2	971.278	438.715	0.451688	0.464682	1.07547e-08	1.16132e-07		ZFP64	881.076	1471.77	1.67042	1.64637	2.78837e-05	0.000155505		FAM57A	1747.94	1086.69	0.621698	0.630595	6.50207e-05	0.000330983
	PABPC1	59921.9	103287	1.72369	1.7053	1.09692e-08	1.18359e-07		CPS1	1108.38	1810.09	1.63309	1.61421	2.80778e-05	0.00015646		MKKS	1755.6	1083.51	0.617174	0.623796	6.53267e-05	0.000332303
	C7orf50	2474.47	1295.05	0.523366	0.526623	1.11219e-08	1.19916e-07		RSF1	1439.73	2312.59	1.60627	1.58836	2.84198e-05	0.000158118		ANXA7	3806.69	2481.99	0.652008	0.659304	6.54938e-05	0.000333034
	CLK2	2525.84	4587.76	1.81633	1.79423	1.11387e-08	1.20006e-07		DHX40	2527.28	3977.52	1.57383	1.55124	2.89772e-05	0.000160905		MPDU1	2756.01	1775.97	0.644398	0.651819	6.56059e-05	0.000333485
	RANGAP1	8122.21	4556.81	0.561031	0.56363	1.11584e-08	1.20128e-07		ZNF711	212.877	445.479	2.09266	2.00452	2.91578e-05	0.000161719		RANBP2	4114.67	2700.74	0.656369	0.66153	6.60726e-05	0.000335405
	MRPL13	2773.27	1445.02	0.521054	0.530114	1.12802e-08	1.21347e-07		HDAC6	2789.26	4438.04	1.59112	1.57524	2.91867e-05	0.000161816		NARS	7424.46	4888.59	0.658444	0.66459	6.67e-05	0.000338322
	RLIM	2500.69	4779.39	1.91123	1.86962	1.12949e-08	1.21414e-07		WNT6	89.0093	266.068	2.98922	2.59253	2.95509e-05	0.000163708		BLOC1S2	1882.52	1155.77	0.613946	0.621123	6.7086e-05	0.000340159
	ZBTB1	889.468	1762.33	1.98133	1.94336	1.13105e-08	1.21489e-07		DMPK	2007.74	3185.02	1.58637	1.56697	2.9778e-05	0.000164902		UTP18	3566.47	2335.91	0.654963	0.661187	6.7921e-05	0.000344025
	BLM	1220.7	526.04	0.430935	0.444501	1.17903e-08	1.26548e-07		ZNF462	609.996	1059.18	1.73636	1.70529	2.99892e-05	0.000166007		RRN3	3171.22	2056.88	0.648609	0.654319	6.82907e-05	0.000345775
	TMEM59	2342.34	4340.25	1.85296	1.81714	1.18177e-08	1.26746e-07		MSL2	1119.89	1894.16	1.69138	1.64966	3.01477e-05	0.000166747		STK38L	873.158	499.628	0.572208	0.582004	6.88249e-05	0.000348108
	BAZ2A	6275.73	10968	1.74769	1.73008	1.1947e-08	1.28037e-07		GLG1	14164	21534	1.52033	1.50783	3.01579e-05	0.000166747		PYGB	5883.05	3782.13	0.642886	0.638948	6.91617e-05	0.000349688
	LZTS1	455.136	156.673	0.344234	0.367115	1.19943e-08	1.28447e-07		FNIP1	817.286	1443.73	1.7665	1.71996	3.01867e-05	0.000166776		HAUS7	1070.8	623.068	0.581873	0.586988	6.96256e-05	0.000351908
	CHST2	280.842	75.567	0.269074	0.303232	1.21139e-08	1.2963e-07		PAQR7	949.601	1623.61	1.70978	1.67676	3.06305e-05	0.000169097		UBE2A	2393.41	1498.72	0.626185	0.635201	6.96698e-05	0.000351959
	MID1IP1	6124.51	3434.45	0.560772	0.565859	1.21886e-08	1.30332e-07		CDKN2D	674.26	1163.47	1.72556	1.69708	3.06947e-05	0.00016932		TOPORS	1143.71	683.338	0.597474	0.606812	6.97117e-05	0.000351969
	SEMA6A	303.554	754.46	2.48542	2.38377	1.26494e-08	1.35158e-07		FAM129B	12461.8	19391.2	1.55604	1.53111	3.07367e-05	0.000169486		KPNA1	2439.08	1538.99	0.630971	0.635868	7.11503e-05	0.000358977
	EPS8L1	977.688	2168.11	2.21758	2.11954	1.2758e-08	1.36216e-07		CD59	4634.96	7055.21	1.52217	1.5129	3.09778e-05	0.000170683		NCAPH2	5620	3683.62	0.655448	0.654528	7.12073e-05	0.000359138
	BAZ1B	7157.53	4030.82	0.563158	0.569807	1.32004e-08	1.40834e-07		GTPBP1	2046.27	3213.83	1.57058	1.55792	3.11453e-05	0.000171407		PPIH	2350.08	1500.96	0.638687	0.646046	7.20978e-05	0.000363243
	ELAC1	379.097	121.203	0.319715	0.346647	1.32252e-08	1.40993e-07		CEP44	327.231	629.09	1.92246	1.86043	3.11631e-05	0.000171439		TMA7	2099.22	1328.93	0.633058	0.630046	7.26881e-05	0.000365959
	XRN1	898.726	1783.69	1.98468	1.94193	1.3241e-08	1.41056e-07		CDKN2B	185.264	398.455	2.15074	2.05548	3.12519e-05	0.000171861		CMTM6	3954.73	2595.57	0.656319	0.662917	7.2796e-05	0.000366372
	FAM216A	442.412	1009.34	2.28145	2.20047	1.35143e-08	1.4386e-07		LYST	312.589	602.565	1.92766	1.86966	3.14107e-05	0.000172535		TTI1	1924.29	1216.03	0.631934	0.639229	7.31967e-05	0.000368129
	TUBA1B	31348.6	17659.1	0.563312	0.574673	1.35723e-08	1.44369e-07		ZNF652	1331.82	2163.47	1.62444	1.60082	3.16771e-05	0.000173931		DPH7	2102.31	1326.25	0.630856	0.636824	7.32749e-05	0.000368392
	GATA2	1179.55	528.841	0.44834	0.461449	1.36873e-08	1.45483e-07		CPEB3	107.936	277.361	2.5697	2.35182	3.17234e-05	0.000174118		COX17	1473.16	890.426	0.604434	0.617797	7.38508e-05	0.000371025
	GNRH1	59.4287	242.474	4.08008	3.50326	1.38573e-08	1.46996e-07		MLLT3	241.338	504.709	2.0913	1.99579	3.18268e-05	0.000174551		GLMN	484.842	241.358	0.497807	0.514733	7.5171e-05	0.000377259
	LCOR	1421.21	2685.77	1.88977	1.85632	1.38606e-08	1.46996e-07		EPHB3	435.97	792.812	1.8185	1.77732	3.18158e-05	0.000174551		SNRPE	1463.53	896.876	0.612816	0.620003	7.58643e-05	0.000380069
	TRAK2	1385.17	674.019	0.486598	0.496376	1.39914e-08	1.48274e-07		REST	1096.67	1807.64	1.6483	1.62289	3.18939e-05	0.000174852		MED10	1904.03	1203.7	0.632187	0.63794	7.61083e-05	0.000381157
	FOSB	111.141	353.519	3.18082	2.9182	1.43608e-08	1.52075e-07		LIX1L	686.236	1183.03	1.72393	1.69632	3.19666e-05	0.000175183		CIRH1A	4786.93	3151.78	0.658413	0.665628	7.61964e-05	0.000381464
	LYNX1	446.75	157.369	0.352253	0.375393	1.46005e-08	1.54499e-07		ZNF581	1252.78	2041.21	1.62934	1.60441	3.21821e-05	0.000176093		PUSL1	1234.59	735.739	0.595938	0.609295	7.65593e-05	0.000383146
	R3HDM2	1550.07	2930.22	1.89038	1.86858	1.49168e-08	1.57728e-07		MICALCL	63.5507	188.045	2.95898	2.60951	3.23833e-05	0.000177058		TCEB1	2558.19	1606.39	0.627941	0.636224	7.69652e-05	0.000384722
	RNF112	15.6849	132.61	8.45462	5.29792	1.49853e-08	1.58335e-07		CACNA1I	48.7384	167.543	3.4376	2.87589	3.25821e-05	0.000178013		SNHG17	932.243	542.446	0.581872	0.591272	7.69323e-05	0.000384722
	DARS	4933.66	9291.15	1.88321	1.84543	1.50181e-08	1.58564e-07		ZNF862	512.845	984.778	1.92023	1.854	3.2583e-05	0.000178013		MTERF	402.747	195.192	0.484653	0.506495	7.76457e-05	0.000387902
	FAM86C1	447.617	157.997	0.352974	0.375571	1.52648e-08	1.6105e-07		BIRC2	1611.95	2602.85	1.61472	1.58782	3.27387e-05	0.000178726		MPP6	580.508	308.836	0.532011	0.548648	7.85101e-05	0.00039167
	PRSS22	218.05	561.159	2.57353	2.45203	1.53132e-08	1.6144e-07		BBC3	1173.2	2020.21	1.72196	1.70944	3.32785e-05	0.000181465		C6orf203	259.627	107.726	0.414928	0.448209	7.85603e-05	0.000391763
	ITCH	2504.49	4781.01	1.90898	1.8631	1.54521e-08	1.62784e-07		MST1	162.581	383.874	2.36112	2.20256	3.33332e-05	0.000181693		SMUG1	1577.52	978.417	0.620224	0.628802	7.88169e-05	0.000392651
	CBFA2T2	873.535	1735.5	1.98676	1.95248	1.55036e-08	1.63206e-07		KIAA2013	3372.44	5194.41	1.54025	1.52327	3.33769e-05	0.000181862		KHK	656.33	359.364	0.547536	0.558706	7.87971e-05	0.000392651
	LRR1	926.27	405.027	0.437266	0.454228	1.5595e-08	1.64047e-07		CACNA1A	242.677	514.486	2.12004	2.04612	3.34184e-05	0.000182019		ABRACL	1727.57	1079.22	0.624706	0.632191	7.9545e-05	0.00039614
	ELP6	1784.84	892.015	0.499774	0.505992	1.56777e-08	1.64795e-07		SLC33A1	700.665	1199.33	1.7117	1.67927	3.35518e-05	0.000182606		B3GALT6	947.774	546.998	0.577139	0.584954	8.01888e-05	0.000399206
	SYNJ2	1317.21	2567.63	1.94929	1.91522	1.58691e-08	1.66684e-07		PYROXD2	396.43	753.51	1.90074	1.8483	3.4238e-05	0.000185925		CDKN2AIP	472.021	238.07	0.504364	0.521438	8.10663e-05	0.000403152
	LPIN1	1229.85	2332.31	1.89642	1.86809	1.5947e-08	1.67379e-07		GABRE	67.1454	195.147	2.90633	2.57112	3.42948e-05	0.000186151		VBP1	2717.93	1714.17	0.63069	0.635679	8.11175e-05	0.000403266
	ELMSAN1	1765.54	3341.72	1.89275	1.85663	1.59602e-08	1.67394e-07		TTC3	1812.77	2846.47	1.57023	1.55438	3.43573e-05	0.000186348		WRAP53	1770.38	1087.09	0.614044	0.625	8.14735e-05	0.000404894
	CDC7	1087.72	508.168	0.467188	0.478861	1.6134e-08	1.69092e-07		WDR26	2901.9	4574.1	1.57624	1.55311	3.43563e-05	0.000186348		ZNF326	787.096	446.365	0.567103	0.579836	8.1778e-05	0.000406099
	TSC22D4	1375.67	2584.91	1.87902	1.85047	1.63817e-08	1.71563e-07		SLC39A10	2534.91	3905.62	1.54073	1.53057	3.5105e-05	0.000190259		SLC35F6	1713.16	1055.81	0.616292	0.618021	8.24305e-05	0.000409079
	POLR2F	4492.4	2486.46	0.553483	0.561622	1.65922e-08	1.73639e-07		KDM5A	1617.71	2555.98	1.57999	1.56313	3.54664e-05	0.000192072		ERAL1	2430.95	1567.08	0.644639	0.650643	8.29378e-05	0.00041131
	LTBP4	10854.6	19364.7	1.78401	1.75707	1.67503e-08	1.75165e-07		FKBP15	907.15	1499.13	1.65257	1.62989	3.59228e-05	0.000194469		MLYCD	425.531	205.412	0.482718	0.503414	8.43334e-05	0.000417795
	CDKN1A	6387.9	11092.2	1.73644	1.7192	1.69496e-08	1.77119e-07		CBX5	4602.98	7020.35	1.52518	1.50936	3.5958e-05	0.000194586		SMIM4	925.142	516.718	0.558529	0.57642	8.5263e-05	0.000422106
	HSH2D	1077.58	2116.46	1.96409	1.92896	1.69968e-08	1.77482e-07		DMXL2	1291.74	2099.58	1.62539	1.59818	3.60022e-05	0.000194739		MAPK8IP2	721.055	400.816	0.555874	0.568221	8.58568e-05	0.000424899
	ABCC3	1699.17	3719.82	2.1892	2.17482	1.72231e-08	1.79713e-07		PHC3	1427.81	2443.54	1.71139	1.66347	3.61774e-05	0.00019555		UBE2J2	2331.99	1486.92	0.63762	0.640328	8.60516e-05	0.000425715
	GOLGA7B	190.928	510.203	2.67223	2.52515	1.72775e-08	1.80149e-07		UGP2	1702.92	2716.42	1.59515	1.57249	3.63451e-05	0.000196382		CDK5RAP1	1969.62	1252.45	0.635883	0.643219	8.67724e-05	0.000428944
	FZD1	820.953	359.274	0.43763	0.451221	1.73424e-08	1.80694e-07		VGF	503.143	959.622	1.90725	1.82388	3.69312e-05	0.000199322		AGK	1310.16	797.977	0.609067	0.618378	8.68079e-05	0.000428944
	PPFIBP1	4534.93	7963.78	1.7561	1.73893	1.77348e-08	1.84647e-07		KLF3	1463.21	2324.03	1.58831	1.57058	3.75535e-05	0.000202221		CHID1	3477.11	2274.95	0.654266	0.653918	8.68757e-05	0.000429046
	TIMM22	1420	688.575	0.484912	0.494197	1.7877e-08	1.85991e-07		DNASE1L1	765.035	1304.43	1.70506	1.67328	3.78408e-05	0.000203691		TFCP2L1	855.013	492.205	0.57567	0.587758	8.71466e-05	0.000430086
	SPINT1	4546.4	8006.06	1.76097	1.74226	1.79203e-08	1.86306e-07		CDK6	1458.74	2355.17	1.61452	1.58379	3.8816e-05	0.000208232		TTYH2	1024.5	585.823	0.571813	0.58467	8.77076e-05	0.000432705
	YPEL3	231.574	604.116	2.60874	2.53147	1.83571e-08	1.90708e-07		KCNQ1OT1	387.263	776.653	2.00549	1.92448	3.8914e-05	0.000208679		USMG5	4632.41	2936.25	0.63385	0.640733	8.9504e-05	0.000440957
	SFXN2	531.068	188.965	0.355821	0.374364	1.84009e-08	1.91024e-07		SMYD3	794.299	1340.77	1.688	1.6553	3.90208e-05	0.000209173		TBC1D31	645.454	352.236	0.545718	0.561022	8.96615e-05	0.000441427
	LIFR	910.133	1904.12	2.09213	2.02309	1.84584e-08	1.91481e-07		FOXJ2	1761.56	2780.78	1.57859	1.5614	3.91811e-05	0.000209954		ACTL6A	2440.07	1575.1	0.645514	0.651632	8.97992e-05	0.000441953
	ABCB10	1022.06	471.003	0.460839	0.474361	1.89515e-08	1.96453e-07		MKLN1	2262.87	3612.18	1.59628	1.56757	3.94299e-05	0.000211207		MRPS18C	949.997	523.725	0.551291	0.563595	9.1333e-05	0.000448726
	STRIP2	703.273	282.882	0.402236	0.418169	1.91968e-08	1.98851e-07		TNFRSF10B	4680.52	7099.16	1.51675	1.50609	3.97698e-05	0.000212948		BCR	3003.25	1944.79	0.647562	0.649763	9.32388e-05	0.000456671
	LAMA3	239.293	596.421	2.49243	2.38676	1.93257e-08	2.00041e-07		RNF223	45.2815	157.547	3.47928	2.86063	3.98081e-05	0.000213073		TBCCD1	704.665	393.158	0.557936	0.571653	9.32211e-05	0.000456671
	TIMM13	4076.27	2234.11	0.548077	0.558387	1.93921e-08	2.00583e-07		WWC2	1206.04	1968.24	1.63198	1.60753	4.03883e-05	0.000215854		ZW10	1156.22	668.737	0.578384	0.589016	9.38491e-05	0.000459502
	VPS25	1842.44	944.128	0.512432	0.520413	1.95543e-08	2.02113e-07		TMEM125	269.372	555.889	2.06364	1.96462	4.09117e-05	0.000218275		DARS2	1285.83	784.474	0.610091	0.618145	9.41243e-05	0.000460533
	MAPK15	859.985	1823.06	2.11987	2.07034	1.96095e-08	2.02537e-07		ATXN3	420.095	766.532	1.82466	1.77633	4.0918e-05	0.000218275		TMEM8A	2218.38	1425.41	0.642547	0.648831	9.52849e-05	0.000465093
	UMPS	2496.71	1322.05	0.529516	0.537939	1.99505e-08	2.0591e-07		CLIP4	639.898	1101.92	1.72202	1.69775	4.09015e-05	0.000218275		ACTRT3	84.7935	17.3623	0.20476	0.301667	9.79438e-05	0.000477254
	ATAD2	8535.48	4891.07	0.573028	0.579155	2.00392e-08	2.06676e-07		ACBD4	437.431	816.005	1.86545	1.82509	4.14545e-05	0.000220642		NCAPH	3441.5	2183.74	0.634532	0.64687	9.89354e-05	0.000481098
	TES	3330.43	5910.33	1.77465	1.75436	2.03047e-08	2.09262e-07		TUG1	2886.46	4603.24	1.59477	1.56538	4.23914e-05	0.000225376		MASTL	1058.46	623.117	0.588703	0.600667	9.93911e-05	0.00048282
	LOXL4	314.456	786.161	2.50007	2.40627	2.03591e-08	2.0967e-07		KIF1B	2066.96	3266.69	1.58043	1.55789	4.2821e-05	0.000227405		POLR3F	616.301	336.607	0.546173	0.560943	0.000100789	0.000488944
	MRPL16	2053.86	1071.45	0.521677	0.529576	2.09714e-08	2.15509e-07		TRIM46	285.978	561.708	1.96416	1.89321	4.36484e-05	0.000231281		CSRP2BP	673.741	374.029	0.555153	0.568042	0.000101165	0.000490598
	TUBB2A	1504.8	752.704	0.500201	0.509603	2.09572e-08	2.15509e-07		NR3C2	70.2289	199.237	2.83696	2.51793	4.3802e-05	0.000232009		DMAP1	1263.03	772.745	0.611818	0.61885	0.000101935	0.00049383
	CCDC97	1488.14	730.749	0.491048	0.498645	2.12815e-08	2.18538e-07		FAM220A	863.71	1454.86	1.68444	1.66509	4.44256e-05	0.000235225		CYP24A1	16565.8	10222.4	0.617079	0.651099	0.000102077	0.000494352
	COG2	1234.11	594.222	0.481497	0.492824	2.13922e-08	2.19516e-07		ERICH2	102.406	259.178	2.5309	2.32596	4.46078e-05	0.000235943		UBE2T	2149.16	1337.13	0.622167	0.626688	0.00010259	0.000496666
	NOL11	3789.95	2029	0.535363	0.541916	2.17772e-08	2.23307e-07		MISP	1528.99	2530.92	1.65528	1.62372	4.46109e-05	0.000235943		TRIM11	1821.12	1147.82	0.630283	0.633993	0.000102991	0.000498439
	MARC1	975.943	448.139	0.459186	0.472414	2.21752e-08	2.27224e-07		NDE1	1659.44	2629.9	1.58481	1.56726	4.45838e-05	0.000235943		MPHOSPH10	1163.3	693.016	0.595731	0.606978	0.000103276	0.000499478
	CDH3	8087.55	14352.5	1.77465	1.74944	2.23166e-08	2.28508e-07		FKBP10	3264.7	5059.76	1.54984	1.53141	4.47457e-05	0.000236567		FARP2	949.909	558.889	0.58836	0.598665	0.000103864	0.000501811
	CAD	9041.47	5113.93	0.565608	0.568957	2.23854e-08	2.29049e-07		FAM8A1	763.912	1287.11	1.6849	1.6629	4.5174e-05	0.000238743		ATG101	1957.04	1237.11	0.632135	0.641582	0.000106772	0.000514287
	NOB1	4924.42	8891.24	1.80554	1.78833	2.25362e-08	2.30426e-07		ANKRD19P	1554.69	2472.29	1.59021	1.57835	4.52581e-05	0.000239099		TMEM151A	666.909	348.623	0.522745	0.530267	0.00010705	0.000515454
	PSKH1	998.923	436.048	0.436518	0.447071	2.28782e-08	2.33754e-07		IL1RAPL1	40.6483	141.656	3.48493	2.87084	4.57783e-05	0.000241399		GOLIM4	611.448	320.754	0.524581	0.536005	0.000107581	0.000517662
	ANKRD9	982.941	1913.24	1.94644	1.90596	2.30411e-08	2.3525e-07		ZFYVE19	1367.17	2264.4	1.65627	1.62536	4.59371e-05	0.000242058		HSPBAP1	294.563	130.787	0.444001	0.471955	0.0001085	0.000521731
	SSX2IP	2621.66	1363.68	0.520161	0.527003	2.3275e-08	2.37468e-07		PARP16	486.927	869.393	1.78547	1.74593	4.59747e-05	0.000242166		DCK	1784.09	1107.15	0.620569	0.627453	0.0001098	0.000527625
	MRPL46	1155.89	548.306	0.474358	0.487468	2.38783e-08	2.43275e-07		FCN3	8.35772	62.9945	7.53729	3.90118	4.60043e-05	0.000242233		PIP5K1C	2982.51	1915.87	0.642368	0.647496	0.000110575	0.000530382
	ALOXE3	141.544	418.833	2.95902	2.77515	2.4012e-08	2.44462e-07		MR1	359.49	671.764	1.86866	1.82595	4.61902e-05	0.000243032		MTPAP	1383.58	845.867	0.61136	0.619158	0.000110597	0.000530382
	SHMT1	2876.01	1555.91	0.540997	0.548301	2.43343e-08	2.4739e-07		SOCS7	3192.2	4861.16	1.52282	1.50986	4.62201e-05	0.000243099		C11orf58	3308.99	2161.46	0.653209	0.659309	0.000111768	0.000535814
	SPC25	1389.71	685.143	0.493012	0.504643	2.44375e-08	2.48262e-07		AIM1	926.354	1523.87	1.64503	1.62155	4.63057e-05	0.000243459		TMEM19	685.937	382.655	0.557858	0.571463	0.000113522	0.000542947
	TBC1D30	989.727	457.273	0.462019	0.475026	2.47717e-08	2.51478e-07		NIPA1	2348.62	3687.32	1.57	1.54836	4.63376e-05	0.000243537		USP38	1318.2	813.175	0.616881	0.625951	0.000114024	0.000544979
	GALNT18	990.47	1937.58	1.95622	1.90811	2.49648e-08	2.53257e-07		PGAM1P5	228.029	461.715	2.0248	1.96837	4.63554e-05	0.000243541		ILKAP	1703.14	1079.26	0.63369	0.64041	0.000114381	0.000546502
	GEMIN6	762.742	331.28	0.434327	0.449422	2.52853e-08	2.56144e-07		NLRP1	285.095	594.847	2.08648	2.02944	4.65072e-05	0.000244249		HAUS5	2378.76	1533.44	0.644638	0.646401	0.000114529	0.000547027
	ARHGAP29	16285.2	27917.4	1.71428	1.69294	2.54031e-08	2.57154e-07		CELF5	303.051	593.738	1.9592	1.89415	4.66581e-05	0.000244861		CSPP1	1374.73	850.222	0.618467	0.62718	0.000115756	0.00055215
	MAPT	3052.03	5476.87	1.7945	1.77351	2.57448e-08	2.60428e-07		FAM193B	1963.51	3057.64	1.55723	1.54091	4.67757e-05	0.000245387		MAPRE2	1112.73	669.502	0.601674	0.612457	0.000115928	0.000552781
	MKX	1131.09	530.831	0.469309	0.47938	2.58439e-08	2.61245e-07		TMEM159	1027.96	1731.26	1.68417	1.64528	4.69233e-05	0.000246071		ATRIP	925.581	545.511	0.589371	0.597397	0.000117061	0.000557626
	MCM7	22873.4	13441.2	0.587633	0.59282	2.61039e-08	2.63686e-07		PDCD6IP	4246.53	6478.74	1.52565	1.50831	4.71124e-05	0.00024679		UCP2	642.438	349.047	0.543315	0.561741	0.000117168	0.00055795
	DOCK3	683.232	1377.53	2.0162	1.97872	2.66709e-08	2.69032e-07		CNN3	4272.2	6606.84	1.54647	1.52734	4.75017e-05	0.000248647		SUMO3	1523.68	949.111	0.622908	0.632442	0.000118402	0.000563258
	U2AF1	6515.58	3708.53	0.569179	0.576167	2.70381e-08	2.72543e-07		NREP	241.318	489.194	2.02718	1.94848	4.76918e-05	0.00024955		UBXN2A	612.097	335.037	0.547358	0.562328	0.00011856	0.000563823
	UTP20	1674.03	846.216	0.505496	0.515816	2.72239e-08	2.74028e-07		TBC1D32	315.479	599.814	1.90128	1.84286	4.77371e-05	0.000249695		PTP4A1	4325.07	2849.42	0.658815	0.661643	0.000118803	0.000564792
	EIF2B2	1756.4	895.522	0.509863	0.517038	2.73327e-08	2.74929e-07		FAM107B	841.714	1460.51	1.73516	1.68947	4.77756e-05	0.000249713		RPS6KB1	2462.22	1593.57	0.647206	0.652705	0.000119808	0.00056919
	COL7A1	419.949	1112.74	2.64971	2.48346	2.74467e-08	2.75749e-07		MAP3K14	1125.26	1825.16	1.62199	1.5987	4.9006e-05	0.000255581		C21orf59	2315.04	1475.59	0.637395	0.63997	0.000120364	0.000571447
	SLC4A5	80.7734	289.654	3.58601	3.18679	2.7453e-08	2.75749e-07		CPNE1	4011.47	6137.2	1.52991	1.51109	4.94757e-05	0.000257654		FAM135A	564.066	297.531	0.527476	0.540298	0.000120433	0.000571584
	MTG2	1816.14	936.652	0.515739	0.525594	2.75038e-08	2.76066e-07		PRKAR1B	803.328	1390.04	1.73036	1.67768	5.03097e-05	0.000261901		CSTF2T	1451.01	899.771	0.620101	0.626891	0.000121177	0.000574927
	GLIS3	137.256	397.868	2.89872	2.70218	2.7594e-08	2.76776e-07		STXBP2	4548.97	7137.1	1.56895	1.54268	5.0917e-05	0.000264676		PRMT3	994.001	577.806	0.581293	0.593834	0.000121239	0.000575027
	ARHGAP33	837.582	1640.35	1.95844	1.92256	2.80574e-08	2.81226e-07		MAP2K5	396.238	747.395	1.88623	1.8261	5.11446e-05	0.000265665		PXN-AS1	403.963	199.789	0.494574	0.514751	0.000121364	0.000575427
	LINC00152	413.97	1119.99	2.70547	2.5664	2.81509e-08	2.81965e-07		ABCG1	165.531	360.287	2.17656	2.07037	5.14983e-05	0.000267307		SNRPB2	1986.87	1255.44	0.631866	0.639317	0.000121435	0.000575575
	DNMT1	12519	7033.81	0.561853	0.560601	2.81824e-08	2.82082e-07		MAN1B1	3358.38	5103.39	1.5196	1.50481	5.21119e-05	0.000270295		RAE1	2881.84	1825.29	0.633378	0.640022	0.000123511	0.000584637
	RUSC1	4316.14	2415	0.559527	0.565982	2.85105e-08	2.85166e-07		ATP11B	1580.17	2534.88	1.60419	1.57531	5.33799e-05	0.000275967		RCAN1	529.708	277.747	0.52434	0.544168	0.000124596	0.000589379
	MANBA	864.832	1694.26	1.95907	1.92072	2.8879e-08	2.88521e-07		HIVEP3	707.737	1249.71	1.76578	1.72362	5.37535e-05	0.000277596		MYB	177.446	63.6227	0.358548	0.404715	0.000126375	0.000597398
	PHF1	1427.88	2648.02	1.85452	1.82887	2.88866e-08	2.88521e-07		GOLGA8B	876.679	1444.92	1.64818	1.62263	5.4512e-05	0.000281309		MESDC2	2651.03	1722.96	0.649921	0.658356	0.000126573	0.000598137
	ALDH1B1	3554.74	1966.28	0.553142	0.559996	2.93226e-08	2.92671e-07		SEC16B	132.701	342.778	2.58308	2.38295	5.53905e-05	0.000285533		IQCE	1928.58	1140.88	0.591565	0.597943	0.000130301	0.000614327
	APAF1	522.752	1098.41	2.1012	2.05228	3.02626e-08	3.01842e-07		ATF2	1019.17	1698.81	1.66686	1.62817	5.55705e-05	0.000286357		CCDC51	1612.93	1011.98	0.627416	0.631716	0.000131513	0.000619219
	CENPU	1040.22	489.515	0.470586	0.482903	3.06674e-08	3.05665e-07		NLGN2	4163.85	6354.2	1.52604	1.51055	5.64076e-05	0.000290356		HAUS2	1013.79	609.099	0.600812	0.610807	0.000132355	0.000622568
	ZDHHC9	974.888	1893.39	1.94216	1.90709	3.09364e-08	3.08131e-07		PRKCE	335.154	661.291	1.9731	1.90045	5.77457e-05	0.000296839		PDIK1L	431.061	214.257	0.497046	0.517242	0.000133699	0.000627645
	BCCIP	4317.84	2334.05	0.540561	0.549231	3.18407e-08	3.16916e-07		ZBTB44	946.903	1657.61	1.75056	1.68937	5.77504e-05	0.000296839		PANK1	446.786	228.967	0.512477	0.531859	0.000133777	0.000627805
	C14orf80	1523.83	650.472	0.426865	0.423529	3.19973e-08	3.18252e-07		CLASP1	2084.76	3207.19	1.53839	1.52418	5.81092e-05	0.000298467		ZC3H13	2843.84	1860.82	0.654334	0.657286	0.000134395	0.000630289
	MXRA7	1678.65	3107.54	1.85121	1.82243	3.21916e-08	3.19962e-07		UTRN	1076.88	1751.47	1.62643	1.60226	5.86827e-05	0.000301195		MRM1	728.598	368.305	0.505498	0.514324	0.000134873	0.000632115
	KEAP1	6028.81	3424.67	0.568051	0.571987	3.23486e-08	3.21298e-07		SDCBP	2125.95	3308.43	1.55621	1.53229	5.97211e-05	0.000305974		DES	242.985	98.1277	0.403842	0.437455	0.000135408	0.000634411
	PSMA7	14332.7	8329.84	0.581179	0.584451	3.27989e-08	3.25543e-07		MAP2	190.255	400.547	2.10532	2.00551	6.07511e-05	0.000310915		PROSER1	1617.67	1014.21	0.626955	0.635615	0.000136766	0.000640146
	ARL4C	1186.63	2236.17	1.88447	1.85398	3.35174e-08	3.32212e-07		GLTSCR1L	997.455	1611.07	1.61518	1.59492	6.14007e-05	0.000314096		NKX3-1	331.543	155.969	0.470434	0.495605	0.000138559	0.000647898
	SUV39H2	815.59	363.602	0.445814	0.460188	3.35037e-08	3.32212e-07		SLC12A6	777.394	1285.76	1.65394	1.63118	6.17244e-05	0.000315556		SPATA2	607.905	334.34	0.549988	0.565802	0.000139435	0.000651568
	KMT2A	4269.22	7510.07	1.75912	1.73964	3.37185e-08	3.33973e-07		GAN	423.436	821.963	1.94117	1.87706	6.20025e-05	0.000316727		REXO4	1434.82	900.52	0.62762	0.63502	0.000140144	0.000654237
	CASP3	629.36	252.731	0.401569	0.420012	3.40113e-08	3.36404e-07		ABHD4	472.338	832.032	1.76152	1.72621	6.2298e-05	0.000317918		DLX1	142.66	44.8075	0.314085	0.37363	0.000141609	0.00066064
	IPO9	6355.99	3579.42	0.563157	0.567553	3.40107e-08	3.36404e-07		RPLP0P2	1776.49	2755.41	1.55105	1.53501	6.29181e-05	0.000320968		CDK11B	983.684	585.566	0.595279	0.602628	0.000143499	0.000668582
	WDR5	4451.17	2505.72	0.562935	0.569433	3.42924e-08	3.3895e-07		PPIEL	179.832	380.956	2.1184	2.01771	6.31633e-05	0.000321988		SDSL	841.219	469.993	0.558705	0.564581	0.000143661	0.000669116
	FAM132A	30.2336	164.02	5.4251	4.18052	3.44811e-08	3.40319e-07		TLE2	2517.74	3839.3	1.5249	1.51168	6.43697e-05	0.000327903		NOL7	2776.65	1837.17	0.661647	0.666546	0.000145824	0.000677642
	RCOR2	549.18	1152.14	2.09792	2.0428	3.44578e-08	3.40319e-07		MYSM1	1644.25	2707.46	1.64663	1.60327	6.45976e-05	0.000328947		NAGPA	1086.01	661.625	0.609225	0.617767	0.000150102	0.000695704
	TESK2	238.879	617.093	2.58328	2.43178	3.45026e-08	3.40319e-07		KCNN4	3088.35	5439.97	1.76145	1.7147	6.52501e-05	0.000332032		COMMD4	2879.42	1885.48	0.65481	0.664291	0.000150613	0.00069762
	CEBPA	591.044	233.031	0.39427	0.410278	3.4817e-08	3.43182e-07		NADSYN1	1449.39	2346.95	1.61927	1.59198	6.5927e-05	0.000334878		DOC2B	374.886	179.729	0.479425	0.502976	0.000150942	0.000698914
	UFD1L	3224.67	1765.25	0.547421	0.555816	3.50116e-08	3.44861e-07		CASC8	388.412	739.128	1.90295	1.84123	6.60779e-05	0.000335405		USP39	4133.78	2705.92	0.654588	0.662581	0.000154402	0.000713084
	ERH	6197.87	3380.65	0.545453	0.553464	3.50479e-08	3.44981e-07		JMJD1C	2096.55	3251.61	1.55093	1.52871	6.6655e-05	0.000338214		CALML4	949.508	568.593	0.598829	0.609334	0.000156516	0.000721911
	FARSB	3623.38	1974.07	0.544814	0.553717	3.54312e-08	3.48513e-07		CC2D1A	2055.9	3153.87	1.53406	1.52142	6.7202e-05	0.000340626		ZNF618	2293.56	1500.65	0.654288	0.660303	0.000158516	0.000730189
	TPT1-AS1	148.146	434.697	2.93424	2.75069	3.61545e-08	3.55382e-07		CD97	3633.46	5525.48	1.52072	1.50578	6.76405e-05	0.000342726		ZNF268	433.979	215.99	0.497698	0.520482	0.000159662	0.00073523
	DYNLRB1	2563.85	4690.84	1.82961	1.7978	3.62282e-08	3.55861e-07		TIAM2	202.58	422.677	2.08646	1.99775	6.83158e-05	0.000345779		LCMT2	331.495	147.336	0.444458	0.470258	0.000160478	0.00073827
	CRIP2	1242.23	2333.49	1.87848	1.85124	3.63996e-08	3.57298e-07		NUDT22	1555.74	2445.4	1.57186	1.54871	6.84384e-05	0.000346276		NDUFAF1	435.564	222.108	0.509931	0.529892	0.000161639	0.000743134
	ZNF346	511.002	194.863	0.381336	0.40257	3.66567e-08	3.59574e-07		AMOTL2	2658.65	4210.62	1.58374	1.56638	7.08287e-05	0.000357482		POLR1B	2405.61	1555.58	0.646647	0.653217	0.00016192	0.000744185
	SFXN5	603.182	246.462	0.408603	0.426472	3.66983e-08	3.59734e-07		ZNF808	117.206	277.165	2.36477	2.20652	7.14161e-05	0.000360064		EIF2AK2	1178.1	722.935	0.613646	0.622114	0.000162218	0.000745312
	CPSF6	5101.07	2896.87	0.567894	0.574198	3.73066e-08	3.65446e-07		WNK4	183.792	397.959	2.16527	2.06052	7.20818e-05	0.000363243		CEBPZ	2146.93	1356.54	0.631849	0.638614	0.000162832	0.000747547
	MAK16	1662.83	849.98	0.511165	0.521223	3.74918e-08	3.67008e-07		NAB1	1867.48	2900.53	1.55318	1.54463	7.2476e-05	0.00036502		METTL7B	778.321	445.552	0.572452	0.581768	0.000163618	0.000750054
	ING1	1637.16	3022.76	1.84634	1.82456	3.81294e-08	3.72992e-07		CAMK2D	1883.75	2904.58	1.54191	1.53084	7.3161e-05	0.000368079		LDOC1L	2645.55	1734.55	0.655648	0.661118	0.000163702	0.000750195
	KMT2C	1331.41	2486.81	1.86779	1.83646	3.92347e-08	3.83542e-07		DMXL1	988.099	1645.66	1.66548	1.62935	7.36513e-05	0.000370154		MRPL40	1719.23	1068.6	0.621555	0.630918	0.000164435	0.000753314
	IL10RB	905.265	1747.86	1.93077	1.89678	3.92755e-08	3.83677e-07		SEMA4A	2.18679	38.1107	17.4277	4.15504	7.40273e-05	0.000371674		SLC7A2	843.735	496.741	0.588741	0.599536	0.000165607	0.000758195
	COPRS	1747.75	903.683	0.517056	0.526129	3.99233e-08	3.89738e-07		WDFY1	2190.61	3344.04	1.52653	1.5122	7.52664e-05	0.000377604		NPAT	759.752	440.202	0.579401	0.591749	0.000166348	0.000761095
	KDM5C	4419.43	7889.89	1.78527	1.76023	4.00097e-08	3.90314e-07		PLXNB3	293.415	623.575	2.12523	1.99033	7.53643e-05	0.000377866		EIF2B1	1802.58	1124.87	0.624035	0.635804	0.000169081	0.000772858
	ATP6V0E2	1807.8	940.901	0.520466	0.52991	4.07765e-08	3.9725e-07		PCOLCE2	245.074	485.085	1.97934	1.9065	7.69822e-05	0.000384722		SLC38A9	324.136	152.367	0.470073	0.496924	0.000172497	0.000786702
	MRPL57	2455.96	1318.25	0.536756	0.545284	4.07641e-08	3.9725e-07		KIRREL	2040.98	3138.56	1.53777	1.52336	7.69703e-05	0.000384722		ZNF324B	247.926	105.581	0.425858	0.457604	0.0001731	0.000788698
	PDCD4	977.77	2028.87	2.075	2.06093	4.10306e-08	3.99452e-07		CDC42BPG	1928.03	3206.89	1.6633	1.62177	7.84442e-05	0.000391479		ZNF207	6273.11	4011.69	0.639506	0.644056	0.000174558	0.000794321
	ACAT2	2606.49	1415.7	0.543143	0.549339	4.16029e-08	4.04719e-07		ZNF266	245.589	480.302	1.95571	1.8884	7.85836e-05	0.000391763		FBXO22	1932.91	1251.11	0.647271	0.654639	0.000177021	0.000804504
	TRMT12	855.787	387.918	0.453288	0.466594	4.16284e-08	4.04719e-07		CEP350	1612.75	2566.51	1.59139	1.56308	8.0451e-05	0.000400372		HSPA12A	1350.4	847.332	0.627468	0.63599	0.000177644	0.000807076
	MED22	1474.16	744.279	0.504883	0.511326	4.19084e-08	4.07163e-07		TMEM194A	1394.96	2223.88	1.59422	1.5676	8.25233e-05	0.000409397		TMPO-AS1	300.043	137.366	0.45782	0.487405	0.00017827	0.000809146
	ANAPC13	1358.8	662.407	0.487494	0.496165	4.19508e-08	4.07297e-07		FSTL3	1363.34	2200.73	1.61422	1.57884	8.38171e-05	0.000415382		ACSF3	3022.13	1928.05	0.637977	0.634585	0.000178839	0.000810953
	TNFRSF11A	101.631	321.938	3.16772	2.89407	4.24859e-08	4.12212e-07		FRZB	46.9611	152.364	3.24447	2.7296	8.44929e-05	0.00041844		PRIMA1	261.023	114.423	0.438365	0.469986	0.000179172	0.000811948
	FRMD4A	61.2261	237.401	3.87744	3.35966	4.281e-08	4.15074e-07		EPN2	2307.05	3555.17	1.541	1.52705	8.67152e-05	0.000428849		TAF13	249.675	106.569	0.426829	0.460913	0.000181564	0.000822523
	NEIL1	608.874	1342.16	2.20434	2.14873	4.34831e-08	4.21313e-07		NCOA3	1587.77	2490.55	1.56858	1.54553	8.68249e-05	0.000428944		HARBI1	118.111	33.775	0.285961	0.355871	0.000182853	0.000827313
	NUP54	1996.5	1045.18	0.523509	0.532186	4.35565e-08	4.21737e-07		HRH1	395.403	707.809	1.79009	1.74998	8.70185e-05	0.000429603		LOC100507065	268.691	118.842	0.4423	0.47405	0.000183106	0.000828192
	NAF1	1020.32	481.415	0.471827	0.484553	4.37301e-08	4.2313e-07		PHF20	1581.1	2444.55	1.5461	1.5305	8.8126e-05	0.000434619		MAD2L1	4350.8	2815.55	0.647135	0.650234	0.000183696	0.000830333
	F2R	1011.28	1919.88	1.89845	1.87191	4.37968e-08	4.23488e-07		FNDC3A	1800.75	2805.43	1.55793	1.5342	8.81612e-05	0.000434642		PLEKHF1	359.185	175.935	0.489817	0.512783	0.000185537	0.000838122
	DPH3	747.776	314.356	0.420388	0.434315	4.41019e-08	4.26149e-07		DCP1A	1861.38	2888.57	1.55185	1.53033	8.87038e-05	0.000437166		DGCR14	1092.57	657.471	0.601765	0.602887	0.000187608	0.000845868
	ZDHHC14	356.539	116.951	0.328017	0.354069	4.43966e-08	4.28706e-07		ICK	620.922	1043.34	1.6803	1.6512	8.9631e-05	0.000441427		KIAA0232	1467.1	911.299	0.621159	0.629449	0.000189625	0.000854421
	LINC00511	72.2858	259.965	3.59635	3.18192	4.52946e-08	4.37081e-07		TFAP2A	818.694	1360.63	1.66195	1.631	8.98539e-05	0.000442069		LOC100294145	286.903	127.771	0.445346	0.476562	0.000190097	0.000856276
	TBL3	4373.56	2443.79	0.558765	0.562389	4.5609e-08	4.39817e-07		USP37	1333.04	2145.07	1.60916	1.57572	9.04712e-05	0.000444798		NRARP	706.097	403.003	0.570747	0.583842	0.000190186	0.000856407
	SERTAD1	1246.45	2398.26	1.92407	1.88073	4.59071e-08	4.42392e-07		SGTB	506.726	909.384	1.79463	1.73968	9.07502e-05	0.000446016		VASH2	304.121	140.669	0.462542	0.490318	0.000192496	0.000865444
	PRPF19	7860.68	4561.89	0.580343	0.586168	4.6056e-08	4.43527e-07		DPYSL2	1168.84	1890.12	1.61708	1.58956	9.14344e-05	0.000449069		RGS2	357.956	174.936	0.488707	0.513061	0.000192719	0.000866172
	TRIQK	505.671	1184.81	2.34305	2.21049	4.62263e-08	4.44866e-07		PRICKLE3	829.396	1350.88	1.62876	1.60452	9.23589e-05	0.000453297		DUSP12	913.824	545.696	0.597156	0.608833	0.000194474	0.000873244
	SOX9-AS1	55.0471	221.48	4.02346	3.44501	4.65155e-08	4.47346e-07		GID4	542.855	937.752	1.72745	1.68822	9.2527e-05	0.000453676		SNRNP35	716.142	405.284	0.565927	0.5776	0.000201855	0.000902958
	AJUBA	1463.51	2741.2	1.87303	1.85074	4.69651e-08	4.51366e-07		ATXN7	1338.67	2113.71	1.57896	1.55407	9.25635e-05	0.000453676		ORAI1	1169.89	720.764	0.616096	0.626958	0.000201983	0.00090325
	DNTTIP2	2762.47	1439.93	0.521249	0.532097	4.75816e-08	4.56982e-07		MAP2K1	2544.15	3896.57	1.53158	1.51433	9.24972e-05	0.000453676		CLCN7	2507.98	1643.5	0.655308	0.659241	0.000202315	0.000904448
	EIF2S1	5632.46	3077.98	0.546473	0.554771	4.76946e-08	4.57759e-07		CCRN4L	372.93	692.414	1.85668	1.79375	9.39785e-05	0.000459978		ASAH1	1867.4	1201.86	0.6436	0.649933	0.00020473	0.000914098
	CCDC183	98.0321	315.703	3.22041	2.92254	4.81249e-08	4.61577e-07		MSLN	1826.18	2888.9	1.58194	1.55744	9.42612e-05	0.000461045		ELOVL3	382.351	187.542	0.490498	0.513551	0.000209669	0.000933808
	FAM83H	9684.61	5045.41	0.520972	0.517352	4.84483e-08	4.64367e-07		GPRIN3	104.073	253.431	2.43512	2.24213	9.43634e-05	0.000461312		RPP40	534.805	287.289	0.537185	0.554461	0.000209823	0.0009342
	HMCES	3822.16	2141.31	0.560235	0.566575	4.85401e-08	4.64934e-07		UFM1	801.285	1376.13	1.71741	1.66538	9.43805e-05	0.000461312		TMEM5	845.077	502.788	0.594961	0.606286	0.000210142	0.000935329
	CLK1	1492.88	3095.53	2.07353	1.973	4.87288e-08	4.66428e-07		MLPH	3046.88	4705.82	1.54447	1.52657	9.47595e-05	0.000463005		TMEM126B	1198.65	741.819	0.61888	0.626023	0.000211889	0.000942809
	TMEM33	2337.03	1259.51	0.538934	0.546993	4.89908e-08	4.6862e-07		ACBD3	1440.69	2361.51	1.63915	1.60208	9.48479e-05	0.000463278		LRRC47	2894.89	1897.14	0.655339	0.65597	0.00021238	0.000944698
	QPCTL	718.645	1477.11	2.05542	2.00468	4.91516e-08	4.69843e-07		REC8	151.675	331.601	2.18626	2.06574	9.774e-05	0.000476556		FAM203A	77.7099	15.4592	0.198935	0.30797	0.000212768	0.000946129
	STARD7	7640.1	4425.22	0.57921	0.584777	4.94703e-08	4.72572e-07		GGT1	302.815	574.106	1.89589	1.83308	9.77671e-05	0.000476556		PDE6D	2275.43	1443.58	0.634421	0.632599	0.000220688	0.000978905
	BLVRB	3255.06	5720.3	1.75736	1.74487	4.97814e-08	4.75225e-07		TAF7	1955.78	3010.11	1.53908	1.51918	9.80011e-05	0.00047737		FKBP3	2148.95	1408.13	0.655264	0.661874	0.00022213	0.000984685
	MYBBP1A	7082.69	3994.09	0.563922	0.564482	5.05656e-08	4.82388e-07		MAML3	162.419	369.477	2.27484	2.15127	9.82997e-05	0.000478661		MICAL3	2488.55	1644.21	0.660709	0.66395	0.000222554	0.000986261
	BTAF1	3085.6	5548.07	1.79805	1.76804	5.0635e-08	4.82727e-07		LIMS2	220.834	447.394	2.02593	1.95073	9.84904e-05	0.000479425		CBY1	1064.03	646.124	0.607242	0.614553	0.000224131	0.000992323
	EIF4A2	8931.38	15166	1.69806	1.67874	5.13161e-08	4.88893e-07		C1orf213	157.814	348.933	2.21104	2.08859	9.881e-05	0.000480653		EPT1	2926.24	1915.2	0.65449	0.659666	0.000228054	0.00100812
	SMS	3083.66	5616.44	1.82135	1.81061	5.16829e-08	4.92058e-07		TTC37	1614.9	2529.27	1.5662	1.54168	9.93423e-05	0.000482747		TADA2A	558.214	308.999	0.553549	0.569344	0.000228804	0.00101081
	CCDC18	531.026	195.359	0.367889	0.393774	5.24897e-08	4.99406e-07		ALDH2	1848.34	2825.17	1.52848	1.51333	9.99799e-05	0.000485515		TMEM218	624.309	351.154	0.562468	0.576432	0.00022895	0.00101114
	MGME1	2022.62	1073.86	0.530926	0.53951	5.33817e-08	5.07554e-07		KATNAL1	769.891	1264.56	1.64252	1.61494	0.000100681	0.000488586		TUBGCP5	1089.8	673.433	0.617941	0.627586	0.000229263	0.00101221
	LSM1	1848.44	918.377	0.49684	0.508451	5.3755e-08	5.10421e-07		SLC22A18	1108.3	1854.21	1.67301	1.63844	0.000103187	0.000499216		GPATCH3	719.334	418.053	0.581167	0.594397	0.000232501	0.00102397
	MRC2	1748.46	3429.89	1.96166	1.93406	5.37355e-08	5.10421e-07		SPSB3	1599.88	2479.89	1.55005	1.5337	0.000103385	0.000499832		EIF4E	793.069	449.145	0.566338	0.573246	0.000232583	0.00102401
	ASAP1	2053.09	3659.53	1.78245	1.76048	5.42561e-08	5.14836e-07		BBS10	1244.83	1948.85	1.56556	1.55171	0.000103557	0.000500497		ZC3H14	2589.34	1708.06	0.659652	0.664643	0.000233638	0.00102834
	ZNF124	215.348	52.2912	0.242822	0.286023	5.46456e-08	5.18187e-07		TRAK1	1923.36	2928.85	1.52277	1.50863	0.000104408	0.000504097		SMG8	1452.53	924.378	0.63639	0.64435	0.000233886	0.00102911
	SMAD9	106.492	334.934	3.14517	2.85042	5.49109e-08	5.20357e-07		TPI1P2	709.576	1174.77	1.6556	1.62422	0.000104525	0.000504487		NUDCD1	2126.86	1381.04	0.649335	0.654328	0.000234255	0.00102978
	SSNA1	3343.85	1863.82	0.557388	0.564687	5.58411e-08	5.2882e-07		HOXB9	1609.91	2479.57	1.5402	1.5238	0.00010467	0.000505021		SLC16A14	596.694	320.701	0.537463	0.561872	0.000234596	0.00103096
	NAA40	1611.71	829.16	0.514461	0.523298	5.59065e-08	5.29088e-07		NPAS2	1026.41	1645.45	1.60311	1.58145	0.000104745	0.000505207		CPT2	1226.47	768.329	0.626453	0.635024	0.000234879	0.00103189
	SPARC	130.141	19.3448	0.148645	0.215967	5.61117e-08	5.30676e-07		MSL1	2576.14	3950.08	1.53334	1.51174	0.000105038	0.000506452		MCOLN1	784.47	459.887	0.586239	0.600535	0.000237621	0.00104297
	ENY2	3179.44	1748.7	0.550002	0.558357	5.70662e-08	5.39346e-07		CD72	16.9671	93.7957	5.52811	3.46154	0.000106248	0.000512112		VANGL1	2761.93	1820.7	0.659214	0.664229	0.000241303	0.0010575
	ANO8	1485.13	2781.85	1.87313	1.84102	5.81307e-08	5.48678e-07		LDHD	184.527	450.599	2.44191	2.26137	0.000106446	0.000512895		TEFM	351.943	173.903	0.494122	0.51739	0.00024163	0.00105861
	FBXL20	397.939	872.367	2.19221	2.13664	5.81106e-08	5.48678e-07		MORC3	1012.97	1677.54	1.65606	1.6221	0.000107231	0.00051615		RMDN3	1033.31	636.953	0.616418	0.62427	0.000247727	0.00108255
	KCNK6	580.346	1179.5	2.0324	1.98641	5.87711e-08	5.54356e-07		ZNF143	677.25	1163.99	1.7187	1.68514	0.000108368	0.00052127		MIPEP	1023.81	606.231	0.592135	0.601779	0.00024823	0.00108386
	CRELD1	506.143	1078.33	2.13049	2.07822	5.89357e-08	5.5554e-07		KIAA1109	1883.23	2883.1	1.53093	1.51158	0.000109946	0.00052815		IVD	3043.56	1972.51	0.648095	0.65269	0.0002502	0.00109179
	ZNF511	1648.08	3002.63	1.82189	1.80615	5.90452e-08	5.56204e-07		ACVR1C	89.0013	224.325	2.52047	2.28983	0.000110115	0.000528781		ABHD11	2312.53	1519.89	0.657241	0.662045	0.000251545	0.00109665
	TMEM37	241.991	64.0312	0.264602	0.303927	5.95703e-08	5.6078e-07		TROVE2	985.291	1669.37	1.6943	1.64751	0.000110295	0.000529469		SSB	2445.21	1600.94	0.654727	0.662566	0.000251833	0.00109757
	POGLUT1	700.985	301.315	0.429845	0.44535	5.9682e-08	5.6146e-07		RAB5B	2222.84	3409.18	1.53371	1.52275	0.00011036	0.000529602		DDX10	1610.17	1021.71	0.63454	0.641952	0.000255109	0.00111083
	GNPDA1	3352.09	1851.39	0.552309	0.559027	5.99913e-08	5.63998e-07		SPICE1	629.665	1048.47	1.66513	1.63856	0.00011245	0.000538651		SMIM13	749.601	433.614	0.57846	0.589255	0.000255812	0.00111355
	REL	306.827	797.594	2.59949	2.42677	6.01309e-08	5.64937e-07		RFX1	1091.88	1794.88	1.64385	1.61194	0.000112473	0.000538651		SPATA5L1	797.321	470.799	0.590475	0.601802	0.000258407	0.00112245
	YPEL1	145.598	407.164	2.79649	2.61906	6.03058e-08	5.66207e-07		ATG2A	1213.41	1899.73	1.56561	1.54911	0.00011272	0.000539655		BIRC5	9611.02	6270.7	0.652449	0.666234	0.000264372	0.00114695
	PPL	6037.57	12648.9	2.09503	2.01307	6.03719e-08	5.66454e-07		FYN	282.785	539.362	1.90732	1.84792	0.000113238	0.000541951		SIX1	306.933	142.867	0.465467	0.492057	0.000265413	0.00115077
	ADAMTSL4	227.941	560.697	2.45983	2.35127	6.04345e-08	5.66668e-07		C10orf11	94.2795	232.562	2.46672	2.26539	0.000113332	0.000542217		MUTYH	1144.58	696.403	0.608434	0.612607	0.000266306	0.00115394
	ZNF689	758.035	335.877	0.443089	0.457023	6.06057e-08	5.679e-07		FSCN2	185.767	431.602	2.32335	2.10771	0.000114882	0.000548529		RNASEH1-AS1	303.52	144.067	0.474652	0.500997	0.000269405	0.00116701
	TOR1AIP2	2395.74	4328.13	1.8066	1.77411	6.09281e-08	5.70545e-07		ACAA2	628.95	1046.21	1.66342	1.63651	0.000115004	0.00054893		NR2C2AP	1561.04	1008.17	0.645832	0.653437	0.00027227	0.00117871
	CYB5RL	492.623	181.508	0.368451	0.391786	6.33071e-08	5.92433e-07		SRMS	536.688	928.211	1.72952	1.68975	0.000116957	0.000557316		PIK3R3	82.6965	18.6827	0.225919	0.324681	0.000273111	0.00118199
	ATP6V0A1	2113.58	3748.54	1.77355	1.7523	6.33728e-08	5.92658e-07		SERTAD3	778.151	1263.8	1.62411	1.60107	0.00011742	0.000558961		NXPE3	420.289	219.709	0.522758	0.542565	0.00027438	0.00118703
	ZNF654	208.146	545.96	2.62296	2.46708	6.38676e-08	5.96894e-07		SLC2A1-AS1	18.6466	88.7524	4.75971	3.26078	0.000117616	0.000559709		SLC7A6	2054.35	1306.02	0.635736	0.643241	0.000277194	0.00119747
	CBLB	183.922	490.094	2.66469	2.52267	6.44942e-08	6.02354e-07		USP28	884.866	1427.21	1.61291	1.58657	0.000121582	0.00057608		WBSCR16	774.189	445.328	0.575219	0.592402	0.000278506	0.00120278
	MAGOHB	829.107	377.627	0.455463	0.470092	6.45979e-08	6.02928e-07		RAB11FIP4	1241.7	1937.55	1.5604	1.5421	0.000123393	0.000584273		B3GNT2	1247.84	780.058	0.625127	0.632619	0.000279386	0.00120548
	RAB36	414.046	146.995	0.355021	0.380746	6.4679e-08	6.0329e-07		ENTPD2	1305.41	2045.64	1.56705	1.54892	0.000125718	0.000594488		HCN4	253.274	112.52	0.444262	0.477161	0.000284781	0.00122653
	HAUS8	1035.8	495.24	0.478121	0.491608	6.48334e-08	6.04334e-07		IL17RC	688.465	1161.36	1.68688	1.65251	0.000128095	0.000604928		GDAP1	998.274	615.308	0.616371	0.626255	0.000288293	0.0012409
	TEX30	853.742	375.334	0.439634	0.45489	6.5544e-08	6.10558e-07		MST1R	2391.07	3813.91	1.59506	1.56666	0.000129058	0.000608867		GPD1	106.044	27.8614	0.262733	0.349639	0.000289857	0.00124688
	ALKBH5	3471.59	6002.42	1.72901	1.71123	6.59471e-08	6.13912e-07		TEC	245.943	484.029	1.96806	1.89129	0.00013054	0.000615143		ZFAND4	324.2	155.591	0.479923	0.506356	0.000290956	0.00125123
	ZWILCH	1410.12	709.508	0.503156	0.513662	6.68076e-08	6.21516e-07		GOLGA5	1206.02	1890.82	1.56782	1.54799	0.000130561	0.000615143		ASB13	1569.1	1002.13	0.638666	0.64365	0.000293231	0.00125988
	DGKD	3017.13	5518.53	1.82907	1.79592	6.74331e-08	6.26926e-07		SBF2-AS1	193.646	411.708	2.12609	2.02352	0.000132016	0.000621382		TNFSF18	118.043	31.8719	0.270003	0.353843	0.00029703	0.00127504
	NTMT1	4200.43	2382.02	0.567091	0.574394	6.81666e-08	6.33331e-07		MAGI1	2012.85	3249.94	1.61459	1.5938	0.00013245	0.000622809		ZNF195	1059.65	659.041	0.621942	0.631498	0.000303302	0.00130001
	PBDC1	671.404	286.96	0.427403	0.444093	6.95076e-08	6.4537e-07		TMEM63C	460.576	796.24	1.72879	1.6953	0.000132677	0.000623668		ZNF691	578.882	317.319	0.548158	0.561402	0.000304311	0.00130355
	SLC38A2	13069.7	22505.6	1.72197	1.6889	7.22737e-08	6.70615e-07		LINC00950	42.6933	139.47	3.26678	2.72129	0.000132722	0.000623673		RAD51AP1	712.608	412.749	0.579209	0.593043	0.000304934	0.00130583
	NHS	416.59	909.536	2.18329	2.12962	7.27155e-08	6.74275e-07		WIPF3	788.752	1319.08	1.67236	1.63887	0.000132953	0.000624555		DHX57	1034.84	637.581	0.616113	0.62607	0.000306834	0.00131278
	ZMYM2	958.74	1845.12	1.92453	1.87633	7.36205e-08	6.82223e-07		SLC25A36	2157.34	3293.41	1.52661	1.50481	0.000136974	0.000640909		TRUB1	1757.95	1139.44	0.648166	0.654955	0.00030932	0.00132262
	DBNL	2642.06	1320.76	0.499898	0.493886	7.41591e-08	6.86767e-07		TBC1D25	545.054	921.17	1.69005	1.65844	0.00013804	0.000645685		PCYT2	3591.99	2395.79	0.666981	0.659178	0.000310195	0.00132596
	FAM168A	2878.15	5020.01	1.74418	1.72425	7.60087e-08	7.0316e-07		DCLK1	27.7752	110.413	3.97523	3.00746	0.000139396	0.000651568		ATE1	1498.93	961.486	0.641446	0.648147	0.000312528	0.00133473
	GPR155	179.722	468.846	2.60873	2.47037	7.6028e-08	7.0316e-07		CSRP2	860.988	1384.69	1.60825	1.59097	0.000139577	0.000652014		REV3L	1127.81	705.743	0.625762	0.634599	0.000315469	0.00134608
	AXL	3127.97	5543.59	1.77226	1.75287	7.62745e-08	7.04983e-07		EDA	388.607	687.356	1.76877	1.72822	0.000140025	0.000653894		SPDL1	1131.15	686.826	0.607195	0.623073	0.000319388	0.00136117
	SRSF8	1724.15	893.626	0.5183	0.528998	7.66371e-08	7.07875e-07		RALGPS2	1189.54	1858.96	1.56275	1.54138	0.000141266	0.000659259		GAL	2009.51	1253.99	0.624029	0.644015	0.000327174	0.00139269
	NDUFS5	4059.61	2294.15	0.565115	0.572439	7.68747e-08	7.09609e-07		AKAP10	1162.99	1821.32	1.56607	1.54492	0.000143036	0.000666641		ZSCAN5A	173.056	66.0176	0.381481	0.429399	0.000328014	0.00139585
	KANK3	768.991	1664.45	2.16446	2.07918	7.70349e-08	7.10627e-07		SERGEF	649.163	1071.5	1.65059	1.62491	0.000144143	0.000671143		KIAA0391	1380.32	876.078	0.634692	0.640862	0.000329042	0.00139938
	QDPR	1752.22	922.411	0.526424	0.535513	7.74696e-08	7.14174e-07		STXBP1	1710.16	2608.42	1.52525	1.51273	0.000144511	0.000672639		PRIM2	1146.2	721.422	0.629403	0.638387	0.00033024	0.00140364
	STOX2	177.835	510.752	2.87205	2.69288	7.78657e-08	7.17362e-07		POU2F1	1455.17	2332.23	1.60272	1.57581	0.000145347	0.000676087		NARFL	1630.42	1059.18	0.649636	0.654568	0.000330646	0.00140495
	MTMR3	1834.49	3270.74	1.78292	1.7608	7.82119e-08	7.20086e-07		SEC24A	1049.84	1760.26	1.6767	1.62631	0.000145536	0.000676745		MICALL1	1597.4	1027.02	0.642931	0.648099	0.000332948	0.00141431
	COL4A4	482.238	1019.38	2.11386	2.05959	7.92934e-08	7.29571e-07		EHBP1L1	6672.22	10751.4	1.61137	1.55733	0.000147414	0.000684361		CXorf57	314.219	147.74	0.470183	0.502102	0.000335075	0.00142207
	C12orf45	1264.99	617.498	0.488143	0.501659	7.95039e-08	7.30564e-07		TMEM40	219.823	437.519	1.99032	1.91172	0.000147515	0.000684605		MRPL1	1255.32	775.314	0.617623	0.628908	0.000338171	0.00143478
	MMACHC	570.702	232.853	0.408011	0.427398	7.94795e-08	7.30564e-07		TMEM57	453.009	784.213	1.73112	1.69971	0.000153594	0.000709914		COQ3	654.237	371.91	0.568464	0.585018	0.000339342	0.00143804
	PTPLAD1	5896.45	3291.3	0.558183	0.56464	7.97996e-08	7.32809e-07		C16orf72	1388.71	2156.2	1.55267	1.53294	0.000153616	0.000709914		NAP1L5	100.868	27.5739	0.273366	0.354238	0.000340361	0.00144193
	CYP4F11	1019.32	1911.05	1.87484	1.8452	8.10469e-08	7.43782e-07		DHDH	335.378	609.591	1.81763	1.76703	0.000154524	0.000713414		PIGX	684.281	400.808	0.585736	0.598874	0.000343098	0.00145137
	ASB6	1802.69	923.838	0.512477	0.51976	8.39927e-08	7.70321e-07		SMIM14	349.652	625.606	1.78922	1.75681	0.000155546	0.00071767		KLHL8	1411.14	886.123	0.627948	0.635008	0.000343242	0.00145154
	ORAI3	348.179	810.266	2.32715	2.24402	8.47876e-08	7.77111e-07		MACC1	288.416	534.981	1.85489	1.79907	0.000157212	0.000724886		MPHOSPH8	1565.99	998.622	0.637695	0.64238	0.000353998	0.00149437
	BAIAP2L1	3400.12	5859.98	1.72346	1.70511	8.49822e-08	7.78393e-07		FGF11	289.651	550.618	1.90097	1.84385	0.00015729	0.000725011		TMEM203	2207.81	1446.6	0.655221	0.664752	0.000354453	0.00149584
	BOP1	2261.61	1177.28	0.52055	0.521215	8.54804e-08	7.82454e-07		BCL11B	31.9092	113.103	3.54452	2.83352	0.00016004	0.000736734		ZIC5	663.717	387.774	0.584246	0.59677	0.000357329	0.00150664
	CTSK	82.0595	278.061	3.38853	3.01707	8.57288e-08	7.84223e-07		RAP2A	1399.35	2172.39	1.55243	1.53106	0.000161615	0.000743134		NSDHL	1572.28	995.28	0.633017	0.645291	0.000360642	0.00151747
	MRPL52	3122.23	1704.18	0.545822	0.555973	8.7629e-08	8.01091e-07		TGFB3	72.6873	191.636	2.63644	2.3643	0.000162883	0.000747547		RWDD1	836.524	499.352	0.596937	0.610072	0.000363013	0.00152699
	KLC4	487.464	1045.34	2.14444	2.09496	8.82689e-08	8.06423e-07		MXD4	1490.26	2473.22	1.65959	1.64237	0.000163535	0.000749914		SUCLA2	1208.26	761.837	0.630525	0.639295	0.000369444	0.00155084
	ZNF142	1838.02	964.593	0.524801	0.532152	8.84174e-08	8.07262e-07		AMN	65.2142	177.005	2.71421	2.40895	0.000169517	0.000774494		TAF5L	1270.29	812.119	0.63932	0.647903	0.000369832	0.00155201
	TP53RK	746.939	330.296	0.442199	0.456137	8.87354e-08	8.09647e-07		NR2F2-AS1	37.6947	124.468	3.30201	2.71931	0.00017243	0.000786651		SLC4A11	1201.87	754.728	0.627963	0.63235	0.000370197	0.00155308
	EXOG	348.165	117.113	0.336373	0.364212	9.009e-08	8.2148e-07		C20orf195	83.8568	227.45	2.71237	2.39413	0.000172563	0.000786752		SPATA5	397.926	208.26	0.523365	0.544116	0.000372879	0.00156295
	RNF19A	776.805	1510.63	1.94467	1.90233	9.2759e-08	8.45276e-07		PSORS1C1	74.6064	194.08	2.60139	2.33906	0.000172844	0.00078778		FAM212B	298.434	139.023	0.465843	0.493571	0.00037453	0.00156895
	ARHGDIA	24373.5	14489.1	0.594462	0.595379	9.29438e-08	8.46418e-07		USP35	320.947	583.977	1.81954	1.7694	0.000173375	0.000789694		TDP2	1467.93	946.005	0.644449	0.653253	0.000374986	0.00156994
	NSL1	1570.38	812.395	0.517324	0.526927	9.36909e-08	8.52677e-07		TRADD	907.455	1480.51	1.63149	1.59746	0.000173653	0.000790711		ZNF746	1065.72	667.652	0.626478	0.635072	0.000374962	0.00156994
	FANCA	5496.36	2928.93	0.532886	0.535534	9.41931e-08	8.567e-07		FAM214A	105.717	247.018	2.3366	2.15923	0.000175838	0.000799894		VKORC1L1	2271.07	1492.79	0.657306	0.663898	0.000376127	0.00157332
	G3BP1	6759.24	3950.13	0.584405	0.590637	9.72486e-08	8.83926e-07		TRIM4	967.413	1523.57	1.57489	1.55395	0.000176508	0.000802685		GPCPD1	598.453	343.553	0.574068	0.588445	0.000379306	0.00158383
	METTL13	2514.01	1384.13	0.550565	0.557552	1.00331e-07	9.11357e-07		KLHL15	735.895	1344	1.82635	1.74805	0.000176794	0.000803728		AASDHPPT	2059.14	1353.15	0.657143	0.657217	0.000382413	0.00159401
	TMEM39A	973.185	1930.83	1.98404	1.92826	1.01404e-07	9.19936e-07		GPRC5C	1002.49	1601.49	1.59752	1.58289	0.000181916	0.000823855		TXNL4B	719.294	422.298	0.587101	0.600548	0.000383506	0.00159716
	UNC5B	2796.52	5000.53	1.78813	1.76508	1.01389e-07	9.19936e-07		KMT2E-AS1	126.484	278.913	2.20512	2.07772	0.000182592	0.000826655		TMEM121	300.705	145.224	0.482947	0.510221	0.00038846	0.00161637
	CD44	15361.1	25556	1.66369	1.65158	1.04709e-07	9.49122e-07		PLSCR1	755.718	1214.68	1.60732	1.58444	0.000185714	0.000838462		E2F7	1424.06	921.832	0.647329	0.655583	0.000389172	0.00161886
	WIPF2	2312.95	4044.42	1.7486	1.72823	1.04755e-07	9.49122e-07		MGA	1762.27	2697.12	1.53048	1.51038	0.000186505	0.000841185		FAM53B	1551.14	1013.07	0.653115	0.660193	0.000391529	0.00162819
	ZNF467	368.375	848.134	2.30237	2.22026	1.06507e-07	9.64383e-07		LOC101928243	15.4373	75.1924	4.87082	3.23311	0.000190697	0.000858436		SEMA3G	355.015	177.463	0.499876	0.524497	0.000392	0.00162967
	CAST	4996.76	8461.15	1.69333	1.67711	1.07007e-07	9.68301e-07		PLXDC1	75.8965	196.634	2.59081	2.32412	0.000191649	0.00086218		GYG1	894.802	547.474	0.611838	0.622697	0.000392995	0.00163249
	HMGB3	3551.04	1974.3	0.555977	0.563657	1.07332e-07	9.70622e-07		DPP4	93.1472	231.025	2.48022	2.2572	0.000194477	0.000873244		METTL7A	184.697	70.183	0.379991	0.422924	0.000394948	0.00163954
	SRSF6	9193.7	5329.79	0.579722	0.586186	1.07415e-07	9.70761e-07		TCEA2	595.667	1010.46	1.69636	1.66618	0.000196069	0.000879839		C9orf142	2161.91	1417.16	0.655515	0.653912	0.000400071	0.00165983
	MRPL4	6978.96	4098.36	0.587245	0.592862	1.08594e-07	9.80793e-07		DYM	1138.57	1794.6	1.57619	1.54882	0.000197443	0.000885447		RBBP5	1283.46	824.306	0.642254	0.650574	0.000404921	0.00167898
	SLC52A2	3772.9	2110.51	0.559386	0.560575	1.0989e-07	9.91863e-07		CACNB3	1192.74	1863.31	1.56221	1.54229	0.000198195	0.000887703		ABHD6	714.67	420.732	0.588708	0.602555	0.000409951	0.00169687
	NUP50	2939.9	1643.87	0.559158	0.566691	1.11101e-07	1.00216e-06		VAV1	897.873	1434.21	1.59735	1.57544	0.000200783	0.000898728		MTX2	968.198	601.789	0.621556	0.631666	0.000412404	0.00170554
	OAS3	3561.87	2021.72	0.5676	0.572819	1.12101e-07	1.01054e-06		RGL3	2197.83	3473.37	1.58036	1.56201	0.000200886	0.000898908		NECAB3	1458.19	907.508	0.622352	0.630007	0.000426073	0.00175697
	RGS10	1784.38	3186.11	1.78555	1.76371	1.12704e-07	1.01533e-06		SRPX	1073.09	1665.78	1.55233	1.53553	0.000205139	0.000915348		HHEX	487.8	262.338	0.537798	0.553681	0.000429988	0.00177157
	SLC17A7	166.963	443.179	2.65436	2.50106	1.14862e-07	1.03413e-06		ZNF75D	338.064	602.364	1.78181	1.73663	0.00020703	0.00092321		USP31	992.67	619.36	0.623933	0.634198	0.000434316	0.00178837
	THBS3	488.742	1095.13	2.24071	2.17436	1.15506e-07	1.03926e-06		LINC00963	880.095	1390.37	1.57979	1.56107	0.000207099	0.000923227		XXYLT1	851.516	520.653	0.611443	0.621586	0.000434237	0.00178837
	SETMAR	338.096	108.052	0.319589	0.350252	1.15658e-07	1.03997e-06		BAZ2B	732.904	1177.22	1.60624	1.58492	0.000208816	0.000930589		OXLD1	1432.03	915.646	0.639403	0.645937	0.000435684	0.00179296
	BYSL	2699.15	1489.1	0.551692	0.557205	1.17076e-07	1.05206e-06		DDX26B	169.779	348.801	2.05444	1.96097	0.000209541	0.000933528		SELT	1735.99	1138.34	0.655727	0.663147	0.000437293	0.00179855
	ZMIZ1	2716.6	4709.15	1.73347	1.71478	1.17183e-07	1.05236e-06		ZBTB4	2119.35	3267.44	1.54172	1.51814	0.000213601	0.000949537		AP3M2	1240.5	794.246	0.640263	0.648422	0.000438823	0.0018038
	MYBL2	6169.16	3581.12	0.580487	0.581742	1.17566e-07	1.05513e-06		EVA1B	919.28	1442.91	1.56961	1.55272	0.000213928	0.000950693		GLRX3	1393.53	893.535	0.641203	0.64943	0.000440451	0.00180944
	CRY2	1049.13	1949.31	1.85802	1.82972	1.18833e-07	1.06583e-06		BMPR2	768.805	1227.91	1.59716	1.57725	0.000218603	0.000970561		CENPI	393.446	206.815	0.52565	0.547136	0.000443503	0.00182041
	SHQ1	1072.8	523.286	0.487777	0.499938	1.19139e-07	1.0679e-06		RBPMS	111.263	253.272	2.27635	2.12008	0.000219638	0.000974551		SNX22	347.448	176.635	0.508377	0.531756	0.000444861	0.00182493
	PIP5KL1	379.573	919.093	2.42139	2.30139	1.20401e-07	1.07853e-06		ZFHX3	641.981	1043.61	1.62561	1.60164	0.000223476	0.000990038		TRAPPC4	1571.46	1011.01	0.643356	0.650787	0.000453734	0.00185865
	ECHDC1	2109.99	1145.92	0.543093	0.551605	1.22866e-07	1.09993e-06		ULK1	1631.51	2479.73	1.5199	1.50448	0.000226318	0.00100138		ESF1	1131.64	703.674	0.621819	0.632065	0.000463848	0.00189627
	CALM1	8733.94	5136.12	0.588064	0.59536	1.22944e-07	1.09993e-06		ZNF805	313.002	575.483	1.83859	1.78001	0.000229736	0.00101398		LINGO1	1332.16	851.52	0.639201	0.647576	0.0004691	0.00191554
	KDM2A	3569.47	6099.38	1.70876	1.69244	1.23807e-07	1.10696e-06		BCL10	614.524	1025.48	1.66875	1.63239	0.000230418	0.00101668		ZNF672	1460.21	917.607	0.628406	0.632161	0.000470225	0.00191958
	QTRTD1	1440.23	739.314	0.513332	0.523702	1.24213e-07	1.10989e-06		CCDC112	417.465	717.086	1.71772	1.68105	0.000230692	0.00101726		PRIMPOL	349.159	178.454	0.511097	0.534467	0.000470455	0.00191997
	CHPF	19705.7	11496.2	0.583396	0.583659	1.25708e-07	1.12254e-06		SIRT2	628.897	1034.34	1.6447	1.62346	0.000231316	0.00101938		EMC3	491.482	273.994	0.557486	0.572753	0.000471474	0.00192358
	SACM1L	1086.79	534.39	0.491716	0.501931	1.25921e-07	1.12374e-06		ARID5A	501.528	877.858	1.75037	1.68198	0.000235218	0.00103306		ZBTB45	702.972	417.758	0.594274	0.607805	0.00047167	0.00192383
	CIAPIN1	2064.66	1096.34	0.531003	0.541022	1.3208e-07	1.17797e-06		CA11	1323.76	2074.07	1.5668	1.55677	0.000238384	0.001046		SVIP	371.842	192.926	0.518839	0.541931	0.000474716	0.00193569
	REPS2	230.567	590.825	2.56248	2.46617	1.32503e-07	1.181e-06		WDTC1	2107.21	3221.27	1.52869	1.52125	0.000239322	0.00104979		MMS22L	1171.48	737.755	0.629762	0.633669	0.000478346	0.00194882
	POLR1A	3578.75	2009.77	0.561585	0.56569	1.36779e-07	1.21835e-06		BTG2	912.715	1438.15	1.57569	1.56086	0.000239839	0.00105173		KCTD17	1438.19	936.297	0.651025	0.653529	0.000482096	0.00196129
	TAF15	11164.9	6425.04	0.57547	0.57384	1.37033e-07	1.21985e-06		AOC2	187.557	373.197	1.98978	1.90434	0.000243378	0.00106528		RTN4R	1382.64	899.238	0.650375	0.656476	0.000491109	0.00199284
	DEGS2	44.7623	189.116	4.2249	3.51903	1.42697e-07	1.26947e-06		KSR2	926.761	1528.53	1.64932	1.62008	0.000243253	0.00106528		OGG1	592.047	342.365	0.578274	0.591241	0.000492305	0.00199712
	DIMT1	1698.51	863.15	0.508181	0.519113	1.441e-07	1.28116e-06		TRAF3IP2	430.09	742.659	1.72675	1.6905	0.000246623	0.0010789		C2orf47	1088.18	691.03	0.635032	0.643942	0.000500187	0.00202449
	RBP1	4330.38	2459.18	0.567889	0.575285	1.45552e-07	1.29326e-06		DUSP6	9364.73	14768.8	1.57707	1.56526	0.000246641	0.0010789		E2F8	1002.99	629.117	0.627243	0.637774	0.00050119	0.00202797
	SLC1A4	398.201	145.183	0.364596	0.388538	1.46057e-07	1.29694e-06		SYNGAP1	1058.73	1649.19	1.55771	1.54346	0.000247363	0.0010814		SS18L2	781.736	463.511	0.592926	0.607569	0.0005053	0.00204286
	STAT3	3296.26	5638.79	1.71066	1.69315	1.46853e-07	1.3032e-06		ITGA3	17672.7	27645.5	1.56431	1.52829	0.000247779	0.00108255		PIGK	749.414	449.46	0.599748	0.613056	0.000527107	0.00212199
	BLMH	2674.05	1492.29	0.558065	0.565335	1.47267e-07	1.30605e-06		NOXA1	570.075	1055.69	1.85185	1.77425	0.000252208	0.00109887		KLHDC8B	865.237	526.941	0.609014	0.618585	0.000530301	0.00213364
	CDCA5	5082.13	2943.98	0.57928	0.587093	1.5031e-07	1.33221e-06		KAT6B	1341.69	2050.88	1.52858	1.51254	0.000252953	0.00110178		POMZP3	211.198	91.1889	0.43177	0.470755	0.000532399	0.00214027
	UBR7	2149.51	1174.69	0.546493	0.554998	1.50926e-07	1.33684e-06		NLGN3	124.383	272.447	2.19038	2.05296	0.000255978	0.00111393		POLR3C	1431.73	930.432	0.649864	0.659837	0.000534076	0.00214398
	PRRG1	471.462	986.529	2.09249	2.03008	1.52073e-07	1.34616e-06		RNF19B	1009.41	1571.27	1.55662	1.53992	0.0002567	0.00111673		WDR75	2888.82	1896.01	0.656327	0.662655	0.000535418	0.00214876
	TRIM37	3156.59	1769.5	0.560573	0.569112	1.52328e-07	1.34759e-06		LOC100506860	407.691	704.654	1.7284	1.68601	0.000256961	0.00111753		CHKB-AS1	125.949	42.0834	0.334131	0.397972	0.000537385	0.00215605
	CAMLG	1430.15	2573.69	1.7996	1.7724	1.53734e-07	1.35917e-06		ESCO1	870.693	1407.46	1.61648	1.58688	0.000263224	0.00114232		GLTPD1	1088.64	682.097	0.626561	0.630889	0.000537868	0.00215738
	DNHD1	444.032	933.356	2.102	2.04745	1.53943e-07	1.36018e-06		ANKRD24	117.693	272.299	2.31364	2.13317	0.000264624	0.0011477		SFR1	781.117	477.238	0.610968	0.62234	0.000558298	0.00223492
	ISOC1	2256.62	1235.03	0.547293	0.555582	1.56669e-07	1.38341e-06		CRYBB3	27.276	100.284	3.67666	2.84849	0.000266263	0.00115394		GNAZ	1049.35	666.604	0.635254	0.64453	0.000559706	0.00223867
	TENC1	1774.98	3404.85	1.91825	1.87734	1.57074e-07	1.38613e-06		RGS6	287.825	529.688	1.84031	1.79784	0.000271196	0.00117441		LEO1	1370.81	896.835	0.654236	0.661249	0.000569655	0.00227144
	C18orf25	1068.55	2010.61	1.88163	1.84716	1.58852e-07	1.40094e-06		TMC6	3151.12	4892.67	1.55268	1.5228	0.000276282	0.00119462		EMC3-AS1	378.684	191.069	0.504559	0.527775	0.000570314	0.0022732
	SUOX	966.363	467.866	0.484152	0.497126	1.59098e-07	1.40225e-06		INPP5F	1343.74	2051.11	1.52642	1.50644	0.00027696	0.00119719		ATG3	1780.22	1152.84	0.647582	0.656475	0.000574735	0.00228913
	PADI3	204.679	48.8973	0.238897	0.289621	1.60293e-07	1.41191e-06		CTF1	41.6708	129.3	3.10288	2.59515	0.000277115	0.00119747		C21orf67	124.493	33.4875	0.26899	0.356579	0.000576512	0.00229493
	MBD5	284.498	648.647	2.27997	2.20208	1.60456e-07	1.41247e-06		SYTL2	379.864	657.841	1.73178	1.69261	0.000281453	0.00121403		C9orf3	238.278	109.009	0.457486	0.491181	0.000578104	0.00229998
	POP4	1829.89	970.537	0.53038	0.54203	1.61118e-07	1.41742e-06		GRID1	305.619	550.924	1.80265	1.74705	0.000281869	0.00121546		TMX3	1318.58	856.908	0.649874	0.657152	0.000596018	0.00236005
	LRP10	2842.88	4946.18	1.73985	1.72009	1.62352e-07	1.42739e-06		RBM43	180.273	400.785	2.22321	2.07511	0.000282056	0.0012159		DYNLL1-AS1	370.76	190.948	0.515017	0.533802	0.000601302	0.00237766
	RGL2	1638.27	2930.94	1.78905	1.7675	1.62638e-07	1.42902e-06		MAST3	1007.81	1568.29	1.55615	1.54068	0.000285427	0.00122894		NHSL1	691.349	403.309	0.583366	0.590864	0.000604405	0.00238795
	STX18	1003.45	490.143	0.48846	0.500397	1.65109e-07	1.44985e-06		C14orf28	113.701	253.802	2.23219	2.07984	0.000288757	0.00124253		RCBTB2	130.948	45.6361	0.348506	0.409844	0.000604247	0.00238795
	SNRPC	3107.99	1760.6	0.566476	0.573719	1.67289e-07	1.46808e-06		ERN1	374.488	649.79	1.73514	1.69388	0.000291937	0.00125507		ACTR10	1303.44	850.582	0.652569	0.66022	0.000607098	0.00239726
	GJB4	98.0241	308.469	3.14687	2.84606	1.67593e-07	1.46985e-06		PLCD1	717.718	1160.46	1.61688	1.59791	0.000295126	0.00126764		SLC25A17	821.05	485.818	0.591704	0.602064	0.000607646	0.00239875
	MPHOSPH6	1529.57	803.815	0.525517	0.535432	1.68005e-07	1.47255e-06		NABP1	830.83	1306.08	1.57202	1.55321	0.000295899	0.00127057		ZNF319	581.774	336.584	0.578548	0.589326	0.000609829	0.0024067
	TRAPPC13	614.154	265.22	0.431847	0.449271	1.68444e-07	1.47549e-06		RNASEL	167.754	338.881	2.02011	1.92659	0.000299183	0.0012839		C6orf211	1266.74	821.858	0.648798	0.658029	0.000615278	0.00242619
	HEATR5B	772.763	1488.66	1.92641	1.88769	1.70246e-07	1.49036e-06		DCBLD1	587.503	962.387	1.6381	1.60907	0.000300067	0.00128731		DFFB	612.539	356.451	0.581924	0.597852	0.000623017	0.00245399
	MORC2	1001.06	1895.31	1.8933	1.85756	1.72455e-07	1.50877e-06		LNX1	53.5094	151.834	2.83752	2.45499	0.000300965	0.00129077		PACRGL	491.966	276.919	0.562883	0.580241	0.000627427	0.00246727
	SEZ6L2	2944.29	5320.02	1.8069	1.77955	1.73155e-07	1.51396e-06		AFMID	1534.77	2340.45	1.52495	1.50128	0.000306003	0.00131001		EXOSC8	1752.64	1149.91	0.656098	0.664144	0.00062927	0.00247315
	ATP2B4	2934.27	5057.25	1.72351	1.70446	1.73913e-07	1.51965e-06		VPS13C	1020.74	1578.11	1.54604	1.52578	0.000308668	0.00132023		ZHX1	714.032	428.874	0.600637	0.614171	0.000639411	0.00250747
	MRPS11	1736.73	912.453	0.525386	0.537634	1.74572e-07	1.52448e-06		PDGFC	1134.55	1731.44	1.5261	1.51035	0.000321359	0.00136875		CABLES2	999.462	633.12	0.633461	0.643233	0.000645176	0.0025266
	FAM20C	1889.28	1022.09	0.540993	0.548818	1.76998e-07	1.54472e-06		CASP9	506.892	837.219	1.65167	1.62178	0.000334367	0.00141949		IFIT1	421.323	230.292	0.546591	0.565698	0.000645386	0.00252673
	SCARB1	6008.74	10041.6	1.67116	1.66031	1.79169e-07	1.56271e-06		HINFP	1039.8	1601.38	1.54009	1.52036	0.000339315	0.00143804		NSMAF	1307.06	840.079	0.642726	0.650112	0.000650006	0.00254132
	CPSF4	2985.46	1688.99	0.565739	0.573263	1.80665e-07	1.5748e-06		APBB3	817.839	1323.53	1.61832	1.591	0.000342654	0.00144992		RAD18	1111.6	707.779	0.636723	0.64755	0.000658034	0.00256848
	TMEM87B	669.896	1300.98	1.94206	1.90298	1.82665e-07	1.59126e-06		LTN1	385.118	682.028	1.77096	1.70603	0.000346102	0.00146277		NUP43	1404.18	922.83	0.657202	0.663067	0.000666907	0.00259955
	PSAP	22860.3	38275.5	1.67432	1.65974	1.83877e-07	1.59985e-06		PRRT2	175.195	351.6	2.00691	1.9055	0.000351857	0.0014864		ANXA10	48.8762	7.27559	0.148858	0.306837	0.000668685	0.00260505
	RBM17	3436.49	1966.95	0.572372	0.578974	1.83814e-07	1.59985e-06		SLC36A4	669.645	1083.86	1.61856	1.58316	0.000357699	0.00150776		TMEM209	1348.25	884.168	0.655788	0.664072	0.000671822	0.00261656
	ABHD5	876.369	411.095	0.469089	0.483237	1.86256e-07	1.61957e-06		FAM160A2	1185.39	1798.46	1.51718	1.50167	0.000360243	0.00151624		CECR7	214.829	95.6117	0.445061	0.481715	0.000679296	0.00264133
	RPS19BP1	3382.12	1898.94	0.561465	0.565478	1.87365e-07	1.62821e-06		FBLN2	20.3262	84.1176	4.13839	2.961	0.000368105	0.00154567		KIF24	573.616	320.425	0.558606	0.568987	0.000683773	0.00265585
	TUBB4A	2353.68	1295.9	0.550584	0.559937	1.90515e-07	1.65458e-06		MYO9A	793.013	1249.17	1.57522	1.55575	0.000371607	0.00155854		RASGEF1C	145.886	54.6483	0.374596	0.429177	0.000688116	0.00267053
	BCAM	3536.33	6125.03	1.73203	1.71883	1.91174e-07	1.65929e-06		HCN2	255.429	481.873	1.88652	1.82734	0.000371888	0.00155926		NAA16	810.059	464.2	0.573045	0.587838	0.000697901	0.00270335
	ACADVL	8060.68	14510.8	1.8002	1.77252	1.92505e-07	1.66982e-06		RHBDD1	1225	1871.04	1.52738	1.50507	0.000374311	0.00156849		ERICH5	227.462	103.012	0.452877	0.488811	0.00070491	0.00272679
	IL17RE	504.357	1051.72	2.08526	2.03064	1.9398e-07	1.6816e-06		TBL1XR1	2477.07	3828.68	1.54565	1.50731	0.000375341	0.00157096		GRIN1	844.558	511.864	0.606074	0.612191	0.000707531	0.0027347
	BCLAF1	5509.42	3088.34	0.560557	0.565077	1.96489e-07	1.70231e-06		PLEKHH1	1481.13	2276.84	1.53723	1.52366	0.000376858	0.00157546		DGUOK-AS1	152.041	58.3258	0.383619	0.435859	0.000710817	0.00274591
	GLRX2	403.46	149.394	0.370282	0.39557	1.98007e-07	1.71442e-06		NFIB	395.663	686.663	1.73548	1.68129	0.000377855	0.0015787		MVB12B	738.801	452.15	0.612005	0.623676	0.000712415	0.00275059
	RNMTL1	1979.36	1065.01	0.538055	0.550004	1.98638e-07	1.71883e-06		MCTP2	420.804	711.37	1.6905	1.65554	0.000377787	0.0015787		TATDN3	411.797	221.313	0.537433	0.556795	0.000718898	0.00277236
	UAP1	2148.32	3939.3	1.83367	1.79156	2.00636e-07	1.73507e-06		FLJ44511	27.2639	99.6638	3.65552	2.80391	0.000379213	0.00158383		LOC90784	613.387	363.602	0.592777	0.606585	0.000720326	0.00277512
	RFWD3	3910.88	2261.06	0.578144	0.584858	2.041e-07	1.76395e-06		SGK2	72.116	198.124	2.7473	2.45155	0.000379477	0.00158408		RIBC2	261.758	118.479	0.452629	0.4858	0.000727357	0.00279993
	DKC1	5748.26	3367.26	0.585788	0.592461	2.06476e-07	1.78341e-06		OSBPL7	1073.79	1654.56	1.54086	1.51958	0.000382684	0.0015942		PBK	3749.84	2471.77	0.659166	0.664879	0.000732985	0.00281779
	MTBP	867.408	413.036	0.476173	0.489298	2.07358e-07	1.78994e-06		ATP6V1C2	101.233	230.655	2.27845	2.105	0.000385437	0.00160473		C11orf95	1312.58	816.902	0.622362	0.628854	0.000749207	0.00287085
	KRT32	267.859	623.847	2.32902	2.22373	2.10041e-07	1.812e-06		ITGB8	682.923	1167.44	1.70947	1.72216	0.000392703	0.00163212		DTNBP1	635.421	379.201	0.596771	0.607678	0.000749137	0.00287085
	GAR1	1350.5	701.62	0.519525	0.52968	2.13918e-07	1.84236e-06		ZFP90	547.298	891.042	1.62807	1.59982	0.000393023	0.00163249		RCL1	1100.05	681.93	0.619909	0.632402	0.000751705	0.00287965
	TBC1D8B	449.692	928.801	2.06542	2.01407	2.13948e-07	1.84236e-06		GCC2	676.493	1078.3	1.59396	1.56715	0.000407348	0.00168708		CISD1	910.912	567.212	0.622686	0.630657	0.000754519	0.00288888
	MUM1L1	396.536	134.846	0.340061	0.369834	2.14273e-07	1.84405e-06		SP140L	737.703	1160.78	1.57351	1.55333	0.000410218	0.00169748		HECW2	107.302	32.655	0.304327	0.383573	0.000755348	0.00289087
	ATOH8	137.574	24.0968	0.175155	0.24051	2.17085e-07	1.86712e-06		LINC00173	575.427	955.183	1.65996	1.63956	0.000412332	0.00170554		C12orf49	1124.75	692.426	0.615625	0.62787	0.0007559	0.00289183
	NDUFAF6	467.49	185.355	0.396491	0.418133	2.17788e-07	1.87203e-06		TRPM4	1677.69	2609.1	1.55517	1.52677	0.000414183	0.0017124		CCDC59	1123.9	728.373	0.648077	0.656862	0.000770313	0.00294144
	C16orf13	2492.02	4292.33	1.72243	1.7053	2.2047e-07	1.89394e-06		VPS37D	331.357	608.676	1.83692	1.76716	0.000419404	0.00173097		C12orf4	416.942	229.179	0.549667	0.567923	0.000793198	0.00301831
	STMN1	19367.8	11729.4	0.605615	0.610938	2.21575e-07	1.90229e-06		MLH3	482.753	817.545	1.69351	1.65588	0.000420531	0.00173512		MFN1	1340.61	872.484	0.650813	0.657258	0.000798645	0.00303741
	PANX2	399.188	838.902	2.10152	2.04338	2.25702e-07	1.93655e-06		ADCY6	1570.68	2382.5	1.51686	1.50379	0.000435091	0.00179104		CEP76	559.866	326.229	0.582691	0.597301	0.000799915	0.00304062
	TMEM180	1190.54	605.77	0.508821	0.519149	2.26973e-07	1.94629e-06		VAMP2	1519.77	2377.03	1.56407	1.53672	0.0004359	0.00179334		KLHL13	260.252	120.367	0.462501	0.493204	0.000802573	0.00304991
	FOXRED1	1865.12	1012.95	0.543098	0.552189	2.29914e-07	1.96913e-06		SEC24B	1737.68	2669.91	1.53648	1.50534	0.000438978	0.00180391		ANKLE1	894.331	563.603	0.630195	0.639679	0.000840968	0.00317969
	ADRM1	8373.4	4853.86	0.579676	0.574073	2.30277e-07	1.97105e-06		LOC100130238	341.029	604.661	1.77305	1.71653	0.000442829	0.00181816		ALKBH8	506.806	289.034	0.570304	0.589168	0.000844837	0.00319347
	SLC9A5	489.99	992.798	2.02616	1.97744	2.32824e-07	1.99047e-06		TUBG2	1082.56	1648.74	1.523	1.50834	0.000460312	0.00188289		ZNF780A	452.11	246.25	0.544669	0.566006	0.000855891	0.00323268
	USP1	2272.59	1220.83	0.537197	0.545232	2.32696e-07	1.99047e-06		SLFN5	400.827	677.231	1.68958	1.65366	0.000481811	0.00196069		POMT2	1439.01	942.937	0.655265	0.660063	0.000869126	0.00328093
	MUM1	2868.07	1586.4	0.553125	0.559557	2.34243e-07	2.00139e-06		SLC15A1	155.546	312.226	2.0073	1.91214	0.000483717	0.00196621		SKA1	682.017	409.941	0.601073	0.615824	0.000870719	0.00328521
	MOCOS	680.503	303.959	0.446669	0.464261	2.35333e-07	2.0083e-06		C5AR1	166.777	337.715	2.02495	1.95205	0.00048457	0.00196855		C8orf76	715.889	436.903	0.610294	0.624669	0.000887381	0.00334099
	ZNF692	1539.51	2739.3	1.77934	1.75355	2.35221e-07	2.0083e-06		VTCN1	6.81999	48.2391	7.07319	3.36631	0.000486619	0.00197606		SNX18	888.12	562.846	0.63375	0.643921	0.000888318	0.00334275
	TRIM2	2652.64	4542.94	1.71261	1.70069	2.35771e-07	2.01083e-06		NICN1	379.269	651.962	1.719	1.69231	0.000486698	0.00197606		DNAJC15	718.479	439.698	0.611985	0.623625	0.000888204	0.00334275
	DSG2	6803.21	11307.7	1.66211	1.64547	2.49597e-07	2.1262e-06		PI4KAP2	267.827	495.115	1.84864	1.77684	0.000494574	0.00200461		MFSD5	871.822	551.273	0.632322	0.642582	0.000900972	0.00338679
	NUFIP1	606.933	261.505	0.430863	0.44815	2.49454e-07	2.1262e-06		LANCL3	68.7031	172.337	2.50842	2.25391	0.000503029	0.00203483		RAD54L2	960.977	615.97	0.640983	0.650525	0.000917975	0.00344343
	INTS3	2523.07	4419.22	1.75153	1.72984	2.51936e-07	2.14485e-06		SGSM1	468.829	789.343	1.68365	1.65286	0.000510554	0.00206234		ZNF584	884.597	556.297	0.628871	0.635994	0.000931097	0.0034844
	TRMT2A	2544.57	1388.75	0.545768	0.549656	2.52778e-07	2.15073e-06		NPR2	402.057	677.383	1.68479	1.65573	0.000522241	0.00210597		PQLC2	647.707	378.339	0.58412	0.593773	0.000933934	0.00349318
	GCDH	1082.06	543.566	0.502342	0.512754	2.54437e-07	2.16355e-06		WDR27	803.29	1259.06	1.56738	1.54826	0.000524726	0.00211479		EED	1104.72	720.106	0.651842	0.660467	0.000938904	0.00351085
	MGAM	5.65969	72.1732	12.7522	5.53673	2.5572e-07	2.17316e-06		LINC-PINT	217.503	410.937	1.88934	1.82074	0.000526642	0.00212131		BCL2L11	966.383	619.125	0.640662	0.646833	0.000943439	0.00352503
	KIF1C	10805.6	6463.97	0.598204	0.60026	2.58836e-07	2.19833e-06		TMEM8B	353.976	612.58	1.73057	1.69125	0.000530857	0.00213527		LOC101927021	330.509	173.661	0.525435	0.548893	0.000959192	0.00357732
	LAMC1	3887.54	6607.36	1.69963	1.68063	2.60168e-07	2.20702e-06		OFD1	521.065	844.135	1.62002	1.59419	0.000533653	0.00214398		ZBTB11-AS1	153.221	57.1341	0.372887	0.425371	0.00096185	0.00358629
	ZNF410	1614.95	864.982	0.535608	0.544856	2.60149e-07	2.20702e-06		HELB	131.223	274.683	2.09325	1.97338	0.000545099	0.00218515		IGFLR1	269.802	132.115	0.489673	0.520576	0.000962724	0.00358767
	PRKRIR	1099.17	549.479	0.499903	0.509736	2.60645e-07	2.20974e-06		CYP11A1	5.01463	41.9131	8.35816	3.39698	0.000547505	0.00219356		ABHD3	1246.35	820.212	0.658093	0.666543	0.000968741	0.00360821
	GUCY2D	56.4791	211.363	3.74232	3.22691	2.61575e-07	2.2163e-06		IRF2	301.805	528.504	1.75114	1.70399	0.000559592	0.00223867		LOC100287042	124.789	43.82	0.351154	0.414743	0.000981101	0.0036511
	NUDT5	3720.05	2073.62	0.557417	0.565595	2.6327e-07	2.22934e-06		CCDC88B	757.28	1210.42	1.59838	1.55678	0.000561244	0.00224419		GLA	1253.91	802.574	0.640057	0.65557	0.00098792	0.00367196
	GGCT	1812.35	973.908	0.537373	0.547259	2.64792e-07	2.2409e-06		ZNF827	621.288	1005.09	1.61775	1.59029	0.000564701	0.00225611		WDR81	1683.25	1101.15	0.65418	0.658241	0.00099325	0.00368984
	C1orf122	1259.6	623.605	0.49508	0.501824	2.67311e-07	2.25953e-06		FN1	675.532	1064.56	1.57589	1.54907	0.000565435	0.00225841		LRRC8C	752.133	468.347	0.622691	0.634011	0.00100127	0.00371575
	COL11A2	449.212	944.582	2.10275	2.0371	2.67253e-07	2.25953e-06		ODF3B	120.16	258.369	2.15021	2.00457	0.000570416	0.0022732		SH3BP5-AS1	312.082	161.834	0.518562	0.543156	0.00101507	0.00376109
	PDE9A	1403.2	2492.67	1.77642	1.75289	2.69196e-07	2.27412e-06		ZCCHC7	748.826	1187.67	1.58604	1.55545	0.0005706	0.0022733		THTPA	276.594	138.153	0.49948	0.526618	0.00101614	0.00376311
	FBN3	568.699	1209.5	2.12678	2.04946	2.70874e-07	2.28693e-06		HELZ2	2887.07	4564.9	1.58115	1.54011	0.000580556	0.0023078		BARD1	845.443	535.567	0.633476	0.643849	0.00102446	0.00378702
	FGF9	233.078	62.2152	0.266929	0.309083	2.73563e-07	2.30827e-06		C1orf204	66.2447	175.942	2.65595	2.31217	0.000583536	0.002319		TIMM10B	998.693	645.961	0.646806	0.654845	0.00102831	0.00379988
	NBN	2458.98	1371.56	0.557778	0.56569	2.75881e-07	2.32645e-06		PRKD3	312.439	548.317	1.75496	1.69956	0.000585171	0.0023242		WDR83	596.919	352.706	0.590876	0.601366	0.00102904	0.00380001
	COA1	2395.48	1311.64	0.547549	0.554148	2.76527e-07	2.32939e-06		ARHGEF3	851.294	1307.23	1.53558	1.51537	0.000586316	0.0023281		ZFAND2A	467.659	265.591	0.567916	0.586285	0.00103047	0.00380234
	DMTF1	1290.18	2307.09	1.78819	1.76429	2.76556e-07	2.32939e-06		NKX3-2	76.923	190.656	2.47853	2.21613	0.000587202	0.00233097		EOGT	485.495	280.721	0.578216	0.59447	0.00103693	0.00382517
	ZBTB2	749.398	347.984	0.464351	0.478958	2.7809e-07	2.34092e-06		NOG	15.8268	69.9448	4.4194	2.98307	0.000588541	0.00233495		STK33	256.559	125.255	0.488211	0.519642	0.00106423	0.00391373
	FTL	33057	54102.5	1.63664	1.61798	2.78987e-07	2.34708e-06		TRPM2-AS	104.459	229.875	2.20064	2.04722	0.00058886	0.00233495		DHX36	1279.82	831.937	0.650044	0.658075	0.00106522	0.00391636
	TC2N	403.647	882.215	2.18561	2.09026	2.82018e-07	2.37118e-06		ZNF12	920.342	1412.12	1.53434	1.51016	0.000588837	0.00233495		DAGLA	397.67	215.506	0.541922	0.556114	0.00107568	0.00395174
	FCHSD1	1242.28	2443.98	1.96733	1.92156	2.8472e-07	2.39108e-06		BRAF	307.802	542.362	1.76205	1.70362	0.000589359	0.00233628		URGCP	1387.29	913.543	0.65851	0.663779	0.00108449	0.00397899
	PLK3	1324.98	2438.34	1.84028	1.80666	2.86535e-07	2.4049e-06		MFGE8	1775.96	2713.43	1.52787	1.50252	0.000591715	0.00234496		CDC37L1	656.34	398.773	0.60757	0.619624	0.00109885	0.00402131
	THEM6	1774.74	947.609	0.533944	0.540449	2.88261e-07	2.41796e-06		SPTSSB	55.5504	154.27	2.77713	2.40445	0.000596814	0.00236188		NEDD1	1077.44	684.276	0.635097	0.642844	0.00109961	0.00402305
	AP5B1	1874.18	1024.03	0.546388	0.554397	2.893e-07	2.42525e-06		MOB1B	1100.32	1728.72	1.5711	1.52826	0.000597484	0.00236388		EIF2B3	750.484	463.519	0.617627	0.631872	0.00110894	0.00405198
	DHFR	1167.27	586.766	0.502683	0.511217	2.90299e-07	2.43219e-06		BACH2	113.827	249.39	2.19096	2.04211	0.000605238	0.00239057		IL22RA1	220.646	103.058	0.467072	0.501113	0.00112133	0.00409305
	KANK2	3629.79	2023.53	0.557478	0.562269	2.93598e-07	2.45839e-06		TGFBR3	369.328	647.436	1.75301	1.69141	0.000616561	0.00243058		HCG18	951.049	604.411	0.635521	0.64336	0.00114182	0.00415933
	EPG5	738.445	1400.48	1.89653	1.86333	2.94634e-07	2.46562e-06		GOLGA1	917.902	1400.95	1.52625	1.50615	0.000623991	0.00245647		SLC2A8	586.415	337.549	0.575614	0.591199	0.00115897	0.00421101
	UPF3B	1112.43	563.066	0.506159	0.517012	2.96625e-07	2.48082e-06		DNAH5	46.8232	132.523	2.83029	2.41552	0.000627179	0.00246697		IGSF9B	616.621	373.742	0.606113	0.617763	0.00116292	0.00422215
	DDX56	5381.64	3179.12	0.590734	0.59585	2.97008e-07	2.48256e-06		GJB5	323.235	573.815	1.77522	1.72438	0.000630589	0.00247765		MAD1L1	1264.9	822.99	0.650635	0.650938	0.00116473	0.00422762
	VPS33A	1340.47	700.22	0.522368	0.532357	3.03324e-07	2.53387e-06		CLCN6	700.002	1113.2	1.59027	1.56515	0.000633966	0.00249023		SP5	172.501	73.331	0.425105	0.46989	0.00116713	0.0042331
	DBR1	971.585	480.306	0.494353	0.506591	3.07024e-07	2.56264e-06		IL18BP	346.717	590.265	1.70244	1.66252	0.000637804	0.00250255		TRAF2	1155.41	743.783	0.64374	0.644787	0.00117198	0.00424853
	EEF1A1	33509.1	54972.4	1.64052	1.61793	3.07308e-07	2.56264e-06		C14orf132	387.447	648.863	1.67471	1.63853	0.000638845	0.00250594		MED31	820.405	497.68	0.606626	0.615845	0.00118312	0.00428348
	TMEM65	682.184	1306.13	1.91463	1.87764	3.0723e-07	2.56264e-06		ADM2	412.8	694.564	1.68257	1.64279	0.000641767	0.00251533		AP4S1	133.768	47.7473	0.356942	0.421021	0.00119161	0.00431091
	PCGF6	580.476	245.002	0.42207	0.441208	3.09948e-07	2.58314e-06		ENPP5	337.159	579.618	1.71912	1.67348	0.000643458	0.00252126		IFI35	861.748	522.367	0.606171	0.612457	0.00119258	0.00431332
	JMJD8	6963.13	4126	0.592549	0.600644	3.1023e-07	2.58398e-06		KCNK3	51.9837	144.842	2.7863	2.40309	0.000646384	0.00252925		SSTR5-AS1	110.322	37.2821	0.33794	0.409612	0.00121824	0.00439833
	TMEM165	1684.21	908.355	0.539335	0.548981	3.11523e-07	2.59324e-06		SOX13	1703.43	2624.83	1.54091	1.5192	0.000646669	0.00252966		TMEM186	780.991	491.838	0.629762	0.64029	0.0012331	0.00444859
	FAM89B	2431.65	4184.73	1.72094	1.69934	3.18868e-07	2.65282e-06		HEXDC	1143.18	1786.71	1.56293	1.54822	0.000647725	0.0025331		AHRR	739.284	463.474	0.626922	0.638415	0.00126696	0.00455995
	PROM1	850.563	1619.22	1.9037	1.85983	3.19422e-07	2.65588e-06		ZBTB43	736.792	1181.51	1.60359	1.57327	0.000650723	0.00254273		ZNF252P	621.328	376.92	0.606636	0.619569	0.0012725	0.00457524
	SDHAF2	1341.75	683.796	0.50963	0.521554	3.2216e-07	2.67708e-06		C16orf52	1384.56	2083.22	1.50462	1.50057	0.000656852	0.00256457		RHBDD3	763.301	477.261	0.625259	0.632276	0.00127378	0.00457565
	CELSR3	982.457	1907.84	1.94191	1.90295	3.24731e-07	2.69531e-06		LOC100133091	44.6485	127.733	2.86087	2.44004	0.000664902	0.00259244		CEP41	551.115	326.369	0.592198	0.604958	0.00127721	0.00458567
	UBN2	835.002	1556.34	1.86388	1.83264	3.24553e-07	2.69531e-06		ZNF608	56.7347	149.189	2.6296	2.30945	0.000664825	0.00259244		WDR92	520.829	306.475	0.588437	0.604608	0.00128772	0.00461834
	NUP107	3699.75	2142.66	0.579137	0.586735	3.28109e-07	2.72175e-06		PHYKPL	732.125	1162.58	1.58796	1.56837	0.000672064	0.00261679		HDHD3	865.056	545.537	0.630638	0.6418	0.00132092	0.00472591
	KLHL28	373.044	815.342	2.18565	2.0969	3.33034e-07	2.76101e-06		ZBTB34	604.746	972.473	1.60807	1.57464	0.00068214	0.00265022		DHODH	1055.04	692.702	0.656562	0.664605	0.00132205	0.00472875
	DSN1	1736.32	941.635	0.542316	0.550888	3.36627e-07	2.78916e-06		DDIT4L	576.016	912.562	1.58427	1.56912	0.000693196	0.00268804		GTF2H2	216.139	100.035	0.462826	0.500028	0.00132387	0.00473289
	PUF60	14076.4	8582.13	0.609682	0.613259	3.37195e-07	2.79224e-06		BLACAT1	254.033	466.417	1.83605	1.77347	0.00069688	0.00270086		PKI55	311.055	163.162	0.524542	0.548694	0.00132686	0.00474122
	MRPL27	4175.16	2448.44	0.586429	0.592793	3.3755e-07	2.79357e-06		SOCS5	1151.18	1830.81	1.59037	1.54105	0.000712306	0.00275059		PARP9	690.112	426.808	0.618462	0.631412	0.00133071	0.00475181
	TPD52	3338.52	5681.47	1.70179	1.67847	3.40387e-07	2.81541e-06		HERC4	895.423	1378.68	1.53969	1.51211	0.000719026	0.00277236		ENTPD7	539.202	313.331	0.581101	0.598276	0.00133107	0.00475181
	SYTL3	4589.69	7668.51	1.67081	1.65312	3.43758e-07	2.84164e-06		SSBP2	28.5621	95.9863	3.36062	2.64432	0.00073187	0.00281502		RBBP9	630.524	385.678	0.611679	0.625299	0.00133177	0.00475279
	PLA2G6	1034.16	1960.12	1.89537	1.86455	3.46302e-07	2.86101e-06		MTL5	696.789	1097.29	1.57478	1.55209	0.000732666	0.00281732		MDM1	428.91	244.968	0.57114	0.588921	0.00134441	0.0047943
	CRELD2	2143.3	1185.74	0.553232	0.556976	3.47166e-07	2.86649e-06		LINC00857	280.85	491.589	1.75036	1.70329	0.000739513	0.00283982		CWF19L1	1368.4	882.487	0.644903	0.654308	0.00137144	0.00487605
	LTBP3	10077.6	17679.2	1.7543	1.72337	3.52561e-07	2.90935e-06		HLA-L	483.344	787.996	1.6303	1.59453	0.000740833	0.00284412		TRIM68	325.758	171.92	0.527755	0.553089	0.0013731	0.00488073
	H3F3B	24188	14703.8	0.607896	0.611106	3.54237e-07	2.92148e-06		PRKG2	65.7415	168.235	2.55904	2.26034	0.000746797	0.00286393		DOLPP1	941.034	606.261	0.64425	0.656286	0.00137368	0.00488156
	SCAPER	244.932	566.561	2.31313	2.21786	3.57223e-07	2.9444e-06		NKPD1	31.2401	109.213	3.49593	2.70044	0.000747388	0.00286542		RAD54B	760.693	475.327	0.624861	0.635641	0.00144098	0.00509613
	CORIN	92.8516	286.12	3.08148	2.78998	3.57955e-07	2.94714e-06		ARFGAP3	734.339	1131.71	1.54113	1.52148	0.000761936	0.00291101		CDX2	939.572	604.941	0.643847	0.653204	0.00144908	0.0051214
	MRPL30	1870.17	1028.16	0.54977	0.558037	3.57969e-07	2.94714e-06		DCST2	84.3721	194.897	2.30997	2.10998	0.000762713	0.0029132		LRRC57	820.845	525.348	0.640009	0.649936	0.00145524	0.00513806
	CNTNAP1	1031.84	1891.04	1.83269	1.80171	3.59577e-07	2.95867e-06		LOC100507459	97.7684	215.945	2.20874	2.04657	0.000773346	0.00295039		YAE1D1	364.888	190.641	0.522463	0.548373	0.00147778	0.00520605
	MFI2-AS1	211.907	506.968	2.39241	2.29075	3.5989e-07	2.95953e-06		PLEKHA8P1	115.275	244.839	2.12396	1.99094	0.000773121	0.00295039		LRRC8B	811.906	493.79	0.608186	0.615901	0.00147902	0.00520912
	TRIP13	2923.58	1656.99	0.566767	0.57616	3.64027e-07	2.99183e-06		NOD2	332.793	566.357	1.70183	1.66046	0.000773166	0.00295039		C4orf46	751.407	474.215	0.631103	0.641894	0.00149047	0.00524232
	AAGAB	2519.04	1418.85	0.563253	0.57094	3.66118e-07	3.00727e-06		ZNF224	358.649	602.618	1.68024	1.64217	0.000805156	0.00305891		FANCM	468.812	273.033	0.582394	0.599816	0.00149561	0.00525714
	SEC31A	2198.2	3875.34	1.76296	1.73121	3.68941e-07	3.02872e-06		BANP	514.397	824.961	1.60374	1.57204	0.000828468	0.00314077		SRFBP1	311.189	164.395	0.52828	0.552536	0.00149761	0.0052629
	CD9	8574.02	14025.1	1.63577	1.62171	3.71672e-07	3.04938e-06		NPHP3-ACAD11	28.5581	96.724	3.38693	2.63414	0.000829138	0.00314247		CFL2	2117.14	1399.13	0.66086	0.665924	0.00150857	0.00529747
	MMS19	3895.12	6591.97	1.69237	1.67052	3.73596e-07	3.0634e-06		DNER	165.669	328.639	1.98371	1.88381	0.000830438	0.00314656		ASB16-AS1	507.273	297.024	0.585531	0.596487	0.00151353	0.00531228
	GABARAPL1	1163.35	2088.45	1.7952	1.76823	3.79306e-07	3.10831e-06		SLC23A3	133.406	272.296	2.0411	1.92408	0.000837717	0.00316993		GABPB1	801.008	496.946	0.6204	0.632584	0.00152177	0.00533857
	LIPH	289.533	659.956	2.27938	2.19477	3.7951e-07	3.10831e-06		SLC35F3	549.459	871.115	1.5854	1.55881	0.00085192	0.00321939		KCNK13	162.24	68.8287	0.424241	0.471447	0.00153213	0.00537227
	POLA1	1769.4	967.601	0.546852	0.555697	3.81843e-07	3.12562e-06		UFSP2	700.485	1092.73	1.55997	1.53584	0.00085358	0.00322481		CYB5A	735.592	464.927	0.632044	0.642949	0.00154582	0.00541891
	SPRYD4	416.033	158.368	0.380662	0.40413	3.8212e-07	3.1261e-06		PORCN	372.188	624.6	1.67819	1.6408	0.000869653	0.00328205		ST5	414.865	237.026	0.571333	0.589563	0.00154857	0.00542725
	DDX21	8877.77	5163.08	0.581575	0.588357	3.84629e-07	3.14482e-06		PLCB4	188.948	355.24	1.88009	1.80135	0.000871853	0.00328861		PARP12	777.952	489.757	0.629547	0.641034	0.00156404	0.0054774
	GPR125	2815.72	1610.59	0.572001	0.579263	3.89711e-07	3.18454e-06		AURKC	18.1474	74.2428	4.09111	2.86393	0.00088709	0.00334078		TIMM23B	136.478	52.1701	0.382262	0.44115	0.00162036	0.00564825
	RNF215	1037.7	1926.35	1.85636	1.82396	3.90136e-07	3.18618e-06		KIAA1328	140.733	287.323	2.04161	1.91756	0.000893849	0.00336179		KCNS3	494.777	289.684	0.585484	0.600981	0.00164015	0.00570522
	FAM208B	3998.06	2343.8	0.586235	0.592945	3.91129e-07	3.19246e-06		ZNF350	40.8999	120.624	2.94925	2.4529	0.000899637	0.00338266		NKIRAS1	502.085	299.57	0.596653	0.611963	0.00167811	0.00582501
	AMT	176.603	448.718	2.54084	2.40283	3.99599e-07	3.25973e-06		PPIL3	721.786	1118.85	1.55011	1.52363	0.000908162	0.00341112		ZNF107	471.534	276.673	0.586751	0.604706	0.00174334	0.00602096
	EFNA5	17.2347	111.941	6.49511	4.37624	4.03814e-07	3.29222e-06		KIZ	298.422	518.432	1.73725	1.68142	0.000925723	0.00346793		N6AMT2	242.851	120.787	0.49737	0.52897	0.00176396	0.00608668
	JMY	1024.73	1864.66	1.81965	1.7877	4.04512e-07	3.29603e-06		PTPRE	754.029	1210.02	1.60474	1.57218	0.000928316	0.00347582		PRKAB1	954.638	622.791	0.652385	0.663543	0.00177576	0.00611955
	CD2BP2	4110.2	2406.66	0.585533	0.589854	4.06423e-07	3.30971e-06		PNMA2	47.9675	132.111	2.75417	2.3631	0.000931758	0.00348595		ZNF551	462.369	269.681	0.583259	0.600556	0.00178213	0.00614003
	CSE1L	8247.34	4849.12	0.587962	0.593672	4.07406e-07	3.31582e-06		TGFBR3L	679.217	1046.69	1.54103	1.52053	0.000948779	0.00354405		IMMP1L	329.32	174.516	0.529927	0.550381	0.0017866	0.00615276
	PHTF1	324.999	112.732	0.346869	0.375385	4.08379e-07	3.32184e-06		CCDC120	549.89	916.853	1.66734	1.62387	0.000951441	0.00355306		ATAD3C	261.858	133.526	0.509918	0.539998	0.00179723	0.0061786
	DNAAF2	888.411	423.267	0.476431	0.488363	4.14554e-07	3.37014e-06		TTC9C	645.017	1015.18	1.57388	1.54456	0.000957371	0.00357146		ZNF572	146.121	59.6878	0.408481	0.4603	0.0018069	0.00620887
	PITHD1	1821.18	1001.84	0.550109	0.558609	4.30999e-07	3.50184e-06		NAPB	329.446	562.502	1.70742	1.65887	0.000982439	0.00365445		OPLAH	1762.55	1162.77	0.659708	0.657292	0.0018074	0.00620907
	TINCR	198.227	488.286	2.46327	2.33521	4.32273e-07	3.51018e-06		ARHGAP5	1576.67	2469.9	1.56653	1.51993	0.000996259	0.00369909		FES	970.179	626.938	0.646209	0.654869	0.00182107	0.00625028
	ABCD3	2516.31	1400.19	0.556446	0.563336	4.33775e-07	3.51841e-06		ABCA5	232.035	421.7	1.8174	1.74088	0.00100837	0.00373917		USP45	728.163	449.611	0.617459	0.628382	0.00182458	0.00625966
	RPS2	55456	91277.9	1.64595	1.63197	4.3378e-07	3.51841e-06		ASIC3	126.452	259.148	2.04937	1.92777	0.00101102	0.00374803		CHST14	1138.45	754.857	0.663054	0.665183	0.00183565	0.00629397
	CDC123	5103.83	2953.89	0.578759	0.583384	4.36163e-07	3.53572e-06		ZNF192P1	20.8374	78.2078	3.75324	2.7353	0.00102268	0.00378242		SMAD1	913.546	600.079	0.656868	0.66526	0.00193156	0.0065832
	MTFR1L	1348.33	2390.27	1.77276	1.74539	4.38486e-07	3.55051e-06		KLF11	315.043	536.566	1.70315	1.6584	0.0010441	0.00384962		SSTR5	656.438	411.432	0.626765	0.639135	0.001936	0.00659361
	TBKBP1	886.927	1671.33	1.88441	1.84992	4.38427e-07	3.55051e-06		LRSAM1	1280.88	1949.18	1.52175	1.50242	0.00104802	0.00386308		TANGO6	809.747	523.419	0.646398	0.657303	0.00194455	0.00661796
	DDX52	1747.65	952.818	0.545199	0.554037	4.39126e-07	3.55368e-06		LOC100129550	335.699	566.357	1.6871	1.65208	0.00106088	0.00390545		PLEKHA6	666.467	416.563	0.625031	0.637176	0.00200632	0.00680866
	NUP35	917.289	402.189	0.438454	0.4514	4.40642e-07	3.56392e-06		PIK3CD	972.715	1478.08	1.51954	1.5006	0.00106388	0.00391373		PDCL3	654	409.162	0.625631	0.637767	0.00201531	0.00683593
	LEPROTL1	1170.24	604.926	0.516926	0.527737	4.40943e-07	3.56433e-06		GRAMD1C	220.193	403.055	1.83047	1.74892	0.00107887	0.00396041		ACYP1	649.337	408.633	0.629308	0.640228	0.0020208	0.00684966
	PPP4R1L	188.166	461.971	2.45513	2.33424	4.41948e-07	3.57043e-06		RGS9	115.255	239.504	2.07804	1.94793	0.00108526	0.00398079		PPARGC1B	888.965	554.409	0.623657	0.64002	0.00202932	0.00687035
	CNP	4857.58	2853.31	0.587394	0.591548	4.43557e-07	3.5814e-06		EIF2AK3	459.018	743.688	1.62017	1.58815	0.00109288	0.00400459		LOC102724316	487.69	291.557	0.597833	0.612869	0.00202905	0.00687035
	MUC1	199.773	494.407	2.47485	2.341	4.44598e-07	3.58777e-06		PIM2	979.909	1516.39	1.54748	1.53107	0.00109513	0.00400976		UBE2D1	479.528	286.831	0.598154	0.613145	0.00206062	0.00696638
	PEG10	1262.68	657.278	0.520543	0.53018	4.45469e-07	3.59276e-06		SLC2A13	348.71	581.57	1.66778	1.63201	0.00111868	0.00408443		FAM86C2P	320.861	175.064	0.545608	0.569394	0.00207347	0.00700486
	MAP3K1	535.362	1052.85	1.96661	1.92332	4.5152e-07	3.6395e-06		LCORL	455.931	763.221	1.67399	1.62492	0.00112532	0.00410551		TIRAP	376.691	214.42	0.56922	0.588813	0.00209792	0.00707568
	PAIP2B	314.618	685.059	2.17743	2.09922	4.52215e-07	3.64304e-06		MGLL	286.351	501.437	1.75112	1.69281	0.00113922	0.0041509		POLR3G	1195.92	772.93	0.646303	0.650706	0.00211407	0.00711835
	SECTM1	780.82	371.88	0.476269	0.490202	4.52603e-07	3.64411e-06		QKI	675.218	1074.06	1.59068	1.54809	0.00114687	0.0041745		SLC29A3	315.539	169.404	0.536874	0.56098	0.00212151	0.00713837
	NUPL2	748.892	350.291	0.467746	0.483328	4.55739e-07	3.66728e-06		KIF12	335.342	568.23	1.69448	1.65216	0.00114766	0.00417631		C1orf74	432.225	248.653	0.575285	0.59177	0.00212382	0.00713902
	CLPTM1L	6986.57	4199.5	0.601082	0.607595	4.58853e-07	3.69026e-06		SYT8	23.138	90.0728	3.89285	2.77333	0.00114985	0.00418217		SYT13	512.807	310.906	0.606282	0.620158	0.0021271	0.00714365
	MRPL3	5586.56	3205.89	0.573857	0.582169	4.63167e-07	3.72075e-06		PRICKLE1	96.9896	213.016	2.19628	2.02473	0.00115134	0.0041865		SRBD1	696.663	443.44	0.636521	0.645898	0.00214733	0.00719974
	DDR1	10723.7	17637	1.64468	1.63287	4.70434e-07	3.77487e-06		DHRS2	483.468	769.586	1.5918	1.56291	0.00115488	0.00419831		SMCO4	543.678	332.767	0.612066	0.626655	0.00216613	0.00724909
	DLX4	563.113	1099.54	1.9526	1.90815	4.70171e-07	3.77487e-06		TMEM132B	83.8408	201.068	2.39821	2.16822	0.00115591	0.00420098		RAP1B	581.166	358.808	0.617393	0.631411	0.00217296	0.00726801
	FER1L4	537.213	1095.68	2.03957	2.00411	4.72678e-07	3.79074e-06		SYNE1	312.743	532.953	1.70413	1.65915	0.00116181	0.00422026		SBDSP1	663.751	407.91	0.614552	0.629526	0.00217331	0.00726801
	DST	8602.94	14391.9	1.6729	1.65993	4.75804e-07	3.81366e-06		TMEM178A	22.8864	82.3393	3.59775	2.67253	0.00121473	0.00438677		CMC2	1791.37	1142.16	0.637591	0.652661	0.00217719	0.00727929
	PHPT1	5662.04	9301.72	1.64282	1.62829	4.77887e-07	3.8282e-06		ITPKC	682.354	1098.68	1.61014	1.55877	0.00121916	0.00440052		ZNF425	98.1459	33.4004	0.340314	0.418797	0.00218878	0.00731459
	PTRH1	674.697	302.484	0.448325	0.460098	4.80783e-07	3.84923e-06		CNTN1	118.618	243.723	2.05469	1.93199	0.00123843	0.00446555		FOXF1	313.765	168.788	0.537943	0.559771	0.00221112	0.00737888
	WWC1	3488.45	5816.14	1.66726	1.6522	4.81274e-07	3.85101e-06		YJEFN3	268.176	471.29	1.75739	1.70747	0.00126024	0.00453731		MAP6D1	371.912	211.48	0.56863	0.5886	0.00222237	0.0074112
	HTATSF1	2999.58	1735.05	0.578429	0.585205	4.82053e-07	3.85507e-06		TOB1-AS1	48.8842	130.257	2.6646	2.29614	0.00126717	0.00455995		MTG1	935.86	612.345	0.654313	0.662443	0.00224014	0.00746697
	PYCR2	5397.52	3127.86	0.579499	0.580255	4.83799e-07	3.86686e-06		SMAP1	127.089	264.376	2.08024	1.92847	0.00127423	0.00457611		ST3GAL2	949.608	625.342	0.658526	0.661626	0.00228072	0.0075898
	RNASE1	67.7824	236.659	3.49145	3.05548	4.91246e-07	3.92293e-06		DZIP3	814.109	1255.34	1.54199	1.51705	0.00129008	0.00462487		CCNO	518.439	316.479	0.610446	0.625071	0.00233175	0.00775418
	LAD1	2985.31	1581.67	0.529818	0.528666	4.9438e-07	3.94479e-06		METTL21B	192.843	352.982	1.83041	1.76187	0.00131162	0.00469737		PIGM	392.372	223.727	0.570192	0.586671	0.00234535	0.00779392
	PTPRM	270.489	624.116	2.30736	2.21844	4.96529e-07	3.95972e-06		AKR1C1	16.8493	68.1211	4.04298	2.77779	0.00131716	0.00471603		ETV7	106.637	38.0313	0.356642	0.429448	0.0023514	0.00780859
	C19orf47	827.986	400.824	0.484094	0.497604	4.96989e-07	3.96117e-06		PRDM1	14.4068	62.4195	4.33263	2.83773	0.00134943	0.00480923		SLC25A46	713.968	459.213	0.643185	0.654267	0.00245986	0.0081231
	COPS3	3462.07	1970.38	0.569135	0.578308	4.99169e-07	3.97633e-06		GAB1	205.384	372.148	1.81196	1.75567	0.00134995	0.00480923		RFXAP	184.1	83.3837	0.452927	0.491846	0.00247386	0.00815819
	WRAP73	2484.17	1405.46	0.565765	0.572448	5.00562e-07	3.98519e-06		CNTRL	634.197	973.484	1.53499	1.51269	0.00134967	0.00480923		ZNF703	154.986	63.4562	0.409431	0.464411	0.00251432	0.00827628
	ARL13B	317.875	110.08	0.346298	0.376341	5.02671e-07	3.99974e-06		MFNG	133.001	265.304	1.99475	1.88591	0.00135865	0.00483418		C4orf27	697.622	447.769	0.64185	0.653129	0.00255432	0.00838856
	SLC29A4	1342.95	2364.18	1.76044	1.73764	5.0721e-07	4.03361e-06		LINC01012	107.66	225.452	2.09412	1.9562	0.00136345	0.00484883		ABHD15	705.099	452.033	0.641091	0.651508	0.00256568	0.00841829
	RAB3A	767.885	1534.17	1.99792	1.95952	5.13358e-07	4.08023e-06		SNX16	182.644	338.911	1.85558	1.77539	0.00137863	0.0048967		SLC9A2	137.095	50.146	0.365777	0.43594	0.00258653	0.00847089
	DHX37	4110.98	2414.58	0.587348	0.590284	5.18608e-07	4.11965e-06		ZNF821	161.449	318.564	1.97315	1.85052	0.00141234	0.0050052		DTD2	398.575	227.764	0.571446	0.591968	0.00259018	0.00848089
	UGCG	539.122	1085.15	2.01281	1.9518	5.22452e-07	4.14787e-06		UCN2	23.0282	80.6066	3.50034	2.62718	0.00142877	0.00505714		MNX1-AS1	258.99	134.438	0.519085	0.543498	0.00261384	0.00854464
	SLC25A13	728.722	324.325	0.445061	0.463009	5.35157e-07	4.24637e-06		CCNYL2	201.838	366.572	1.81617	1.74706	0.0014372	0.00508445		SPC24	459.731	274.872	0.597898	0.606127	0.00262134	0.00856566
	POFUT2	1297.32	2304.49	1.77635	1.75155	5.37997e-07	4.26653e-06		EIF4E3	160.434	305.068	1.90151	1.81833	0.00145969	0.00514918		GPER1	185.334	86.9703	0.469263	0.509698	0.00266347	0.00868494
	DPM1	2563.5	1399.68	0.546004	0.557831	5.42272e-07	4.29804e-06		THRB	94.7988	204.942	2.16187	1.99413	0.00146103	0.00515212		MYH3	143.176	60.558	0.422963	0.475357	0.00266536	0.00868712
	TMEM200A	2594.46	1479.95	0.570427	0.576899	5.48884e-07	4.34803e-06		LAT2	150.369	309.139	2.05587	1.90823	0.00146904	0.00517908		TBX3	302.859	165.11	0.545171	0.565932	0.00267555	0.00870441
	TRAF3IP1	1013.8	502.19	0.495354	0.503853	5.49857e-07	4.35331e-06		PEX6	1120.05	1704.58	1.52187	1.50534	0.00147061	0.00518333		RRP7B	850.036	553.354	0.650977	0.660426	0.0026807	0.0087132
	ATAT1	668.273	1280.1	1.91554	1.87197	5.55829e-07	4.39815e-06		HKDC1	27.28	89.2064	3.27003	2.55744	0.00147218	0.00518758		SESTD1	601.646	373.673	0.621084	0.630566	0.00270299	0.00877564
	SULT4A1	325.077	695.997	2.14103	2.07282	5.62079e-07	4.44514e-06		TLR6	125.43	251.411	2.00439	1.89083	0.00148087	0.00521436		FAM109A	655.11	415.254	0.633869	0.641027	0.00270624	0.00878409
	CHEK1	1728	951.207	0.550467	0.559248	5.63553e-07	4.45432e-06		LAG3	74.4926	171.599	2.30357	2.08253	0.00158062	0.00553004		ALG14	325.352	178.572	0.548856	0.571731	0.00270683	0.00878409
	SYT12	518.902	1179.26	2.27261	2.15189	5.75053e-07	4.5427e-06		STAT5B	375.994	610.132	1.62272	1.5895	0.00158338	0.00553562		ICOSLG	632.841	396.613	0.626718	0.632704	0.00276056	0.00894014
	ARMC7	1587.38	818.094	0.515373	0.524159	5.76476e-07	4.55142e-06		NOL4L	430.692	686.202	1.59326	1.56362	0.00160996	0.00561612		TMEM216	554.438	345.827	0.623743	0.637322	0.00282872	0.00913594
	EXOSC3	1253.23	649.355	0.518145	0.52541	5.79733e-07	4.57459e-06		EML6	472.362	749.881	1.58751	1.55471	0.0016243	0.00566062		NMI	243.297	126.001	0.517888	0.547211	0.00283681	0.00915167
	DEPTOR	220.169	529.521	2.40507	2.31115	5.80127e-07	4.57517e-06		CACTIN-AS1	44.6324	124.555	2.79069	2.33595	0.00162652	0.00566557		FANCB	247.894	126.072	0.508573	0.537638	0.00285197	0.00919641
	AKIRIN1	2688.97	1543.08	0.573854	0.581267	5.80462e-07	4.57527e-06		JAZF1	88.1206	192.885	2.18887	2.01095	0.00166119	0.00577361		PDE7A	771.315	503.601	0.652912	0.66212	0.00286078	0.00922066
	OSBPL11	899.559	443.471	0.492986	0.506743	5.86796e-07	4.62264e-06		DNAH6	112.926	230.571	2.04179	1.91351	0.00166736	0.00579365		TTC22	133.909	54.3608	0.405952	0.463404	0.00286279	0.00922506
	ZNF704	1617.75	2820.64	1.74356	1.71361	5.88716e-07	4.6352e-06		KDM6A	684.002	1061.71	1.55221	1.52	0.0016701	0.00580176		TRDMT1	300.243	165.265	0.550438	0.574416	0.00293962	0.0094491
	NEDD4L	1564.24	2760.43	1.76471	1.73957	5.97697e-07	4.70332e-06		TNFAIP3	218.829	386.84	1.76777	1.70839	0.00168194	0.00583424		MAMLD1	363.043	209.293	0.576498	0.596233	0.00296571	0.00952224
	ZBTB9	1076.9	550.872	0.511532	0.522355	5.99772e-07	4.71704e-06		PLCB1	489.934	766.373	1.56424	1.5376	0.00171358	0.00592679		QRICH2	258.568	134.971	0.521994	0.549504	0.00297648	0.00955249
	C10orf2	3969.95	2339.3	0.589252	0.594402	6.00489e-07	4.72007e-06		BTBD8	22.6388	78.6618	3.47465	2.59338	0.00174807	0.00603582		ADAMTS15	105.367	38.2811	0.363311	0.435396	0.00299956	0.00961357
	ARMC6	2306.16	1275.12	0.552918	0.554994	6.04441e-07	4.74851e-06		BEGAIN	275.004	497.601	1.80943	1.73033	0.00176754	0.00609566		RTN4RL1	398.307	232.562	0.583875	0.603272	0.00304492	0.00974141
	IGF1R	804.726	1485.76	1.8463	1.81442	6.16723e-07	4.84233e-06		KRT18P55	80.6596	182.181	2.25864	2.04819	0.00176873	0.0060983		PGF	347.646	198.465	0.570884	0.592659	0.00308761	0.0098669
	LMBRD2	93.7883	284.149	3.02969	2.75522	6.20049e-07	4.86576e-06		S1PR2	242.774	419.665	1.72863	1.67729	0.00177408	0.00611526		RAB23	680.201	438.873	0.645211	0.657228	0.00312203	0.00995905
	NDUFB6	2799.45	1609.21	0.574833	0.582918	6.22371e-07	4.88129e-06		FOXL1	170.448	323.974	1.90072	1.8013	0.00179505	0.00617261		DLEU2	201.878	99.0056	0.490424	0.5278	0.00318859	0.0101362
	FASTKD2	1861.02	1006.13	0.540633	0.548783	6.23595e-07	4.88821e-06		OPHN1	149.818	287.452	1.91868	1.83829	0.00181056	0.00621842		EXOSC1	911.008	593.549	0.651529	0.662107	0.00321	0.0101872
	HIBCH	653.261	298.783	0.457372	0.473709	6.25663e-07	4.90172e-06		ABCA3	781.005	1236.6	1.58335	1.55273	0.00182476	0.00625966		LOC101928100	481.642	280.392	0.582158	0.606874	0.00326438	0.0103298
	FMNL2	1914.54	3281.87	1.71418	1.69686	6.28294e-07	4.91962e-06		NOS1AP	123.864	247.362	1.99705	1.88282	0.0018498	0.00633791		ZNF239	215.328	107.231	0.497989	0.53282	0.00330199	0.0104326
	C14orf142	406.685	154.116	0.378956	0.400571	6.29967e-07	4.93001e-06		RBM46	21.4785	77.0046	3.5852	2.60983	0.00185199	0.00634389		ZNF200	435.451	262.122	0.601955	0.618531	0.00330467	0.0104388
	SIX5	542.356	1108.92	2.04463	1.97585	6.32954e-07	4.95067e-06		PPARG	488.66	767.523	1.57067	1.53737	0.0018732	0.00640729		LOC101928378	426.398	254.532	0.596936	0.606361	0.00335821	0.0105891
	TRIP10	6845.41	11134.2	1.62652	1.61237	6.34661e-07	4.96129e-06		HYAL3	274.752	492.516	1.79258	1.71573	0.00189185	0.00646643		ZNF594	189.456	90.2393	0.476308	0.517554	0.00336096	0.0105946
	TTI2	1037.29	529.408	0.510378	0.522222	6.39272e-07	4.9946e-06		MIR4435-1HG	187.714	345.119	1.83853	1.76665	0.0018964	0.00647886		B3GALNT1	338.599	187.372	0.553374	0.573632	0.00341213	0.0107306
	MRPL15	2018.16	1112.79	0.551388	0.560469	6.56226e-07	5.12424e-06		WNT7A	33.5647	100.035	2.98035	2.41606	0.00191688	0.00653716		CCDC183-AS1	104.864	37.4563	0.357189	0.430759	0.00343604	0.0107939
	SNX19	1362.16	725.391	0.532531	0.542661	6.58886e-07	5.1422e-06		ILDR1	160.045	300.74	1.87909	1.78904	0.00193303	0.00658662		SLC30A6	963.825	631.606	0.655312	0.660807	0.00349396	0.0109444
	PGM2L1	374.542	783.016	2.0906	2.01985	6.6151e-07	5.15985e-06		DOC2A	707.778	1094.41	1.54627	1.53164	0.00193471	0.00659078		MIF4GD	944.946	611.672	0.647309	0.663534	0.00351984	0.0110134
	FOXM1	6910.29	3969.18	0.574387	0.584016	6.7411e-07	5.25525e-06		KRT13	113.052	232.441	2.05605	1.92557	0.00194249	0.00661254		LRRCC1	649.532	418.632	0.644513	0.655186	0.00356619	0.0111316
	DMBT1	5.14844	66.3922	12.8956	5.34997	6.79532e-07	5.29462e-06		AK7	95.1722	209.793	2.20435	2.01921	0.00195757	0.00665752		UTP14C	670.889	435.487	0.64912	0.660639	0.00360996	0.0112583
	DUSP4	5928.63	10464.2	1.76503	1.74069	6.90418e-07	5.3765e-06		LZTFL1	470.663	760.028	1.6148	1.56357	0.00198495	0.0067458		RP9	398.008	236.822	0.595018	0.613077	0.00366418	0.0114174
	SETD6	1071.2	534.735	0.499191	0.512967	6.93364e-07	5.39649e-06		SERPINF2	250.276	444.878	1.77755	1.72464	0.00198639	0.00674664		CPLX1	522.799	324.674	0.621031	0.638666	0.00369008	0.0114855
	BFSP1	434.502	902.487	2.07706	2.01978	7.00207e-07	5.44465e-06		CEP89	536.614	840.341	1.56601	1.52878	0.00201126	0.00682381		TRAF5	444.445	270.672	0.609011	0.624795	0.00374202	0.011632
	KLF12	735.48	1370.18	1.86298	1.8323	7.00316e-07	5.44465e-06		ZMIZ1-AS1	53.2458	134.089	2.51831	2.18802	0.00205973	0.00696504		EDNRA	133.917	56.5475	0.422257	0.478144	0.00374144	0.011632
	IGIP	175.544	436.217	2.48494	2.36356	7.0235e-07	5.45748e-06		PPM1K	100.101	209.331	2.0912	1.95063	0.00207171	0.00700057		DNAJC17	593.279	379.746	0.64008	0.647901	0.00374486	0.0116382
	ATP7A	270.91	599.678	2.21357	2.13265	7.06497e-07	5.48671e-06		SUPT3H	215.965	379.795	1.7586	1.69598	0.00208227	0.00702958		FRAT2	409.948	242.365	0.591208	0.609878	0.00376682	0.0116988
	CELF1	4483.68	7401.85	1.65084	1.6333	7.08448e-07	5.49887e-06		AADAC	81.8038	179.483	2.19407	2.01069	0.00208406	0.00703395		WDR5B	250.191	133.518	0.533666	0.562273	0.00384102	0.0119064
	ATRN	2215.45	3758.5	1.6965	1.67785	7.12116e-07	5.52425e-06		AUH	407.895	647.463	1.58733	1.55806	0.00212105	0.00713837		ZNF365	192.701	92.6418	0.480754	0.518182	0.00384531	0.0119166
	CNFN	368.419	782.074	2.12279	2.04625	7.12494e-07	5.52425e-06		FRRS1	170.44	312.548	1.83377	1.75779	0.0021236	0.00713902		EXO5	156.832	69.453	0.442851	0.487827	0.00388107	0.0120091
	JPH1	1201.17	630.831	0.525182	0.534056	7.19938e-07	5.57893e-06		PLEKHG1	330.339	542.31	1.64168	1.60291	0.00212337	0.00713902		SPPL2A	665.704	430.762	0.647076	0.656197	0.00394933	0.0122045
	JUND	5114.63	8502.84	1.66246	1.63954	7.38117e-07	5.71358e-06		PI4KAP1	209.696	368.936	1.75939	1.70054	0.00214009	0.0071839		SNHG4	341.592	188.904	0.55301	0.577572	0.00398517	0.0123072
	TJP2	1281.1	2270.35	1.77219	1.74723	7.4168e-07	5.73805e-06		DAB2	273.588	460.7	1.68392	1.64086	0.00214115	0.00718542		CD83	490.006	304.909	0.622255	0.636463	0.00410206	0.0126162
	TRIM26	2472.82	1410.72	0.57049	0.576189	7.45677e-07	5.76584e-06		C2orf81	308.381	515.621	1.67203	1.62016	0.00214953	0.00720541		TAF1A	518.958	319.524	0.615703	0.62799	0.00415903	0.0127754
	LOC100130899	296.632	642.915	2.16738	2.09399	7.47538e-07	5.77396e-06		LRRC75B	235.037	404.94	1.72288	1.67082	0.00217306	0.00726801		ANO5	132.907	57.0886	0.429539	0.484787	0.00418138	0.012838
	RFNG	2445.34	4110.51	1.68096	1.66316	7.47393e-07	5.77396e-06		LOC100507501	82.7125	182.302	2.20405	2.01171	0.00217913	0.00728405		SCAMP5	674.24	441.276	0.654479	0.665884	0.00418598	0.0128493
	SOCS4	1331.55	712.72	0.535255	0.545049	7.48356e-07	5.77438e-06		SNTB1	349.918	575.063	1.64342	1.59727	0.00220462	0.00736061		MCM9	569.6	362.902	0.637117	0.650435	0.00421071	0.0129086
	SPR	2874.91	1650.69	0.574171	0.579377	7.48403e-07	5.77438e-06		HOXA4	45.6669	119.3	2.61239	2.24191	0.00221023	0.00737762		PXMP4	502.117	313.872	0.625097	0.639959	0.00435431	0.0132944
	RRP1	2420.05	1373.67	0.567623	0.569988	7.51304e-07	5.79362e-06		ZNF791	504.839	779.377	1.54381	1.52125	0.00221427	0.00738765		AMIGO3	260.004	141.585	0.544547	0.570602	0.00436887	0.013336
	PRICKLE4	462.634	971.437	2.09979	2.04718	7.53409e-07	5.80671e-06		TGM1	130.307	258.036	1.98022	1.8598	0.00221715	0.00739553		LOC401127	212.82	106.981	0.502684	0.541147	0.0043736	0.0133476
	LYSMD4	478.31	195.121	0.407938	0.427698	7.55227e-07	5.81757e-06		NMB	546.526	845.421	1.5469	1.52332	0.00227172	0.00756362		FUT2	313.867	176.268	0.5616	0.584414	0.00440615	0.0134328
	GLRX5	3216.93	1880.52	0.58457	0.590175	7.57302e-07	5.83041e-06		FAM73A	483.792	748.152	1.54644	1.52049	0.00237024	0.00786563		TIGD5	1302.78	398.535	0.305912	0.408867	0.00442707	0.0134877
	UBR5	7370.4	12134.5	1.64638	1.62767	7.58478e-07	5.83631e-06		DICER1-AS1	117.807	234.502	1.99057	1.87723	0.00238161	0.00790153		MCOLN3	593.752	382.352	0.643959	0.652235	0.00455248	0.0138136
	EIF5	8037.04	4913	0.611295	0.616106	7.63609e-07	5.87262e-06		MYOM3	879.057	1366.17	1.55413	1.51983	0.00238888	0.00792197		TAF3	484.549	303.509	0.626375	0.640898	0.00461963	0.0139757
	ISG20	100.734	295.696	2.93541	2.67544	7.71485e-07	5.92998e-06		AQPEP	61.2061	146.155	2.38791	2.10853	0.00239387	0.00793665		PARS2	497.625	312.438	0.627858	0.640137	0.00463046	0.0140025
	MARVELD1	2795.66	4768	1.7055	1.689	7.74174e-07	5.94744e-06		F10	439.606	720.813	1.63968	1.60818	0.00239512	0.00793896		OSR2	462.235	286.094	0.618935	0.634811	0.00464138	0.0140236
	ALDH3B1	1803.24	3118.94	1.72963	1.71284	7.76099e-07	5.95902e-06		ZDBF2	538.319	824.223	1.5311	1.50943	0.00239955	0.00794809		CABLES1	498.3	306.067	0.614222	0.631147	0.00467299	0.0141041
	CEP78	1297.25	669.229	0.515882	0.524812	7.81022e-07	5.99036e-06		ZSCAN20	317.749	518.826	1.63281	1.59514	0.00240597	0.00796194		MREG	612.003	396.219	0.647413	0.660487	0.00472996	0.014258
	NUDT9	785.259	380.593	0.484672	0.498822	7.84926e-07	6.01706e-06		SLC25A27	151.655	283.074	1.86657	1.78117	0.00242588	0.00801853		CCDC132	432.749	264.8	0.611904	0.62745	0.00473199	0.014261
	POMP	4116.76	2373.97	0.57666	0.583941	7.91006e-07	6.06041e-06		TTC30A	66.3745	153.279	2.30931	2.07468	0.00243162	0.00803376		ZCCHC10	318.127	180.966	0.56885	0.589151	0.00481829	0.0144935
	IL17RD	789.638	1458.42	1.84694	1.81068	7.97275e-07	6.10516e-06		SLC1A3	895.824	1398.77	1.56143	1.50565	0.00246419	0.00813193		CTRL	140.108	62.6276	0.446994	0.498695	0.0049091	0.0147294
	NR6A1	713.051	1345.37	1.88679	1.84571	7.98311e-07	6.1098e-06		KIF26B	68.5693	156.007	2.27517	2.05522	0.00250888	0.00826029		BRMS1L	412.159	251.002	0.608994	0.626044	0.00492253	0.0147572
	SEL1L	1671.98	2920.17	1.74654	1.71928	8.18557e-07	6.25803e-06		EBF4	560.339	887.807	1.58441	1.57191	0.00254368	0.00835752		ZNF780B	338.535	198.457	0.586225	0.608379	0.0053711	0.0159443
	SSBP1	3372.23	1935.57	0.573974	0.582864	8.37139e-07	6.39666e-06		C7orf61	18.395	67.6293	3.67651	2.60354	0.00255525	0.00838969		FICD	201.772	101.113	0.501125	0.543321	0.00542588	0.0160801
	LOC143666	95.7275	282.261	2.94859	2.69314	8.39119e-07	6.40806e-06		C2orf15	47.0869	120.333	2.55555	2.20838	0.0025577	0.00839578		ZNF587B	200.462	102.146	0.509553	0.547289	0.00548991	0.0162529
	SLCO1B7	13.1247	100.402	7.6498	4.59357	8.39532e-07	6.40806e-06		VAMP5	29.8442	89.6188	3.00289	2.39885	0.00259651	0.00849576		CSF1	289.537	162.375	0.560809	0.586922	0.00550554	0.016289
	WDR43	5259.17	3061.32	0.582093	0.589731	8.55806e-07	6.52878e-06		TTC9	236.688	406.309	1.71664	1.66248	0.00265906	0.0086805		BPGM	391.735	236.735	0.604324	0.622481	0.00560326	0.0165463
	RIOK1	1479.31	802.683	0.542608	0.552177	8.58173e-07	6.53984e-06		POTEE	120.581	235.184	1.95042	1.84497	0.00266666	0.00868738		RAB30-AS1	146.153	62.552	0.427989	0.47724	0.00569179	0.0167704
	SLC6A17	1445.66	721.128	0.498822	0.505469	8.59995e-07	6.55022e-06		GRIN3B	33.3091	100.371	3.01334	2.39404	0.00267243	0.0087022		C19orf40	210.982	110.621	0.524313	0.556913	0.00570137	0.0167917
	DDX1	4884.04	2918.01	0.597457	0.604444	8.62505e-07	6.56232e-06		RINL	378.802	641.997	1.69481	1.63726	0.00267492	0.00870441		MCIDAS	369.733	220.504	0.596387	0.611841	0.00579436	0.0170233
	RPP25	367.494	131.127	0.356814	0.385437	8.62482e-07	6.56232e-06		PMS2CL	204.544	359.228	1.75624	1.69258	0.00269261	0.0087499		DNAH10	141.358	62.7525	0.443925	0.497964	0.00592096	0.0173025
	RWDD2B	1054.73	544.25	0.516008	0.527468	8.69742e-07	6.61385e-06		GRAMD1B	244.161	413.373	1.69303	1.64395	0.00272272	0.00882962		PSMB9	497.054	315.737	0.635217	0.649541	0.0059336	0.0173358
	VPS13D	2100.35	3561.5	1.69567	1.67511	8.79215e-07	6.68232e-06		AASDH	404.65	644.829	1.59355	1.5497	0.00274773	0.00890263		ZNF738	247.501	136.329	0.550824	0.57855	0.00594273	0.017359
	SLC22A17	408.784	830.525	2.0317	1.97339	8.91123e-07	6.76921e-06		HPCA	36.5424	101.896	2.78844	2.31654	0.00275064	0.00891002		C19orf57	69.9612	22.1559	0.316689	0.423496	0.00594715	0.0173647
	CUL7	3416.18	5980.24	1.75056	1.73155	8.95833e-07	6.80136e-06		TTLL13	12.0862	55.3104	4.57631	2.74937	0.00281386	0.00909618		CEP162	212.26	110.912	0.522529	0.554559	0.00598409	0.017469
	WDR59	2874.03	4772.02	1.66039	1.64332	8.97106e-07	6.8074e-06		LOC729737	283.492	474.226	1.67281	1.62906	0.00282768	0.00913464		RND1	76.5656	24.3882	0.318526	0.425775	0.00602197	0.0175652
	PSMC5	8054.63	4943.53	0.61375	0.617702	9.0407e-07	6.85659e-06		FKBP14	586.583	948.792	1.61749	1.55052	0.00283391	0.00914573		SCML1	238.474	129.22	0.541864	0.572169	0.00604098	0.017617
	MSX2	434.769	171.553	0.394585	0.418814	9.08375e-07	6.88557e-06		KIAA1107	110.492	219.785	1.98915	1.86459	0.00287303	0.00925595		SRR	358.106	213.55	0.596331	0.616748	0.00605372	0.0176506
	ARFRP1	1781.8	960.284	0.53894	0.540551	9.10013e-07	6.89432e-06		B3GNT4	283.426	478.918	1.68975	1.62629	0.00287713	0.00926496		SPATA2L	1431.04	965.884	0.674951	0.66651	0.00622969	0.018097
	KLHL42	1788.23	1000.11	0.559274	0.567825	9.17783e-07	6.94949e-06		NPHS1	26.2375	83.9171	3.19837	2.45301	0.00288024	0.00927289		SPSB4	20.46	1.11612	0.0545514	0.378006	0.00630382	0.0182676
	NCLN	7405.56	4525.93	0.611153	0.614718	9.20682e-07	6.96774e-06		GPR37L1	10.9339	50.1005	4.58211	2.74427	0.0029439	0.0094586		MAFA	155.27	73.8304	0.475497	0.520838	0.00633435	0.0183412
	AREL1	3077.39	1795.8	0.583547	0.590203	9.28582e-07	7.02379e-06		GALNT3	113.867	228.26	2.00462	1.88038	0.00299315	0.00959952		LOC100506603	315.169	182.635	0.579483	0.59992	0.00637009	0.0184371
	NAA10	4163.95	2496.36	0.599517	0.60453	9.35703e-07	7.07389e-06		FLJ37453	99.8134	204.704	2.05087	1.90745	0.0029961	0.00960465		HSPA1L	141.009	63.8648	0.452913	0.506366	0.00642874	0.0185767
	MIS18A	1601.02	872.057	0.544688	0.555599	9.39348e-07	7.09768e-06		WASH7P	120.651	237.321	1.96701	1.849	0.00306456	0.00979986		ZNF79	232.351	126.579	0.544777	0.573067	0.00645327	0.01864
	DDX50	1005.11	1794.14	1.78501	1.75782	9.58347e-07	7.2374e-06		ZNF550	9.64783	46.9603	4.86745	2.76877	0.0030655	0.00980064		TIGD2	283.763	163.237	0.575259	0.598693	0.0066503	0.0191702
	C1GALT1	842.651	1710.28	2.02965	1.95083	9.78599e-07	7.38642e-06		FRK	95.6874	196.263	2.05108	1.90736	0.00313256	0.00998591		TTPA	67.2632	20.8317	0.309704	0.421252	0.00665795	0.0191884
	CBX3	8523.59	5231.41	0.613757	0.618629	9.88085e-07	7.45408e-06		LINC01270	281.179	463.803	1.64949	1.60921	0.00313623	0.00999536		OSTM1	436.902	267.029	0.611186	0.627214	0.00676407	0.0194514
	SLC36A1	588.444	266.711	0.453248	0.470701	9.95688e-07	7.50746e-06		SEMA3B	1792.62	5344.67	2.98148	2.3775	0.00316872	0.0100921		SMPD2	714.056	464.287	0.650211	0.662814	0.00688874	0.0197656
	TAB2	2303.89	3990.03	1.73187	1.69789	1.00903e-06	7.604e-06		MDGA1	369.877	600.053	1.6223	1.59928	0.00317835	0.0101133		LOC202181	201.57	105.986	0.525802	0.559388	0.00693596	0.0198651
	DOHH	1318.17	695.215	0.527407	0.530795	1.01122e-06	7.61648e-06		BTN3A1	338.523	542.461	1.60244	1.5733	0.00319037	0.0101362		FDXACB1	211.647	111.279	0.525776	0.561314	0.00697889	0.0199639
	DHRS13	390.497	811.662	2.07854	1.99985	1.01428e-06	7.63555e-06		CASKIN1	521.888	799.479	1.5319	1.50456	0.00318844	0.0101362		LPPR4	73.9694	25.0087	0.338095	0.437432	0.00698311	0.019972
	FHL1	625.146	1199.93	1.91945	1.86803	1.01712e-06	7.64476e-06		SLC25A42	478.707	732.992	1.53119	1.50732	0.00320198	0.0101685		PARPBP	923.35	607.585	0.658022	0.663804	0.00705341	0.0201447
	PARP1	13918.2	8667.43	0.622741	0.627014	1.01678e-06	7.64476e-06		FZD3	556.385	873.831	1.57055	1.52658	0.00320579	0.0101761		FAM86HP	159.498	74.7007	0.468349	0.515631	0.00705536	0.0201463
	RAB3D	845.207	1534.94	1.81605	1.78656	1.01673e-06	7.64476e-06		PLIN1	7.33123	41.5046	5.66134	2.81871	0.00323094	0.0102468		LOC100506469	420.836	261.168	0.620594	0.638801	0.00708414	0.0202122
	SENP1	985.631	474.29	0.481205	0.495104	1.02585e-06	7.70628e-06		LOC286059	25.0812	79.2407	3.15937	2.42987	0.00323374	0.0102511		TMEM38A	421.896	262.78	0.622855	0.640658	0.00714398	0.0203504
	NUP93	4380.83	2637.37	0.602026	0.607267	1.03772e-06	7.79136e-06		IGSF1	60.0858	141.165	2.34938	2.09084	0.00326275	0.010327		CCAT1	287.496	166.506	0.57916	0.602988	0.00719635	0.0204749
	SNX30	1336.91	2341.29	1.75127	1.72241	1.04724e-06	7.85873e-06		IMMP2L	378.44	594.256	1.57028	1.53934	0.00338079	0.0106509		PIN4	393.139	241.048	0.613137	0.627763	0.00727511	0.020657
	GOSR2	1916.4	1074.79	0.560837	0.570826	1.04975e-06	7.87338e-06		PHC1	134.648	256.991	1.90861	1.81696	0.00340459	0.0107164		POLE4	436.002	273.154	0.626498	0.643231	0.00728973	0.0206828
	LMLN	366.963	771.481	2.10234	2.04233	1.06024e-06	7.94788e-06		SSPO	338.762	589.785	1.741	1.68032	0.00341883	0.0107493		MIR22HG	75.4013	25.9205	0.343767	0.440423	0.00729498	0.0206936
	LTBR	7767.75	4780.48	0.615427	0.620923	1.06099e-06	7.9493e-06		NBEA	287.959	469.201	1.6294	1.5932	0.00346031	0.0108613		RGL1	172.489	86.3536	0.500634	0.541876	0.00743694	0.0210433
	PHLDA1	23034	36643.6	1.59085	1.57801	1.06547e-06	7.97872e-06		KIF17	65.6077	148.694	2.26641	2.03429	0.00346284	0.0108661		PET117	238.624	130.961	0.548817	0.577105	0.00744116	0.0210495
	SBF2	1342.3	2330.09	1.7359	1.71453	1.09594e-06	8.20253e-06		LURAP1L	51.5862	128.18	2.48476	2.14596	0.00347643	0.0109039		HTR1B	39.7476	8.35009	0.210078	0.390588	0.00750847	0.0212105
	ERVMER34-1	1024.17	500.078	0.488278	0.49918	1.10067e-06	8.23363e-06		HES7	8.48753	44.0243	5.18694	2.76916	0.00347844	0.0109079		TP53I3	713.396	461.431	0.646809	0.654938	0.00751192	0.021216
	MB21D2	184.899	452.975	2.44985	2.33498	1.10588e-06	8.26483e-06		CLDN9	15.1777	59.2376	3.90294	2.60677	0.00348154	0.0109152		ARHGAP44	535.693	350.012	0.65338	0.665074	0.00751775	0.021224
	PSMD14	5116.45	3011	0.588495	0.594895	1.106e-06	8.26483e-06		ZNF274	242.364	408.546	1.68567	1.63266	0.00351189	0.0109934		IL21R	35.8973	6.73834	0.187712	0.386047	0.00751987	0.0212258
	COL27A1	673.794	1342.85	1.99297	1.9309	1.11338e-06	8.31562e-06		SLC35A3	552.81	861.19	1.55784	1.52122	0.00353205	0.0110436		S1PR5	431.652	269.602	0.624581	0.642979	0.00755922	0.0213242
	CORO2A	1074.49	1897.98	1.76639	1.74198	1.11914e-06	8.35424e-06		TBC1D3P2	63.2831	164.789	2.604	2.17076	0.00357503	0.0111567		SLFNL1-AS1	177.921	90.9014	0.510909	0.549609	0.00772604	0.0217346
	GPR110	836.424	1517.29	1.81402	1.78423	1.12191e-06	8.37058e-06		PLAG1	13.632	55.473	4.06933	2.63165	0.00358835	0.0111958		KIF9	347.897	210.285	0.604445	0.625848	0.00789308	0.0221563
	ARHGEF26	631.684	288.118	0.45611	0.473748	1.12779e-06	8.41001e-06		PDE11A	73.5719	160.343	2.1794	1.98211	0.00360911	0.0112581		PGBD1	407.054	254.638	0.625563	0.642861	0.00793077	0.0222419
	LINC00673	753.895	1400.01	1.85704	1.8264	1.13194e-06	8.43651e-06		RUNX2	17.6201	63.7399	3.61745	2.54168	0.00361466	0.0112705		GPR19	40.6443	8.84572	0.217637	0.394544	0.00797429	0.0223372
	RNF145	2890.25	1690.1	0.58476	0.59157	1.15466e-06	8.60139e-06		PRSS16	374.067	587.859	1.57153	1.54116	0.00362482	0.0112972		FHDC1	265.368	149.893	0.564849	0.590955	0.0080305	0.022458
	ABCA2	10395.1	17548.2	1.68813	1.66796	1.17909e-06	8.77879e-06		KRT7	209.648	366.625	1.74876	1.68925	0.00370051	0.0115155		SLC6A9	350.312	213.966	0.610788	0.629297	0.00809423	0.0226021
	MRPL35	1852.07	988.511	0.533732	0.542368	1.18006e-06	8.78142e-06		PIGA	220.127	385.126	1.74956	1.68053	0.00385864	0.0119527		PKIA	243.666	136.329	0.559492	0.588052	0.00819006	0.0228235
	EIF1AX	1638.8	889.033	0.54249	0.552933	1.18948e-06	8.8469e-06		DRD4	37.0456	100.659	2.71716	2.2504	0.00386457	0.0119659		LRIG3	507.155	326.395	0.64358	0.658646	0.00824374	0.0229417
	TTC17	1747.69	2966.37	1.69731	1.67983	1.20834e-06	8.98244e-06		DLL1	364.345	575.517	1.57959	1.54162	0.00391739	0.012111		ALG11	271.437	156.707	0.577323	0.60183	0.00835819	0.0232087
	PRRT1	222.829	508.043	2.27997	2.1852	1.21156e-06	9.0017e-06		CCDC159	97.2532	195.942	2.01476	1.8751	0.00393885	0.0121747		CCDC13	85.9698	31.293	0.364	0.457799	0.00835508	0.0232087
	WFDC3	81.8159	257.086	3.14225	2.80237	1.21361e-06	9.01224e-06		PLEKHM3	433.861	665.06	1.53289	1.50587	0.00399471	0.0123313		DGAT2	279	161.217	0.577838	0.602808	0.00838421	0.0232599
	MSRB1	1424.41	775.337	0.544323	0.555322	1.22901e-06	9.12182e-06		CLCF1	426.444	670.183	1.57156	1.53243	0.00403727	0.0124468		RRN3P3	135.062	62.5444	0.46308	0.515917	0.00843534	0.023379
	ARHGEF17	1632.6	3019.46	1.84948	1.80858	1.23475e-06	9.15966e-06		IRF9	504.529	782.972	1.55189	1.53936	0.00406742	0.0125251		INTS12	743.518	485.777	0.653349	0.664497	0.00843816	0.0233822
	TBC1D10A	651.236	1215.38	1.86626	1.83095	1.23696e-06	9.17129e-06		TUFT1	310.548	496.545	1.59893	1.56291	0.00408417	0.0125639		CCDC84	410.134	258.524	0.63034	0.647034	0.00854573	0.0236481
	UQCC2	2791.64	1623.48	0.581551	0.587472	1.23833e-06	9.17667e-06		ITGA2B	272.809	451.904	1.65648	1.61337	0.00412574	0.0126836		PRR22	365.31	224.897	0.615633	0.62149	0.00862602	0.0238425
	TCTA	540.744	237.412	0.439047	0.4552	1.26728e-06	9.38141e-06		PGAP1	373.705	621.012	1.66177	1.59081	0.0041379	0.0127182		ZNF57	377.917	232.774	0.615938	0.634751	0.00884501	0.0243674
	FAM46B	361.018	748.372	2.07295	2.01713	1.26898e-06	9.38914e-06		SLC30A1	344.972	580.397	1.68245	1.63658	0.00418702	0.0128497		ERCC8	480.201	310.887	0.64741	0.659021	0.00912244	0.0250259
	DHX30	8582.98	5210.67	0.607094	0.610827	1.27759e-06	9.44793e-06		ADPRM	153.319	279.798	1.82494	1.732	0.00420048	0.0128827		LOC648987	62.8078	18.974	0.302097	0.429262	0.00912268	0.0250259
	PRF1	231.594	63.494	0.274161	0.324313	1.28939e-06	9.53023e-06		LOC100131564	288.746	471.782	1.6339	1.59846	0.00422477	0.0129461		XPA	390.355	245.675	0.629364	0.645904	0.00926664	0.0253963
	SEC14L1	2678.88	4429.06	1.65333	1.63702	1.29073e-06	9.53521e-06		ADAM8	84.6357	175.889	2.07819	1.91563	0.00424925	0.0130099		TTC12	392.376	247.446	0.630634	0.647625	0.00956598	0.0261162
	SIVA1	5405.9	3204.64	0.592803	0.606145	1.29314e-06	9.54806e-06		TMEM51-AS1	220.666	371.093	1.6817	1.63726	0.00428061	0.0130918		SLC31A2	278.639	164.232	0.589409	0.612924	0.00973503	0.0265066
	FOS	460.971	1006.81	2.1841	2.10333	1.29862e-06	9.58358e-06		RAPGEF3	50.1623	123.685	2.4657	2.12827	0.00428678	0.0131079		MLKL	434.184	278.538	0.641521	0.65538	0.00977341	0.0265958
	HEATR3	608.982	280.929	0.46131	0.47824	1.30371e-06	9.61616e-06		LOC101926975	42.5555	112.724	2.64888	2.23031	0.00438161	0.0133663		LINC00909	388.27	244.272	0.629128	0.643585	0.00979695	0.0266446
	ICT1	3304.66	1932.35	0.584734	0.594929	1.30958e-06	9.65445e-06		FGF17	30.0998	86.4785	2.87306	2.30282	0.00440623	0.0134328		PTGER2	55.7122	16.0381	0.287873	0.423916	0.00981816	0.0266916
	FADD	2134.4	1163.42	0.545079	0.547713	1.31414e-06	9.68301e-06		CCDC62	39.6138	103.674	2.61713	2.19845	0.00452939	0.0137622		CLCN1	90.7946	34.683	0.381994	0.468803	0.00990473	0.0268874
	IGF2-AS	12.6055	91.2721	7.24067	4.43424	1.3225e-06	9.73958e-06		FBXO32	83.3496	173.161	2.07753	1.91294	0.0045626	0.0138413		ZNF554	255.784	147.619	0.577124	0.604128	0.00998465	0.0270724
	CHD4	16474.2	9972.83	0.605361	0.607185	1.32766e-06	9.77254e-06		RBM44	13.8956	54.4818	3.92079	2.57117	0.00456684	0.0138465		SLC10A4	324.46	197.799	0.609627	0.630476	0.01023	0.0276221
	LAMA5	23769.1	41660.3	1.75271	1.72271	1.32997e-06	9.78451e-06		PELI2	56.4751	131.664	2.33137	2.05458	0.00464045	0.0140236		GABRQ	198.64	104.537	0.526262	0.562082	0.0102341	0.0276278
	LATS2	870.933	1594.63	1.83094	1.79287	1.35424e-06	9.95789e-06		LOC100507053	58.8935	140.052	2.37806	2.09246	0.00466455	0.0140816		ZNF669	175.235	90.0311	0.513775	0.555361	0.0102812	0.0277439
	FAM124A	297.16	104.457	0.35152	0.382971	1.35815e-06	9.98147e-06		LTBP2	182.157	345.154	1.89482	1.75522	0.00468697	0.0141343		ZNF174	458.519	295.269	0.643962	0.659642	0.010299	0.0277768
	PLSCR4	153.562	393.668	2.56357	2.37961	1.36082e-06	9.99597e-06		CREG2	15.4333	58.0799	3.76328	2.52535	0.00491992	0.0147525		NAPEPLD	384.689	241.403	0.627529	0.647238	0.010366	0.0279309
	ZBTB21	1155.93	2033.42	1.75912	1.7305	1.36235e-06	1.0002e-05		TBX6	45.0059	121.332	2.69591	2.22091	0.00502016	0.015012		AKAP5	20.452	1.65337	0.0808416	0.400783	0.0105092	0.0282793
	MALL	1316.26	590.341	0.448497	0.458593	1.36838e-06	1.00412e-05		ZNF25	186.274	320.61	1.72117	1.65962	0.00503061	0.015036		MPC1	348.003	215.574	0.61946	0.638975	0.0106478	0.0286038
	MRPL32	2696.27	1533.13	0.56861	0.579654	1.37751e-06	1.01029e-05		LINC00663	18.7844	63.7021	3.39122	2.44787	0.00503447	0.0150422		ATP6V0E2-AS1	49.3995	12.5271	0.253587	0.413692	0.0107659	0.0288665
	ASH1L	2638.58	4593.56	1.74092	1.70969	1.388e-06	1.01694e-05		PXDC1	399.018	619.905	1.55358	1.5222	0.00504002	0.0150524		ZBED3	221.523	124.427	0.561688	0.591144	0.0108116	0.0289781
	ABCE1	3996.53	2343.05	0.586271	0.59041	1.40179e-06	1.02651e-05		C6orf57	120.773	229.629	1.90134	1.79561	0.00505178	0.0150844		ZNF684	170.739	88.1319	0.516178	0.558427	0.0109377	0.029272
	CCNJ	942.326	457.707	0.485721	0.496418	1.4092e-06	1.03141e-05		DTNA	296.888	484.036	1.63037	1.57446	0.00513546	0.0153214		ZNF552	178.971	92.8423	0.518755	0.560267	0.0110276	0.0294684
	PFKFB3	2133.94	3581.51	1.67836	1.65858	1.41078e-06	1.03204e-05		LOC100130987	117.19	222.142	1.89557	1.78663	0.00515302	0.0153641		EDAR	43.7318	11.078	0.253316	0.415971	0.0111012	0.0296316
	SCRIB	9771.34	5757.83	0.589256	0.587035	1.41823e-06	1.03695e-05		ZNF165	463.22	744.626	1.6075	1.57332	0.00523227	0.0155711		C15orf37	49.8009	13.1476	0.264002	0.417647	0.011134	0.0297103
	LCAT	237.597	532.386	2.24071	2.15009	1.42982e-06	1.04489e-05		LOC102723354	131.09	242.315	1.84847	1.75399	0.00523717	0.0155824		SWSAP1	180.343	94.1287	0.521942	0.559795	0.0111878	0.0298349
	TMEM208	1385.77	755.716	0.545341	0.552792	1.45325e-06	1.06147e-05		FBXO8	304.467	485.035	1.59306	1.55096	0.00532887	0.0158321		TRIM45	339.605	204.549	0.602314	0.618563	0.0112671	0.0300181
	PMS1	1244.42	668.382	0.537103	0.547826	1.45834e-06	1.06464e-05		PLEKHM1P	328.27	528.803	1.61088	1.56592	0.00534382	0.0158699		LENG1	529.708	349.951	0.660649	0.658027	0.0113706	0.0302712
	COMMD2	1528.5	846.866	0.554051	0.56283	1.46402e-06	1.06824e-05		PIGV	397.087	618.005	1.55635	1.52339	0.00539486	0.0160081		RGMA	426.865	276.923	0.648736	0.663848	0.0117103	0.0310769
	MARCKS	1241.68	2188.41	1.76245	1.73178	1.49816e-06	1.09259e-05		LMO7	368.451	578.335	1.56964	1.53311	0.00540073	0.0160189		MTRF1L	474.118	302.624	0.638288	0.656067	0.0117241	0.0311078
	ANKRD32	546.348	242.644	0.444121	0.462442	1.50413e-06	1.09638e-05		RHCE	9.39221	43.0747	4.58621	2.61557	0.0056041	0.0165463		LOC100288842	100.864	43.4871	0.431146	0.500548	0.0119011	0.031501
	RHOB	5302.11	2830.89	0.533918	0.538209	1.50535e-06	1.09671e-05		ASIC4	101.319	206.562	2.03872	1.90762	0.00563985	0.016638		NUP50-AS1	120.918	55.7606	0.461142	0.518158	0.0122962	0.0323725
	FKBP8	14366.9	23055.7	1.60478	1.5879	1.51971e-06	1.10604e-05		TFPI	395.959	611.403	1.54411	1.50947	0.0056481	0.0166589		USP18	199.793	110.621	0.553678	0.585958	0.0124736	0.0327727
	MYH9	20492.5	36455.4	1.77896	1.71186	1.52632e-06	1.11028e-05		AHNAK2	6937.73	21595.8	3.11281	2.35968	0.00570688	0.0168044		LRRN2	383.573	234.189	0.610546	0.627342	0.0125682	0.0330031
	GDI1	5947.29	9567.1	1.60865	1.59434	1.53892e-06	1.11888e-05		DLK2	50.1703	121.457	2.42089	2.08064	0.00580766	0.0170483		XYLB	369.064	233.89	0.633737	0.650981	0.0126872	0.0332726
	C17orf97	103.951	15.7922	0.151919	0.234262	1.54916e-06	1.12575e-05		CCDC28A	276.656	442.506	1.59948	1.56449	0.00581726	0.017066		TTC26	417.567	268.557	0.643148	0.655962	0.0127843	0.0334965
	PSEN2	956.562	493.912	0.516341	0.52776	1.55197e-06	1.12722e-05		THAP9	177.252	305.805	1.72526	1.65888	0.00583601	0.0171069		CBWD5	344.822	217.114	0.629641	0.645943	0.0127922	0.0335049
	GBA	871.099	436.827	0.501467	0.512521	1.57386e-06	1.14253e-05		KCNIP2	230.416	379.114	1.64535	1.59533	0.00609058	0.017729		C4orf32	382.095	244.968	0.641117	0.658009	0.0130639	0.0341662
	CTGF	107.932	308.348	2.85689	2.60088	1.58791e-06	1.15215e-05		PLIN4	159.254	283.79	1.78199	1.69724	0.00616612	0.0179416		ZNF100	315.295	195.234	0.619211	0.639169	0.0131636	0.0343702
	B4GALT5	4765.19	2902.01	0.609001	0.615368	1.59908e-06	1.15966e-05		KCNN3	61.3359	136.117	2.21921	1.99198	0.0061909	0.017999		C5orf34	222.707	125.622	0.564069	0.595731	0.0132109	0.0344746
	PSMC4	3634.72	2184.95	0.601132	0.606615	1.60245e-06	1.16151e-05		PPP3CC	320.813	501.41	1.56294	1.52722	0.00629656	0.0182652		LOXL3	189.248	103.841	0.548702	0.58322	0.0133679	0.0348022
	SLC25A23	6050.85	9754.92	1.61216	1.59723	1.61574e-06	1.17055e-05		SLC38A3	133.26	243.106	1.8243	1.73355	0.00630315	0.0182676		KIAA1586	410.491	266.953	0.650326	0.66559	0.0134766	0.0350526
	SOX4	4081.13	2429.42	0.595282	0.602208	1.6199e-06	1.17297e-05		SLCO2A1	15.0519	54.9358	3.64976	2.46494	0.0064119	0.0185409		CIDECP	103.334	43.9827	0.425635	0.502201	0.0134828	0.0350622
	SRA1	2223.74	1283.3	0.577088	0.585989	1.62658e-06	1.17721e-05		SCNN1D	222.631	374.892	1.68391	1.63422	0.00641653	0.0185489		KIN	349.505	220.7	0.631466	0.649833	0.0135018	0.0350923
	PPP2CA	7117.6	4325.65	0.607739	0.613333	1.6337e-06	1.18175e-05		FRMD3	37.6826	97.0948	2.57664	2.14875	0.00642272	0.0185631		DPH6	313.332	194.11	0.619504	0.636475	0.0135448	0.0351912
	LOC100506710	1662.19	2815.05	1.69358	1.67176	1.64312e-06	1.18797e-05		ENTPD8	78.4648	164.074	2.09105	1.90252	0.00666615	0.0192082		EOMES	112.435	51.8788	0.461412	0.521767	0.0138076	0.0357438
	RTCB	2926.01	1699	0.580653	0.589314	1.64925e-06	1.19179e-05		KIAA1407	258.71	417.891	1.61529	1.5679	0.00671643	0.0193413		LOC646719	253.16	149.973	0.592402	0.617546	0.0138257	0.0357774
	ANXA2	38443.1	60750	1.58026	1.56691	1.67461e-06	1.20858e-05		ZNF84	238.604	387.486	1.62398	1.57819	0.00675815	0.0194418		HOXC13	401.029	255.792	0.637839	0.656594	0.0138428	0.0358152
	ASNSD1	1538.47	857.278	0.557227	0.565756	1.676e-06	1.20867e-05		TULP3	396.272	623.215	1.5727	1.54102	0.00679385	0.0195208		BST2	61.2341	20.4193	0.333463	0.452233	0.0139744	0.0361099
	PCSK7	973.617	497.627	0.511112	0.526098	1.68294e-06	1.21306e-05		ZNF678	410.094	654.409	1.59575	1.53029	0.00684971	0.0196655		SNHG11	396.749	255.599	0.644233	0.65722	0.0140557	0.0362871
	ACADM	1899.03	1084.77	0.571224	0.579392	1.6866e-06	1.21508e-05		GPR137B	335.573	519.647	1.54853	1.52109	0.00690779	0.0198043		ARSB	274.395	166.014	0.60502	0.627311	0.0147096	0.0377085
	FAM173B	584.849	269.481	0.460769	0.478301	1.68883e-06	1.21607e-05		CSPG5	287.378	460.428	1.60217	1.55608	0.00699514	0.0199984		SLC35E4	357.281	226.338	0.633501	0.64296	0.0147826	0.0378547
	MBTD1	1425.83	2444.82	1.71466	1.68928	1.69787e-06	1.22135e-05		TRHDE-AS1	173.028	296.018	1.71081	1.64722	0.00704011	0.0201148		KHDC1	382.432	246.485	0.644518	0.658432	0.0148222	0.0379358
	ZKSCAN8	1389.16	2383.03	1.71544	1.69112	1.69736e-06	1.22135e-05		LOC101927592	54.1625	122.278	2.25761	1.99979	0.00712692	0.0203099		SPSB2	393.56	256.053	0.650608	0.664275	0.0148798	0.0380626
	RANBP3	3519.01	2114.11	0.600767	0.605788	1.70572e-06	1.22638e-05		TRAF3IP2-AS1	78.98	162.613	2.05891	1.87854	0.00714401	0.0203504		CCDC103	130.165	60.2743	0.463062	0.52152	0.0149448	0.0382015
	TP73	1774.3	963.825	0.543215	0.547753	1.71599e-06	1.23314e-05		CXCL8	22.2453	69.4454	3.1218	2.33122	0.00716254	0.020391		SPA17	301.647	187.501	0.621589	0.641134	0.0156366	0.0397417
	ITGB4	18799.2	90511.1	4.81462	3.68371	1.72215e-06	1.23694e-05		LOC100507547	148.698	262.36	1.76439	1.68386	0.00728161	0.020668		GLI1	144.438	71.6814	0.496279	0.547021	0.0158513	0.0401656
	PRKCH	754.588	1374.72	1.82181	1.79056	1.73988e-06	1.24905e-05		ZHX2	256.857	415.318	1.61692	1.57659	0.00728721	0.0206798		BATF3	172.119	91.609	0.532241	0.569053	0.0159616	0.0403841
	FUBP1	4291.94	2571.91	0.599243	0.606182	1.74825e-06	1.25442e-05		C3orf67	128.769	233.47	1.81309	1.72167	0.00730877	0.0207244		CGRRF1	378.574	246.076	0.650008	0.665809	0.0161761	0.0408396
	CDK5RAP3	5466.63	8897.02	1.62751	1.61313	1.7684e-06	1.26825e-05		CHRM4	40.6443	100.651	2.47639	2.09783	0.00737851	0.0209055		LOC100131691	86.5869	35.1408	0.405845	0.487649	0.0162318	0.0409603
	SHROOM1	749.535	358.248	0.477961	0.488808	1.78002e-06	1.27593e-05		TBC1D12	330.091	514.675	1.55919	1.51963	0.00747338	0.0211323		NDUFAF4P1	23.8071	3.38998	0.142394	0.420101	0.0163749	0.041221
	GSE1	5316.28	8759.39	1.64765	1.63032	1.79364e-06	1.28505e-05		A1BG	17.2347	58.5339	3.39628	2.38485	0.00767098	0.0215924		RMI2	443.127	287.675	0.649194	0.66456	0.0164278	0.0413248
	NDUFS1	3608.86	2173.95	0.602391	0.608903	1.80854e-06	1.29507e-05		KCP	33.4429	89.0021	2.66132	2.17165	0.00768861	0.0216378		TIGD1	111.295	51.0502	0.458694	0.523995	0.0164751	0.0414091
	SNF8	3268.59	1956	0.598425	0.60541	1.81408e-06	1.29839e-05		LINC00886	77.1867	157.286	2.03773	1.86983	0.00778542	0.02188		GCHFR	69.1944	25.8334	0.373346	0.474196	0.0164758	0.0414091
	UBC	31575.2	49628.5	1.57176	1.55968	1.81673e-06	1.29898e-05		TRIML2	164.403	283.279	1.72308	1.65318	0.00781979	0.0219679		IRAK1BP1	205.339	116.156	0.56568	0.599214	0.017075	0.0426966
	WDR74	3276.83	1947.51	0.594328	0.598529	1.81616e-06	1.29898e-05		C2orf72	333.686	513.041	1.5375	1.50594	0.00790359	0.0221815		ADRB2	35.6457	8.47496	0.237756	0.431094	0.0176546	0.0439146
	OXSR1	1689.52	2898.57	1.71562	1.69119	1.84565e-06	1.319e-05		ZNF585A	84.5179	172.367	2.03941	1.86016	0.0079069	0.0221864		KDELC1	210.231	115.365	0.548753	0.583468	0.0177109	0.0440237
	CDCA4	4329.29	2622.34	0.605721	0.608612	1.86157e-06	1.32971e-05		GKAP1	113.855	219.281	1.92597	1.78605	0.00807231	0.0225527		SPHK1	203.931	116.655	0.572035	0.604977	0.0177907	0.0442145
	PTPRR	0.900678	42.2461	46.9048	5.55555	1.86331e-06	1.33028e-05		PRKAG2-AS1	77.1907	157.377	2.03881	1.86575	0.00809474	0.0226021		TMEM139	88.494	38.4021	0.433951	0.510816	0.0187957	0.0463803
	TPRKB	1204.42	626.037	0.519782	0.530495	1.86701e-06	1.33226e-05		ZNF484	217.291	372.016	1.71206	1.63319	0.00810764	0.0226248		NUTM2A-AS1	378.83	244.684	0.645894	0.661497	0.0189088	0.046611
	PHB	17805.7	11227	0.630526	0.636507	1.87228e-06	1.33535e-05		PDE7B	40.1331	99.6261	2.48239	2.0941	0.00818757	0.022821		LMCD1	245.188	148.319	0.60492	0.629898	0.0190998	0.0470086
	KRT8	49200.6	80050.7	1.62703	1.59814	1.89151e-06	1.34839e-05		EDN1	6.30474	34.2668	5.43507	2.57244	0.00824853	0.0229482		CCT6P1	253.574	150.46	0.59336	0.618462	0.0192556	0.0473429
	AKAP13	2139.38	3577.28	1.67211	1.65365	1.8942e-06	1.34907e-05		FAM86B3P	211.469	367.385	1.7373	1.64913	0.00826223	0.0229752		OXNAD1	410.048	258.925	0.631449	0.649912	0.0193306	0.0475028
	SNTB2	1595.07	2701.1	1.6934	1.67151	1.89436e-06	1.34907e-05		TBC1D26	14.5286	53.1992	3.66167	2.42125	0.00833357	0.02316		MTERFD3	228.331	136.121	0.596158	0.622773	0.0193284	0.0475028
	AURKAIP1	6405.81	3969.74	0.61971	0.624423	1.91671e-06	1.3643e-05		CYP2D7P	62.3784	139.023	2.22871	1.96994	0.00837822	0.0232478		FZD9	68.6951	25.4665	0.370718	0.476336	0.0194175	0.0476976
	OSER1-AS1	67.2672	219.739	3.26666	2.87249	1.92092e-06	1.36662e-05		PRPH	113.851	210.784	1.85141	1.74384	0.00839252	0.0232784		KIAA1656	127.365	63.6643	0.499857	0.549191	0.0202637	0.0494036
	MMEL1	111.023	304.58	2.74339	2.52956	1.92898e-06	1.37098e-05		HLA-G	265.814	423.687	1.59392	1.54355	0.00856531	0.0236931		ZNF688	156.966	84.9539	0.541226	0.578495	0.0203735	0.0496374
	MRPS17	873.424	443.758	0.508067	0.521562	1.92869e-06	1.37098e-05		LOC389602	76.6514	165.689	2.16159	1.93015	0.00858925	0.0237547		IDNK	89.1431	39.3933	0.441911	0.516864	0.0203923	0.0496746
	PALB2	662.547	317.474	0.479172	0.494882	1.93755e-06	1.37639e-05		POTEF	271.404	429.173	1.58131	1.56674	0.00875374	0.0241346		IQGAP2	79.7629	33.3171	0.417702	0.503736	0.020461	0.049825
	PLEKHH2	551.173	1073.56	1.94777	1.88357	1.96233e-06	1.3926e-05		LOC401320	110.366	204.496	1.85289	1.74609	0.0088526	0.0243836		GLB1L	178.676	98.3473	0.550424	0.585163	0.0206183	0.0501309
	RIPK1	1494.96	816.682	0.546291	0.554413	1.96155e-06	1.3926e-05		WNT10A	71.6488	147.12	2.05335	1.87328	0.00904907	0.0248657		CENPP	209.48	120.458	0.575031	0.610883	0.0206239	0.0501358
	GPATCH2L	2336.72	3886.79	1.66335	1.64204	1.99406e-06	1.41441e-05		ARHGAP42	278.108	434.776	1.56334	1.52436	0.00924591	0.0253444		COL9A2	354.26	222.244	0.627349	0.641146	0.0206387	0.0501522
	NOC4L	1746.96	993.82	0.568887	0.57697	2.00174e-06	1.41916e-05		CCDC146	169.251	287.248	1.69717	1.63943	0.00928187	0.0254332		VEPH1	97.0256	43.4871	0.448202	0.523742	0.0209453	0.0507181
	LSM6	1130.21	604.82	0.535141	0.545188	2.00371e-06	1.41984e-05		PLIN5	246.568	402.469	1.63229	1.58288	0.00932091	0.0255311		FAM45B	324.018	206.111	0.636111	0.656079	0.0209605	0.0507377
	SLC35B1	2689.93	1590.41	0.591247	0.598948	2.00887e-06	1.42279e-05		FBN1	73.7218	149.806	2.03205	1.86359	0.00937031	0.0256508		LYL1	146.908	78.2533	0.532668	0.575646	0.0210281	0.0508581
	ZNF48	1456.86	809.486	0.555637	0.564137	2.01141e-06	1.42388e-05		ZNF341	278.721	434.655	1.55946	1.5268	0.00940041	0.0257283		KDM8	193.873	111.574	0.575501	0.605589	0.0211981	0.0512258
	TMEM61	112.289	318.306	2.8347	2.59015	2.0148e-06	1.42558e-05		ZNF333	245.448	390.146	1.58953	1.5464	0.00961556	0.0262365		SAMD15	26.7607	5.04335	0.188461	0.435506	0.0214138	0.0516592
	CCSAP	863.354	1615.33	1.87099	1.82461	2.04082e-06	1.44326e-05		LOC101929567	56.4671	123.057	2.17927	1.93829	0.00980493	0.0266612		PGBD2	345.898	218.109	0.630559	0.645371	0.0216536	0.0521848
	SPHK2	695.397	334.435	0.480927	0.493103	2.10797e-06	1.49001e-05		GLDN	183.512	304.561	1.65962	1.61161	0.00989863	0.0268801		AGAP6	209.814	123.927	0.590653	0.619608	0.0219331	0.0527691
	SESN3	258.39	568.025	2.19832	2.09861	2.12289e-06	1.49982e-05		PCBP3	99.8174	189.495	1.89841	1.77085	0.010036	0.0271754		SLC25A48	76.8172	31.7886	0.413821	0.504855	0.0223546	0.0536054
	ZNF699	85.4106	254.18	2.97598	2.69029	2.13196e-06	1.50548e-05		MMP28	50.9252	117.276	2.30291	2.00393	0.0101431	0.0274394		ZNF485	209.736	123.685	0.589718	0.621663	0.0229119	0.0547265
	HSPA14	2298.56	1283.14	0.55824	0.569864	2.1375e-06	1.50865e-05		DNASE1	145.091	253.443	1.74678	1.66729	0.0104586	0.0281486		HAGLR	45.9226	14.4679	0.315051	0.463117	0.0233678	0.0556455
	CLIP2	3415.88	6142.41	1.79819	1.76195	2.15344e-06	1.51914e-05		CNTNAP3	286.303	447.602	1.56338	1.53122	0.0105637	0.0284153		MAGEE1	190.51	110.742	0.581291	0.613293	0.0234597	0.055829
	RALGDS	2512.44	4128.82	1.64335	1.62857	2.16533e-06	1.52677e-05		CLEC4A	9.90745	41.0506	4.1434	2.43491	0.0106095	0.0285331		LRRC75A	120.821	60.8494	0.503634	0.559788	0.0237915	0.0564866
	CUL4B	2354.79	4066.55	1.72692	1.68632	2.16816e-06	1.52801e-05		BMF	74.4766	152.318	2.04518	1.85052	0.0106355	0.0285815		NIPAL1	287.747	181.103	0.629381	0.650968	0.0240816	0.0570707
	PHF23	2525.6	1441.53	0.570769	0.574662	2.19114e-06	1.54345e-05		CES5AP1	1.80136	20.0902	11.1528	2.49369	0.0106547	0.0286115		FKBP7	137.54	70.849	0.515115	0.566526	0.0245632	0.0580478
	SLC41A1	2323.46	3895.48	1.67659	1.65423	2.21315e-06	1.55818e-05		CCDC108	47.2127	107.31	2.27291	1.98339	0.0108273	0.0290147		PLEKHD1	87.2519	39.3972	0.451534	0.528578	0.0256257	0.0600801
	MTUS1	2756.36	4536.52	1.64584	1.62866	2.21997e-06	1.56221e-05		LOC101928710	141.35	244.835	1.73211	1.65791	0.0108935	0.0291812		CYP1A1	131.711	69.6496	0.528808	0.575005	0.0258521	0.0605666
	VWA1	2615.11	1489.81	0.569693	0.568045	2.2422e-06	1.57707e-05		DNASE2B	6.30074	33.6501	5.34066	2.48792	0.0110409	0.0294929		ISL1	90.0638	39.7225	0.441048	0.521883	0.0260526	0.0609706
	TMEM147	3340	1962.27	0.587506	0.595592	2.24353e-06	1.57722e-05		ACRBP	18.5208	58.409	3.1537	2.27807	0.0110917	0.0296119		ITIH4	154.601	85.2375	0.551339	0.593614	0.0267438	0.0623628
	FAM96A	2519.02	1477.09	0.586377	0.593574	2.2521e-06	1.58247e-05		ANTXR2	160.037	269.935	1.6867	1.62181	0.011202	0.0298615		MAPK4	92.2265	42.9498	0.465699	0.536845	0.0268682	0.0626016
	CYB561A3	1843.71	1003.95	0.544525	0.556464	2.2653e-06	1.59096e-05		ZBTB18	120.809	216.399	1.79125	1.70044	0.0112644	0.0300165		CNPY4	103.943	50.5168	0.486003	0.547672	0.0270642	0.0629759
	MFSD2A	340.209	125.376	0.368528	0.401268	2.26855e-06	1.59246e-05		GPR87	56.9903	123.057	2.15926	1.92069	0.0114184	0.0303929		SUN3	117.855	58.6965	0.49804	0.557351	0.0272062	0.0632444
	RPS6KA4	5312.48	3228.03	0.607632	0.605036	2.28004e-06	1.59973e-05		DKKL1	35.7715	88.1735	2.46491	2.07195	0.0114278	0.0304123		LAIR1	25.7382	5.08497	0.197565	0.450766	0.0275106	0.0638477
	EXOSC6	741.903	364.949	0.491909	0.501827	2.33313e-06	1.63618e-05		APOBEC3D	86.4491	165.844	1.9184	1.78234	0.0115589	0.0307208		CLDN23	199.785	118.479	0.593034	0.620503	0.0285379	0.0659461
	TOP3A	1975.68	1138.25	0.57613	0.583043	2.34828e-06	1.64599e-05		ACHE	47.5941	107.768	2.26432	1.97309	0.0115793	0.0307693		PPP1R1A	64.687	25.1751	0.389184	0.499782	0.028932	0.0667875
	WDR73	1149.6	615.735	0.535608	0.545094	2.38226e-06	1.66899e-05		MYOM1	40.1211	99.6261	2.48314	2.0701	0.0116881	0.0310295		LONRF3	148.945	82.7517	0.555585	0.593771	0.029059	0.0669937
	GANAB	22794	35639.5	1.56354	1.55176	2.40192e-06	1.68111e-05		GALNT9	39.7476	94.9118	2.38786	2.02864	0.0117586	0.0311934		LOC150381	203.286	122.402	0.602121	0.632245	0.0291104	0.0671003
	MERTK	423.718	837.676	1.97697	1.92029	2.40151e-06	1.68111e-05		AKAP12	120063	323478	2.69424	2.14515	0.0118381	0.0313576		TRANK1	78.343	34.6414	0.442176	0.525318	0.0291147	0.0671003
	SENP7	426.352	839.394	1.96878	1.91254	2.41279e-06	1.68789e-05		OTUD1	159.875	269.303	1.68446	1.61678	0.0118692	0.031432		RAB27B	272.865	175.314	0.642493	0.663439	0.0293998	0.0676807
	IFRD2	3565.23	2156.33	0.604824	0.612031	2.42668e-06	1.69677e-05		LINC01273	43.3503	100.492	2.31815	1.99673	0.011935	0.0315674		PLCL2	255.906	162.087	0.633385	0.656966	0.0294242	0.0677041
	API5	3222.57	1900.19	0.58965	0.598111	2.43228e-06	1.69985e-05		TLR9	4.88882	28.4819	5.82592	2.47498	0.0120056	0.0317247		MNS1	145.131	78.083	0.538017	0.585307	0.0300083	0.0688813
	SOX18	255.237	83.6296	0.327654	0.363336	2.45472e-06	1.71469e-05		PPT2-EGFL8	91.8451	173.078	1.88446	1.7584	0.0121215	0.0320012		SARM1	113.457	58.2009	0.512976	0.5679	0.0302245	0.0693216
	MCAT	1308.17	697.981	0.533554	0.537253	2.50438e-06	1.74595e-05		GS1-259H13.2	57.863	124.173	2.14598	1.9215	0.01213	0.0320059		PBLD	67.0236	27.5322	0.410785	0.50981	0.030316	0.0694979
	PHLPP1	977.197	1727.92	1.76824	1.7398	2.50957e-06	1.74872e-05		FOXH1	27.7872	74.3677	2.67633	2.136	0.0121602	0.0320619		GRHL1	270.171	172.125	0.637094	0.659703	0.0314568	0.0717436
	HYLS1	984.451	513.533	0.521644	0.534337	2.52304e-06	1.75724e-05		GBP2	34.0719	85.4796	2.5088	2.07842	0.0121582	0.0320619		ANKRD34A	133.154	72.0144	0.540834	0.58446	0.0320535	0.0729527
	NGDN	1668.79	947.174	0.567582	0.576909	2.52875e-06	1.76036e-05		TRIM52	257.574	399.117	1.54952	1.51498	0.0124068	0.0326213		FRAT1	50.1703	17.9412	0.357605	0.49021	0.0321909	0.073242
	CLIC3	343.989	742.946	2.1598	2.11909	2.53064e-06	1.76082e-05		CA12	236.429	372.618	1.57603	1.53338	0.0127483	0.0334186		ANGPT2	49.3754	16.7418	0.339071	0.485074	0.0322976	0.0734512
	MCL1	6107.63	9726.8	1.59257	1.57781	2.58277e-06	1.79621e-05		SPEF2	165.932	276.132	1.66412	1.60299	0.0128148	0.0335578		TUBA8	248.104	149.723	0.603468	0.640851	0.0327802	0.074341
	CANX	22694.6	35987.4	1.58572	1.56905	2.61942e-06	1.82081e-05		GXYLT2	68.6911	138.149	2.01117	1.83316	0.0132169	0.034484		ZNF30	109.485	56.3016	0.51424	0.571695	0.0336252	0.0758511
	PPP1R15A	1205.25	2095.79	1.73889	1.70632	2.63686e-06	1.83204e-05		ABCA1	128.981	224.366	1.73954	1.66264	0.0132587	0.0345805		C15orf59	94.661	45.7193	0.48298	0.552613	0.0336401	0.0758727
	FAM172A	697.829	1279.56	1.83363	1.79354	2.64646e-06	1.83781e-05		LINC01004	98.6651	182.052	1.84516	1.7278	0.0136601	0.0354394		NAT1	148.214	83.8755	0.565907	0.606383	0.0337253	0.0760168
	HSPA2	420.025	176.302	0.41974	0.442656	2.66317e-06	1.84852e-05		APOBEC3F	284.238	446.369	1.5704	1.53373	0.0137889	0.0357112		ADAL	181.921	107.931	0.593284	0.627529	0.0346886	0.0778308
	PTS	984.409	518.758	0.526974	0.539148	2.676e-06	1.85652e-05		MAMDC2	179.442	293.157	1.63371	1.57613	0.0138633	0.0358617		SIX2	51.5983	18.974	0.367727	0.497961	0.0347226	0.0778702
	CIC	5386.24	8583.56	1.59361	1.57895	2.69424e-06	1.86826e-05		NME9	5.91931	30.5476	5.16067	2.41705	0.0141328	0.0364597		MUC13	65.8353	26.2496	0.398717	0.511289	0.0347742	0.0779491
	BCO2	184.189	438.854	2.38262	2.24117	2.72808e-06	1.8908e-05		PYY	7.72067	36.7033	4.7539	2.40237	0.0141513	0.0364941		MBLAC1	65.368	25.9167	0.396473	0.510479	0.0356565	0.079626
	NCAPD3	5021	3102.97	0.617998	0.623882	2.74625e-06	1.90247e-05		CASC10	133.496	232.191	1.73931	1.66264	0.0143558	0.036968		SERPINB8	216.983	130.178	0.599943	0.63038	0.0361768	0.0806364
	MAPRE3	597.824	1107.14	1.85195	1.81611	2.78306e-06	1.92704e-05		EGR2	57.3757	138.293	2.41031	1.976	0.0143815	0.0370141		FERMT3	71.7786	31.4595	0.438285	0.529482	0.0373857	0.0828253
[truncated: 11,295 more rows]

## Sheet: B. HCT116 HIF1Ako
DESeq2 Results for HCT116 HIF1A-/- (24hr Hypoxia vs. Normoxia)
	All Detected Genes (CPM > 0.5 in at least 2 samples)								Upregulated Genes (Adjusted p < 0.1, Adjusted FC > 1.5)								Downregulated Genes (Adjusted p < 0.1, Adjusted FC < 0.667)
	Gene ID	Base Mean Normoxia	Base Mean Hypoxia	Fold-change	Adjusted Fold-change	p	Adjusted p		Gene ID	Base Mean Normoxia	Base Mean Hypoxia	Fold-change	Adjusted Fold-change	p	Adjusted p		Gene ID	Base Mean Normoxia	Base Mean Hypoxia	Fold-change	Adjusted Fold-change	p	Adjusted p
	DDIT3	677.674	18930.9	27.9352	25.8475	7.10796e-235	1.00329e-230		DDIT3	677.674	18930.9	27.9352	25.8475	7.10796e-235	1.00329e-230		BHLHE40	2344.73	24913	10.6251	10.1282	7.62254e-122	1.7932e-118
	TSC22D3	289.656	8058.85	27.8221	25.517	8.12069e-196	5.73118e-192		TSC22D3	289.656	8058.85	27.8221	25.517	8.12069e-196	5.73118e-192		MYBPH	1808.34	97.5582	0.053949	0.0624845	3.55149e-79	2.94878e-76
	DDIT4	1522.15	24787.5	16.2845	15.2467	3.02781e-172	1.42458e-168		DDIT4	1522.15	24787.5	16.2845	15.2467	3.02781e-172	1.42458e-168		GPR15	704.805	12.0349	0.0170756	0.0331237	1.35165e-51	4.54252e-49
	ANGPTL4	910.46	12765.4	14.0208	12.8882	2.04834e-124	7.22809e-121		ANGPTL4	910.46	12765.4	14.0208	12.8882	2.04834e-124	7.22809e-121		ZNF629	2243.44	317.871	0.141689	0.149746	1.8985e-39	4.18709e-37
	MSMO1	1076.46	13309.6	12.3643	11.4087	3.15395e-123	8.9036e-120		MSMO1	1076.46	13309.6	12.3643	11.4087	3.15395e-123	8.9036e-120		ABCC2	12646.1	2540.06	0.200858	0.220007	1.58363e-37	3.14831e-35
	BHLHE40	2344.73	24913	10.6251	10.1282	7.62254e-122	1.7932e-118		BHLHE40	2344.73	24913	10.6251	10.1282	7.62254e-122	1.7932e-118		TIGD5	1077.93	101.987	0.0946137	0.107635	1.56731e-37	3.14831e-35
	BHLHE40	2344.73	24913	10.6251	10.1282	7.62254e-122	1.7932e-118		PER1	4722.96	74400.2	15.7529	14.2923	2.4297e-113	4.89932e-110		NCOA5	1807.65	188.618	0.104344	0.115097	3.11114e-36	6.01559e-34
	PER1	4722.96	74400.2	15.7529	14.2923	2.4297e-113	4.89932e-110		INSIG1	1859.18	34848.9	18.7442	16.6311	1.07051e-111	1.88878e-108		POLR3H	3991.04	1019.61	0.255475	0.263275	7.07046e-34	1.2024e-31
	INSIG1	1859.18	34848.9	18.7442	16.6311	1.07051e-111	1.88878e-108		STC2	1328.76	12715.7	9.56964	9.14146	8.58572e-108	1.34653e-104		VWA1	2865.57	638.162	0.2227	0.229427	1.90972e-33	3.20901e-31
	STC2	1328.76	12715.7	9.56964	9.14146	8.58572e-108	1.34653e-104		ATF3	750.63	8755.69	11.6645	10.7855	7.37524e-107	1.04102e-103		EPN3	1244.96	150.919	0.121224	0.136443	1.60514e-32	2.66547e-30
	ATF3	750.63	8755.69	11.6645	10.7855	7.37524e-107	1.04102e-103		LPIN1	686.369	6796.88	9.90266	9.2931	2.42578e-97	3.11272e-94		SNAR-E	642.291	42.2532	0.0657852	0.0856187	6.55794e-32	1.06397e-29
	LPIN1	686.369	6796.88	9.90266	9.2931	2.42578e-97	3.11272e-94		ADM	1562.62	15942.3	10.2023	9.48135	3.05942e-94	3.59864e-91		PRF1	964.456	99.4664	0.103132	0.125994	3.70406e-31	5.74536e-29
	ADM	1562.62	15942.3	10.2023	9.48135	3.05942e-94	3.59864e-91		HERPUD1	1478.72	24567.1	16.6137	14.4179	1.92085e-91	2.0856e-88		SFPQ	10305.3	3195.7	0.310104	0.319527	8.44061e-30	1.2541e-27
	HERPUD1	1478.72	24567.1	16.6137	14.4179	1.92085e-91	2.0856e-88		HMGCS1	2467.66	19062.3	7.72486	7.32289	1.57845e-90	1.59142e-87		CNPY2	3682.29	1032.88	0.280498	0.290696	1.97272e-29	2.81262e-27
	HMGCS1	2467.66	19062.3	7.72486	7.32289	1.57845e-90	1.59142e-87		GADD45B	768.483	7337.31	9.54779	8.8161	7.81581e-82	7.35468e-79		HOXA10-AS	1053.9	152.117	0.144336	0.158369	6.18827e-29	8.64826e-27
	GADD45B	768.483	7337.31	9.54779	8.8161	7.81581e-82	7.35468e-79		NR4A1	1810.09	17831.4	9.85114	9.04532	4.84276e-81	4.27222e-78		PPIF	4961.73	1456.86	0.29362	0.306237	2.24105e-28	3.10122e-26
	NR4A1	1810.09	17831.4	9.85114	9.04532	4.84276e-81	4.27222e-78		DUSP5	4715.62	30877.4	6.5479	6.28794	4.20683e-78	3.29886e-75		CENPB	5009.98	1415.76	0.282587	0.286032	3.75321e-28	5.14335e-26
	MYBPH	1808.34	97.5582	0.053949	0.0624845	3.55149e-79	2.94878e-76		PLK3	2039.05	13269.3	6.50757	6.24259	1.29283e-77	9.6044e-75		RIPK1	1502.99	313.738	0.208742	0.222825	2.45093e-27	3.23317e-25
	DUSP5	4715.62	30877.4	6.5479	6.28794	4.20683e-78	3.29886e-75		HSPA5	24950.6	227610	9.12244	8.30978	1.57863e-75	1.11412e-72		ADORA1	905.778	155.024	0.17115	0.189081	1.32506e-26	1.68497e-24
	PLK3	2039.05	13269.3	6.50757	6.24259	1.29283e-77	9.6044e-75		ARRDC3	306.58	3748.93	12.2282	10.7873	2.31512e-72	1.55609e-69		ACP2	1318.42	287.328	0.217933	0.232346	2.94454e-26	3.52222e-24
	HSPA5	24950.6	227610	9.12244	8.30978	1.57863e-75	1.11412e-72		NR4A3	42.2906	1143.35	27.0355	20.7389	1.0578e-67	6.78678e-65		FOXRED2	1200.34	242.86	0.202327	0.217003	4.22728e-26	4.97234e-24
	ARRDC3	306.58	3748.93	12.2282	10.7873	2.31512e-72	1.55609e-69		ZFP36	2781.14	16936.1	6.08962	5.83761	2.40042e-65	1.47313e-62		SAMD11	1247.24	216.836	0.173853	0.19691	7.70733e-26	8.7748e-24
	NR4A3	42.2906	1143.35	27.0355	20.7389	1.0578e-67	6.78678e-65		SLC2A3	740.97	4807.96	6.48874	6.1844	8.27406e-64	4.86618e-61		TOE1	817.879	129.19	0.157957	0.174792	7.70865e-26	8.7748e-24
	ZFP36	2781.14	16936.1	6.08962	5.83761	2.40042e-65	1.47313e-62		MAFF	976.128	5980.61	6.12687	5.85132	1.10432e-63	6.235e-61		CCDC71	1741.7	396.093	0.227418	0.239773	5.69064e-25	6.08511e-23
	SLC2A3	740.97	4807.96	6.48874	6.1844	8.27406e-64	4.86618e-61		MXD1	185.304	3011.97	16.2542	13.1952	1.82307e-63	9.89717e-61		PDE4B	5306.6	1588.96	0.299431	0.313297	1.22404e-23	1.21671e-21
	MAFF	976.128	5980.61	6.12687	5.85132	1.10432e-63	6.235e-61		DBP	2514.5	14103.6	5.60891	5.38131	2.79441e-63	1.46085e-60		FUS	18888	6548.37	0.346694	0.360437	5.81894e-23	5.54961e-21
	MXD1	185.304	3011.97	16.2542	13.1952	1.82307e-63	9.89717e-61		LDLR	4419.97	26786.2	6.06027	5.83514	1.48957e-59	7.50901e-57		TST	2276.04	662.366	0.291017	0.302187	8.26602e-23	7.72681e-21
	DBP	2514.5	14103.6	5.60891	5.38131	2.79441e-63	1.46085e-60		TMEM158	810.647	5021.7	6.19468	5.85366	5.82642e-59	2.83586e-56		NTSR1	20493.7	6891.43	0.336271	0.338899	1.33808e-22	1.23445e-20
	LDLR	4419.97	26786.2	6.06027	5.83514	1.48957e-59	7.50901e-57		MVD	4540.07	26331.6	5.79983	5.59543	6.1951e-58	2.91479e-55		PYCRL	2233.07	647.252	0.289848	0.305868	1.93278e-22	1.7488e-20
	TMEM158	810.647	5021.7	6.19468	5.85366	5.82642e-59	2.83586e-56		CCNG2	659.014	4141.81	6.28485	6.05484	2.17757e-57	9.91497e-55		CHMP6	1539.56	414.942	0.26952	0.281546	4.14342e-22	3.67826e-20
	MVD	4540.07	26331.6	5.79983	5.59543	6.1951e-58	2.91479e-55		AVPI1	1273.03	7662.76	6.01932	5.75463	3.83666e-57	1.69232e-54		TRPM2	2685.8	845.359	0.314751	0.320741	4.25929e-22	3.7575e-20
	CCNG2	659.014	4141.81	6.28485	6.05484	2.17757e-57	9.91497e-55		PDGFA	1088.59	6002.19	5.51372	5.27702	9.37236e-57	4.00882e-54		PSKH1	1134.08	224.939	0.198345	0.210972	5.67999e-22	4.97969e-20
	AVPI1	1273.03	7662.76	6.01932	5.75463	3.83666e-57	1.69232e-54		NR4A2	971.49	5608.71	5.77331	5.42558	5.55695e-55	2.30695e-52		RBM12	3981.58	1374.45	0.345203	0.355549	9.78244e-22	8.41946e-20
	PDGFA	1088.59	6002.19	5.51372	5.27702	9.37236e-57	4.00882e-54		ASNS	3312.1	16313.9	4.92554	4.83497	2.30732e-54	9.3051e-52		SLC35C1	2256.5	532.052	0.235787	0.245492	1.17532e-21	9.93394e-20
	NR4A2	971.49	5608.71	5.77331	5.42558	5.55695e-55	2.30695e-52		STARD4	841.807	5266.37	6.25603	5.77585	2.44654e-54	9.59247e-52		FADD	2085.1	522.709	0.250688	0.260034	1.22168e-21	1.02035e-19
	ASNS	3312.1	16313.9	4.92554	4.83497	2.30732e-54	9.3051e-52		KCNQ1OT1	392.447	3212.41	8.18561	7.42505	3.22178e-54	1.22907e-51		RRS1	2686.48	850.851	0.316716	0.319554	1.56961e-21	1.29562e-19
	STARD4	841.807	5266.37	6.25603	5.77585	2.44654e-54	9.59247e-52		FEM1C	1563.5	7925.98	5.06939	4.85713	4.52122e-54	1.6794e-51		ELOVL3	479.08	55.0982	0.115008	0.14344	3.73318e-21	2.99397e-19
	KCNQ1OT1	392.447	3212.41	8.18561	7.42505	3.22178e-54	1.22907e-51		GPRC5A	4923.02	25757.8	5.23212	5.0189	5.7634e-54	2.08591e-51		GEMIN4	3532.14	1215.42	0.344102	0.35764	1.40307e-20	1.0822e-18
	FEM1C	1563.5	7925.98	5.06939	4.85713	4.52122e-54	1.6794e-51		SERTAD2	5540.08	24631.6	4.44608	4.31592	6.29272e-52	2.22055e-49		DLX2	863.852	173.44	0.200775	0.225868	1.49458e-20	1.14033e-18
	GPRC5A	4923.02	25757.8	5.23212	5.0189	5.7634e-54	2.08591e-51		FASN	81662.8	359318	4.40003	4.30701	7.20198e-52	2.47941e-49		JAGN1	1700.78	481.778	0.283269	0.29554	3.20452e-20	2.40595e-18
	SERTAD2	5540.08	24631.6	4.44608	4.31592	6.29272e-52	2.22055e-49		SESN2	877.695	4579.18	5.21728	4.99224	1.81106e-50	5.9449e-48		MSX1	21558.6	7645.56	0.35464	0.369774	3.5739e-20	2.66908e-18
	FASN	81662.8	359318	4.40003	4.30701	7.20198e-52	2.47941e-49		ARTN	462.061	2774.38	6.00436	5.68268	1.49289e-49	4.78911e-47		FAM213B	2910.88	977.058	0.335657	0.349955	5.14569e-20	3.72468e-18
	GPR15	704.805	12.0349	0.0170756	0.0331237	1.35165e-51	4.54252e-49		FDFT1	5583.12	26717.2	4.78536	4.56177	3.49498e-49	1.09626e-46		PELI3	871.032	191.975	0.2204	0.236842	5.78161e-20	4.14251e-18
	SESN2	877.695	4579.18	5.21728	4.99224	1.81106e-50	5.9449e-48		NDRG1	5543.5	34370	6.20005	5.99789	1.8636e-48	5.71841e-46		SLC43A2	3348.57	1049.79	0.313504	0.329405	5.75539e-20	4.14251e-18
	ARTN	462.061	2774.38	6.00436	5.68268	1.49289e-49	4.78911e-47		TMED7	3805.08	15777.2	4.14636	4.0256	5.426e-47	1.62953e-44		DDX28	851.806	151.811	0.178222	0.193805	9.52139e-20	6.65319e-18
	FDFT1	5583.12	26717.2	4.78536	4.56177	3.49498e-49	1.09626e-46		SLC20A1	4489.94	29981.9	6.67757	5.96247	5.583e-47	1.64175e-44		CBX2	3216.91	1134.98	0.352817	0.365193	1.20967e-19	8.36987e-18
	NDRG1	5543.5	34370	6.20005	5.99789	1.8636e-48	5.71841e-46		CYR61	373.98	2253	6.02438	5.66234	8.78818e-46	2.53153e-43		SRSF2	16157.5	6524.5	0.403807	0.414213	1.2258e-19	8.44005e-18
	TMED7	3805.08	15777.2	4.14636	4.0256	5.426e-47	1.62953e-44		LAMB3	2341.33	12228.1	5.22269	4.88641	1.78865e-45	5.04936e-43		CEBPA	654.3	105.975	0.161967	0.182375	1.25667e-19	8.6106e-18
	SLC20A1	4489.94	29981.9	6.67757	5.96247	5.583e-47	1.64175e-44		IDI1	2783.41	12205.4	4.38505	4.20659	2.87245e-45	7.94993e-43		LCMT2	380.805	26.0595	0.0684326	0.10469	1.39093e-19	9.48456e-18
	CYR61	373.98	2253	6.02438	5.66234	8.78818e-46	2.53153e-43		ACSS2	1335.87	6185.04	4.62997	4.45472	4.04658e-45	1.09841e-42		FKRP	762.484	152.927	0.200564	0.218622	2.12477e-19	1.43498e-17
	LAMB3	2341.33	12228.1	5.22269	4.88641	1.78865e-45	5.04936e-43		KLHL24	396.18	2342.41	5.91249	5.63136	6.75808e-45	1.79982e-42		EPPK1	5763.1	1626.22	0.282178	0.285111	2.1853e-19	1.46883e-17
	IDI1	2783.41	12205.4	4.38505	4.20659	2.87245e-45	7.94993e-43		CHAC1	240.837	1652.73	6.86246	6.3426	1.53335e-44	4.008e-42		POP1	2174.02	693.268	0.318887	0.334999	2.28117e-19	1.52601e-17
	ACSS2	1335.87	6185.04	4.62997	4.45472	4.04658e-45	1.09841e-42		HMGCR	4293.9	18701.4	4.35533	4.16819	2.46827e-44	6.33449e-42		FASTKD5	910.705	223.912	0.245867	0.265666	1.23806e-18	7.76674e-17
	KLHL24	396.18	2342.41	5.91249	5.63136	6.75808e-45	1.79982e-42		GEM	682.589	4059.28	5.94689	5.53132	7.65933e-44	1.93056e-41		LONRF2	467.538	65.7198	0.140566	0.173198	1.38281e-18	8.5984e-17
	CHAC1	240.837	1652.73	6.86246	6.3426	1.53335e-44	4.008e-42		FOSB	204.731	1753.86	8.56668	7.64007	9.73211e-44	2.40998e-41		SRSF3	10717.6	4221.08	0.393844	0.40345	1.71876e-18	1.0594e-16
	HMGCR	4293.9	18701.4	4.35533	4.16819	2.46827e-44	6.33449e-42		CDKN1C	812.961	3879.35	4.77188	4.57412	1.36165e-43	3.31374e-41		MOCS3	504.838	82.5168	0.163452	0.190134	1.78937e-18	1.09813e-16
	GEM	682.589	4059.28	5.94689	5.53132	7.65933e-44	1.93056e-41		SCD	41015.6	157534	3.84083	3.70983	8.30346e-42	1.9865e-39		ELMO1	311.555	28.0575	0.0900563	0.130693	2.13898e-18	1.29578e-16
	FOSB	204.731	1753.86	8.56668	7.64007	9.73211e-44	2.40998e-41		PIM1	784.485	3653.2	4.65681	4.46623	1.38463e-41	3.25733e-39		SMG8	1329.45	389.323	0.292846	0.307455	3.69706e-18	2.21119e-16
	CDKN1C	812.961	3879.35	4.77188	4.57412	1.36165e-43	3.31374e-41		MALAT1	11966.7	44313.1	3.70305	3.65854	2.1486e-41	4.97172e-39		LYNX1	630.959	113.941	0.180584	0.207475	5.07061e-18	2.99463e-16
	SCD	41015.6	157534	3.84083	3.70983	8.30346e-42	1.9865e-39		NPC1	1947.52	7847.03	4.02924	3.90059	6.56978e-41	1.49569e-38		ZCCHC12	800.916	175.411	0.219013	0.237118	5.11247e-18	3.00677e-16
	PIM1	784.485	3653.2	4.65681	4.46623	1.38463e-41	3.25733e-39		NFIL3	538.026	2862.7	5.32074	4.97079	1.36457e-40	3.0573e-38		KCNJ2	12335.5	5229.19	0.423915	0.431132	5.15516e-18	3.0193e-16
	MALAT1	11966.7	44313.1	3.70305	3.65854	2.1486e-41	4.97172e-39		BTG1	1015.75	4327.61	4.26052	4.0889	5.65988e-39	1.22907e-36		C11orf95	1335.88	317.384	0.237584	0.252889	5.55844e-18	3.2287e-16
	NPC1	1947.52	7847.03	4.02924	3.90059	6.56978e-41	1.49569e-38		ALDOC	1741.87	7337.62	4.21249	4.10998	2.46285e-38	5.26713e-36		CHPF2	1461.74	448.923	0.307116	0.318987	6.81967e-18	3.91299e-16
	NFIL3	538.026	2862.7	5.32074	4.97079	1.36457e-40	3.0573e-38		EDEM1	984.069	4140.16	4.20718	4.04071	4.59413e-38	9.67852e-36		CPT2	1310.17	381.312	0.291041	0.307623	6.85493e-18	3.9173e-16
	ZNF629	2243.44	317.871	0.141689	0.149746	1.8985e-39	4.18709e-37		SLC7A11	448.743	2353.53	5.24471	4.88961	5.93149e-38	1.23122e-35		FAM83H	11192.1	4319.81	0.385968	0.380322	8.52839e-18	4.81513e-16
	BTG1	1015.75	4327.61	4.26052	4.0889	5.65988e-39	1.22907e-36		YOD1	910.78	3967.24	4.35587	4.15827	7.48464e-38	1.5311e-35		C14orf169	206.522	9.8386	0.0476394	0.0973033	1.17701e-17	6.56662e-16
	ALDOC	1741.87	7337.62	4.21249	4.10998	2.46285e-38	5.26713e-36		PCSK9	3844.36	13499.7	3.51156	3.41503	1.78268e-36	3.4948e-34		ZNF469	965.938	205.657	0.212909	0.233001	1.45582e-17	7.93396e-16
	EDEM1	984.069	4140.16	4.20718	4.04071	4.59413e-38	9.67852e-36		JUND	6679.86	24211.3	3.62452	3.51116	5.86629e-36	1.11896e-33		ZNHIT2	769.511	166.087	0.215834	0.233618	1.46571e-17	7.95199e-16
	SLC7A11	448.743	2353.53	5.24471	4.88961	5.93149e-38	1.23122e-35		MNT	1273.83	5082.04	3.98958	3.85246	7.7562e-36	1.45972e-33		HYLS1	792.73	158.418	0.199838	0.221156	1.6225e-17	8.74105e-16
	YOD1	910.78	3967.24	4.35587	4.15827	7.48464e-38	1.5311e-35		FAM46B	530.438	2485.59	4.68591	4.44459	1.79413e-35	3.33212e-33		EIF5	7011.1	2845.49	0.405854	0.414774	1.65538e-17	8.88431e-16
	ABCC2	12646.1	2540.06	0.200858	0.220007	1.58363e-37	3.14831e-35		SC5D	1260.68	4869.35	3.86247	3.71508	3.03615e-35	5.56562e-33		C7orf49	2040.91	673.78	0.330137	0.339147	2.53623e-17	1.34582e-15
	TIGD5	1077.93	101.987	0.0946137	0.107635	1.56731e-37	3.14831e-35		DUSP1	323.026	1684.46	5.21463	4.88039	1.32708e-34	2.40151e-32		HOMEZ	766.637	158.363	0.206569	0.231337	4.289e-17	2.22571e-15
	PCSK9	3844.36	13499.7	3.51156	3.41503	1.78268e-36	3.4948e-34		AGPAT4	2431.21	10955.8	4.50629	4.25795	1.57921e-34	2.82158e-32		SCO2	2125.86	733.631	0.345099	0.353201	4.44535e-17	2.29839e-15
	NCOA5	1807.65	188.618	0.104344	0.115097	3.11114e-36	6.01559e-34		TNFSF9	1638.7	7738.4	4.72228	4.45842	1.81626e-34	3.20456e-32		MYD88	1069.77	247.262	0.231135	0.249403	6.94352e-17	3.52546e-15
	JUND	6679.86	24211.3	3.62452	3.51116	5.86629e-36	1.11896e-33		RBM15	1422.21	7068.02	4.96973	4.6928	3.21987e-34	5.61092e-32		INTS5	2009.24	554.817	0.276133	0.284837	7.04527e-17	3.5643e-15
	MNT	1273.83	5082.04	3.98958	3.85246	7.7562e-36	1.45972e-33		HES1	624.062	4114.98	6.59387	5.79464	3.89918e-34	6.71182e-32		CSPG4	4737.97	1744.12	0.368116	0.374203	1.05802e-16	5.29574e-15
	FAM46B	530.438	2485.59	4.68591	4.44459	1.79413e-35	3.33212e-33		GDF15	7413.9	23489.8	3.16835	3.09405	1.78145e-32	2.92385e-30		TRMT10C	1796.98	534.041	0.297189	0.309754	1.30745e-16	6.47534e-15
	SC5D	1260.68	4869.35	3.86247	3.71508	3.03615e-35	5.56562e-33		KCMF1	2650.01	8775.67	3.31156	3.21904	1.13697e-31	1.82368e-29		METTL7B	754.307	179.544	0.238025	0.260237	1.82044e-16	8.86052e-15
[truncated: 13,924 more rows]

## Sheet: C. RKO
DESeq2 Results for RKO (24hr Hypoxia vs. Normoxia)
[truncated: 12,719 more rows]

## Sheet: D. A549
DESeq2 Results for A549 (24hr Hypoxia vs. Normoxia)
[truncated: 14,136 more rows]

## Sheet: E. H460
DESeq2 Results for H460 (24hr Hypoxia vs. Normoxia)
[truncated: 13,966 more rows]
