# Supplementary material for: Multi-omics analysis reveals contextual tumor suppressive and oncogenic gene modules within the acute hypoxic response
Source: Nat Commun. 2021 Mar 2;12:1375. doi: 10.1038/s41467-021-21687-2 (PMC7925689; doi:10.1038/s41467-021-21687-2)
Supplement: Supplementary file 9 — Supplementary Data 6 [file 41467_2021_21687_MOESM9_ESM.xlsx]

## Sheet: Hypoxia-inducible ncRNAs
Hypoxia-inducible ncRNA genes. (Genes identified by PRO-seq only are highlighted in blue)
	Hypoxia-inducible ncRNA genes detected by PRO-seq
	Gene ID	Differential Expression Gene Body (PRO-seq, FCadj)	Differential Expression Gene Body (PRO-seq, padj)	Differential Expression mRNA (RNA-seq, FCadj)	Differential Expression mRNA (RNA-seq, padj)
	MIR210HG	16.1061	2.47287e-60	11.8067	9.57258e-79
	LOC100506272	4.89458	7.03395e-20	N/A	N/A
	LINC00887	3.98343	2.65043e-07	14.8646	2.19368e-19
	CEACAM22P	3.70097	1.33333e-05	1.57445	0.323453
	SLC2A1-AS1	2.96037	4.95047e-09	3.26078	0.000559709
	FLJ23867	2.64852	4.26654e-07	3.6383	2.66006e-31
	LOC143666	2.62344	8.40007e-06	2.69314	6.40806e-06
	LUCAT1	2.45774	0.00375785	17.9554	2.04725e-19
	LOC285626	2.37516	6.51893e-07	2.09243	0.0845467
	UCA1	2.3721	8.08292e-05	2.85649	3.0321e-21
	LOC100507156	2.36735	0.000104751	N/A	N/A
	LOC100506606	2.22915	0.00255757	N/A	N/A
	EMX2OS	2.15475	0.00828171	N/A	N/A
	LINC00898	2.0695	0.0168803	N/A	N/A
	BHLHE40-AS1	2.0535	1.93385e-09	N/A	N/A
	LINC00673	1.96681	9.30366e-09	1.8264	8.43651e-06
	LOC100129973	1.939	0.00476346	0.838623	0.737994
	HOTTIP	1.88534	0.00436461	N/A	N/A
	LINC00511	1.78946	4.21527e-05	3.18192	4.37081e-07
	TRPM2-AS	1.78169	0.00541531	2.04722	0.00233495
	ZNF32-AS3	1.66539	0.02664	N/A	N/A
	LOC158435	1.64933	0.00385248	N/A	N/A
	FLJ31356	1.61814	1.54375e-05	N/A	N/A
	LINC00880	1.60504	0.00211906	1.68227	0.212359
	TCAM1P	1.59655	0.050665	1.24293	0.537647
	ACVR2B-AS1	1.58992	0.0469969	1.11529	0.831765
	NOP14-AS1	1.56957	0.00682429	1.02948	0.923186
	FER1L6-AS2	1.56905	0.0274176	N/A	N/A
	LINC00704	1.50104	0.0426585	N/A	N/A
	LOC100130476	1.47689	0.0181797	N/A	N/A
	LOC284889	1.47228	0.0142462	N/A	N/A
	NR2F2-AS1	1.46171	0.0051493	2.71931	0.000786651
	LINC00672	1.4582	0.0852996	1.63673	0.0527964
	NPHP3-AS1	1.45342	0.0644758	N/A	N/A
	TMEM51-AS1	1.44735	0.00495796	1.63726	0.0130918
	CASC9	1.4451	0.0547097	1.06081	0.901061
	LOC101927354	1.44261	0.00166342	N/A	N/A
	LINC01030	1.44103	0.0422273	N/A	N/A
	FLJ31104	1.43373	0.0112949	N/A	N/A
	LOC100996654	1.43028	0.0284033	N/A	N/A
	NEURL1	1.4217	0.0445415	1.6173	0.0579415
	PMS2CL	1.41251	0.011902	1.69258	0.0087499
	LINC00271	1.41167	0.0203753	N/A	N/A
	LINC01191	1.4104	0.032508	N/A	N/A
	LOC100268168	1.4084	0.0567289	1.88549	0.117022
	LOC101929224	1.40079	0.0136907	1.62581	0.261464
	LOC101928103	1.39862	0.0251989	1.13262	0.815154
	MIR143HG	1.39621	0.0473126	N/A	N/A
	LINC00469	1.39497	0.0912653	N/A	N/A
	STL	1.39304	0.0284033	N/A	N/A
	RSRP1	1.39177	0.0141861	1.87901	2.68168e-08
	LOC100129034	1.38927	0.0680451	1.9288	2.53145e-08
	LOC100270804	1.38723	0.0840775	1.11206	0.835872
	NPHP3-ACAD11	1.38133	0.0383454	2.63414	0.00314247
	LOC100129055	1.38125	0.0871106	N/A	N/A
	ZNF192P1	1.37676	0.0655964	2.7353	0.00378242
	FAM13A-AS1	1.3739	0.074931	10.0685	2.12505e-19
	LOC102723885	1.37127	0.08872	N/A	N/A
	KANTR	1.36687	0.00556625	1.85925	0.0395596
	ARRDC3-AS1	1.3622	0.0187546	0.554088	0.183911
	RAB11B-AS1	1.3619	0.022381	0.637796	0.202394
	PITRM1-AS1	1.35934	0.0489412	N/A	N/A
	ERICH6	1.35914	0.0968195	N/A	N/A
	STARD4-AS1	1.34915	0.033179	0.877607	0.810535
	SEPT7P9	1.347	0.0608383	N/A	N/A
	FLJ37035	1.34596	0.0314363	1.06589	0.879547
	DNAJC27-AS1	1.34259	0.0349378	1.10561	0.846269
	LINC00441	1.33926	0.0495906	N/A	N/A
	TOB1-AS1	1.33925	0.0692728	2.29614	0.00455995
	AADACL2-AS1	1.33748	0.068202	N/A	N/A
	ZMIZ1-AS1	1.33398	0.0798704	2.18802	0.00696504
	MIR181A2HG	1.33017	0.094659	N/A	N/A
	PRC1-AS1	1.32677	0.0662985	N/A	N/A
	PKN2-AS1	1.32588	0.0127832	N/A	N/A
	OSMR-AS1	1.32287	0.0274176	N/A	N/A
	PLEKHA8P1	1.31933	0.0332059	1.99094	0.00295039
	LRP4-AS1	1.30719	0.0583418	1.426	0.393046
	RBFADN	1.30332	0.0949411	N/A	N/A
	LOC100630923	1.29941	0.00249894	N/A	N/A
	LINC01011	1.29784	0.094659	6.07515	1.2231e-17
	LOC101929512	1.2964	0.0911753	N/A	N/A
	LOC100506124	1.28191	0.0378135	1.45671	0.316895
	LINC00882	1.28164	0.076686	N/A	N/A
	LOC101928020	1.27508	0.0172731	N/A	N/A
	C8orf37-AS1	1.2694	0.0962311	N/A	N/A
	LOC101927592	1.26019	0.0251989	1.99979	0.0203099
	WDR11-AS1	1.25262	0.0918322	N/A	N/A
	FLJ37453	1.25201	0.0978829	1.90745	0.00960465
	CECR5-AS1	1.24973	0.0946917	1.72901	0.140615
	DUSP5P1	1.24645	0.0918238	4.62981	3.17952e-08
	LOC648987	1.24447	0.0956668	0.429262	0.0250259
	LOC101928438	1.24285	0.0472612	N/A	N/A
	GMDS-AS1	1.20945	0.0711788	1.40809	0.469595
	LOC728730	1.20484	0.0188794	1.03135	0.938726
	FLJ21408	1.20348	0.0921681	N/A	N/A
	DPY19L1P1	1.19727	0.0426585	0.995641	0.993339
	NEAT1	1.17174	0.0481199	1.13698	0.447191
