# Supplementary material for: Multi-omics analysis reveals contextual tumor suppressive and oncogenic gene modules within the acute hypoxic response
Source: Nat Commun. 2021 Mar 2;12:1375. doi: 10.1038/s41467-021-21687-2 (PMC7925689; doi:10.1038/s41467-021-21687-2)
Supplement: Supplementary file 10 — Supplementary Data 7 [file 41467_2021_21687_MOESM10_ESM.xlsx]

## Sheet: A. HIF1A
Correlation Analysis Results for HIF1A DepMap Gene Effect Scores
	All Genes: Spearman Correlation with HIF1A							Upregulated Acute Response Genes: Spearman Correlation with HIF1A
	Gene ID	Corrrelation Coefficient	Positive Rank	Negative Rank	p	adjusted p (BH)		Gene ID	Corrrelation Coefficient	Positive Rank	Negative Rank	p	adjusted p (BH)
	DDIT4	0.295542	1	18332	4.59632e-14	8.42644e-10		DDIT4	0.295542	1	18332	4.59632e-14	8.42644e-10
	CALM3	0.197797	2	18331	6.21672e-07	0.00227942		FOXO3	0.154586	16	18317	0.000104345	0.0771744
	SNX2	0.180712	3	18330	5.46123e-06	0.014303		MPI	0.149615	21	18312	0.000174001	0.0888266
	ARNT	0.168061	4	18329	2.40857e-05	0.0504897		CCNG2	0.1365	47	18286	0.000622341	0.154181
	OCIAD2	0.167808	5	18328	2.47863e-05	0.0504897		HIVEP2	0.129568	61	18272	0.0011687	0.202131
	DEGS1	0.165632	6	18327	3.16453e-05	0.0527412		ARRDC3	0.124962	92	18241	0.00174763	0.219033
	ACMSD	0.163869	7	18326	3.84862e-05	0.0580604		RXRB	0.122164	110	18223	0.00221738	0.235507
	PHF14	0.161722	8	18325	4.87137e-05	0.0595379		BCKDHA	0.118481	132	18201	0.00301173	0.258324
	DDHD1	0.160013	9	18324	5.8634e-05	0.0632316		SAP30	0.118047	139	18194	0.00312052	0.258324
	ZNF770	0.15933	10	18323	6.31089e-05	0.0642764		BIRC3	0.116363	152	18181	0.00357802	0.269942
	PTGER2	0.157678	11	18322	7.53128e-05	0.0697549		SIAH2	0.115419	159	18174	0.00386036	0.277885
	C19orf57	0.15758	12	18321	7.60976e-05	0.0697549		MARCKS	0.114122	172	18161	0.00428092	0.280735
	WFDC10B	0.156775	13	18320	8.28844e-05	0.0716404		KCMF1	0.113689	176	18157	0.00443051	0.28354
	ARG2	0.15643	14	18319	8.597e-05	0.0716404		INTS6L	0.112006	192	18141	0.00683404	0.335891
	KRTDAP	0.155367	15	18318	9.61526e-05	0.076642		VEGFA	0.109718	206	18127	0.00603738	0.323635
	FOXO3	0.154586	16	18317	0.000104345	0.0771744		DBP	0.105582	253	18080	0.00825009	0.357031
	PPP6R1	0.154128	17	18316	0.000109449	0.0771744		ZBTB25	0.104182	272	18061	0.00914889	0.371077
	ZNF878	0.151819	18	18315	0.00013898	0.0878593		ALKBH5	0.10043	326	18007	0.0120026	0.403409
	SH2D5	0.15024	19	18314	0.000163317	0.0888266		ZNF395	0.0995031	343	17990	0.0128184	0.405915
	ZNF528	0.149899	20	18313	0.00016907	0.0888266		MYADM	0.0988134	355	17978	0.013457	0.413752
	MPI	0.149615	21	18312	0.000174001	0.0888266		PFKFB3	0.0984917	360	17973	0.0137643	0.41701
	NFKBIA	0.149592	22	18311	0.000174418	0.0888266		ZSWIM5	0.0982497	363	17970	0.0139996	0.420028
	PREB	0.149546	23	18310	0.000175223	0.0888266		WASF2	0.0972169	383	17950	0.015044	0.431818
	ATXN1L	0.149361	24	18309	0.000178539	0.0888266		GPR137B	0.0950069	429	17904	0.0175113	0.449238
	DHRS4	0.149073	25	18308	0.000183818	0.0888266		BMT2	0.0941339	455	17878	0.0185793	0.452944
	SYCE2	0.149012	26	18307	0.000184947	0.0888266		PRX	0.0940902	456	17877	0.0186343	0.45308
	TBC1D7	0.144502	27	18306	0.000289673	0.123502		PTPRR	0.0938038	461	17872	0.0189978	0.456403
	KLHL7	0.144157	28	18305	0.000299639	0.124847		RNASE4	0.091865	506	17827	0.0216253	0.467683
	SNX13	0.143406	29	18304	0.000322419	0.125652		FUT11	0.0908167	538	17795	0.0231732	0.469611
	MAP7D2	0.143396	30	18303	0.00052065	0.148191		EFNA3	0.0902326	557	17776	0.0240767	0.469611
	CIC	0.143123	31	18302	0.000331431	0.125652		PDGFB	0.0898844	568	17765	0.0246296	0.470778
	ACTN1	0.142557	32	18301	0.000350146	0.128384		RNF217	0.08785	617	17716	0.0280848	0.489779
	CUL3	0.140879	33	18300	0.000411554	0.139839		RBPJ	0.0864638	654	17679	0.0306709	0.498926
	DSC1	0.140843	34	18299	0.000412965	0.139839		RSRP1	0.0864339	655	17678	0.0307288	0.499425
	ALG1	0.139871	35	18298	0.000453149	0.143894		CCDC114	0.0836216	739	17594	0.0366162	0.5265
	CEBPA	0.139823	36	18297	0.000455235	0.143894		GIPR	0.082942	763	17570	0.0381748	0.532114
	KCNJ14	0.139554	37	18296	0.000466999	0.14511		SERINC1	0.0829202	766	17567	0.0382259	0.532114
	TNF	0.139359	38	18295	0.000475708	0.145353		CDH1	0.0811627	812	17521	0.0425241	0.552072
	ZNF577	0.138961	39	18294	0.000494022	0.148191		BTG1	0.080509	848	17485	0.0442239	0.552072
	PRDX2	0.13833	40	18293	0.000524299	0.148191		KLF9	0.0801632	859	17474	0.0451458	0.552072
	CCDC61	0.138279	41	18292	0.000526827	0.148191		FAM117B	0.0801161	862	17471	0.0452725	0.552072
	ZNF367	0.137778	42	18291	0.000552245	0.148191		ICAM5	0.0797217	881	17452	0.0463463	0.553045
	SPANXN1	0.137714	43	18290	0.000865191	0.180245		PNRC1	0.0794434	892	17441	0.0471171	0.555304
	AMBRA1	0.137526	44	18289	0.000565454	0.148191		RLF	0.0784114	947	17386	0.0500685	0.559357
	ELOVL2	0.137474	45	18288	0.000568229	0.148191		AHNAK	0.0759633	1041	17292	0.0576928	0.580209
	QTRT1	0.137218	46	18287	0.000581998	0.148191		PIGA	0.0742371	1114	17219	0.0735239	0.618274
	CCNG2	0.1365	47	18286	0.000622341	0.154181		PER1	0.073953	1125	17208	0.0646525	0.599393
	TBC1D26	0.135217	48	18285	0.000700875	0.166872		PLS3	0.0734696	1153	17180	0.0765584	0.624506
	EXOC5	0.134576	49	18284	0.00074349	0.172808		DARS	0.0733148	1158	17175	0.0670011	0.603899
	ARHGAP5	0.134414	50	18283	0.000754645	0.172808		ELMSAN1	0.0730016	1170	17163	0.0681793	0.606174
	CDC6	0.134286	51	18282	0.000763509	0.172808		GLRX	0.0728057	1181	17152	0.0689247	0.607927
	TBC1D32	0.133558	52	18281	0.000816124	0.178119		NPEPPS	0.0727323	1186	17147	0.0692056	0.608302
	PTGES3	0.133235	53	18280	0.000840473	0.179167		P4HA1	0.0721436	1213	17120	0.0714936	0.614483
	HSBP1	0.133017	54	18279	0.00085729	0.180245		C6orf223	0.0720052	1224	17109	0.0720405	0.614859
	ZNF808	0.132581	55	18278	0.000891927	0.182902		TMEM144	0.0707842	1277	17056	0.077014	0.624506
	IQCD	0.132507	56	18277	0.000897897	0.182902		RSBN1	0.0700679	1334	16999	0.0800593	0.624641
	NR6A1	0.131565	57	18276	0.000977645	0.186596		AK4	0.0692084	1374	16959	0.0838416	0.631008
	SOWAHC	0.13151	58	18275	0.000982535	0.186596		STC2	0.0690925	1379	16954	0.0843622	0.631952
	RTF2	0.131117	59	18274	0.00101781	0.186596		RIC1	0.0681391	1438	16895	0.0887465	0.636576
	FXR2	0.130175	60	18273	0.00110723	0.197077		LMNTD2	0.0680553	1441	16892	0.0891405	0.637874
	HIVEP2	0.129568	61	18272	0.0011687	0.202131		CNTRL	0.0680423	1442	16891	0.0892021	0.637903
	RREB1	0.129462	62	18271	0.00117974	0.202132		MKNK2	0.06769	1466	16867	0.0908746	0.63968
	NOCT	0.129117	63	18270	0.00121633	0.202283		PPP1R3E	0.0670925	1503	16830	0.0937688	0.643509
	CYP2U1	0.129096	64	18269	0.00121864	0.202283		APAF1	0.0663644	1540	16793	0.0973951	0.651533
	CYP4V2	0.129053	65	18268	0.00122327	0.202283		XPNPEP1	0.066359	1541	16792	0.0974224	0.651533
	OR4N5	0.128696	66	18267	0.00126244	0.204706		PER2	0.0660777	1566	16767	0.0988532	0.653544
	RTN1	0.12861	67	18266	0.00127206	0.204706		FAM160A1	0.0656936	1589	16744	0.100834	0.656961
	LGALS9C	0.128603	68	18265	0.00127292	0.204706		RNF19A	0.0653453	1612	16721	0.102657	0.657104
	CMPK2	0.128194	69	18264	0.00131953	0.20909		NR1D1	0.0645894	1659	16674	0.106704	0.663561
	PEAK1	0.128043	70	18263	0.00133722	0.20909		NEMP1	0.0640991	1685	16648	0.109395	0.669432
	TSC2	0.12797	71	18262	0.0013458	0.20909		CEP250	0.0638658	1703	16630	0.110695	0.670866
	KRTCAP3	0.127848	72	18261	0.00136026	0.209561		MYO1E	0.0631563	1738	16595	0.114722	0.677474
	TCHP	0.127724	73	18260	0.00137512	0.210083		TESK2	0.0609635	1872	16461	0.127896	0.698539
	RAMP2	0.127333	74	18259	0.00142297	0.215597		KIAA0895L	0.0599377	1930	16403	0.134448	0.708897
	AKT1S1	0.127185	75	18258	0.00144151	0.216617		RIPK4	0.0595338	1964	16369	0.137098	0.713003
	DIS3L2	0.127074	76	18257	0.0014556	0.216956		AKAP12	0.058114	2064	16269	0.146733	0.723697
	PDYN	0.126853	77	18256	0.00148379	0.217705		NEBL	0.0569552	2149	16184	0.154973	0.732571
	VSX2	0.126768	78	18255	0.00149493	0.217705		NOD2	0.0567892	2160	16173	0.156181	0.733115
	STK10	0.126751	79	18254	0.0014971	0.217705		FBXO32	0.0567744	2163	16170	0.156289	0.733115
	PHLDB3	0.126395	80	18253	0.00154418	0.217705		DDR2	0.0566436	2173	16160	0.157247	0.734473
	ADGRF3	0.126249	81	18252	0.00156385	0.217705		NFIL3	0.0553697	2274	16059	0.166809	0.7398
	CCDC125	0.126036	82	18251	0.00159291	0.217705		DEPTOR	0.0543869	2345	15988	0.174478	0.74851
	KCNK6	0.126017	83	18250	0.00159554	0.217705		SLC12A6	0.0537025	2398	15935	0.179971	0.753202
	FBXW7	0.125986	84	18249	0.00159995	0.217705		DHRS3	0.0532796	2432	15901	0.18343	0.754109
	MIA2	0.125828	85	18248	0.0016219	0.217705		LANCL3	0.0517515	2556	15777	0.21253	0.778956
	TSC1	0.125793	86	18247	0.00162688	0.217705		ASPH	0.0514	2594	15739	0.199395	0.771531
	NEUROG2	0.125327	87	18246	0.00169358	0.219033		RNF24	0.0508712	2639	15694	0.204064	0.775399
	FAM181A	0.125275	88	18245	0.00170124	0.219033		SAV1	0.0504201	2685	15648	0.20811	0.778192
	PKN1	0.125271	89	18244	0.00170171	0.219033		RBM43	0.0502818	2697	15636	0.209362	0.778595
	ATG7	0.125205	90	18243	0.00171153	0.219033		USP28	0.0502159	2703	15630	0.20996	0.778595
	UBAC2	0.125173	91	18242	0.00171622	0.219033		BNIP3L	0.0501756	2707	15626	0.210326	0.778595
	ARRDC3	0.124962	92	18241	0.00174763	0.219033		LNPK	0.049209	2803	15530	0.219256	0.783594
	PELI3	0.124727	93	18240	0.0017833	0.219033		TNFAIP8	0.0491274	2810	15523	0.220023	0.784002
	HAUS2	0.124711	94	18239	0.00178567	0.219033		KDM3A	0.0490225	2818	15515	0.221011	0.784472
	PPP1R12A	0.1247	95	18238	0.00178738	0.219033		EFHD2	0.048867	2830	15503	0.22248	0.785629
	PDCL3	0.124669	96	18237	0.00179212	0.219033		RASSF7	0.0486528	2850	15483	0.224517	0.786777
	EMC10	0.124488	97	18236	0.00182023	0.219541		NDRG1	0.0484034	2884	15449	0.226904	0.787237
	STRN3	0.123795	98	18235	0.00193115	0.229895		DHX40	0.047452	2979	15354	0.236179	0.791326
	PTRH1	0.123692	99	18234	0.00194816	0.230091		ZDBF2	0.0473073	3001	15332	0.237612	0.791451
	ZNF174	0.123623	100	18233	0.00195977	0.230091		FAM110C	0.0461579	3134	15199	0.249218	0.796924
	PWWP2A	0.123472	101	18232	0.0019851	0.230335		NEDD4L	0.0460505	3146	15187	0.250322	0.796924
	ANO7	0.123202	102	18231	0.0020311	0.232142		TNIP1	0.0459557	3157	15176	0.2513	0.797335
	INSM2	0.1231	103	18230	0.00204875	0.232142		GJA3	0.0437851	3366	14967	0.274411	0.810441
	WBP1L	0.123097	104	18229	0.0020492	0.232142		TMCC1	0.0432058	3424	14909	0.280817	0.813697
	KANK3	0.123085	105	18228	0.00205133	0.232142		PTPRH	0.0431431	3433	14900	0.281516	0.814391
	POMT2	0.122677	106	18227	0.0021234	0.235507		FOSL2	0.0411925	3658	14675	0.303861	0.823457
	ZNF121	0.122474	107	18226	0.00216012	0.235507		WDR45B	0.0410997	3669	14664	0.304954	0.82427
	DEPDC5	0.122302	108	18225	0.00219174	0.235507		ANO6	0.0408577	3705	14628	0.307813	0.824898
	ZNF227	0.122263	109	18224	0.00219896	0.235507		SLC2A3	0.0407193	3726	14607	0.309455	0.825647
	RXRB	0.122164	110	18223	0.00221738	0.235507		INSR	0.0401652	3787	14546	0.31609	0.83059
	TNFRSF10A	0.121903	111	18222	0.0022667	0.2379		ALDH8A1	0.0398705	3835	14498	0.319657	0.831715
	AP5M1	0.121881	112	18221	0.00227091	0.2379		TNXB	0.0398131	3841	14492	0.320355	0.832469
	KTN1	0.121636	113	18220	0.00231816	0.241471		IRF2BP2	0.0386972	3951	14382	0.334116	0.840679
	DIRC2	0.12153	114	18219	0.00233878	0.242242		TMEM123	0.038632	3960	14373	0.334932	0.840679
	MEOX1	0.120811	115	18218	0.00248382	0.247114		TLDC1	0.0385801	3964	14369	0.335582	0.840679
	FOXJ3	0.120613	116	18217	0.00252516	0.247114		VGLL4	0.0383926	3992	14341	0.337938	0.841076
	ZNF583	0.120458	117	18216	0.00255786	0.247114		INTS13	0.0383163	4003	14330	0.338899	0.841076
	PLEKHD1	0.120301	118	18215	0.00259137	0.247114		PFKL	0.0382124	4021	14312	0.340212	0.841942
	HIST1H3E	0.120284	119	18214	0.00259504	0.247114		SLC35E1	0.0375917	4076	14257	0.34812	0.845399
	BAG6	0.120255	120	18213	0.00260149	0.247114		FCHO2	0.0368984	4174	14159	0.357089	0.847993
	LGALS4	0.120163	121	18212	0.00262124	0.247707		RIMKLA	0.0368437	4181	14152	0.357802	0.848258
	DSN1	0.11983	122	18211	0.00269476	0.250197		HELB	0.0363931	4219	14114	0.363716	0.853812
	NPRL2	0.119097	123	18210	0.00286283	0.258324		ZNF292	0.0363649	4224	14109	0.364089	0.853955
	EPN1	0.119077	124	18209	0.00286771	0.258324		WASHC3	0.0355794	4320	14013	0.374549	0.85897
	DBNDD2	0.119042	125	18208	0.00287581	0.258324		NBR1	0.0354378	4339	13994	0.376454	0.86011
	RGPD2	0.118929	126	18207	0.00290272	0.258324		PTCH1	0.0347443	4422	13911	0.385871	0.866174
	RSPH6A	0.11864	127	18206	0.00297269	0.258324		ZSWIM4	0.0340369	4508	13825	0.395623	0.871315
	SNAI1	0.118612	128	18205	0.00297941	0.258324		B3GNT4	0.0338155	4539	13794	0.398704	0.872697
	ITPKA	0.118607	129	18204	0.00298052	0.258324		MAPK7	0.032574	4704	13629	0.416255	0.879006
	ZNF415	0.118587	130	18203	0.00298561	0.258324		TCP11L2	0.0323946	4724	13609	0.418828	0.87969
	OR52I1	0.118487	131	18202	0.00301002	0.258324		FAM216A	0.032147	4754	13579	0.422395	0.881004
	BCKDHA	0.118481	132	18201	0.00301173	0.258324		SLC2A12	0.0320785	4761	13572	0.423384	0.881934
	MAGEE1	0.118447	133	18200	0.00421744	0.280249		GTPBP1	0.0312909	4852	13481	0.434862	0.886886
	CIAPIN1	0.118365	134	18199	0.00304035	0.258324		ANKZF1	0.0308282	4915	13418	0.441689	0.889256
	HMG20A	0.118303	135	18198	0.00305583	0.258324		PCED1B	0.0307221	4930	13403	0.443262	0.889269
	PPP1R3G	0.118271	136	18197	0.00306397	0.258324		ZBTB1	0.0305602	4941	13392	0.445669	0.890972
	HSPBP1	0.118258	137	18196	0.00306711	0.258324		FBXL20	0.0303982	4963	13370	0.448087	0.891277
	PPM1A	0.118134	138	18195	0.00309846	0.258324		EFEMP2	0.0303144	4972	13361	0.449339	0.89206
	SAP30	0.118047	139	18194	0.00312052	0.258324		KDM4B	0.0302083	4985	13348	0.450929	0.892607
	C19orf73	0.11787	140	18193	0.00316587	0.259656		RHPN2	0.0300444	5001	13332	0.453389	0.893762
	ABRAXAS2	0.117751	141	18192	0.00319684	0.260479		GYS1	0.0297447	5033	13300	0.45791	0.896269
	UGT1A6	0.117649	142	18191	0.00322346	0.261311		NUDT13	0.0284725	5192	13141	0.477374	0.902801
	FAM216B	0.117503	143	18190	0.00326217	0.261311		CD109	0.027861	5277	13056	0.486889	0.904081
	PXN	0.117485	144	18189	0.00326694	0.261311		LRP2BP	0.0277303	5301	13032	0.488936	0.904314
	CDC23	0.117405	145	18188	0.00328832	0.261311		DCBLD1	0.0275683	5318	13015	0.491479	0.904725
	MICAL1	0.11736	146	18187	0.00330032	0.261311		C1GALT1	0.0274861	5326	13007	0.492773	0.90521
	PTGER1	0.117336	147	18186	0.00330683	0.261311		ANKRD37	0.0273658	5346	12987	0.494668	0.905506
	SAR1A	0.116783	148	18185	0.0034586	0.267405		PARP16	0.027119	5380	12953	0.498569	0.90598
	TBRG1	0.116715	149	18184	0.00347766	0.267405		SMAD3	0.0268108	5429	12904	0.503465	0.906866
	ZNF350	0.116668	150	18183	0.00349076	0.267405		UPRT	0.0268006	5432	12901	0.518744	0.910234
	DACT1	0.116524	151	18182	0.00353173	0.268661		INSIG2	0.0266035	5456	12877	0.506771	0.907844
	BIRC3	0.116363	152	18181	0.00357802	0.269942		NAB2	0.0265655	5461	12872	0.507379	0.907844
	HADHB	0.116149	153	18180	0.0036402	0.270879		SLCO1B3	0.0264765	5474	12859	0.508803	0.907937
	COX8C	0.116117	154	18179	0.00364955	0.270879		MACO1	0.0259072	5548	12785	0.517962	0.910234
	YDJC	0.116063	155	18178	0.00366549	0.270965		ERO1A	0.0254305	5617	12716	0.525694	0.911168
	FAM219B	0.115991	156	18177	0.00368685	0.27145		OSMR	0.0253429	5630	12703	0.527122	0.911169
	C11orf42	0.115921	157	18176	0.00370787	0.271905		TNFRSF10D	0.0248439	5688	12645	0.53529	0.915055
	HINT3	0.115465	158	18175	0.00384612	0.277885		ESYT2	0.0246524	5713	12620	0.538442	0.916211
	SIAH2	0.115419	159	18174	0.00386036	0.277885		NEDD9	0.0245332	5728	12605	0.540409	0.916369
	METTL3	0.115134	160	18173	0.00394943	0.280017		PHF3	0.0245185	5734	12599	0.540652	0.916369
	IDUA	0.114997	161	18172	0.00399294	0.280249		ERRFI1	0.0243547	5763	12570	0.543361	0.916484
	SLC5A4	0.114828	162	18171	0.00404702	0.280249		RIOK3	0.0240068	5823	12510	0.549137	0.917572
	TRAPPC5	0.114667	163	18170	0.00409957	0.280249		UFSP2	0.0237292	5864	12469	0.553767	0.918601
	POMP	0.114639	164	18169	0.00410872	0.280249		ZNF654	0.0236812	5877	12456	0.554568	0.918601
	PLK1	0.114611	165	18168	0.00411761	0.280249		MINDY2	0.0218182	6140	12193	0.586147	0.926483
	PKIG	0.114557	166	18167	0.00413544	0.280249		MXI1	0.0215856	6180	12153	0.590147	0.926623
	CCBE1	0.114527	167	18166	0.00414534	0.280249		GBE1	0.0214497	6205	12128	0.592491	0.926623
	SPOP	0.114436	168	18165	0.00417563	0.280249		CRKL	0.0210268	6277	12056	0.599809	0.926836
	NT5M	0.114392	169	18164	0.00419026	0.280249		PDCD4	0.0205844	6351	11982	0.607508	0.92838
	ACTR3	0.114305	170	18163	0.00421909	0.280249		GPRC5A	0.0205559	6354	11979	0.608006	0.928414
	C12orf49	0.114177	171	18162	0.00426247	0.280735		DNTTIP1	0.0204542	6368	11965	0.609783	0.929055
	MARCKS	0.114122	172	18161	0.00428092	0.280735		ADAMTS13	0.020326	6386	11947	0.612025	0.929467
	VIPAS39	0.114034	173	18160	0.00431106	0.280735		ARID3A	0.0200668	6434	11899	0.61657	0.930167
	CAGE1	0.113928	174	18159	0.00434725	0.280735		ULK1	0.0197907	6468	11865	0.62143	0.931922
	TRIM16	0.113848	175	18158	0.00437492	0.281422		TLE6	0.0197794	6469	11864	0.621629	0.931922
	KCMF1	0.113689	176	18157	0.00443051	0.28354		CLK3	0.0196801	6490	11843	0.62338	0.932272
	SNRPE	0.113233	177	18156	0.00459295	0.290179		CSRNP1	0.0195349	6509	11824	0.625946	0.932412
	FXYD5	0.113222	178	18155	0.00459689	0.290179		BACH2	0.0190568	6571	11762	0.634424	0.935572
	FIZ1	0.113177	179	18154	0.00461321	0.290179		NR2F2	0.0186254	6648	11685	0.642116	0.936924
	RSPH10B	0.11311	180	18153	0.00463768	0.290179		PPP1R13L	0.0185025	6669	11664	0.644313	0.937476
	CBLN3	0.112835	181	18152	0.00473894	0.291428		RNF223	0.018369	6688	11645	0.646704	0.938189
	PRAMEF13	0.11282	182	18151	0.00474468	0.291428		PPP2R5B	0.0183027	6696	11637	0.647894	0.938702
	FDX2	0.112756	183	18150	0.00476869	0.291428		RCOR2	0.0179498	6755	11578	0.654238	0.940984
	UBE3C	0.11273	184	18149	0.00477855	0.291428		C4orf47	0.0176448	6813	11520	0.65974	0.941301
	JUN	0.112713	185	18148	0.0047848	0.291428		MAFF	0.0175072	6838	11495	0.662229	0.941432
	RNF11	0.112569	186	18147	0.00483905	0.292786		LDHA	0.0171278	6894	11439	0.66911	0.942
	DAAM1	0.112511	187	18146	0.00486116	0.293157		NHS	0.0162747	7030	11303	0.695203	0.948664
	ADCY3	0.112309	188	18145	0.00493891	0.295899		TRIM8	0.0154049	7155	11178	0.700702	0.950399
	CCNI2	0.112125	189	18144	0.00501033	0.298229		ADM	0.0151387	7202	11131	0.70563	0.9514
	C10orf55	0.112032	190	18143	0.0050467	0.298696		CCDC110	0.0150596	7215	11118	0.707098	0.951778
	PDS5A	0.112022	191	18142	0.00505077	0.298696		PCMTD1	0.014915	7232	11101	0.709781	0.952694
	INTS6L	0.112006	192	18141	0.00683404	0.335891		C4orf3	0.0138818	7389	10944	0.729067	0.95738
	HSPA1A	0.111975	193	18140	0.00506923	0.298824		ACAP1	0.0133653	7459	10874	0.738772	0.958481
	SPANXN4	0.111672	194	18139	0.0070029	0.336084		PLIN2	0.0127618	7555	10778	0.750167	0.960783
	FKBP3	0.111492	195	18138	0.00526383	0.302557		ZBTB44	0.0126723	7577	10756	0.751861	0.960783
	ZNF765	0.111461	196	18137	0.0052764	0.302557		ANGPTL4	0.0123478	7619	10714	0.758014	0.962679
	KLK6	0.111363	197	18136	0.00531691	0.302621		RND3	0.0113981	7773	10560	0.776111	0.966148
	EXOC8	0.111251	198	18135	0.00536328	0.302621		ZNF160	0.0106409	7890	10443	0.790626	0.969207
	SEPT2	0.111084	199	18134	0.00543345	0.303947		LRRC27	0.00976869	8020	10313	0.807437	0.97243
	VDAC3	0.111007	200	18133	0.00546593	0.30458		SLC45A1	0.00911993	8108	10225	0.819999	0.975153
	CDKN2D	0.110922	201	18132	0.00550204	0.305663		ZNF84	0.00892342	8134	10199	0.823813	0.975959
	SHCBP1L	0.110843	202	18131	0.00553559	0.305674		CUL4B	0.00858771	8191	10142	0.836217	0.977885
	DPP3	0.110749	203	18130	0.00557633	0.307		C14orf28	0.00793399	8296	10037	0.84308	0.979233
	KRT32	0.110646	204	18129	0.00562069	0.308515		HMGCL	0.00739872	8372	9961	0.853543	0.98186
	ARHGAP27	0.110511	205	18128	0.00567956	0.309891		ETS1	0.00738938	8374	9959	0.853725	0.98186
	VEGFA	0.109718	206	18127	0.00603738	0.323635		DNHD1	0.00701755	8436	9897	0.861009	0.982502
	ARL6IP4	0.109497	207	18126	0.00614024	0.323841		INSIG1	0.00700226	8440	9893	0.861309	0.9826
	SIPA1L1	0.109494	208	18125	0.00614161	0.323841		UACA	0.00668523	8494	9839	0.867529	0.983769
	SIX6	0.109472	209	18124	0.00615223	0.323841		PRSS53	0.00660639	8508	9825	0.869077	0.983769
	TMEM80	0.10946	210	18123	0.00615786	0.323841		MAP2K1	0.00637198	8551	9782	0.873683	0.983769
	IZUMO1	0.109366	211	18122	0.0062023	0.324877		TIPARP	0.00595979	8613	9720	0.881792	0.984884
	TBPL2	0.108899	212	18121	0.0064275	0.33476		SH3GL3	0.00549172	8678	9655	0.891016	0.987546
	VAMP2	0.108826	213	18120	0.00646322	0.335346		CCDC28A	0.00450838	8818	9515	0.910439	0.990689
	C12orf66	0.108802	214	18119	0.00647534	0.335346		CDCP1	0.0044432	8832	9501	0.911729	0.990887
	ADAM20	0.108711	215	18118	0.00652007	0.335545		FANK1	0.00429973	8858	9475	0.914568	0.99118
	PCSK4	0.108709	216	18117	0.00652146	0.335545		CHD2	0.0042897	8862	9471	0.914766	0.99118
	OR2B2	0.108646	217	18116	0.0065524	0.335545		QSOX1	0.00425161	8873	9460	0.915521	0.99118
	DLK1	0.108603	218	18115	0.00657417	0.335722		RARA	0.00400044	8916	9417	0.920494	0.991675
	PCDHGA7	0.10848	219	18114	0.00663608	0.335891		RHCE	0.00384399	8942	9391	0.923594	0.992511
	COX7A2	0.108476	220	18113	0.00663782	0.335891		SEC14L2	0.00375901	8955	9378	0.925278	0.992613
	ADGRF5	0.108414	221	18112	0.00666908	0.335891		IL1RAP	0.00341558	9016	9317	0.932087	0.993584
	SLX4IP	0.108403	222	18111	0.00667458	0.335891		NFKB2	0.00327623	9041	9292	0.934852	0.993908
	BOLL	0.108344	223	18110	0.00670489	0.335891		SCARB1	0.00278358	9108	9225	0.944631	0.995605
	EIF2AK4	0.108245	224	18109	0.00675543	0.335891		CAST	0.00241824	9173	9160	0.951889	0.996208
	FADS3	0.108242	225	18108	0.00675671	0.335891		HILPDA	0.00241376	9176	9157	0.951978	0.996208
	TUSC1	0.108186	226	18107	0.00678549	0.335891		ALDOA	0.00239135	9180	9153	0.952423	0.996208
	SLAIN2	0.108004	227	18106	0.00687967	0.336084		SLC1A1	0.00235444	9187	9146	0.953157	0.996208
	FGF1	0.107953	228	18105	0.00690634	0.336084		MXD1	0.00224153	9218	9115	0.955401	0.996266
	MAPRE2	0.107927	229	18104	0.00692023	0.336084		STARD4	0.00139518	9352	8981	0.972231	0.997742
	SMR3A	0.107839	230	18103	0.00696639	0.336084		SEMA4B	0.00118501	9387	8946	0.976413	0.998203
	PTGIR	0.107812	231	18102	0.0069808	0.336084		PKD1	0.00092234	9427	8906	0.98164	0.998344
	ZNF614	0.107657	232	18101	0.00706273	0.336314		OXSR1	0.000851708	9441	8892	0.983046	0.998348
	MTMR12	0.107305	233	18100	0.00725296	0.341654		PGM1	0.000357434	9508	8825	0.992885	0.999292
	TUT7	0.107282	234	18099	0.00726508	0.341654		PLOD2	0.000347063	9510	8823	0.993091	0.999292
	CCER2	0.10719	235	18098	0.00731605	0.342156		POLI	8.84247e-05	9563	8770	0.99824	0.999714
	SSH1	0.107003	236	18097	0.0074195	0.345233		HK1	-0.000514033	9668	8665	0.989767	0.999292
	OR11H12	0.106894	237	18096	0.00748052	0.345278		C8orf58	-0.000711624	9699	8634	0.985834	0.999022
	RNASE2	0.106894	238	18095	0.00748055	0.345278		MTHFR	-0.00100821	9752	8581	0.979932	0.998203
	ITGB5	0.10686	239	18094	0.00749961	0.345278		PLOD1	-0.00111074	9777	8556	0.977891	0.998203
	CMTM8	0.106742	240	18093	0.00756587	0.345898		LGALS8	-0.00145569	9837	8496	0.971028	0.997742
	LY6G5C	0.106581	241	18092	0.00765809	0.349026		RAB11FIP5	-0.00155227	9853	8480	0.969106	0.99752
	KLHL10	0.106556	242	18091	0.00767236	0.349026		ZBTB21	-0.0023423	9984	8349	0.953398	0.996208
	TEX43	0.106489	243	18090	0.00771081	0.349174		AK7	-0.00321013	10121	8212	0.936164	0.994197
	DCTN1	0.10645	244	18089	0.00773321	0.349174		ZSWIM6	-0.00373541	10195	8138	0.925746	0.992613
	TMEM181	0.106418	245	18088	0.0077518	0.349174		BNIP3	-0.0051044	10395	7938	0.898659	0.988487
	OR5AP2	0.106005	246	18087	0.00799471	0.355657		TEC	-0.00511826	10402	7931	0.898385	0.988487
	OVOL2	0.10596	247	18086	0.00802134	0.355657		RRAGD	-0.00520698	10422	7911	0.896634	0.988487
	YIPF2	0.105895	248	18085	0.00806047	0.355657		PTPRM	-0.00596436	10530	7803	0.881702	0.984864
	TAS2R46	0.10585	249	18084	0.00808744	0.355657		OTUD1	-0.0062407	10575	7758	0.876264	0.983769
	DRC1	0.105817	250	18083	0.00810708	0.355657		RAB3A	-0.00695262	10693	7640	0.862282	0.982634
	FBXO21	0.105814	251	18082	0.00810913	0.355657		WFDC3	-0.00696432	10696	7637	0.862053	0.982634
	MIA	0.105653	252	18081	0.00820658	0.357031		OXSM	-0.00728017	10743	7590	0.855863	0.98186
	DBP	0.105582	253	18080	0.00825009	0.357031		PHLPP1	-0.00786174	10836	7497	0.84449	0.979431
	CLOCK	0.105571	254	18079	0.0082573	0.357031		LTBP3	-0.00855852	10937	7396	0.830907	0.976997
	DEFB113	0.105437	255	18078	0.00833938	0.359703		CELF5	-0.00861991	10949	7384	0.829713	0.976997
	SUMO4	0.105373	256	18077	0.0083794	0.359765		NAMPT	-0.00906655	11011	7322	0.821034	0.975153
	CCZ1B	0.105276	257	18076	0.00843951	0.360393		RNMT	-0.00906955	11012	7321	0.820976	0.975153
	ACPP	0.105238	258	18075	0.00846324	0.360393		KDM6B	-0.00934623	11055	7278	0.815612	0.974139
	ZDHHC23	0.10522	259	18074	0.00847502	0.360393		TMEM87B	-0.00958491	11093	7240	0.81099	0.972942
	ID2	0.105175	260	18073	0.00850276	0.360393		SFXN3	-0.00974392	11121	7212	0.807915	0.972522
	PIK3R4	0.10516	261	18072	0.00851239	0.360393		COL1A1	-0.0100672	11170	7163	0.801672	0.970779
	DMPK	0.105005	262	18071	0.00861049	0.361701		DHX32	-0.0108943	11299	7034	0.785761	0.967848
	PPP5C	0.104988	263	18070	0.0086218	0.361701		NCKIPSD	-0.0109443	11308	7025	0.784802	0.967781
	TMEM56	0.104953	264	18069	0.00864381	0.361797		MNT	-0.0112505	11349	6984	0.778935	0.966148
	HMGXB3	0.104793	265	18068	0.00874688	0.365141		SH3D21	-0.0116362	11410	6923	0.771562	0.96515
	GNRH2	0.104765	266	18067	0.0087647	0.365141		GPR160	-0.0119216	11453	6880	0.766121	0.964381
	SLC15A3	0.104705	267	18066	0.00880337	0.365141		UGP2	-0.0119663	11457	6876	0.765268	0.964172
	UTP6	0.104561	268	18065	0.00889778	0.365203		KLHL24	-0.0119776	11460	6873	0.765053	0.964172
	DZANK1	0.10443	269	18064	0.00898383	0.366816		FAM210A	-0.0120105	11466	6867	0.764427	0.964172
	AGXT2	0.104311	270	18063	0.00906308	0.369165		RSPH3	-0.0122108	11491	6842	0.760618	0.963218
	TTLL5	0.104283	271	18062	0.00908163	0.369165		BCL10	-0.0135385	11697	6636	0.735514	0.958481
	ZBTB25	0.104182	272	18061	0.00914889	0.371077		KIAA0355	-0.0138316	11749	6584	0.730008	0.957909
	NAIP	0.104124	273	18060	0.00918811	0.371515		AUH	-0.0139179	11761	6572	0.728391	0.95738
	CNOT8	0.104026	274	18059	0.00925463	0.371515		C3orf58	-0.0141414	11791	6542	0.724205	0.956476
	CSN1S1	0.104019	275	18058	0.00925954	0.371515		KIAA1217	-0.0142714	11808	6525	0.721774	0.955812
	MAST1	0.104008	276	18057	0.00926645	0.371515		ANKRA2	-0.0146971	11864	6469	0.713834	0.953795
	HLA-DQA1	0.103959	277	18056	0.00930018	0.371515		DPYSL4	-0.0147541	11872	6461	0.712773	0.95333
	MOAP1	0.103957	278	18055	0.00930156	0.371515		MBNL2	-0.0148131	11880	6453	0.711676	0.953057
	AREL1	0.103912	279	18054	0.00933241	0.37181		TBC1D8B	-0.0155822	11989	6344	0.707564	0.951876
	ZNF331	0.103887	280	18053	0.0093495	0.37181		TMF1	-0.0156492	11996	6337	0.696188	0.948919
	STRADB	0.103689	281	18052	0.00948599	0.374356		SPICE1	-0.0157947	12013	6320	0.693506	0.948135
	LRRC41	0.103683	282	18051	0.0094897	0.374356		PDK1	-0.0158982	12030	6303	0.691601	0.947633
	ATP5PO	0.103651	283	18050	0.00951242	0.374356		COL13A1	-0.0159468	12039	6294	0.690707	0.947312
	ADAM21	0.103511	284	18049	0.00960998	0.374356		TMEM145	-0.0162983	12088	6245	0.684251	0.94563
	ATP1B2	0.10349	285	18048	0.00962459	0.374356		WDR60	-0.0164475	12106	6227	0.681518	0.945032
	LRRC4B	0.103468	286	18047	0.00963997	0.374356		HES1	-0.0168827	12169	6164	0.673571	0.942935
	ZFP36L2	0.103377	287	18046	0.00970435	0.375337		HYAL3	-0.0172507	12233	6100	0.666878	0.941751
	RB1	0.103124	288	18045	0.00988485	0.380712		OPTN	-0.017669	12299	6034	0.659303	0.941301
	C12orf43	0.103066	289	18044	0.00992672	0.380801		ARHGAP45	-0.0181178	12349	5984	0.651214	0.940112
	ZIM2	0.103064	290	18043	0.00992871	0.380801		SUN1	-0.0185111	12397	5936	0.644159	0.937476
	OR10G4	0.102956	291	18042	0.0100066	0.381294		RNF122	-0.0190047	12460	5873	0.635351	0.935572
	KIN	0.102743	292	18041	0.0101628	0.38149		DDX50	-0.0191338	12478	5855	0.633054	0.935572
	TRMT5	0.102729	293	18040	0.0101729	0.38149		ENO2	-0.0196983	12551	5782	0.623059	0.932072
	SREBF1	0.10268	294	18039	0.0102097	0.38149		FGD6	-0.0202871	12632	5701	0.612705	0.929467
	BTN3A3	0.102647	295	18038	0.0102336	0.38149		SNX33	-0.0204149	12650	5683	0.610468	0.929055
	CTXN3	0.102633	296	18037	0.0102441	0.38149		FOXN3	-0.021188	12768	5565	0.597015	0.926623
	SAYSD1	0.102579	297	18036	0.0102842	0.38149		NAT16	-0.0232033	13059	5274	0.56259	0.920014
	RBM24	0.102349	298	18035	0.0104572	0.384156		SBF2	-0.0235429	13113	5220	0.556885	0.918925
	LGI4	0.102319	299	18034	0.0104803	0.384156		PGAM1	-0.024722	13270	5063	0.537295	0.915534
	PMF1	0.102259	300	18033	0.0105258	0.384156		MB21D2	-0.0247335	13273	5060	0.537106	0.915534
	ZNF844	0.102168	301	18032	0.0105953	0.385405		HERC3	-0.0254619	13370	4963	0.525183	0.910939
	NTF4	0.102026	302	18031	0.0107041	0.387147		RAB20	-0.0257453	13416	4917	0.520581	0.910234
	NHLRC2	0.102023	303	18030	0.0107066	0.387147		IRS2	-0.0260701	13471	4862	0.515332	0.909646
	HMBOX1	0.10191	304	18029	0.0107943	0.388421		SPRY1	-0.0263281	13500	4834	0.511182	0.907937
	VN1R4	0.101603	305	18028	0.0110352	0.391389		PLXNA3	-0.0265525	13532	4801	0.522625	0.910939
	TACC1	0.101601	306	18027	0.011037	0.391389		FAM129B	-0.0269349	13588	4744	0.50149	0.906419
	TICAM2	0.101597	307	18026	0.0110407	0.391389		GOLGA1	-0.0270841	13610	4723	0.499122	0.90598
	FKRP	0.101573	308	18025	0.0110592	0.391389		PINK1	-0.0271783	13622	4711	0.497631	0.905935
	PRRX2	0.101573	309	18024	0.0110593	0.391389		ZNF511	-0.0273016	13641	4692	0.495681	0.905882
	ANKRD9	0.101529	310	18023	0.0110948	0.391389		SGSM2	-0.0273612	13650	4683	0.494741	0.905506
	CTRB1	0.101493	311	18022	0.0111231	0.391389		FAM162A	-0.0281372	13772	4561	0.482579	0.903025
	RTN2	0.101453	312	18021	0.0111556	0.391389		TTC30A	-0.0282509	13794	4539	0.480811	0.903025
	ERICH4	0.101359	313	18020	0.0112309	0.392181		CITED2	-0.0285469	13837	4496	0.476224	0.902801
	SPAG4	0.101322	314	18019	0.0112607	0.39228		ALOXE3	-0.0293161	13931	4402	0.464417	0.897865
	LRIT2	0.101108	315	18018	0.0114351	0.397046		SLC25A36	-0.0296542	13975	4358	0.459279	0.896982
	ZNF613	0.101042	316	18017	0.0114888	0.397704		LOXL2	-0.030262	14047	4286	0.450123	0.892189
	GHDC	0.101005	317	18016	0.0115192	0.397704		ZNF185	-0.0304141	14061	4272	0.463972	0.8976
	PSMB8	0.100965	318	18015	0.0115522	0.397939		KCTD11	-0.0305128	14081	4252	0.446376	0.891152
	PLCZ1	0.100945	319	18014	0.0115694	0.397939		CLMN	-0.0306619	14097	4236	0.444156	0.890012
	SNORC	0.100875	320	18013	0.0116268	0.398506		WDR26	-0.0306857	14101	4232	0.443803	0.889694
	NME4	0.100791	321	18012	0.0116974	0.398735		SMAD9	-0.0310698	14157	4176	0.438116	0.887732
	TNRC18	0.100786	322	18011	0.0117013	0.398735		ARID3B	-0.031599	14224	4109	0.430351	0.885488
	SULT6B1	0.100683	323	18010	0.0117876	0.40019		HK2	-0.0317188	14241	4092	0.428605	0.88444
	VCL	0.100619	324	18009	0.0118415	0.400669		ZMYM2	-0.0317921	14251	4082	0.427538	0.884177
	TMEM178A	0.100435	325	18008	0.0119977	0.403409		PAQR5	-0.0319869	14275	4058	0.42471	0.88249
	ALKBH5	0.10043	326	18007	0.0120026	0.403409		SMAP1	-0.0320009	14276	4057	0.424508	0.882284
	HTRA4	0.100385	327	18006	0.0120405	0.403409		LPIN2	-0.0322606	14304	4029	0.420756	0.880468
	CCDC177	0.100339	328	18005	0.0120802	0.403409		KMT2E	-0.0334064	14443	3890	0.404438	0.876168
	PRELID3B	0.100313	329	18004	0.0121028	0.403409		SEC61G	-0.0336624	14466	3867	0.400844	0.87417
	HIST1H4H	0.100254	330	18003	0.0121534	0.403409		SLC36A4	-0.0338044	14482	3851	0.39886	0.872798
	FUT1	0.100193	331	18002	0.0122062	0.403409		HELZ	-0.0346161	14568	3765	0.387627	0.867875
	NCKAP1	0.100188	332	18001	0.0122111	0.403409		SLC2A1	-0.0347344	14575	3758	0.386006	0.866174
	IDNK	0.100052	333	18000	0.0123294	0.403409		NEURL1	-0.0349664	14600	3733	0.382839	0.86404
	INSYN2	0.100046	334	17999	0.0123342	0.403409		FBXO42	-0.0352267	14626	3707	0.379305	0.862432
	RILPL2	0.10003	335	17998	0.0123483	0.403409		ALPK1	-0.0359622	14685	3648	0.369428	0.855812
	CPEB4	0.0999713	336	17997	0.0124002	0.403409		LMLN	-0.0361903	14716	3617	0.366397	0.85468
	TMEM160	0.0999093	337	17996	0.0124549	0.403409		TPD52	-0.0364495	14736	3597	0.362972	0.852905
	CNP	0.0998238	338	17995	0.0125306	0.403731		LMBRD2	-0.0371959	14811	3522	0.353223	0.846878
	PTPRK	0.099681	339	17994	0.0126581	0.405445		ENO1	-0.037384	14832	3501	0.350791	0.845953
	CRMP1	0.0996507	340	17993	0.0126852	0.405445		UAP1	-0.0387427	14996	3337	0.333548	0.840679
	CPSF1	0.0996159	341	17992	0.0127165	0.405445		SHB	-0.0388392	15006	3327	0.332344	0.840377
	PPARD	0.09957	342	17991	0.0127579	0.405915		PGK1	-0.0389	15013	3320	0.348868	0.845399
	ZNF395	0.0995031	343	17990	0.0128184	0.405915		ELF3	-0.0391562	15036	3297	0.328411	0.83668
	HLA-DQB1	0.0993782	344	17989	0.012932	0.405915		NARF	-0.0394136	15062	3271	0.325238	0.834396
	C12orf76	0.0993445	345	17988	0.0129628	0.405915		FOXL1	-0.0395729	15075	3258	0.323286	0.833047
	TBC1D17	0.0993419	346	17987	0.0129652	0.405915		WDR54	-0.0395871	15077	3256	0.323112	0.833047
	PI4K2B	0.0993401	347	17986	0.0129668	0.405915		MEGF6	-0.0396266	15084	3249	0.322629	0.833047
	NOG	0.099331	348	17985	0.0129752	0.405915		ALDOC	-0.039648	15087	3246	0.322368	0.833047
	CSTF2T	0.099298	349	17984	0.0130054	0.405915		THSD1	-0.0403402	15142	3191	0.313985	0.828463
	ARHGAP29	0.0992832	350	17983	0.013019	0.405915		PKM	-0.0405948	15160	3173	0.310938	0.825647
	GDF10	0.0991708	351	17982	0.0131227	0.407912		SLC16A3	-0.0411069	15211	3122	0.304869	0.82427
	EPAS1	0.0991637	352	17981	0.0131292	0.407912		CDA	-0.0416339	15255	3078	0.298705	0.82048
	TMEM154	0.098988	353	17980	0.0132928	0.409807		CEP44	-0.0419163	15282	3051	0.295436	0.819771
	ABCD4	0.0989822	354	17979	0.0132982	0.409807		PFKP	-0.0423069	15320	3013	0.290955	0.818208
	MYADM	0.0988134	355	17978	0.013457	0.413752		PDK3	-0.0423614	15328	3005	0.307626	0.824827
	EGR1	0.0987959	356	17977	0.0134735	0.413752		JMY	-0.0424815	15346	2987	0.288967	0.817661
	PPP2R5E	0.0987373	357	17976	0.0135291	0.414765		ARFGEF3	-0.0426997	15362	2971	0.286495	0.816483
	PPFIA3	0.0986715	358	17975	0.0135918	0.415276		PAM	-0.0440699	15510	2823	0.271298	0.808456
	ANAPC10	0.0985776	359	17974	0.0136817	0.415276		GPI	-0.045589	15663	2670	0.255105	0.798713
	PFKFB3	0.0984917	360	17973	0.0137643	0.41701		YEATS2	-0.0469211	15791	2542	0.241468	0.794188
	KLHDC2	0.098471	361	17972	0.0137843	0.41701		TUFT1	-0.048158	15905	2428	0.229272	0.788896
	GPCPD1	0.0984383	362	17971	0.0138159	0.417128		UNC5CL	-0.048487	15934	2399	0.226102	0.787237
	ZSWIM5	0.0982497	363	17970	0.0139996	0.420028		MAP3K2	-0.0490964	15983	2350	0.220315	0.784403
	CDYL2	0.0982273	364	17969	0.0140215	0.420028		GAPDH	-0.0503663	16088	2245	0.208596	0.778595
	NPAS1	0.0981451	365	17968	0.0141024	0.421761		CDK19	-0.0506401	16111	2222	0.20613	0.776467
	FAM83H	0.0980269	366	17967	0.0142193	0.423874		ZC3HAV1L	-0.0506795	16113	2220	0.205777	0.776467
	BBC3	0.0979184	367	17966	0.0143275	0.426406		EGLN3	-0.0518053	16204	2129	0.19587	0.7685
	HLA-DPB1	0.0978786	368	17965	0.0143672	0.426409		RICTOR	-0.0519671	16214	2119	0.194475	0.767208
	DHX9	0.0978486	369	17964	0.0143974	0.426409		FEM1C	-0.0531323	16292	2041	0.184646	0.754289
	NOTCH3	0.0977606	370	17963	0.0144859	0.42649		S100A10	-0.0553205	16459	1874	0.167186	0.7398
	SPHK2	0.097756	371	17962	0.0144906	0.42649		ELL	-0.0558586	16498	1835	0.163088	0.73651
	MLH3	0.0977535	372	17961	0.0144932	0.42649		BHLHE40	-0.056042	16516	1817	0.161709	0.73651
	LDLRAD2	0.0977222	373	17960	0.0145247	0.426734		ZC3H6	-0.0564545	16554	1779	0.15864	0.735916
	TMEM14C	0.0976942	374	17959	0.0145531	0.426883		MANBA	-0.0565172	16561	1772	0.158177	0.735916
	QRICH1	0.097599	375	17958	0.0146499	0.428424		SERTAD2	-0.0566497	16568	1765	0.157202	0.734473
	ZCCHC10	0.0975966	376	17957	0.0146524	0.428424		TMEM45A	-0.0567419	16574	1759	0.156527	0.733542
	WDR5B	0.0975424	377	17956	0.0147077	0.428674		FA2H	-0.0583241	16682	1651	0.145276	0.721382
	CHMP3	0.0975144	378	17955	0.0147363	0.428827		ANKRD12	-0.0596754	16766	1567	0.136165	0.711021
	ANAPC11	0.0973852	379	17954	0.0148693	0.429807		PAIP2B	-0.0597518	16768	1565	0.135663	0.710089
	IGFBP2	0.0973678	380	17953	0.0148872	0.429807		GABARAPL1	-0.0600113	16779	1554	0.13397	0.708004
	ZNF230	0.0973162	381	17952	0.0149407	0.430672		FKBP15	-0.0607812	16827	1506	0.129042	0.69945
	ZNF692	0.0972431	382	17951	0.0150167	0.431818		MOB3A	-0.061195	16853	1480	0.126452	0.695958
	WASF2	0.0972169	383	17950	0.015044	0.431818		ADAMTS16	-0.0614806	16870	1463	0.124688	0.692743
	XK	0.09719	384	17949	0.0190173	0.456403		CSRP2	-0.0615995	16876	1457	0.123959	0.691164
	RALB	0.0970596	385	17948	0.0152089	0.434806		ATP7A	-0.0623727	16916	1417	0.132852	0.705371
	ZFYVE1	0.0970242	386	17947	0.0152462	0.434806		PELI2	-0.0628686	16944	1389	0.116387	0.680042
	CDKN2C	0.0970103	387	17946	0.0152609	0.434806		ZNF608	-0.0633328	16970	1363	0.113709	0.67595
	ITGA3	0.0969981	388	17945	0.0152738	0.434806		BCKDK	-0.0642101	17013	1320	0.108782	0.667359
	KIR2DL1	0.0969105	389	17944	0.0153667	0.43522		BFSP1	-0.0644381	17027	1306	0.107529	0.664583
	SGPP1	0.0969021	390	17943	0.0153756	0.43522		NREP	-0.0652118	17063	1270	0.103362	0.657104
	GPT	0.096841	391	17942	0.0154408	0.43522		MEF2C	-0.0663252	17123	1210	0.0975931	0.651533
	CRAT	0.0967773	392	17941	0.0155088	0.43522		BBX	-0.0664527	17134	1199	0.0969491	0.651533
	GMEB2	0.0967674	393	17940	0.0155195	0.43522		HBP1	-0.0668236	17146	1187	0.095095	0.646996
	TMEM31	0.0967022	394	17939	0.0196291	0.459591		DPCD	-0.0681172	17207	1126	0.0888497	0.637028
	LYSMD2	0.0966792	395	17938	0.0156143	0.43522		SLC6A6	-0.0695264	17283	1050	0.0824255	0.628665
	PLEKHH3	0.0966634	396	17937	0.0156314	0.43522		GPR155	-0.0696882	17293	1040	0.0817125	0.627538
	RAB11A	0.0966617	397	17936	0.0156332	0.43522		EXPH5	-0.0699489	17307	1026	0.0805745	0.625126
	NXNL1	0.0966543	398	17935	0.0156412	0.43522		KIAA2013	-0.0702729	17324	1009	0.0791777	0.624641
	CADM4	0.096647	399	17934	0.0156491	0.43522		WSB1	-0.0706341	17343	990	0.0776443	0.624506
	UBE2QL1	0.0966045	400	17933	0.015695	0.43522		DOT1L	-0.0731133	17438	895	0.0677571	0.605959
	MPIG6B	0.0966009	401	17932	0.015699	0.43522		MAFK	-0.0734984	17459	874	0.0663183	0.602834
	DUSP6	0.0965855	402	17931	0.0157157	0.43522		RAB40C	-0.0740307	17479	854	0.064371	0.599393
	C8orf74	0.0965006	403	17930	0.0158079	0.436735		GSE1	-0.074406	17493	840	0.0630264	0.594977
	CAPNS1	0.0963887	404	17929	0.0159303	0.438514		BHLHE41	-0.074728	17501	832	0.0618915	0.591333
	MYLK4	0.0962792	405	17928	0.0160509	0.439951		TES	-0.0752142	17519	814	0.0602101	0.589373
	PYROXD1	0.0962759	406	17927	0.0160545	0.439951		GDPGP1	-0.0798352	17677	656	0.0460353	0.552072
	ITPRIPL2	0.0962258	407	17926	0.01611	0.440812		PFKFB4	-0.082489	17766	567	0.0392448	0.539562
	CSF2	0.0961052	408	17925	0.016244	0.442498		SNAPC3	-0.0826984	17771	562	0.0387471	0.535709
	BIRC6	0.0960172	409	17924	0.0163425	0.443217		NGLY1	-0.0860117	17852	481	0.0315572	0.503731
	SRSF10	0.0960169	410	17923	0.0163429	0.443217		PPP1R3B	-0.0876976	17895	438	0.0283595	0.489779
	ACTR10	0.095959	411	17922	0.0164079	0.443819		KDM4C	-0.0881616	17906	427	0.0275299	0.48953
	STRN4	0.0959197	412	17921	0.0164522	0.443819		ARHGEF37	-0.0899597	17939	394	0.0245092	0.470133
	XCL2	0.0959111	413	17920	0.0164619	0.443819		GPRC5C	-0.0903084	17949	384	0.0239577	0.469611
	KEAP1	0.095838	414	17919	0.0165447	0.44422		PLEKHM3	-0.0923005	17997	336	0.0210091	0.465732
	ZFP36	0.0957966	415	17918	0.0165918	0.44422		SMAP2	-0.102502	18129	204	0.010342	0.38149
	LILRA6	0.0957911	416	17917	0.016598	0.44422		VKORC1	-0.107211	18175	158	0.00730421	0.342156
	PIGF	0.0956152	417	17916	0.0167991	0.447642		FBXO8	-0.108187	18187	146	0.00678508	0.335891
	OR4K13	0.0955005	418	17915	0.0169315	0.447946		TPI1	-0.115354	18233	100	0.00388035	0.277885
	KRTAP29-1	0.0954593	419	17914	0.0169792	0.447946		KDM5B	-0.116633	18241	92	0.00350064	0.267405
	NKX6-3	0.0953851	420	17913	0.0170655	0.448444		AVPI1	-0.117844	18247	86	0.00317259	0.259656
	SRP9	0.0953146	421	17912	0.0171478	0.448444		SERPINE1	-0.125069	18279	54	0.00173159	0.219033
	KIF4B	0.0952982	422	17911	0.017167	0.448444		EGLN1	-0.222249	18330	3	1.96004e-08	8.98334e-05
	ZBTB32	0.0952762	423	17910	0.0171927	0.448444
	KIF18A	0.0951935	424	17909	0.01729	0.449238
	PLPBP	0.0951387	425	17908	0.0173547	0.449238
	SLC35G6	0.0951327	426	17907	0.0173618	0.449238
	TMEM242	0.0950241	427	17906	0.0174907	0.449238
	GPR135	0.0950098	428	17905	0.0175078	0.449238
	GPR137B	0.0950069	429	17904	0.0175113	0.449238
	PRKCG	0.094965	430	17903	0.0175612	0.449238
	PCK2	0.0949394	431	17902	0.0175919	0.449238
	ZFYVE21	0.0948795	432	17901	0.0176637	0.449238
	TMEM203	0.0948525	433	17900	0.0176961	0.449238
	GMCL1	0.094771	434	17899	0.0177944	0.449238
	SLC44A2	0.094771	435	17898	0.0177944	0.449238
	C1orf35	0.0947298	436	17897	0.0178443	0.449238
	RGS3	0.0947228	437	17896	0.0178527	0.449238
	BORCS5	0.0947153	438	17895	0.0178619	0.449238
	CIPC	0.0947092	439	17894	0.0178693	0.449238
	APEX1	0.0946853	440	17893	0.0178983	0.449238
	MSRA	0.0946535	441	17892	0.0179369	0.449238
	MOCS1	0.0946135	442	17891	0.0179857	0.449238
	NFIA	0.0945977	443	17890	0.018005	0.449238
	NECTIN2	0.0945676	444	17889	0.0180419	0.449238
	C1QTNF5	0.0945541	445	17888	0.0180583	0.449238
	C1orf185	0.0945458	446	17887	0.0180685	0.449238
	APLP1	0.094533	447	17886	0.0180842	0.449238
	ZDHHC9	0.0944819	448	17885	0.0226346	0.468797
	SESN1	0.0944713	449	17884	0.01816	0.450511
	GPAT2	0.0942873	450	17883	0.0183876	0.452858
	ERICH1	0.0942541	451	17882	0.018429	0.452858
	ZCCHC3	0.0942338	452	17881	0.0184543	0.452858
	DAP	0.0941852	453	17880	0.018515	0.452858
	SDC2	0.0941762	454	17879	0.0185264	0.452858
	BMT2	0.0941339	455	17878	0.0185793	0.452944
	PRX	0.0940902	456	17877	0.0186343	0.45308
	C2orf91	0.0940682	457	17876	0.018662	0.453152
	E2F2	0.0940397	458	17875	0.0186979	0.453424
	FAM170A	0.0939977	459	17874	0.018751	0.453768
	LENG9	0.0939685	460	17873	0.0187879	0.453768
	PTPRR	0.0938038	461	17872	0.0189978	0.456403
	RALGPS1	0.0936591	462	17871	0.0191838	0.458536
	SERAC1	0.0935896	463	17870	0.0192737	0.459374
	SKA2	0.0935533	464	17869	0.0193209	0.459374
	CHD9	0.0934413	465	17868	0.0194668	0.459591
	KLHL33	0.0934317	466	17867	0.0194793	0.459591
	DNAJC27	0.0934003	467	17866	0.0195204	0.459591
	OSTM1	0.093399	468	17865	0.0195221	0.459591
	CGREF1	0.0933177	469	17864	0.0196289	0.459591
	SLC16A10	0.0932619	470	17863	0.0197025	0.459717
	TNK1	0.0932079	471	17862	0.019774	0.460631
	EPDR1	0.0931627	472	17861	0.019834	0.461443
	RUFY1	0.0930598	473	17860	0.0199712	0.462178
	PIGL	0.0930586	474	17859	0.0199727	0.462178
	OR11G2	0.0930274	475	17858	0.0200145	0.462178
	LIN52	0.0928683	476	17857	0.0202287	0.462941
	THTPA	0.0928516	477	17856	0.0202513	0.462941
	GP2	0.0928115	478	17855	0.0203056	0.462941
	PPP1R12C	0.092788	479	17854	0.0203374	0.462941
	XPA	0.0927114	480	17853	0.0204417	0.462941
	LRRC8E	0.0927085	481	17852	0.0204457	0.462941
	PTEN	0.0926561	482	17851	0.0205173	0.463022
	ALKBH6	0.092646	483	17850	0.0205312	0.463022
	HSP90AB1	0.0925676	484	17849	0.0206387	0.463905
	PAH	0.0925379	485	17848	0.0206797	0.463905
	TFAP2B	0.0925242	486	17847	0.0206986	0.463905
	SLC1A5	0.0924586	487	17846	0.0207892	0.465001
	G3BP2	0.0924286	488	17845	0.0208307	0.465001
	RPL22	0.0924057	489	17844	0.0208626	0.465001
	GTF2H2C	0.0924017	490	17843	0.0208681	0.465001
	SESN2	0.092397	491	17842	0.0208747	0.465001
	CABP5	0.0923295	492	17841	0.0209686	0.465462
	KRT75	0.0923274	493	17840	0.0209716	0.465462
	LRRIQ3	0.092241	494	17839	0.0210924	0.465887
	MS4A2	0.0921695	495	17838	0.0211928	0.46626
	TRAPPC6B	0.0921692	496	17837	0.0211932	0.46626
	SERF1A	0.0921313	497	17836	0.0212466	0.46626
	LOXL1	0.0921266	498	17835	0.0212533	0.46626
	VASP	0.0920985	499	17834	0.021293	0.466263
	SLC38A7	0.0920844	500	17833	0.0213128	0.466263
	MARK2	0.0920609	501	17832	0.0213462	0.466435
	MAG	0.0919879	502	17831	0.0214499	0.466698
	SYT3	0.0919807	503	17830	0.02146	0.466698
	TARBP1	0.0919174	504	17829	0.0215503	0.467683
	RANGRF	0.0919015	505	17828	0.021573	0.467683
	RNASE4	0.091865	506	17827	0.0216253	0.467683
	LMTK3	0.0918418	507	17826	0.0216586	0.467683
	TIMM22	0.0918372	508	17825	0.0216651	0.467683
	LRRFIP2	0.0918279	509	17824	0.0216785	0.467683
	DCAF4L1	0.0918241	510	17823	0.0216839	0.467683
	CALR	0.0917612	511	17822	0.0217744	0.468167
	STAT5A	0.0917553	512	17821	0.0217829	0.468167
	TMEM245	0.0917041	513	17820	0.0218569	0.468266
	GPR68	0.0916314	514	17819	0.0219623	0.468797
	EAPP	0.0915923	515	17818	0.0220191	0.468797
	LACTB	0.0915063	516	17817	0.0221446	0.468797
	GOLGB1	0.091485	517	17816	0.0221757	0.468797
	OR4F6	0.0914592	518	17815	0.0222135	0.468797
	PANX1	0.0913933	519	17814	0.0223103	0.468797
	PPM1B	0.0913855	520	17813	0.0223217	0.468797
	LLGL1	0.0913747	521	17812	0.0223377	0.468797
	PHACTR4	0.0913244	522	17811	0.022412	0.468797
	DHX38	0.0913135	523	17810	0.022428	0.468797
	SP8	0.0913095	524	17809	0.022434	0.468797
	SNF8	0.0912471	525	17808	0.0225265	0.468797
	SPHAR	0.0911739	526	17807	0.0226353	0.468797
	SGO1	0.0911563	527	17806	0.0226617	0.468797
	ARPC3	0.0911428	528	17805	0.0226817	0.468797
	DESI1	0.0910795	529	17804	0.0227764	0.469261
	GALC	0.0910765	530	17803	0.0227809	0.469261
	ALG2	0.0910039	531	17802	0.02289	0.469611
	TMEM199	0.0909997	532	17801	0.0228964	0.469611
	RAP1A	0.0909881	533	17800	0.0229138	0.469611
	SLC38A6	0.0909594	534	17799	0.022957	0.469611
	DENND6B	0.0909346	535	17798	0.0229945	0.469611
	HUS1B	0.0909337	536	17797	0.0229959	0.469611
	GSK3B	0.0908843	537	17796	0.0230705	0.469611
	FUT11	0.0908167	538	17795	0.0231732	0.469611
	CD320	0.0908108	539	17794	0.0231822	0.469611
	KCNK10	0.0907749	540	17793	0.0232369	0.469611
	GSK3A	0.0907628	541	17792	0.0232554	0.469611
	CPNE1	0.0907453	542	17791	0.023282	0.469611
	USP19	0.0907126	543	17790	0.0233321	0.469611
	RIN2	0.0907088	544	17789	0.0233379	0.469611
	ILVBL	0.0906412	545	17788	0.0234416	0.469611
	ADO	0.090639	546	17787	0.023445	0.469611
	PCDHB10	0.0905953	547	17786	0.0235122	0.469611
	PIP	0.0905861	548	17785	0.0235264	0.469611
	CDKN3	0.0905493	549	17784	0.0235831	0.469611
	PLEKHA5	0.0905388	550	17783	0.0235994	0.469611
	GID4	0.0904024	551	17782	0.0238111	0.469611
	CETN3	0.0903922	552	17781	0.0238268	0.469611
	PLEKHA3	0.0903632	553	17780	0.0238721	0.469611
	EXOC2	0.090336	554	17779	0.0239147	0.469611
	RAB6C	0.0903179	555	17778	0.023943	0.469611
	BTBD7	0.0902641	556	17777	0.0240272	0.469611
	EFNA3	0.0902326	557	17776	0.0240767	0.469611
	CDRT1	0.0901901	558	17775	0.0241436	0.469878
	EPHX4	0.0901501	559	17774	0.0242068	0.469882
	CEP72	0.0901234	560	17773	0.0242489	0.469882
	DEFA6	0.0900794	561	17772	0.0243187	0.469882
	SPATS2L	0.0900606	562	17771	0.0243485	0.469882
	FOS	0.0900382	563	17770	0.024384	0.469882
	TKFC	0.0900281	564	17769	0.0244001	0.469882
	CD22	0.0899848	565	17768	0.0244692	0.470133
	RBM27	0.0899503	566	17767	0.0245242	0.470133
	HOXA7	0.0899398	567	17766	0.024541	0.470133
	PDGFB	0.0898844	568	17765	0.0246296	0.470778
	OR11H2	0.0898704	569	17764	0.0246521	0.470778
	CFAP299	0.0898348	570	17763	0.0247094	0.470892
	TWIST2	0.0896995	571	17762	0.0249277	0.473084
	CCNA2	0.0896605	572	17761	0.024991	0.473306
	FOSB	0.089611	573	17760	0.0250715	0.47434
	RNF214	0.089585	574	17759	0.025114	0.474654
	OR4A16	0.0895276	575	17758	0.0252077	0.474972
	TNFRSF10B	0.0895275	576	17757	0.0252079	0.474972
	DOCK3	0.0895271	577	17756	0.0252085	0.474972
	TMEM102	0.0894454	578	17755	0.0253424	0.475054
	NUDT8	0.0894186	579	17754	0.0253865	0.475394
	CIB1	0.0892831	580	17753	0.0256104	0.477368
	VAT1L	0.0892412	581	17752	0.02568	0.477368
	VEZF1	0.0892329	582	17751	0.0256938	0.477368
	PIH1D1	0.0892134	583	17750	0.0257262	0.477368
	RPS7	0.0891029	584	17749	0.0259109	0.479338
	ITPR2	0.0889175	585	17748	0.026223	0.482678
	ZFYVE9	0.0888683	586	17747	0.0263064	0.483723
	ARL4A	0.0888529	587	17746	0.0263326	0.483723
	CTNNAL1	0.0888187	588	17745	0.0263908	0.484045
	KRTAP17-1	0.0888115	589	17744	0.0264031	0.484045
	FBXO33	0.0887961	590	17743	0.0264293	0.484045
	PTPRA	0.0887275	591	17742	0.0265465	0.485706
	SUCO	0.0886935	592	17741	0.0266047	0.485874
	PRR22	0.0886471	593	17740	0.0266843	0.485874
	TRIM44	0.0886188	594	17739	0.0267329	0.485874
	WDR19	0.0886082	595	17738	0.0267513	0.485874
	CHURC1	0.0885584	596	17737	0.0268371	0.48617
	TUBA1A	0.0883813	597	17736	0.0271445	0.487971
	TMEM135	0.0883779	598	17735	0.0271504	0.487971
	FUCA1	0.0883632	599	17734	0.027176	0.487971
	METTL8	0.0883066	600	17733	0.027275	0.488845
	SYNE1	0.0883048	601	17732	0.0272781	0.488845
	EIF2S2	0.0882395	602	17731	0.0273927	0.48953
	PKD2L2	0.0882229	603	17730	0.027422	0.48953
	TYW5	0.0881752	604	17729	0.0275059	0.48953
	WDR91	0.0881739	605	17728	0.0275083	0.48953
	SLC7A9	0.0881673	606	17727	0.0275199	0.48953
	BTBD3	0.0880963	607	17726	0.0276454	0.489779
	MYO9B	0.0880462	608	17725	0.0277344	0.489779
	PSMC3IP	0.0880145	609	17724	0.0277906	0.489779
	ANXA10	0.0879726	610	17723	0.0278654	0.489779
	GSKIP	0.0879702	611	17722	0.0278696	0.489779
	SLC7A7	0.0879538	612	17721	0.0278988	0.489779
	ESYT1	0.08793	613	17720	0.0279414	0.489779
	PAK3	0.0878938	614	17719	0.0340098	0.518117
	NDUFA7	0.0878692	615	17718	0.0280503	0.489779
	RNF34	0.087851	616	17717	0.0280829	0.489779
	RNF217	0.08785	617	17716	0.0280848	0.489779
	WTAP	0.0878402	618	17715	0.0281023	0.489779
	NAA20	0.0878175	619	17714	0.0281432	0.489779
	ZC3H13	0.0877395	620	17713	0.0282838	0.489779
	TNKS2	0.087701	621	17712	0.0283534	0.489779
	IRX4	0.0876947	622	17711	0.0283649	0.489779
	RDH8	0.0876702	623	17710	0.0284092	0.489779
	ACOT1	0.0876648	624	17709	0.028419	0.489779
	KIF3A	0.0876569	625	17708	0.0284334	0.489779
	OR7A17	0.0876496	626	17707	0.0284466	0.489779
	FUNDC2	0.0876288	627	17706	0.0345547	0.519477
	PIP4P1	0.0876195	628	17705	0.0285014	0.489779
	TGIF1	0.0875725	629	17704	0.0285868	0.489909
	FAM153B	0.0875401	630	17703	0.028646	0.489909
	WDR81	0.0875393	631	17702	0.0286474	0.489909
	DTX1	0.0875008	632	17701	0.0287179	0.490209
	ZNF578	0.0874627	633	17700	0.0287878	0.490945
	GFOD1	0.0873982	634	17699	0.0289063	0.492051
	UBQLN1	0.0873246	635	17698	0.0290421	0.492737
	PIKFYVE	0.0872215	636	17697	0.0292331	0.492737
	FLRT2	0.0872093	637	17696	0.0292557	0.492737
	DDX42	0.087142	638	17695	0.0293811	0.492737
	TICAM1	0.0870997	639	17694	0.0294602	0.492737
	BTD	0.0870959	640	17693	0.0294674	0.492737
	MXD3	0.0870932	641	17692	0.0294724	0.492737
	SDHAF1	0.0870867	642	17691	0.0294846	0.492737
	GRIN1	0.0870559	643	17690	0.0295423	0.492737
	ABHD17B	0.0870287	644	17689	0.0295934	0.492737
	RSRC2	0.0870076	645	17688	0.029633	0.492737
	C6orf47	0.0869891	646	17687	0.0296677	0.492737
	TAF9	0.0869725	647	17686	0.0296991	0.492737
	OR10G2	0.086869	648	17685	0.0298946	0.493226
	ZNF426	0.086821	649	17684	0.0299856	0.493226
	FAM210B	0.0867732	650	17683	0.0300766	0.493226
	SLC39A9	0.08673	651	17682	0.0301591	0.493226
	ARID4A	0.0866728	652	17681	0.0302684	0.494572
	ZNF665	0.0865313	653	17680	0.0305404	0.497687
	RBPJ	0.0864638	654	17679	0.0306709	0.498926
	RSRP1	0.0864339	655	17678	0.0307288	0.499425
	MARK3	0.0863298	656	17677	0.0309314	0.501385
	MAP3K21	0.086295	657	17676	0.0309994	0.502039
	KATNA1	0.0862811	658	17675	0.0310266	0.502039
	TSEN2	0.086248	659	17674	0.0310913	0.502199
	CCT7	0.0862159	660	17673	0.0311543	0.502623
	ZNF254	0.0862067	661	17672	0.0311724	0.502623
	ASCC3	0.0861709	662	17671	0.0312427	0.502924
	ZC2HC1A	0.0861625	663	17670	0.0312591	0.502924
	FFAR3	0.0861554	664	17669	0.0312733	0.502924
	PITX1	0.0861371	665	17668	0.0313092	0.50306
	NSA2	0.0861102	666	17667	0.0313623	0.503473
	CHST8	0.0859702	667	17666	0.0316398	0.503731
	MAP1S	0.0859646	668	17665	0.0316509	0.503731
	HNRNPDL	0.0859428	669	17664	0.0316942	0.503731
	CCNG1	0.0859377	670	17663	0.0317045	0.503731
	STK19	0.0859295	671	17662	0.0317208	0.503731
	PLVAP	0.085916	672	17661	0.0317477	0.503731
	FNDC11	0.0859127	673	17660	0.0317544	0.503731
	GDF5OS	0.085912	674	17659	0.0317557	0.503731
	HTR3B	0.08588	675	17658	0.0318197	0.504192
	C15orf65	0.0858222	676	17657	0.0319353	0.505556
	IST1	0.0857645	677	17656	0.0320513	0.506261
	ZNF841	0.0857167	678	17655	0.0321475	0.506261
	FAM47E	0.0857046	679	17654	0.0321718	0.506261
	GSR	0.0855769	680	17653	0.0324303	0.509028
	C2CD6	0.0854357	681	17652	0.0327184	0.512234
	THAP10	0.0853693	682	17651	0.0328544	0.513925
	PDXP	0.0853246	683	17650	0.0329463	0.514923
	RUNDC3A	0.085181	684	17649	0.0332433	0.517164
	DSG2	0.0851674	685	17648	0.0332716	0.517164
	TMBIM4	0.0851501	686	17647	0.0333074	0.517164
	CGB2	0.0851463	687	17646	0.0333154	0.517164
	SLC25A31	0.085076	688	17645	0.0334618	0.517696
	NAGK	0.0850616	689	17644	0.0334918	0.517696
	UBXN2A	0.0850465	690	17643	0.0335234	0.517696
	UHRF1BP1	0.084896	691	17642	0.0338392	0.518117
	SPTB	0.0848676	692	17641	0.033899	0.518117
	PLEKHM2	0.0848509	693	17640	0.0339342	0.518117
	MYPOP	0.0848457	694	17639	0.0339452	0.518117
	RAMAC	0.0848359	695	17638	0.0339659	0.518117
	KRTAP23-1	0.0848087	696	17637	0.0340235	0.518117
	SBNO1	0.0847913	697	17636	0.0340604	0.518117
	ZNF283	0.084781	698	17635	0.0340822	0.518117
	PLEK2	0.0847714	699	17634	0.0341025	0.518117
	LCN10	0.0847671	700	17633	0.0341116	0.518117
	SHISA5	0.0847432	701	17632	0.0341624	0.518459
	DDN	0.0847128	702	17631	0.034227	0.51901
	SCT	0.0846193	703	17630	0.0344264	0.519477
	KCNA3	0.084603	704	17629	0.0344612	0.519477
	DCLRE1C	0.0845944	705	17628	0.0344795	0.519477
	C6orf62	0.0845839	706	17627	0.034502	0.519477
	SLC22A17	0.0845708	707	17626	0.0345303	0.519477
	SLC35G2	0.0845525	708	17625	0.0345695	0.519477
	CPN2	0.08453	709	17624	0.0346177	0.519776
	MEGF8	0.084462	710	17623	0.0347641	0.520547
	CRX	0.0844615	711	17622	0.0347651	0.520547
	DRD3	0.0844534	712	17621	0.0347826	0.520547
	PFN4	0.0844376	713	17620	0.0348168	0.520617
	HHIP	0.0844249	714	17619	0.0348441	0.520617
	OR7A10	0.0843248	715	17618	0.0350609	0.522161
	GLYCTK	0.0843074	716	17617	0.0350985	0.522161
	KLHL8	0.0842661	717	17616	0.0351886	0.522161
	PPP1R37	0.0842183	718	17615	0.0352927	0.522161
	DCTN2	0.0842145	719	17614	0.035301	0.522161
	KCNH3	0.0842069	720	17613	0.0353177	0.522161
	TPBGL	0.084181	721	17612	0.0353743	0.522576
	TMEM210	0.0841499	722	17611	0.0354423	0.522864
	GTF2H2	0.084146	723	17610	0.0354508	0.522864
	RNF5	0.0840993	724	17609	0.0355534	0.523439
	UBXN6	0.0840124	725	17608	0.0357447	0.523439
	DOCK6	0.0840097	726	17607	0.0357507	0.523439
	NUP88	0.0840085	727	17606	0.0357534	0.523439
	GUCA2A	0.0839986	728	17605	0.0357753	0.523439
	ACTN4	0.0839798	729	17604	0.0358168	0.523628
	ITGB1	0.0839373	730	17603	0.0359108	0.524507
	NBEAL1	0.0839029	731	17602	0.0359872	0.524507
	AFAP1L1	0.0837789	732	17601	0.0362634	0.5265
	CSF1R	0.0836866	733	17600	0.0364701	0.5265
	CUL1	0.0836738	734	17599	0.0364988	0.5265
	KLHDC10	0.0836683	735	17598	0.0365112	0.5265
	RRBP1	0.0836655	736	17597	0.0365175	0.5265
	FAM198B	0.0836352	737	17596	0.0365857	0.5265
	FBXO11	0.0836305	738	17595	0.0365963	0.5265
	CCDC114	0.0836216	739	17594	0.0366162	0.5265
	GGTLC1	0.0836216	740	17593	0.0366164	0.5265
	UPF2	0.0835252	741	17592	0.0368341	0.527579
	DCP2	0.0835209	742	17591	0.0368437	0.527579
	ACOT4	0.0835073	743	17590	0.0368745	0.527579
	HAUS8	0.0834992	744	17588	0.0368929	0.527579
	SPECC1L	0.0834992	745	17589	0.0368929	0.527579
	CUEDC1	0.0834603	746	17587	0.0369813	0.528432
	PLIN5	0.0833985	747	17586	0.0371218	0.528628
	PCDHB9	0.0833656	748	17585	0.0371968	0.528628
	ALDH2	0.0833338	749	17584	0.0372695	0.529244
	MUL1	0.0833214	750	17583	0.037298	0.529244
	RGCC	0.0832647	751	17582	0.0374279	0.529683
	SNAI3	0.0832473	752	17581	0.0374679	0.529683
	CYP2A6	0.0832034	753	17580	0.0375689	0.529683
	MSS51	0.0831771	754	17579	0.0376294	0.529683
	BCL3	0.0831735	755	17578	0.0376378	0.529683
	RAB8B	0.0831702	756	17577	0.0376453	0.529683
	RFC5	0.0831696	757	17576	0.0376467	0.529683
	ORM2	0.0831473	758	17575	0.0376982	0.529868
	SCGB3A2	0.0831389	759	17574	0.0377176	0.529868
	TAGAP	0.0830277	760	17573	0.0379754	0.532114
	PSMG4	0.0829576	761	17572	0.0381384	0.532114
	DYRK3	0.0829571	762	17571	0.0381396	0.532114
	GIPR	0.082942	763	17570	0.0381748	0.532114
	EMC8	0.0829367	764	17569	0.0381873	0.532114
	HBM	0.0829353	765	17568	0.0381906	0.532114
	SERINC1	0.0829202	766	17567	0.0382259	0.532114
	EXOC3L2	0.0827742	767	17566	0.0385682	0.535709
	BFAR	0.0827633	768	17565	0.038594	0.535709
	TIAL1	0.0827399	769	17564	0.038649	0.535709
	PARD3	0.0827237	770	17563	0.0386873	0.535709
	VEZT	0.0827178	771	17562	0.0387012	0.535709
	FAM49B	0.082701	772	17561	0.0387409	0.535709
	SMOX	0.0826277	773	17560	0.0389145	0.536531
	MFSD1	0.0825036	774	17559	0.03921	0.539562
	VPS25	0.0824732	775	17558	0.0392826	0.539562
	ARL5B	0.0824698	776	17557	0.0392907	0.539562
	UBE2S	0.0823064	777	17556	0.0396831	0.543696
	CRACR2A	0.0822829	778	17555	0.0397399	0.543696
	RHOBTB2	0.0821124	779	17554	0.0401534	0.546092
	CHRNE	0.0820999	780	17553	0.0401838	0.546101
	CDCA5	0.0820553	781	17552	0.0402926	0.546942
	DACT3	0.0820501	782	17551	0.0403054	0.546942
	GSC	0.0820313	783	17550	0.0403515	0.547078
	PLAA	0.0820063	784	17549	0.0404126	0.547078
	TLX1	0.081901	785	17548	0.0406714	0.549431
	NT5C3B	0.0818891	786	17547	0.0407005	0.549431
	SET	0.0818498	787	17546	0.0407974	0.549551
	ALDOB	0.0818023	788	17545	0.040915	0.550731
	FFAR1	0.081685	789	17544	0.0412062	0.552072
	TMEM129	0.0816563	790	17543	0.0412777	0.552072
	ANKRD33B	0.0816532	791	17542	0.0412853	0.552072
	PSMB9	0.0816431	792	17541	0.0413106	0.552072
	FSCN1	0.0816201	793	17540	0.041368	0.552072
	MTERF2	0.0816067	794	17539	0.0414016	0.552072
	PLA2G4C	0.0815595	795	17538	0.0415196	0.552072
	SRSF1	0.0815086	796	17537	0.0416475	0.552072
	HKR1	0.0814882	797	17536	0.0416988	0.552072
	RPUSD3	0.0814835	798	17535	0.0417106	0.552072
	CRYGD	0.081472	799	17534	0.0417396	0.552072
	TREX1	0.0814323	800	17533	0.0418394	0.552072
	TRA2A	0.0813625	801	17532	0.0420158	0.552072
	MAP3K1	0.0813568	802	17531	0.0420303	0.552072
	CSH1	0.0813483	803	17530	0.0420517	0.552072
	ALDH5A1	0.0812958	804	17529	0.042185	0.552072
	PLEKHG3	0.0812937	805	17528	0.0421903	0.552072
	ERP44	0.0812851	806	17527	0.0422123	0.552072
	CD14	0.0812763	807	17526	0.0422346	0.552072
	CORIN	0.0812289	808	17525	0.0423554	0.552072
	ATP5F1C	0.0812248	809	17524	0.0423656	0.552072
	HNRNPLL	0.0812168	810	17523	0.0423862	0.552072
	NEURL4	0.0812022	811	17522	0.0424234	0.552072
	CDH1	0.0811627	812	17521	0.0425241	0.552072
	H6PD	0.0811512	813	17520	0.0425536	0.552072
	ATG14	0.0811417	814	17519	0.0425781	0.552072
	SOX10	0.081121	815	17518	0.0426311	0.552072
	CACNG5	0.081097	816	17517	0.0426925	0.552072
	DNAJC25	0.0810732	817	17516	0.0427537	0.552072
	ZNF25	0.0810178	818	17515	0.0428962	0.552072
	ZBTB4	0.0809624	819	17514	0.0430391	0.552072
	ERVV-1	0.0809509	820	17513	0.0430688	0.552072
	ISCU	0.0809337	821	17512	0.0431132	0.552072
	R3HDM4	0.0809268	822	17511	0.0431312	0.552072
	SLC3A1	0.0808491	823	17510	0.0433326	0.552072
	GM2A	0.0808381	824	17509	0.0433612	0.552072
	POLR2K	0.0808047	825	17508	0.0434482	0.552072
	CXXC4	0.0807966	826	17507	0.0434693	0.552072
	SLC25A16	0.0807832	827	17506	0.043504	0.552072
	MNS1	0.0807785	828	17505	0.0435163	0.552072
	ZNF124	0.0807672	829	17504	0.0435458	0.552072
	ZNF490	0.0807511	830	17503	0.0435879	0.552072
	PEMT	0.080748	831	17502	0.043596	0.552072
	MAGEC2	0.0807466	832	17501	0.0515374	0.565163
	MIPOL1	0.0807352	833	17500	0.0436293	0.552072
	TAS2R60	0.0807288	834	17499	0.0436462	0.552072
	ZDHHC22	0.0807246	835	17498	0.0436571	0.552072
	LARP1	0.0807155	836	17497	0.0436809	0.552072
	NRXN3	0.0806841	837	17496	0.043763	0.552072
	HERC6	0.0806767	838	17495	0.0437825	0.552072
	FPR3	0.0806507	839	17494	0.0438506	0.552072
	NPTX1	0.0806383	840	17493	0.0438833	0.552072
	C12orf29	0.0806376	841	17492	0.0438851	0.552072
	RNASE6	0.0806359	842	17491	0.0438896	0.552072
	POLR2H	0.0806209	843	17490	0.0439288	0.552072
	NRL	0.080586	844	17489	0.0440208	0.552072
	SLCO1B1	0.0805853	845	17488	0.0440226	0.552072
	IFIT2	0.080577	846	17487	0.0440443	0.552072
	KCNV2	0.0805769	847	17486	0.0440447	0.552072
	BTG1	0.080509	848	17485	0.0442239	0.552072
	NEK9	0.0805054	849	17484	0.0442333	0.552072
	DSC3	0.0804084	850	17483	0.0444906	0.552072
	CIAO3	0.0803379	851	17482	0.0446781	0.552072
	BTBD9	0.0803326	852	17481	0.0446922	0.552072
	RPGRIP1	0.0803144	853	17480	0.0447408	0.552072
	ZNF619	0.0802724	854	17479	0.0448531	0.552072
	ULK4	0.0802499	855	17478	0.0449132	0.552072
	ULBP3	0.0802294	856	17477	0.044968	0.552072
	GCN1	0.0802241	857	17476	0.0449824	0.552072
	SMCR8	0.0802163	858	17475	0.0450032	0.552072
	KLF9	0.0801632	859	17474	0.0451458	0.552072
	GTF3C5	0.0801564	860	17473	0.0451641	0.552072
	PRKCH	0.0801211	861	17472	0.0452593	0.552072
	FAM117B	0.0801161	862	17471	0.0452725	0.552072
	HEATR4	0.0801115	863	17470	0.045285	0.552072
	SPNS3	0.0801101	864	17469	0.0452888	0.552072
	ATF5	0.0800877	865	17468	0.0453492	0.552072
	TNNI3	0.0800518	866	17467	0.0454464	0.552072
	OR2AG2	0.0799905	867	17466	0.0456124	0.552072
	ZNF91	0.0799762	868	17465	0.0456511	0.552072
	SUGT1	0.0799223	869	17464	0.0457977	0.552072
	KLK7	0.079892	870	17463	0.0458803	0.552072
	CATSPERB	0.0798694	871	17462	0.0459418	0.552072
	SNCB	0.0798621	872	17461	0.0459617	0.552072
	NRDE2	0.0798556	873	17460	0.0459795	0.552072
	TSPAN3	0.0798517	874	17459	0.0459903	0.552072
	ATP5F1D	0.0798227	875	17458	0.0460694	0.552072
	PP2D1	0.0798054	876	17457	0.0461168	0.552072
	ADAMTS18	0.0798051	877	17456	0.0461177	0.552072
	ZNF233	0.0798014	878	17455	0.0461277	0.552072
	CARD19	0.0797991	879	17454	0.046134	0.552072
	PSG2	0.0797499	880	17453	0.0462691	0.552966
	ICAM5	0.0797217	881	17452	0.0463463	0.553045
	PRKD2	0.0797109	882	17451	0.0463762	0.553045
	TPP2	0.0796754	883	17450	0.046474	0.553254
	NTN5	0.0796753	884	17449	0.0464742	0.553254
	TTC19	0.0796365	885	17448	0.0465813	0.553786
	GRIK5	0.0796036	886	17447	0.0466721	0.553864
	PKDREJ	0.0796005	887	17446	0.0466807	0.553864
	DLX2	0.0795802	888	17445	0.0467369	0.553864
	FLT3LG	0.0795214	889	17444	0.0468999	0.55472
	ZSCAN5B	0.0795024	890	17443	0.0469527	0.554987
	POFUT2	0.0794499	891	17442	0.0470987	0.555304
	PNRC1	0.0794434	892	17441	0.0471171	0.555304
	KDM2B	0.0794403	893	17440	0.0471255	0.555304
	ACTR2	0.0794347	894	17439	0.0471413	0.555304
	PNKD	0.0794342	895	17438	0.0471425	0.555304
	CAMK2A	0.0794275	896	17437	0.0471613	0.555304
	ZNF446	0.0794017	897	17436	0.0472332	0.555437
	MSL3	0.079369	898	17435	0.0556644	0.576582
	NDUFA4L2	0.0793673	899	17434	0.0473294	0.55578
	FERMT1	0.0793657	900	17433	0.0473338	0.55578
	EDN1	0.0793233	901	17432	0.0474528	0.55578
	NFS1	0.0793216	902	17431	0.0474576	0.55578
	GCH1	0.0792875	903	17430	0.0475531	0.555858
	C10orf53	0.079277	904	17429	0.0475828	0.555858
	ZNF133	0.0792492	905	17428	0.0476609	0.555858
	CEP57L1	0.0792476	906	17427	0.0476653	0.555858
	MBTPS1	0.0792184	907	17426	0.0477477	0.555858
	PAPLN	0.0791884	908	17425	0.0478322	0.556413
	NUP58	0.079118	909	17424	0.0480315	0.557142
	ARHGAP11A	0.0791175	910	17423	0.0480328	0.557142
	ABCC4	0.0791119	911	17422	0.0480486	0.557142
	ATP5MD	0.0791021	912	17421	0.0480764	0.557142
	OR11H1	0.0790485	913	17420	0.0482286	0.557142
	AKR1B1	0.0790412	914	17419	0.0482494	0.557142
	LGALS3	0.0790085	915	17418	0.0483424	0.557142
	CCDC174	0.0790054	916	17417	0.0483514	0.557142
	RTL8B	0.0789894	917	17416	0.0568487	0.579116
	RNASEH1	0.0789217	918	17415	0.0485901	0.557142
	OVOL1	0.0789088	919	17414	0.0486272	0.557142
	PRR19	0.0788997	920	17413	0.0486531	0.557142
	PROKR1	0.0788761	921	17412	0.0487207	0.557142
	BMP1	0.078856	922	17411	0.0487785	0.557142
	APOC2	0.0788507	923	17410	0.0487938	0.557142
	GTF3C2	0.0788249	924	17409	0.0488677	0.557142
	WDR62	0.0788249	925	17408	0.0488679	0.557142
	WDR38	0.0788097	926	17407	0.0489116	0.557142
	RAET1L	0.0788044	927	17406	0.0489267	0.557142
	SIGLEC10	0.0787958	928	17405	0.0489514	0.557142
	UGT1A10	0.0787934	929	17404	0.0489585	0.557142
	PNMA8B	0.0787452	930	17403	0.0490972	0.557557
	HOXB9	0.0787347	931	17402	0.0491276	0.557557
	ST8SIA6	0.0786633	932	17401	0.0493343	0.558276
	PRCD	0.0785654	933	17400	0.0496183	0.559357
	SPACA1	0.0785492	934	17399	0.0496656	0.559357
	CNOT6L	0.0785316	935	17398	0.049717	0.559357
	C11orf71	0.0785058	936	17397	0.0497922	0.559357
	PPP4R1	0.0785056	937	17396	0.0497929	0.559357
	PARL	0.0784554	938	17395	0.0499396	0.559357
	RRP15	0.0784524	939	17394	0.0499484	0.559357
	AMFR	0.0784439	940	17393	0.0499731	0.559357
	AK9	0.0784433	941	17392	0.049975	0.559357
	ZNF653	0.0784401	942	17391	0.0499845	0.559357
	MRGPRX4	0.0784312	943	17390	0.0500106	0.559357
	NGB	0.0784199	944	17389	0.0500437	0.559357
	VAMP1	0.0784191	945	17388	0.0500459	0.559357
	ZNF568	0.078419	946	17387	0.0500463	0.559357
	RLF	0.0784114	947	17386	0.0500685	0.559357
	FNDC9	0.0783472	948	17385	0.0502571	0.560222
	VSTM1	0.0783435	949	17384	0.0502681	0.560222
	ITGAV	0.0783153	950	17383	0.050351	0.560792
	CXCL10	0.0783012	951	17382	0.0503926	0.560792
	CTNNA1	0.0782609	952	17381	0.0505116	0.561184
	YAP1	0.0782469	953	17380	0.050553	0.561184
	PAQR8	0.0782169	954	17379	0.0506419	0.561316
	TMEM26	0.0781986	955	17378	0.050696	0.561577
	AOC3	0.0781618	956	17377	0.0508051	0.562446
	TOPORS	0.078113	957	17376	0.0509504	0.563703
	CDK5RAP1	0.0781029	958	17375	0.0509802	0.563703
	ZBTB40	0.0780899	959	17374	0.0510191	0.563794
	DYNLL1	0.0779796	960	17373	0.0513487	0.565163
	ANKMY2	0.0779633	961	17372	0.0513975	0.565163
	STK3	0.0779623	962	17371	0.0514006	0.565163
	CELA3A	0.0779518	963	17370	0.0514318	0.565163
	C1orf210	0.077943	964	17369	0.0514582	0.565163
	TP53	0.0779145	965	17368	0.0515438	0.565163
	TBC1D20	0.077842	966	17367	0.0517622	0.565585
	PARPBP	0.077811	967	17366	0.0518558	0.565585
	RNF111	0.0777952	968	17365	0.0519034	0.565585
	SLC39A11	0.0777892	969	17364	0.0519217	0.565585
	CDKN1B	0.0777787	970	17363	0.0519535	0.565596
	ARIH1	0.0777621	971	17362	0.0520037	0.565614
	FOXG1	0.0777577	972	17361	0.0520168	0.565614
	LILRB3	0.0777351	973	17360	0.0520855	0.565987
	C14orf93	0.0777002	974	17359	0.0521912	0.565987
	EIF4EBP1	0.0776838	975	17358	0.0522413	0.565987
	ISOC1	0.0776747	976	17357	0.0522688	0.565987
	PUM1	0.0776377	977	17356	0.0523812	0.565987
	ZNF433	0.0776025	978	17355	0.0524887	0.565987
	GTF2E2	0.0775811	979	17354	0.0525541	0.565987
	IFITM5	0.0775626	980	17353	0.0526106	0.566027
	GJA1	0.0775438	981	17352	0.0526682	0.566314
	EXOC1	0.0774863	982	17351	0.0528444	0.56702
	SLC9A5	0.077482	983	17350	0.0528575	0.56702
	CENPO	0.0774648	984	17349	0.0529102	0.567253
	COL9A3	0.0774273	985	17348	0.0530256	0.567566
	GNB5	0.0774251	986	17347	0.0530323	0.567566
	CCDC151	0.0773512	987	17346	0.0532602	0.568003
	KRTAP13-4	0.0773342	988	17345	0.0533126	0.568003
	GNPDA1	0.0773309	989	17344	0.0533228	0.568003
	SBSPON	0.0773218	990	17343	0.053351	0.568003
	TSPYL6	0.0773215	991	17342	0.053352	0.568003
	SFRP1	0.0772585	992	17341	0.0535472	0.56942
	KANSL3	0.0772376	993	17340	0.0536121	0.569781
	SEC24C	0.0771569	994	17339	0.0538631	0.57122
	ZNF615	0.0771271	995	17338	0.0539561	0.57122
	RAB32	0.0771263	996	17337	0.0539587	0.57122
	MPC2	0.077124	997	17336	0.0539657	0.57122
	PTPN21	0.0770574	998	17335	0.0541742	0.571855
	ETFB	0.0770451	999	17334	0.0542125	0.571855
	CEP85L	0.0770052	1000	17333	0.0543378	0.571855
	ACTB	0.0769615	1001	17332	0.0544753	0.571855
	STRA6	0.0769362	1002	17331	0.0545547	0.571855
	PTN	0.0769254	1003	17330	0.0545889	0.571855
	FBXO17	0.0768964	1004	17329	0.0546804	0.571855
	CORO1C	0.0768533	1005	17328	0.0548167	0.572623
	BHLHB9	0.0768062	1006	17327	0.0640724	0.599305
	KRT13	0.0768038	1007	17326	0.0549733	0.573932
	C4orf48	0.0767923	1008	17325	0.0550097	0.573986
	ZNF544	0.0766951	1009	17324	0.0553191	0.576424
	PLIN3	0.0766892	1010	17323	0.0553377	0.576424
	RAD21L1	0.0766251	1011	17322	0.0555426	0.576582
	RIC8B	0.0766117	1012	17321	0.0555854	0.576582
	KLC2	0.0766028	1013	17320	0.0556138	0.576582
	OR2AP1	0.0765918	1014	17319	0.0556491	0.576582
	USP20	0.0765779	1015	17318	0.0556935	0.576582
	CCDC106	0.0765763	1016	17317	0.0556989	0.576582
	RACGAP1	0.076561	1017	17316	0.0557477	0.576679
	CISD3	0.0764879	1018	17315	0.0559828	0.577833
	FAM47A	0.0764591	1019	17314	0.0652874	0.601128
	MMD2	0.0764263	1020	17313	0.0561812	0.577833
	LCE3C	0.0764138	1021	17312	0.0562218	0.577833
	GPR152	0.0763751	1022	17311	0.0563468	0.577895
	HIST1H3I	0.0763515	1023	17310	0.0564232	0.577895
	DYNLT1	0.0763511	1024	17309	0.0564246	0.577895
	DNPH1	0.0763132	1025	17308	0.0565474	0.577972
	KDM3B	0.0762928	1026	17307	0.0566138	0.577972
	ZKSCAN4	0.0762905	1027	17306	0.0566213	0.577972
	CCDC159	0.0762413	1028	17305	0.0567812	0.579116
	ALOX15	0.076196	1029	17304	0.0569292	0.579116
	ZNF461	0.0761941	1030	17303	0.0569353	0.579116
	ZNF317	0.0761864	1031	17302	0.0569605	0.579116
	SHANK1	0.076186	1032	17301	0.0569617	0.579116
	MBIP	0.0761783	1033	17300	0.0569869	0.579116
	XPO7	0.0761153	1034	17299	0.0571931	0.579472
	NMS	0.0761099	1035	17298	0.0572107	0.579472
	HSFX1	0.0760713	1036	17297	0.0666678	0.603864
	PXMP2	0.0760659	1037	17296	0.0573552	0.579654
	BECN1	0.076031	1038	17295	0.0574698	0.580173
	ST3GAL2	0.0759869	1039	17294	0.0576152	0.580209
	NYAP2	0.0759635	1040	17293	0.0576923	0.580209
	AHNAK	0.0759633	1041	17292	0.0576928	0.580209
	DCTN6	0.0759632	1042	17291	0.0576931	0.580209
	SOX9	0.0759532	1043	17290	0.0577264	0.580209
	CYP4X1	0.0759106	1044	17289	0.057867	0.580983
	TOP3A	0.0758975	1045	17288	0.0579106	0.581103
	RLIM	0.0758538	1046	17287	0.0674523	0.605313
	FGFR1OP2	0.0758067	1047	17286	0.0582117	0.582854
	CPVL	0.0757515	1048	17285	0.0583954	0.583354
	GLIPR1	0.0756449	1049	17284	0.058752	0.583679
	MTRNR2L5	0.0756438	1050	17283	0.0587556	0.583679
	AGFG1	0.0756425	1051	17282	0.05876	0.583679
	ARFGAP3	0.0756095	1052	17281	0.0588705	0.583679
	FLVCR2	0.075609	1053	17280	0.0588721	0.583679
	OCLN	0.0755962	1054	17279	0.0589152	0.583679
	VPS4B	0.0755818	1055	17278	0.0589636	0.583679
	GEMIN6	0.0755792	1056	17277	0.0589724	0.583679
	RND1	0.0755667	1057	17276	0.0590145	0.583679
	TACO1	0.0755628	1058	17275	0.0590276	0.583679
	ZNF416	0.0755535	1059	17274	0.0590588	0.583679
	C15orf61	0.0755382	1060	17273	0.0591103	0.583873
	SLF2	0.0753638	1061	17272	0.0597	0.587798
	HIST1H2AG	0.0753522	1062	17271	0.0597396	0.587872
	GSTA1	0.0753335	1063	17270	0.0598029	0.58818
	TJP1	0.0753215	1064	17269	0.059844	0.588269
	IRF3	0.0752686	1065	17268	0.0600242	0.589373
	SLC6A9	0.0752458	1066	17267	0.0601021	0.589373
	NEMF	0.0752131	1067	17266	0.0602136	0.589373
	KIAA1107	0.07517	1068	17265	0.0603613	0.589536
	KLK9	0.0751669	1069	17264	0.0603719	0.589536
	MFHAS1	0.075111	1070	17263	0.0605635	0.59035
	DDHD2	0.0751011	1071	17262	0.0605978	0.59035
	AP2A1	0.075063	1072	17261	0.0607287	0.59035
	SLC6A7	0.0750241	1073	17260	0.0608628	0.59035
	WBP1	0.0750099	1074	17259	0.0609118	0.59035
	HSDL1	0.0750033	1075	17258	0.0609347	0.59035
	TRAPPC6A	0.0749989	1076	17257	0.0609498	0.59035
	RC3H2	0.0749967	1077	17256	0.0609575	0.59035
	SOCS4	0.0749762	1078	17255	0.0610285	0.5905
	FUCA2	0.0749489	1079	17254	0.0611229	0.5905
	TBC1D14	0.0749457	1080	17253	0.0611339	0.5905
	BORCS7	0.0749341	1081	17252	0.0611739	0.590575
	SLC24A4	0.0748871	1082	17251	0.0613371	0.591333
	FAM13B	0.0748547	1083	17250	0.0614497	0.591333
	CLEC4G	0.0748267	1084	17249	0.0615472	0.591333
	MPHOSPH9	0.0747994	1085	17248	0.0616422	0.591333
	CALB1	0.0747966	1086	17247	0.061652	0.591333
	FNBP1	0.0747956	1087	17246	0.0616556	0.591333
	HIST1H2AD	0.074794	1088	17245	0.0616611	0.591333
	EDC3	0.0747878	1089	17244	0.0616829	0.591333
	SMIM19	0.0747656	1090	17243	0.0617602	0.591333
	OR10A2	0.0747473	1091	17242	0.0618241	0.591333
	LAIR1	0.0747117	1092	17241	0.0619488	0.591333
	ANGPT4	0.0747112	1093	17240	0.0619505	0.591333
	ATR	0.0746946	1094	17239	0.0620085	0.591333
	OTUD7A	0.0746821	1095	17238	0.0620524	0.591333
	TMEM190	0.0746769	1096	17237	0.0620707	0.591333
	RFC4	0.0746714	1097	17236	0.0620898	0.591333
	SNRNP35	0.0746711	1098	17235	0.062091	0.591333
	TRIM52	0.0746278	1099	17234	0.0622429	0.591857
	PER3	0.074612	1100	17233	0.0622986	0.592079
	SHLD1	0.0745693	1101	17232	0.062449	0.592903
	MTRNR2L3	0.074569	1102	17231	0.06245	0.592903
	BORCS8	0.074516	1103	17230	0.0626368	0.593614
	CD38	0.0745073	1104	17229	0.0626675	0.593614
	PDCD2L	0.0745026	1105	17228	0.0626842	0.593614
	AOC2	0.0744393	1106	17227	0.0629084	0.594791
	TMEM50A	0.07443	1107	17226	0.0629413	0.594795
	HPD	0.0743983	1108	17225	0.0630539	0.594977
	RFPL4AL1	0.0743872	1109	17224	0.0630935	0.595007
	SOX12	0.0743439	1110	17223	0.0632476	0.595847
	SYNE4	0.0742864	1111	17222	0.0634525	0.596551
	CLLU1OS	0.0742612	1112	17221	0.0635426	0.596786
	GPR82	0.0742379	1113	17220	0.0735208	0.618274
	PIGA	0.0742371	1114	17219	0.0735239	0.618274
	SERPINH1	0.0742286	1115	17218	0.0636592	0.597269
	THRAP3	0.0741665	1116	17217	0.063882	0.59844
	GLIPR1L1	0.0741337	1117	17216	0.0639998	0.599238
	SORD	0.0741106	1118	17215	0.0640829	0.599305
	EEF1AKMT4	0.0741044	1119	17214	0.064105	0.599305
	PNMA1	0.074019	1120	17213	0.0644134	0.599393
	SH2D4A	0.0740025	1121	17212	0.064473	0.599393
	SAMD15	0.0739972	1122	17211	0.0644922	0.599393
	NFE2L3	0.0739934	1123	17210	0.0645059	0.599393
	SYDE2	0.0739785	1124	17209	0.06456	0.599393
	PER1	0.073953	1125	17208	0.0646525	0.599393
	C1QL1	0.0739503	1126	17207	0.0646623	0.599393
	OVCA2	0.0739492	1127	17206	0.064666	0.599393
	FAM171A1	0.0739402	1128	17205	0.0646987	0.599393
	KIDINS220	0.0738833	1129	17204	0.0649055	0.60022
	SPTBN5	0.0738784	1130	17203	0.0649232	0.60022
	DCAF8L2	0.0738231	1131	17202	0.0751481	0.622629
	FRMD3	0.0737818	1132	17201	0.0652758	0.601128
	TMEM171	0.0737704	1133	17200	0.0653173	0.601128
	HOXB8	0.0737697	1134	17199	0.06532	0.601128
	COX8A	0.0737659	1135	17198	0.0653337	0.601128
	NKX2-1	0.0737433	1136	17197	0.0654166	0.601435
	LARP1B	0.0737346	1137	17196	0.0654483	0.601435
	FAM221B	0.0737028	1138	17195	0.065565	0.601603
	NAA25	0.0736898	1139	17194	0.0656127	0.601739
	CD3EAP	0.0736488	1140	17193	0.0657635	0.602749
	MAGEB2	0.0736155	1141	17192	0.0759738	0.624026
	DNAJC5G	0.0736092	1142	17191	0.0659091	0.602749
	LYZL4	0.0736074	1143	17190	0.0659158	0.602749
	SLC39A6	0.0736062	1144	17189	0.06592	0.602749
	TNFAIP8L3	0.0735717	1145	17188	0.0660472	0.602834
	RNF4	0.0735184	1146	17187	0.0662443	0.602834
	RPL5	0.0735161	1147	17186	0.0662527	0.602834
	LRP4	0.0735067	1148	17185	0.0662878	0.602834
	SPRED2	0.0735016	1149	17184	0.0663065	0.602834
	MPG	0.0735014	1150	17183	0.0663071	0.602834
	ZNF550	0.0734815	1151	17182	0.066381	0.602834
	CNIH1	0.0734791	1152	17181	0.0663897	0.602834
	PLS3	0.0734696	1153	17180	0.0765584	0.624506
	ASAH2	0.073458	1154	17179	0.0664683	0.602987
	KLHL42	0.0734456	1155	17178	0.0665143	0.603069
	IFNGR1	0.0734056	1156	17177	0.0666627	0.603864
	KCNG1	0.0733644	1157	17176	0.0668161	0.603899
	DARS	0.0733148	1158	17175	0.0670011	0.603899
	CCDC144A	0.073293	1159	17174	0.0670824	0.604244
	RNFT2	0.073287	1160	17173	0.0671052	0.604244
	COPS9	0.0731937	1161	17172	0.0674546	0.605313
	TMEM205	0.0731927	1162	17171	0.0674585	0.605313
	ITPRIPL1	0.073113	1163	17170	0.0677584	0.605959
	ANTXRL	0.0730788	1164	17169	0.0678871	0.60601
	PHF20L1	0.0730627	1165	17168	0.0679482	0.60601
	COL17A1	0.0730501	1166	17167	0.0679955	0.60601
	HSPB9	0.0730287	1167	17166	0.0680768	0.606174
	GPR62	0.0730234	1168	17165	0.0680965	0.606174
	RNASE7	0.0730037	1169	17164	0.0681713	0.606174
	ELMSAN1	0.0730016	1170	17163	0.0681793	0.606174
	ELFN1	0.0729821	1171	17162	0.0682531	0.606341
	GPX1	0.0729414	1172	17161	0.0684075	0.607256
	SNX9	0.0729318	1173	17160	0.068444	0.607256
	NIN	0.0728816	1174	17159	0.0686349	0.607927
	TRIP6	0.0728714	1175	17158	0.0686738	0.607927
	TPD52L2	0.0728701	1176	17157	0.0686789	0.607927
	KLHL11	0.0728449	1177	17156	0.0687749	0.607927
	ZNF708	0.0728292	1178	17155	0.0688349	0.607927
	MAP3K7	0.072808	1179	17154	0.068916	0.607927
	NOVA1	0.0728077	1180	17153	0.0689171	0.607927
	GLRX	0.0728057	1181	17152	0.0689247	0.607927
	ZNF813	0.0727919	1182	17151	0.0689773	0.607927
	GPSM2	0.0727917	1183	17150	0.068978	0.607927
	IFT80	0.0727756	1184	17149	0.0690397	0.607927
	POU3F2	0.072766	1185	17148	0.0690766	0.60796
	NPEPPS	0.0727323	1186	17147	0.0692056	0.608302
	SLC29A3	0.0726916	1187	17146	0.069362	0.608302
	CSNK2A3	0.0726886	1188	17145	0.0693734	0.608302
	PRELP	0.0726801	1189	17144	0.0694062	0.608302
	ZYG11B	0.0726694	1190	17143	0.0694472	0.608302
	FBXO16	0.0725541	1191	17142	0.0698919	0.610284
	P2RX3	0.0725469	1192	17141	0.0699196	0.610284
	PGAM4	0.0725171	1193	17140	0.0804654	0.625126
	PPP6R2	0.0725103	1194	17139	0.0700612	0.610294
	HEXB	0.072488	1195	17138	0.0701477	0.610294
	MTF1	0.0724858	1196	17137	0.0701564	0.610294
	ST3GAL6	0.0724769	1197	17136	0.0701909	0.610294
	TMEM204	0.072466	1198	17135	0.0702331	0.610294
	FAM160A2	0.0724585	1199	17134	0.0702621	0.610294
	HRASLS	0.0724564	1200	17133	0.0702705	0.610294
	C6orf52	0.0724522	1201	17132	0.0702867	0.610294
	NSG1	0.0724286	1202	17131	0.0703786	0.610625
	RHOBTB1	0.072367	1203	17130	0.0706184	0.612036
	C19orf47	0.0723626	1204	17129	0.0706355	0.612036
	BST1	0.0723611	1205	17128	0.0706414	0.612036
	ZNF219	0.0723285	1206	17127	0.0707684	0.612337
	LTA	0.0722889	1207	17126	0.0709235	0.613032
	MYO1F	0.0722668	1208	17125	0.0710099	0.6132
	PTPN11	0.0722107	1209	17124	0.0712298	0.614392
	ZNF222	0.0721815	1210	17123	0.0713447	0.614392
	LMNB1	0.0721786	1211	17122	0.0713559	0.614392
	TKTL2	0.0721578	1212	17121	0.0714379	0.614392
	P4HA1	0.0721436	1213	17120	0.0714936	0.614483
	GLRX3	0.0721181	1214	17119	0.0715944	0.614492
	SPPL3	0.0721097	1215	17118	0.0716275	0.614492
	EFCAB11	0.0721026	1216	17117	0.0716554	0.614492
	FBXO31	0.0720932	1217	17116	0.0716923	0.614492
	SYNDIG1L	0.0720671	1218	17115	0.0717954	0.614492
	GJA10	0.0720647	1219	17114	0.0718049	0.614492
	OXCT2	0.072063	1220	17113	0.0718117	0.614492
	PRKCZ	0.0720623	1221	17112	0.0718146	0.614492
	CST9	0.0720499	1222	17111	0.0718634	0.614492
	NKD2	0.0720127	1223	17110	0.0720107	0.614859
	C6orf223	0.0720052	1224	17109	0.0720405	0.614859
	TLR6	0.0719947	1225	17108	0.072082	0.614927
	COL10A1	0.0719518	1226	17107	0.0722525	0.615165
	KRTAP9-3	0.0719304	1227	17106	0.0723377	0.615165
	DUSP2	0.0719265	1228	17105	0.0723529	0.615165
	LSM5	0.071892	1229	17104	0.0724902	0.615166
	GTF2H3	0.0718786	1230	17103	0.0725437	0.615166
	PLAUR	0.0718739	1231	17102	0.0725623	0.615166
	PFDN4	0.0718406	1232	17101	0.0726953	0.615576
	TSTD1	0.0718082	1233	17100	0.0728249	0.616098
	IL17RC	0.0718	1234	17099	0.0728577	0.616098
	FAM71F1	0.0717682	1235	17098	0.0729846	0.616675
	NSFL1C	0.071738	1236	17097	0.073106	0.617059
	UTS2B	0.071728	1237	17096	0.0731458	0.617073
	PIGX	0.0717002	1238	17095	0.0732575	0.617201
	GPBAR1	0.0716841	1239	17094	0.0733221	0.617462
	PATJ	0.0716267	1240	17093	0.0735534	0.618274
	BSPH1	0.0716142	1241	17092	0.0736039	0.618415
	HES7	0.0715912	1242	17091	0.0736968	0.618426
	CDC73	0.0715908	1243	17090	0.0736984	0.618426
	TMPRSS11F	0.0715691	1244	17089	0.0737859	0.618426
	STAT6	0.0715564	1245	17088	0.0738372	0.618426
	NAPSA	0.0715478	1246	17087	0.073872	0.618426
	CHD6	0.0715417	1247	17086	0.0738966	0.618426
	FAM227B	0.0715062	1248	17085	0.0740405	0.618426
	RAB11FIP1	0.0714559	1249	17084	0.0742443	0.619255
	USP6NL	0.0714418	1250	17083	0.0743019	0.619452
	EFEMP1	0.0714027	1251	17082	0.0744608	0.620079
	HNRNPD	0.0713693	1252	17081	0.0745968	0.620682
	ABTB1	0.071364	1253	17080	0.0746186	0.620682
	MARK4	0.0713307	1254	17079	0.0747545	0.621248
	TMEM131L	0.0712865	1255	17078	0.0749353	0.621906
	KRTAP6-1	0.0712682	1256	17077	0.07501	0.622243
	KCTD10	0.071229	1257	17076	0.0751706	0.622629
	NFIC	0.0712237	1258	17075	0.0751924	0.622629
	KCNV1	0.0712078	1259	17074	0.0752577	0.622793
	CXCL17	0.0711923	1260	17073	0.0753214	0.622793
	SFTPB	0.0711889	1261	17072	0.0753355	0.622793
	SUMO1	0.0711858	1262	17071	0.075348	0.622793
	SDR9C7	0.0710934	1263	17070	0.0757287	0.624026
	TGFB1	0.0710903	1264	17069	0.0757417	0.624026
	PF4V1	0.0710485	1265	17068	0.0759145	0.624026
	OR51I2	0.0710458	1266	17067	0.0759257	0.624026
	VPS37B	0.0710403	1267	17066	0.0759483	0.624026
	PSG11	0.0709914	1268	17065	0.0761506	0.624301
	GIPC1	0.0709756	1269	17064	0.0762165	0.624301
	ZBTB9	0.0709734	1270	17063	0.0762255	0.624301
	TPBG	0.0709608	1271	17062	0.0762779	0.624301
	SLC25A39	0.0709056	1272	17061	0.0765072	0.624506
	MT1A	0.070899	1273	17060	0.0765348	0.624506
	VCPKMT	0.0708719	1274	17059	0.0766478	0.624506
	TM4SF1	0.0708523	1275	17058	0.0767292	0.624506
	ZNF439	0.070792	1276	17057	0.0769811	0.624506
	TMEM144	0.0707842	1277	17056	0.077014	0.624506
	SLC9A9	0.0707647	1278	17055	0.0770957	0.624506
	HIST1H2BI	0.0707578	1279	17054	0.0771244	0.624506
	IRGQ	0.0707256	1280	17053	0.0772593	0.624506
	DAND5	0.0707164	1281	17052	0.0772981	0.624506
	NDNF	0.0707059	1282	17051	0.0773423	0.624506
	GPS2	0.0706974	1283	17050	0.0773778	0.624506
	NFKBID	0.0706947	1284	17049	0.0773893	0.624506
	AP2B1	0.0706854	1285	17048	0.0774284	0.624506
	OSGIN1	0.070672	1286	17047	0.0774846	0.624506
	UBC	0.0706412	1287	17046	0.0776143	0.624506
	ASXL3	0.0706172	1288	17045	0.0777156	0.624506
	PLA2G1B	0.0706161	1289	17044	0.0777199	0.624506
	HARBI1	0.0706158	1290	17043	0.0777214	0.624506
	WISP2	0.0706019	1291	17042	0.0777798	0.624506
	PROX2	0.0705907	1292	17041	0.0778271	0.624506
	C8orf34	0.0705807	1293	17040	0.0778694	0.624506
	UCN	0.0705708	1294	17039	0.0779114	0.624506
	USP15	0.0705656	1295	17038	0.077933	0.624506
	POLR1B	0.0705632	1296	17037	0.0779431	0.624506
	EAF1	0.0705313	1297	17036	0.078078	0.624506
	FBXL8	0.0705264	1298	17035	0.078099	0.624506
	HTR7	0.0705133	1299	17034	0.0781544	0.624506
	FKBP1A	0.0705093	1300	17033	0.0781715	0.624506
	TGFB2	0.0705014	1301	17032	0.0782048	0.624506
	C5orf22	0.0704996	1302	17031	0.0782123	0.624506
	IL6ST	0.0704804	1303	17030	0.078294	0.624641
	RTKN2	0.0704378	1304	17029	0.0784745	0.624641
	ETHE1	0.0704105	1305	17028	0.0785906	0.624641
	SLC30A1	0.0704019	1306	17027	0.0786272	0.624641
	SIX4	0.070386	1307	17026	0.078695	0.624641
	ZNF468	0.0703837	1308	17025	0.0787047	0.624641
	C16orf87	0.0703621	1309	17024	0.078797	0.624641
	TMPRSS2	0.0703586	1310	17023	0.0788119	0.624641
	MYOZ3	0.0703508	1311	17022	0.078845	0.624641
	CACNA1G	0.0703327	1312	17021	0.0789224	0.624641
	ASCC2	0.0703321	1313	17020	0.0789249	0.624641
	KLK13	0.0703296	1314	17019	0.0789354	0.624641
	WDR88	0.0703016	1315	17018	0.0790549	0.624641
	RWDD3	0.0702888	1316	17017	0.07911	0.624641
	CCL5	0.0702779	1317	17016	0.0791564	0.624641
	CYP2J2	0.0702771	1318	17015	0.07916	0.624641
	RCBTB2	0.0702215	1319	17014	0.0793982	0.624641
	AKAP8L	0.0702159	1320	17013	0.079422	0.624641
	L3HYPDH	0.0702052	1321	17012	0.0794682	0.624641
	LRRC47	0.0701833	1322	17011	0.0795622	0.624641
	FIBP	0.0701656	1323	17010	0.0796382	0.624641
	ARRDC4	0.070145	1324	17009	0.0797266	0.624641
	HYLS1	0.070142	1325	17008	0.0797397	0.624641
	GPR78	0.0701286	1326	17007	0.0797975	0.624641
	FAM53C	0.0701229	1327	17006	0.0798221	0.624641
	PGAP1	0.070106	1328	17005	0.0798947	0.624641
	SCP2D1	0.0701029	1329	17004	0.0799081	0.624641
	KLK3	0.0701023	1330	17003	0.0799108	0.624641
	RABAC1	0.0700927	1331	17002	0.0799524	0.624641
	FGF23	0.0700843	1332	17001	0.0799884	0.624641
	RPL39L	0.0700773	1333	17000	0.0800186	0.624641
	RSBN1	0.0700679	1334	16999	0.0800593	0.624641
	ERF	0.0700563	1335	16998	0.0801094	0.624641
	CTSO	0.0700429	1336	16997	0.0801672	0.624641
	TMEM92	0.070026	1337	16996	0.0802405	0.624915
	CNOT6	0.0700044	1338	16995	0.0803337	0.625126
	FAM3D	0.0699833	1339	16994	0.0804253	0.625126
	NUTF2	0.0699818	1340	16993	0.0804319	0.625126
	DLG2	0.0699516	1341	16992	0.0805628	0.625126
	CASS4	0.0699356	1342	16991	0.0806322	0.62521
	FSD1L	0.0698877	1343	16990	0.0808405	0.62521
	LAMC1	0.0698869	1344	16989	0.0808442	0.62521
	HERC2	0.0698786	1345	16988	0.0808799	0.62521
	PERP	0.0698758	1346	16987	0.0808923	0.62521
	HADH	0.0698036	1347	16986	0.0812071	0.626434
	REV3L	0.0697938	1348	16985	0.08125	0.626434
	RAP2A	0.0697783	1349	16984	0.0813177	0.626434
	GGA1	0.069738	1350	16983	0.0814944	0.627011
	CHPF2	0.0696884	1351	16982	0.0817119	0.627538
	PLAC8L1	0.069666	1352	16981	0.0818103	0.627806
	SOCS2	0.0696415	1353	16980	0.0819177	0.628367
	GRAMD1A	0.0696084	1354	16979	0.0820638	0.628665
	OR2Z1	0.0696076	1355	16978	0.0820671	0.628665
	TOR2A	0.0696035	1356	16977	0.082085	0.628665
	HLA-DRA	0.0695463	1357	16976	0.0823377	0.628665
	PES1	0.0695442	1358	16975	0.082347	0.628665
	ELOVL5	0.0695263	1359	16974	0.0824259	0.628665
	HEMGN	0.0695179	1360	16973	0.0824631	0.628665
	PRAG1	0.0694803	1361	16972	0.0826297	0.62902
	RASD1	0.0694668	1362	16971	0.0826894	0.62902
	ZDHHC2	0.0694514	1363	16970	0.0827577	0.62902
	BATF	0.0694085	1364	16969	0.0829484	0.629947
	MBTPS2	0.0693882	1365	16968	0.0944482	0.644843
	CLIC4	0.0693784	1366	16967	0.083082	0.630202
	R3HCC1	0.0693579	1367	16966	0.0831734	0.630523
	MYO3A	0.0693528	1368	16965	0.0831962	0.630523
	ACD	0.0692907	1369	16964	0.0834729	0.63092
	PSME2	0.0692689	1370	16963	0.0835707	0.63092
	GTF2F1	0.0692486	1371	16962	0.0836615	0.63092
	STUM	0.0692246	1372	16961	0.0837687	0.631008
	FAM89B	0.0692219	1373	16960	0.0837808	0.631008
	AK4	0.0692084	1374	16959	0.0838416	0.631008
	SAMD11	0.0692047	1375	16958	0.0838579	0.631008
	OR4N2	0.0691604	1376	16957	0.0840566	0.63182
	TLR3	0.0691186	1377	16956	0.0842449	0.631952
	METTL14	0.0691084	1378	16955	0.0842905	0.631952
	STC2	0.0690925	1379	16954	0.0843622	0.631952
	SCFD1	0.0690317	1380	16953	0.0846365	0.631952
	JPH2	0.0689907	1381	16952	0.0848221	0.631952
	QPCTL	0.0689875	1382	16951	0.0848363	0.631952
	ZNF701	0.0689372	1383	16950	0.0850643	0.631952
	EID2B	0.0689362	1384	16949	0.085069	0.631952
	RDH11	0.0689309	1385	16948	0.0850929	0.631952
	IL17D	0.0689286	1386	16947	0.0851034	0.631952
	RAB4B	0.0689201	1387	16946	0.0851417	0.631952
	HOXC6	0.0689191	1388	16945	0.0851462	0.631952
	SIX1	0.0689166	1389	16944	0.0851578	0.631952
	VSIG2	0.0689011	1390	16943	0.0852283	0.631952
	SERPING1	0.0688927	1391	16942	0.0852663	0.631952
	DRG2	0.0688584	1392	16941	0.0854221	0.631952
	SRRD	0.0688286	1393	16940	0.0855582	0.632252
	GLRB	0.0688276	1394	16939	0.0855624	0.632252
	CNBD1	0.0688116	1395	16938	0.0856353	0.63228
	SCX	0.0687848	1396	16937	0.0857577	0.632674
	CASP10	0.0687401	1397	16936	0.0859621	0.633385
	COQ9	0.0687301	1398	16935	0.0860078	0.633385
	PDPR	0.0687207	1399	16934	0.0860507	0.633385
	TRAPPC3	0.0687184	1400	16933	0.0860613	0.633385
	RAB3IP	0.0686591	1401	16932	0.086333	0.633412
	WFDC13	0.0686589	1402	16931	0.086334	0.633412
	TAPBP	0.0686526	1403	16930	0.0863628	0.633412
	EXOC3L1	0.0686472	1404	16929	0.0863879	0.633412
	NHSL1	0.0686308	1405	16928	0.0864633	0.633412
	DCDC2	0.0686254	1406	16927	0.0864879	0.633412
	ZPLD1	0.0686215	1407	16926	0.086506	0.633412
	MGAT2	0.0686173	1408	16925	0.0865252	0.633412
	UBAP2L	0.0686018	1409	16924	0.0865964	0.633509
	SCAMP4	0.0685847	1410	16923	0.0866752	0.633625
	CREBL2	0.0685713	1411	16922	0.0867368	0.633625
	PLSCR1	0.0685608	1412	16921	0.0867852	0.633625
	CDC25A	0.0685448	1413	16920	0.0868591	0.633703
	ZNF8	0.0685435	1414	16919	0.086865	0.633703
	ALPK2	0.0685035	1415	16918	0.0870497	0.634651
	PDE3A	0.0684932	1416	16917	0.0870974	0.634651
	SNX25	0.0684905	1417	16916	0.0871097	0.634651
	ATP10B	0.0684789	1418	16915	0.0871633	0.634651
	MALL	0.0684737	1419	16914	0.0871874	0.634651
	ISM2	0.0684704	1420	16913	0.0872027	0.634651
	CSDE1	0.0684605	1421	16912	0.0872489	0.634712
	PDP1	0.0684431	1422	16911	0.0873294	0.634712
	RBFOX2	0.0684387	1423	16910	0.0873495	0.634712
	KMT5A	0.0683708	1424	16909	0.0876649	0.63573
	PSMC5	0.0683696	1425	16908	0.0876704	0.63573
	NEU1	0.0683667	1426	16907	0.0876839	0.63573
	MED28	0.0683385	1427	16906	0.0878149	0.63573
	UBE2V1	0.0683339	1428	16905	0.0878364	0.63573
	ABHD12	0.0682978	1429	16904	0.0880046	0.636325
	GEMIN2	0.0682574	1430	16903	0.0881929	0.636325
	NRN1	0.0682493	1431	16902	0.0882308	0.636325
	ZNF382	0.0682284	1432	16901	0.0883286	0.636325
	DDO	0.068227	1433	16900	0.0883351	0.636325
	GRIN2D	0.0682094	1434	16899	0.0884171	0.636484
	ZNF276	0.0681951	1435	16898	0.0884843	0.636576
	SLIT1	0.0681479	1436	16897	0.0887052	0.636576
	TMEM184A	0.0681437	1437	16896	0.0887253	0.636576
	RIC1	0.0681391	1438	16895	0.0887465	0.636576
	UBE2I	0.068138	1439	16894	0.0887518	0.636576
	C16orf86	0.0680844	1440	16893	0.0890036	0.63781
	LMNTD2	0.0680553	1441	16892	0.0891405	0.637874
	CNTRL	0.0680423	1442	16891	0.0892021	0.637903
	TRIM64C	0.0680387	1443	16890	0.0892188	0.637903
	RCN3	0.0680184	1444	16889	0.0893147	0.637903
	FAM83E	0.0680174	1445	16888	0.0893196	0.637903
	HOXA4	0.0680067	1446	16887	0.0893699	0.638014
	OR2L3	0.067992	1447	16886	0.0894391	0.638259
	CHGA	0.0679681	1448	16885	0.0895522	0.63837
	SLC35E2B	0.0679593	1449	16884	0.089594	0.63837
	PLEKHA1	0.067935	1450	16883	0.0897087	0.638691
	SELL	0.0679095	1451	16882	0.0898295	0.638808
	PFKM	0.0679067	1452	16881	0.0898428	0.638808
	TAAR1	0.0678966	1453	16880	0.0898905	0.638808
	DNASE2	0.0678874	1454	16879	0.0899341	0.638808
	CHMP7	0.067878	1455	16878	0.0899789	0.638878
	MOB2	0.0678659	1456	16877	0.0900363	0.638882
	POLR2F	0.067841	1457	16876	0.0901545	0.638882
	APBB1	0.067816	1458	16875	0.0902737	0.638882
	OR8A1	0.0678096	1459	16874	0.0903038	0.638882
	GMEB1	0.0678093	1460	16873	0.0903052	0.638882
	TLN1	0.0677906	1461	16872	0.0903946	0.639107
	GNPTAB	0.0677655	1462	16871	0.0905138	0.63968
	SPATA31A5	0.0677328	1463	16870	0.0906703	0.63968
	GDF3	0.0677299	1464	16869	0.0906839	0.63968
	GPAM	0.0677118	1465	16868	0.0907703	0.63968
	MKNK2	0.06769	1466	16867	0.0908746	0.63968
	CCNK	0.0676863	1467	16866	0.0908923	0.63968
	NHLH2	0.0676786	1468	16865	0.0909292	0.63968
	RBMX2	0.0676732	1469	16864	0.1029	0.657104
	GPX2	0.0676454	1470	16863	0.0910883	0.639843
	EHHADH	0.067644	1471	16862	0.0910949	0.639843
	SLC10A3	0.067618	1472	16861	0.103181	0.657104
	NHLRC3	0.0676178	1473	16860	0.0912205	0.639843
	TUBG1	0.0676145	1474	16859	0.0912361	0.639843
	TMEM143	0.0675723	1475	16858	0.0914389	0.639843
	MOSPD2	0.0675505	1476	16857	0.103527	0.657104
	TOM1L2	0.067532	1477	16856	0.0916328	0.639843
	RD3L	0.0675245	1478	16855	0.0916692	0.639843
	ABCC1	0.0675136	1479	16854	0.0917213	0.639843
	PRDM8	0.0675043	1480	16853	0.0917664	0.639843
	ATRN	0.067502	1481	16852	0.0917775	0.639843
	SDHAF3	0.0674873	1482	16851	0.0918481	0.639843
	AKAP2	0.0674801	1483	16850	0.091883	0.639843
	NFKBIB	0.0674726	1484	16849	0.0919193	0.639843
	CDC5L	0.0674693	1485	16848	0.0919352	0.639843
	KRTAP13-1	0.0674632	1486	16847	0.0919646	0.639843
	HHLA3	0.0674516	1487	16846	0.0920207	0.63999
	ARHGEF40	0.0674349	1488	16845	0.0921014	0.640066
	BAG4	0.0673781	1489	16844	0.0923762	0.641247
	BICDL1	0.067365	1490	16843	0.0924399	0.641425
	EVL	0.0673549	1491	16842	0.092489	0.641425
	NAA30	0.0672792	1492	16841	0.0928568	0.642714
	AURKA	0.0672748	1493	16840	0.0928781	0.642714
	DNAH14	0.067265	1494	16839	0.0929259	0.642714
	TMEM134	0.0672217	1495	16838	0.093137	0.642714
	AP1G1	0.0672087	1496	16837	0.0932005	0.642714
	NIPAL4	0.0672077	1497	16836	0.0932053	0.642714
	EXOC4	0.067205	1498	16835	0.0932185	0.642714
	TRIP12	0.0671484	1499	16834	0.0934948	0.643493
	TMPRSS15	0.0671459	1500	16833	0.0935071	0.643493
	POU3F3	0.0671189	1501	16832	0.0936392	0.643509
	HDAC5	0.0670926	1502	16831	0.0937684	0.643509
	PPP1R3E	0.0670925	1503	16830	0.0937688	0.643509
	KAZN	0.0670883	1504	16829	0.0937896	0.643509
	LRRC3B	0.0670855	1505	16828	0.0938031	0.643509
	RASIP1	0.067081	1506	16827	0.0938253	0.643509
	C5orf24	0.0670054	1507	16826	0.0941968	0.644659
	BTBD16	0.0669933	1508	16825	0.0942566	0.644659
	TMEM168	0.0669897	1509	16824	0.0942743	0.644659
	ARPC4	0.0669489	1510	16823	0.0944754	0.644843
	RARRES2	0.0669343	1511	16822	0.0945475	0.644843
	FBXO48	0.0669135	1512	16821	0.0946502	0.645304
	CYSLTR1	0.0669051	1513	16820	0.106875	0.663561
	SPACA7	0.0668461	1514	16819	0.0949837	0.646703
	PRR3	0.0668435	1515	16818	0.0949966	0.646703
	GNS	0.0668179	1516	16817	0.0951236	0.646996
	RPS6KB2	0.0667993	1517	16816	0.095216	0.646996
	CCSAP	0.066774	1518	16815	0.0953415	0.647369
	ITGA2B	0.0667262	1519	16814	0.0955795	0.648216
	SCRN1	0.0667211	1520	16813	0.0956047	0.648216
	EPOR	0.0667128	1521	16812	0.0956461	0.648216
	JUNB	0.0667053	1522	16811	0.0956836	0.648216
	RPL36AL	0.0666994	1523	16810	0.0957127	0.648216
	TJP2	0.0666992	1524	16809	0.0957137	0.648216
	CHPT1	0.0666525	1525	16808	0.095947	0.648964
	SELENOW	0.0666416	1526	16807	0.0960013	0.648964
	RYR1	0.0666257	1527	16806	0.0960809	0.649263
	TMEM30B	0.0665986	1528	16805	0.0962167	0.649449
	SNCG	0.0665586	1529	16804	0.0964169	0.650121
	DBF4B	0.0665579	1530	16803	0.0964206	0.650121
	ZNF280D	0.0665494	1531	16802	0.0964633	0.65017
	CDC42	0.0665151	1532	16801	0.0966355	0.650852
	FAM83G	0.0664736	1533	16800	0.0968439	0.651533
	IL22RA1	0.0664349	1534	16799	0.0970388	0.651533
	GPR89A	0.0664169	1535	16798	0.09713	0.651533
	LARP7	0.0664061	1536	16797	0.097184	0.651533
	GTSE1	0.0664005	1537	16796	0.0972126	0.651533
	CYP20A1	0.0663951	1538	16795	0.0972399	0.651533
	IL17F	0.0663734	1539	16794	0.0973496	0.651533
	APAF1	0.0663644	1540	16793	0.0973951	0.651533
	XPNPEP1	0.066359	1541	16792	0.0974224	0.651533
	KAZALD1	0.0663529	1542	16791	0.0974533	0.651533
	RPL10	0.0663487	1543	16790	0.109829	0.669788
	ZAR1	0.0663254	1544	16789	0.0975923	0.651533
	ALKBH7	0.0663189	1545	16788	0.0976252	0.651533
	RNASE9	0.0663049	1546	16787	0.0976959	0.651768
	SPEM1	0.066295	1547	16786	0.0977465	0.651868
	NFATC4	0.0662817	1548	16785	0.0978135	0.652078
	TSC22D1	0.0662567	1549	16784	0.0979408	0.652688
	WNT1	0.0662423	1550	16783	0.0980139	0.652688
	KCNQ2	0.0662397	1551	16782	0.0980272	0.652688
	DLL1	0.0662331	1552	16781	0.0980607	0.652688
	ZIK1	0.0662075	1553	16780	0.0981906	0.652688
	VWA7	0.0661753	1554	16779	0.0983546	0.652688
	RNF144B	0.0661678	1555	16778	0.0983932	0.652688
	CDRT15L2	0.0661663	1556	16777	0.0984004	0.652688
	SCN7A	0.0661623	1557	16776	0.098421	0.652688
	OR4D9	0.0661603	1558	16775	0.098431	0.652688
	MARCO	0.066158	1559	16774	0.098443	0.652688
	AP3S1	0.066149	1560	16773	0.0984887	0.652688
	SOCS7	0.0661425	1561	16772	0.0985218	0.652688
	RANBP2	0.0661398	1562	16771	0.0985355	0.652688
	TRMT2B	0.0661326	1563	16770	0.110994	0.672133
	ST7L	0.0660993	1564	16769	0.0987424	0.653282
	EXD2	0.0660893	1565	16768	0.0987937	0.653385
	PER2	0.0660777	1566	16767	0.0988532	0.653544
	ZNF649	0.0660639	1567	16766	0.0989234	0.653551
	LENG8	0.0660635	1568	16765	0.0989257	0.653551
	FHL5	0.0660377	1569	16764	0.0990576	0.653951
	FRAT2	0.0660092	1570	16763	0.0992038	0.654342
	INTS3	0.0659775	1571	16762	0.0993665	0.654342
	RNF150	0.0659534	1572	16761	0.0994906	0.654485
	BTBD6	0.0659487	1573	16760	0.0995146	0.654485
	ZC3H15	0.0659439	1574	16759	0.0995396	0.654485
	CHML	0.065926	1575	16758	0.0996317	0.654485
	CACNG8	0.0659247	1576	16757	0.0996383	0.654485
	PHACTR2	0.0658712	1577	16756	0.0999142	0.654674
	BCL6B	0.0658668	1578	16755	0.0999365	0.654674
	SAMM50	0.0658649	1579	16754	0.0999464	0.654674
	GGCT	0.0658488	1580	16753	0.10003	0.654674
	RPS21	0.0658431	1581	16752	0.100059	0.654674
	SAP30L	0.0658058	1582	16751	0.100252	0.655658
	ACOT6	0.0658	1583	16750	0.100282	0.655658
	KRT27	0.0657838	1584	16749	0.100366	0.655973
	RPRM	0.0657715	1585	16748	0.10043	0.656156
	NRM	0.0657619	1586	16747	0.100479	0.656247
	MEX3C	0.0657409	1587	16746	0.100588	0.656492
	TRIM9	0.065708	1588	16745	0.100759	0.656961
	FAM160A1	0.0656936	1589	16744	0.100834	0.656961
	TMEM106A	0.0656741	1590	16743	0.100935	0.656961
	TCF20	0.0656654	1591	16742	0.100981	0.656961
	RIPPLY3	0.0656606	1592	16741	0.101005	0.656961
	KIF3C	0.0656507	1593	16740	0.101057	0.656961
	ARGLU1	0.0656476	1594	16739	0.101073	0.656961
	FAM174B	0.0656257	1595	16738	0.101187	0.656961
	ASCL4	0.0655945	1596	16737	0.10135	0.656961
	MGLL	0.0655839	1597	16736	0.101405	0.656961
	VSTM2B	0.0655753	1598	16735	0.10145	0.656961
	OR8J1	0.065558	1599	16734	0.10154	0.656961
	TENT4A	0.065555	1600	16733	0.101556	0.656961
	MAP2K7	0.065545	1601	16732	0.101608	0.657068
	TMEM229B	0.0655252	1602	16731	0.101712	0.657104
	PIRT	0.0654931	1603	16730	0.10188	0.657104
	STK4	0.0654736	1604	16729	0.101982	0.657104
	KCNA10	0.065459	1605	16728	0.102059	0.657104
	ZNF155	0.0654244	1606	16727	0.102241	0.657104
	SPEG	0.0654235	1607	16726	0.102245	0.657104
	UBE2Q2	0.0654207	1608	16725	0.10226	0.657104
	MYH6	0.0653981	1609	16724	0.102379	0.657104
	ITM2B	0.0653707	1610	16723	0.102523	0.657104
	KCNA7	0.0653691	1611	16722	0.102532	0.657104
	RNF19A	0.0653453	1612	16721	0.102657	0.657104
	WIF1	0.0653394	1613	16720	0.102688	0.657104
	NBEAL2	0.065319	1614	16719	0.102795	0.657104
	LCE1F	0.0652882	1615	16718	0.102958	0.657104
	SETD2	0.0652826	1616	16717	0.102988	0.657104
	TIGIT	0.0652666	1617	16716	0.103073	0.657104
	CYP2B6	0.0652514	1618	16715	0.103153	0.657104
	ZNF483	0.0652445	1619	16714	0.103189	0.657104
	KATNB1	0.0652206	1620	16713	0.103316	0.657104
	PRIMA1	0.0652173	1621	16712	0.103334	0.657104
	WDR78	0.0652162	1622	16711	0.10334	0.657104
	ZNRF1	0.0652018	1623	16710	0.103416	0.657104
	STK16	0.0652015	1624	16709	0.103417	0.657104
	BTBD1	0.0651788	1625	16708	0.103538	0.657104
	WDR36	0.0651776	1626	16707	0.103544	0.657104
	OLFM4	0.0651627	1627	16706	0.103623	0.657117
	SH3TC2	0.0651472	1628	16705	0.103706	0.65718
	AOC1	0.0651444	1629	16704	0.10372	0.65718
	JHY	0.0651118	1630	16703	0.103894	0.657761
	LRRC75A	0.0650765	1631	16702	0.104082	0.658317
	PRR27	0.0650731	1632	16701	0.1041	0.658317
	AGAP3	0.0650139	1633	16700	0.104416	0.6597
	TNC	0.0650095	1634	16699	0.10444	0.6597
	ACP7	0.0649985	1635	16698	0.104498	0.6597
	CCDC96	0.0649743	1636	16697	0.104628	0.660104
	OTUD4	0.0649731	1637	16696	0.104634	0.660104
	UHRF1BP1L	0.0649319	1638	16695	0.104855	0.661039
	TIPIN	0.0649096	1639	16694	0.104975	0.66116
	C14orf39	0.0649082	1640	16693	0.104982	0.66116
	ARPC2	0.0648588	1641	16692	0.105247	0.662003
	SKP1	0.0648545	1642	16691	0.105271	0.662003
	ICAM4	0.0648352	1643	16690	0.105374	0.662003
	URGCP	0.0648324	1644	16689	0.105389	0.662003
	CNOT4	0.0648244	1645	16688	0.105432	0.662003
	ATG4D	0.064805	1646	16687	0.105537	0.662003
	PNRC2	0.0647976	1647	16686	0.105577	0.662003
	SRP68	0.0647862	1648	16685	0.105638	0.662003
	JAGN1	0.0647759	1649	16684	0.105694	0.662003
	CRISP2	0.0647539	1650	16683	0.105813	0.662112
	GDA	0.064739	1651	16682	0.105893	0.662112
	EBPL	0.0647357	1652	16681	0.105911	0.662112
	CYS1	0.0647239	1653	16680	0.105975	0.662179
	ETAA1	0.0646705	1654	16679	0.106264	0.662359
	CCNH	0.064665	1655	16678	0.106294	0.662359
	FAM84A	0.0646633	1656	16677	0.106303	0.662359
	ZBTB34	0.0646584	1657	16676	0.106329	0.662359
	SLC50A1	0.0646352	1658	16675	0.106455	0.662695
	NR1D1	0.0645894	1659	16674	0.106704	0.663561
	TEAD1	0.0645774	1660	16673	0.106769	0.663561
	HSD17B11	0.0645721	1661	16672	0.106798	0.663561
	CRYBG1	0.0645607	1662	16671	0.10686	0.663561
	OR14C36	0.0645176	1663	16670	0.107095	0.664423
	SUPT16H	0.0644941	1664	16669	0.107223	0.664466
	ATRAID	0.0644866	1665	16668	0.107264	0.664466
	ZNF85	0.0644835	1666	16667	0.107281	0.664466
	CD37	0.0644817	1667	16666	0.107291	0.664466
	NID2	0.0644764	1668	16665	0.107319	0.664466
	VBP1	0.0644617	1669	16664	0.12033	0.686309
	KIAA1549	0.064442	1670	16663	0.107507	0.664583
	UNC80	0.0644405	1671	16662	0.107516	0.664583
	GRPEL1	0.0644371	1672	16661	0.107534	0.664583
	LGALS1	0.0644332	1673	16660	0.107556	0.664583
	HIST1H2AM	0.0643363	1674	16659	0.108087	0.665845
	OR4M1	0.0642995	1675	16658	0.108289	0.666497
	ADPRM	0.0642972	1676	16657	0.108302	0.666497
	TRAF2	0.0642573	1677	16656	0.108521	0.66732
	ABHD15	0.0642464	1678	16655	0.108581	0.66732
	TMEM51	0.0642303	1679	16654	0.10867	0.667359
	ARHGAP22	0.0642291	1680	16653	0.108676	0.667359
	ABCF2	0.0642138	1681	16652	0.108761	0.667359
	VRK1	0.0642057	1682	16651	0.108806	0.667359
	HIST1H2AK	0.0641815	1683	16650	0.10894	0.667846
	YIF1B	0.0641693	1684	16649	0.109007	0.667923
	NEMP1	0.0640991	1685	16648	0.109395	0.669432
	SMIM18	0.0640939	1686	16647	0.109424	0.669432
	OR51A4	0.0640918	1687	16646	0.109436	0.669432
	WFDC10A	0.0640696	1688	16645	0.109559	0.669788
	COMMD1	0.0640319	1689	16644	0.109768	0.669788
	DDX59	0.0640293	1690	16643	0.109783	0.669788
	CARNS1	0.0640262	1691	16642	0.1098	0.669788
	CDKN2AIPNL	0.0640083	1692	16641	0.1099	0.669788
	PRR15L	0.063997	1693	16640	0.109963	0.669788
	KIAA1522	0.063992	1694	16639	0.109991	0.669788
	HEYL	0.0639884	1695	16638	0.110011	0.669788
	TFPT	0.0639746	1696	16637	0.110087	0.669842
	ERCC8	0.0639347	1697	16636	0.11031	0.67034
	OR2T6	0.0639169	1698	16635	0.110409	0.670398
	RNF19B	0.06391	1699	16634	0.110448	0.670398
	RGS9BP	0.0639058	1700	16633	0.110471	0.670398
	ZNF229	0.0638952	1701	16632	0.110531	0.670501
	ZMYM5	0.0638754	1702	16631	0.110641	0.670762
	CEP250	0.0638658	1703	16630	0.110695	0.670866
	EXTL3	0.0638515	1704	16629	0.110775	0.671129
	PTCRA	0.0637506	1705	16628	0.111341	0.673343
	PCNP	0.0637333	1706	16627	0.111438	0.673343
	HIST1H1T	0.0637332	1707	16626	0.111439	0.673343
	C1RL	0.0637111	1708	16625	0.111563	0.673343
	STX11	0.0637045	1709	16624	0.1116	0.673343
	HACD3	0.0637029	1710	16623	0.11161	0.673343
	WFDC8	0.063692	1711	16622	0.111671	0.673441
	ADI1	0.0636416	1712	16621	0.111955	0.673917
	AGMAT	0.0636381	1713	16620	0.111975	0.673917
	PCTP	0.0636011	1714	16619	0.112184	0.67446
	ZNF839	0.063584	1715	16618	0.112281	0.67446
	CD8B	0.0635707	1716	16617	0.112356	0.67446
	UBOX5	0.0635526	1717	16616	0.112458	0.67446
	RAB3D	0.0635381	1718	16615	0.112541	0.67446
	COCH	0.0635379	1719	16614	0.112542	0.67446
	TRIM26	0.0635263	1720	16613	0.112608	0.67446
	TUBGCP2	0.0635216	1721	16612	0.112634	0.67446
	PLK3	0.0634583	1722	16611	0.112994	0.674539
	ICA1	0.0634487	1723	16610	0.113049	0.674648
	ASB8	0.0634329	1724	16609	0.113138	0.674865
	IGFL3	0.0633866	1725	16608	0.113402	0.675218
	SIGLEC15	0.0633775	1726	16607	0.113454	0.67531
	NFX1	0.063349	1727	16606	0.113617	0.675784
	ZNF571	0.0633442	1728	16605	0.113644	0.675784
	ISCA2	0.0633154	1729	16604	0.113809	0.676024
	FTMT	0.0632984	1730	16603	0.113906	0.676024
	AQP11	0.0632791	1731	16602	0.114017	0.676112
	ARF6	0.0632286	1732	16601	0.114306	0.677009
	SRPRB	0.0632243	1733	16600	0.114331	0.677009
	LBH	0.0632069	1734	16599	0.114431	0.677384
	NECAP1	0.0631921	1735	16598	0.114515	0.677474
	KLF1	0.0631871	1736	16597	0.114545	0.677474
	TRNT1	0.0631826	1737	16596	0.11457	0.677474
	MYO1E	0.0631563	1738	16595	0.114722	0.677474
	BANF1	0.0631559	1739	16594	0.114724	0.677474
	COX6B2	0.0630992	1740	16593	0.115051	0.678357
	RIPOR2	0.0630706	1741	16592	0.115215	0.678357
	PRKAG2	0.0630619	1742	16591	0.115266	0.678357
	OLFML2A	0.063036	1743	16590	0.115415	0.678357
	SYNGR2	0.0630271	1744	16589	0.115467	0.678357
	TCF23	0.0630265	1745	16588	0.115471	0.678357
	SLC25A28	0.063026	1746	16587	0.115474	0.678357
	PAX9	0.0630067	1747	16586	0.115585	0.678357
	MTX3	0.062982	1748	16585	0.115728	0.678357
	STN1	0.0629665	1749	16584	0.115818	0.678357
	CSTF1	0.0629664	1750	16583	0.115819	0.678357
	RIIAD1	0.062954	1751	16582	0.11589	0.678357
	KCTD4	0.062926	1752	16581	0.116053	0.679092
	CLPTM1	0.0628812	1753	16580	0.116313	0.680042
	AIF1	0.0628714	1754	16579	0.116371	0.680042
	TIFA	0.0628533	1755	16578	0.116476	0.680042
	VSTM2L	0.0628482	1756	16577	0.116505	0.680042
	LMAN2L	0.0628343	1757	16576	0.116586	0.680042
	EXOSC9	0.0628239	1758	16575	0.116647	0.680042
	ZNF524	0.0628227	1759	16574	0.116654	0.680042
	FBXL17	0.0628194	1760	16573	0.116673	0.680042
	P2RX4	0.0628013	1761	16572	0.116779	0.6803
	JKAMP	0.062733	1762	16571	0.117178	0.681383
	MAN1A1	0.0627326	1763	16570	0.117181	0.681383
	PIEZO1	0.062716	1764	16569	0.117277	0.681472
	CBY3	0.062696	1765	16568	0.117395	0.681939
	C19orf12	0.0626774	1766	16567	0.117504	0.682213
	ADTRP	0.062653	1767	16566	0.117647	0.682213
	SSR3	0.0626433	1768	16565	0.117704	0.682213
	SKIDA1	0.0626321	1769	16564	0.11777	0.682213
	SYNGR3	0.0626176	1770	16563	0.117855	0.682213
	RABGGTA	0.0626153	1771	16562	0.117868	0.682213
	PRKG2	0.0626076	1772	16561	0.117914	0.682213
	JAZF1	0.0625771	1773	16560	0.118093	0.682535
	OSM	0.0625677	1774	16559	0.118148	0.682583
	GPR88	0.062556	1775	16558	0.118218	0.682583
	TEN1	0.0625498	1776	16557	0.118254	0.682583
	SNX1	0.0625378	1777	16556	0.118325	0.682583
	ITSN1	0.0625057	1778	16555	0.118514	0.682602
	CNPY1	0.0624783	1779	16554	0.118676	0.683297
	MZB1	0.0624323	1780	16553	0.118948	0.683771
	ARFGAP1	0.0624209	1781	16552	0.119016	0.683771
	ZDHHC11B	0.0624063	1782	16551	0.119102	0.683848
	EML6	0.0624044	1783	16550	0.119113	0.683848
	ATG9A	0.0623998	1784	16549	0.119141	0.683848
	ARMH3	0.0623893	1785	16548	0.119203	0.683859
	TBX20	0.0623868	1786	16547	0.119217	0.683859
	IZUMO2	0.0623769	1787	16546	0.119276	0.683982
	CSPG5	0.0623131	1788	16545	0.119655	0.685298
	LAMA4	0.0622827	1789	16544	0.119837	0.685387
	MFF	0.0622766	1790	16543	0.119873	0.685387
	TRIM35	0.0622759	1791	16542	0.119877	0.685387
	ASB17	0.0622728	1792	16541	0.119895	0.685387
	JOSD2	0.0622456	1793	16540	0.120057	0.685959
	SGPL1	0.0621993	1794	16539	0.120334	0.686309
	GZMM	0.0621936	1795	16538	0.120368	0.686309
	PIGH	0.0621738	1796	16537	0.120486	0.686309
	ZPBP2	0.0621732	1797	16536	0.12049	0.686309
	CREG2	0.0621625	1798	16535	0.120554	0.686309
	ALPL	0.062151	1799	16534	0.120623	0.686309
	AGPAT4	0.0621164	1800	16533	0.12083	0.686876
	TSPAN16	0.0621063	1801	16532	0.12089	0.687006
	CCDC83	0.062056	1802	16531	0.121192	0.687394
	ORM1	0.0620471	1803	16530	0.121246	0.687394
	CLGN	0.0620412	1804	16529	0.121281	0.687394
	TERF2IP	0.0620305	1805	16528	0.121346	0.687394
	HSPA4	0.0620276	1806	16527	0.121363	0.687394
	GNAI3	0.0620048	1807	16526	0.1215	0.687587
	PTPRU	0.0620019	1808	16525	0.121518	0.687587
	TBX18	0.0619592	1809	16524	0.121775	0.688444
	SALL2	0.0619475	1810	16523	0.121846	0.688444
	CLIP3	0.0619412	1811	16522	0.121883	0.688444
	SCN4A	0.0619384	1812	16521	0.1219	0.688444
	GABARAPL2	0.0619373	1813	16520	0.121907	0.688444
	FEV	0.0619188	1814	16519	0.122019	0.688721
	LRRC8C	0.0619027	1815	16518	0.122116	0.688849
	OR6C74	0.0618854	1816	16517	0.12222	0.688849
	BAZ1A	0.0618827	1817	16516	0.122237	0.688849
	VDAC2	0.0618565	1818	16515	0.122396	0.688849
	PDE2A	0.0618347	1819	16514	0.122528	0.688849
	DHX37	0.0618273	1820	16513	0.122573	0.688849
	SGSM3	0.0618225	1821	16512	0.122601	0.688849
	ACADVL	0.0618002	1822	16511	0.122736	0.688849
	SRP14	0.061778	1823	16510	0.122871	0.688849
	GPR32	0.0617724	1824	16509	0.122905	0.688849
	POLR2G	0.061741	1825	16508	0.123096	0.689497
	MLX	0.0616857	1826	16507	0.123433	0.69064
	OXT	0.0616847	1827	16506	0.123439	0.69064
	MANEA	0.0616756	1828	16505	0.123494	0.69064
	SCN8A	0.0616601	1829	16504	0.123589	0.69064
	GAP43	0.0616576	1830	16503	0.123604	0.69064
	KRT81	0.0616535	1831	16502	0.123629	0.69064
	PLAC8	0.0616519	1832	16501	0.123639	0.69064
	LSM6	0.0616301	1833	16500	0.123772	0.690673
	GNG10	0.0616206	1834	16499	0.12383	0.690673
	STOX1	0.061565	1835	16498	0.12417	0.692129
	PFN2	0.0615564	1836	16497	0.124223	0.692214
	CNNM4	0.0615323	1837	16496	0.124371	0.692743
	KLK4	0.0615179	1838	16495	0.124459	0.692743
	ABHD2	0.0615097	1839	16494	0.124509	0.692743
	MKRN3	0.0614951	1840	16493	0.124599	0.692743
	ATP9A	0.0614793	1841	16492	0.124696	0.692743
	AMN	0.061462	1842	16491	0.124802	0.692999
	INTS8	0.0614586	1843	16490	0.124823	0.692999
	ZIC3	0.0614313	1844	16489	0.138814	0.71325
	SIRT4	0.061416	1845	16488	0.125085	0.693435
	CENPV	0.0614002	1846	16486	0.125182	0.693554
	TMC4	0.0614002	1847	16487	0.125182	0.693554
	KRTAP2-2	0.0613824	1848	16485	0.125292	0.693952
	SLC6A14	0.0613762	1849	16484	0.139169	0.713697
	C5orf47	0.061345	1850	16483	0.125523	0.694476
	CATSPER2	0.0612842	1851	16482	0.125899	0.695831
	MED4	0.0612783	1852	16481	0.125935	0.695831
	GOLGA6L9	0.0612663	1853	16480	0.12601	0.695958
	COL25A1	0.0612455	1854	16479	0.126139	0.695958
	THBD	0.0612276	1855	16478	0.126249	0.695958
	PLCXD1	0.0612264	1856	16477	0.140138	0.715141
	C5orf52	0.061223	1857	16476	0.126278	0.695958
	SEMA4C	0.0612043	1858	16475	0.126394	0.695958
	RPA3	0.0611964	1859	16474	0.126443	0.695958
	CBFA2T2	0.0611418	1860	16473	0.126782	0.696329
	IKBIP	0.0611385	1861	16472	0.126803	0.696329
	SLIT2	0.0611362	1862	16471	0.126818	0.696329
	ADGRB3	0.0611343	1863	16470	0.126829	0.696329
	PRF1	0.0611292	1864	16469	0.126861	0.696329
	LIN7B	0.061086	1865	16468	0.12713	0.697225
	ATL1	0.0610708	1866	16467	0.127225	0.697225
	TET2	0.0610655	1867	16466	0.127258	0.697225
	TMEM273	0.061061	1868	16465	0.127286	0.697225
	RAC1	0.0610603	1869	16464	0.12729	0.697225
	TYSND1	0.0610354	1870	16463	0.127446	0.697704
	OR8B8	0.0610341	1871	16462	0.127454	0.697704
	TESK2	0.0609635	1872	16461	0.127896	0.698539
	NF1	0.0609467	1873	16460	0.128001	0.69882
	PBX2	0.0609254	1874	16459	0.128134	0.699341
	KPNA4	0.0608958	1875	16458	0.12832	0.69945
	FRS3	0.0608516	1876	16457	0.128598	0.69945
	OR56B4	0.060823	1877	16456	0.128779	0.69945
	TRPV2	0.0608153	1878	16455	0.128827	0.69945
	TRIM34	0.0607926	1879	16454	0.12897	0.69945
	PMAIP1	0.0607905	1880	16453	0.128983	0.69945
	SLC39A7	0.0607862	1881	16452	0.12901	0.69945
	BICC1	0.060785	1882	16451	0.129018	0.69945
	TEAD3	0.0607784	1883	16450	0.129059	0.69945
	ZNF780B	0.0607559	1884	16449	0.129202	0.69945
	CPNE5	0.0607551	1885	16448	0.129207	0.69945
	STARD13	0.0607405	1886	16447	0.129298	0.69945
	EIF2AK3	0.0606997	1887	16446	0.129556	0.69945
	LRRC3	0.0606975	1888	16445	0.129571	0.69945
	SNCA	0.0606817	1889	16444	0.129671	0.69945
	OSBPL8	0.0606707	1890	16443	0.12974	0.69945
	THSD7A	0.0606596	1891	16442	0.12981	0.69945
	GRAMD2B	0.0606437	1892	16441	0.129911	0.69945
	NOTCH4	0.060638	1893	16440	0.129948	0.69945
	LHFPL1	0.0606259	1894	16439	0.144076	0.720192
	SNRNP25	0.0606214	1895	16438	0.130053	0.699683
	APBB1IP	0.0606142	1896	16437	0.130098	0.699683
	SFRP4	0.0605859	1897	16436	0.130278	0.699981
	PDGFRB	0.0605804	1898	16435	0.130313	0.699981
	TMEM173	0.0605485	1899	16434	0.130516	0.70066
	TNFRSF25	0.0605365	1900	16433	0.130593	0.70076
	C5orf15	0.0605298	1901	16432	0.130635	0.70076
	RNF6	0.0605275	1902	16431	0.130649	0.70076
	ANAPC7	0.0605085	1903	16430	0.130771	0.701
	FPR1	0.0604848	1904	16429	0.130922	0.701399
	STIM1	0.0604715	1905	16428	0.131007	0.701651
	AADACL2	0.0604627	1906	16427	0.131063	0.701747
	RNF157	0.0604133	1907	16426	0.131379	0.702643
	RIPK2	0.0603633	1908	16425	0.131699	0.703712
	GNG2	0.0603317	1909	16424	0.131901	0.704383
	KCNK16	0.0602957	1910	16423	0.132133	0.704831
	ZNF83	0.0602887	1911	16422	0.132177	0.704831
	MYBPC2	0.0602693	1912	16421	0.132302	0.705015
	MFAP5	0.0602337	1913	16420	0.132531	0.705212
	NKG7	0.0602125	1914	16419	0.132668	0.705212
	ILF2	0.0602	1915	16418	0.132749	0.705212
	IL13	0.0601819	1916	16417	0.132865	0.705371
	OR2H2	0.0601661	1917	16416	0.132967	0.705371
	SEC24A	0.0601651	1918	16415	0.132974	0.705371
	THNSL1	0.0601574	1919	16414	0.133023	0.705371
	TTC28	0.0601483	1920	16413	0.133082	0.705371
	WNT8A	0.0601361	1921	16412	0.133161	0.705371
	SCYL2	0.0601347	1922	16411	0.13317	0.705371
	ARL17A	0.0601318	1923	16410	0.133189	0.705371
	MTCL1	0.060086	1924	16409	0.133485	0.706056
	SPRED3	0.0600651	1925	16408	0.13362	0.706566
	PDZRN3	0.0599948	1926	16407	0.134077	0.708233
	ATAT1	0.0599924	1927	16406	0.134092	0.708233
	SNX20	0.0599637	1928	16405	0.134279	0.708618
	C20orf85	0.0599496	1929	16404	0.134371	0.708703
	KIAA0895L	0.0599377	1930	16403	0.134448	0.708897
	ARHGAP44	0.0599307	1931	16402	0.134494	0.708933
	TMEM167B	0.0599192	1932	16401	0.134568	0.709022
	COIL	0.0599163	1933	16400	0.134588	0.709022
	BEND4	0.0598933	1934	16399	0.134737	0.709141
	ZNF880	0.0598898	1935	16398	0.134761	0.709141
	KRT17	0.0598847	1936	16397	0.134793	0.709141
	CARD8	0.0598832	1937	16396	0.134804	0.709141
	ARSJ	0.059873	1938	16395	0.13487	0.709285
	PBOV1	0.0598586	1939	16394	0.134964	0.709304
	FXR1	0.0598525	1940	16393	0.135004	0.709304
	ZNF564	0.0598514	1941	16392	0.135011	0.709304
	DCLK2	0.059838	1942	16391	0.135099	0.709304
	C5orf49	0.0598295	1943	16390	0.135154	0.709304
	DMKN	0.059821	1944	16389	0.13521	0.709304
	CATIP	0.0598133	1945	16388	0.13526	0.709304
	KRTAP19-8	0.0598052	1946	16387	0.135313	0.70938
	CYP2A7	0.0597671	1947	16386	0.135563	0.710078
	SRGAP1	0.0597588	1948	16385	0.135617	0.710089
	TPRG1L	0.0597437	1949	16384	0.135716	0.710089
	CUZD1	0.0597431	1950	16383	0.13572	0.710089
	FAM102B	0.0597319	1951	16382	0.135793	0.710134
	DCAF15	0.0597012	1952	16381	0.135995	0.710785
	LIPF	0.0596992	1953	16380	0.136008	0.710785
	GH2	0.0596703	1954	16379	0.136198	0.711021
	TBC1D10A	0.0596685	1955	16378	0.13621	0.711021
	CMSS1	0.0596629	1956	16377	0.136247	0.711021
	IQCB1	0.0596441	1957	16376	0.136371	0.711206
	HRG	0.0596308	1958	16375	0.136458	0.711314
	ATP6V1D	0.0596175	1959	16374	0.136545	0.711566
	C1orf50	0.0596078	1960	16373	0.13661	0.711698
	PTOV1	0.059601	1961	16372	0.136655	0.71173
	MTM1	0.0595709	1962	16371	0.151198	0.729602
	PHB	0.0595554	1963	16370	0.136956	0.712522
	RIPK4	0.0595338	1964	16369	0.137098	0.713003
	FAM9B	0.0595286	1965	16368	0.151489	0.730144
	PPP1R14A	0.0595214	1966	16367	0.13718	0.713003
	BARX2	0.0594998	1967	16366	0.137323	0.713003
	PLEKHH1	0.0594912	1968	16365	0.13738	0.713003
	RDH14	0.0594888	1969	16364	0.137396	0.713003
	OR2L5	0.0594875	1970	16363	0.137405	0.713003
	ZFP36L1	0.059479	1971	16362	0.137461	0.713075
	OR5AN1	0.059469	1972	16361	0.137527	0.713075
	BMP4	0.0594629	1973	16360	0.137568	0.713075
	NPNT	0.0594619	1974	16359	0.137574	0.713075
	DOK2	0.0594406	1975	16358	0.137715	0.713226
	AIMP2	0.0594239	1976	16357	0.137826	0.713226
	ADH1B	0.0594232	1977	16356	0.137831	0.713226
	SLC16A11	0.0593633	1978	16355	0.138229	0.713226
	EIF3CL	0.0593596	1979	16354	0.138253	0.713226
	ATP6V1C1	0.0593579	1980	16353	0.138265	0.713226
	AIMP1	0.0593454	1981	16352	0.138348	0.71325
	HOPX	0.059332	1982	16351	0.138437	0.71325
	TSPAN2	0.0593189	1983	16350	0.138524	0.71325
	PLEKHM1	0.0593112	1984	16349	0.138576	0.71325
	TNFRSF6B	0.0592935	1985	16348	0.138693	0.71325
	CTAGE15	0.0592844	1986	16347	0.138754	0.71325
	PIK3C3	0.0592798	1987	16346	0.138785	0.71325
	ZNF235	0.0592564	1988	16345	0.138941	0.713504
	DCN	0.0592296	1989	16344	0.13912	0.713697
	ZNF432	0.0592218	1990	16343	0.139172	0.713697
	TMEM70	0.0592039	1991	16342	0.139292	0.713708
	PROB1	0.0591493	1992	16341	0.139658	0.714283
	HRH3	0.0591471	1993	16340	0.139673	0.714283
	BAMBI	0.0591464	1994	16339	0.139677	0.714283
	AAED1	0.0591103	1995	16338	0.139919	0.714997
	PPP2R5C	0.0591082	1996	16337	0.139934	0.714997
	RAG2	0.059098	1997	16336	0.140002	0.715141
[truncated: 16,335 more rows]

## Sheet: B. VHL
Correlation Analysis Results for VHL DepMap Gene Effect Scores
	All Genes: Spearman Correlation with VHL							Upregulated Acute Response Genes: Spearman Correlation with VHL
	Gene ID	Corrrelation Coefficient	Positive Rank	Negative Rank	p	adjusted p (BH)		Gene ID	Corrrelation Coefficient	Positive Rank	Negative Rank	p	adjusted p (BH)
	ELOB	0.497901	1	18332	0	0		EGLN1	0.399839	2	18331	0	0
	EGLN1	0.399839	2	18331	0	0		MAFK	0.150596	84	18249	0.000157503	0.0212317
	CUL2	0.325228	3	18330	0	0		RCOR2	0.135014	153	18180	0.000714126	0.0481326
	RPA2	0.277644	4	18329	1.58762e-12	7.27645e-09		EGLN3	0.130035	182	18151	0.00112121	0.0613208
	PSMB6	0.270898	5	18328	5.65414e-12	2.07315e-08		SLC2A1	0.128053	197	18136	0.00133597	0.0666726
	BUB3	0.259048	6	18327	4.83855e-11	1.47842e-07		IRF2BP2	0.11955	263	18070	0.00275796	0.0969786
	TXNL4A	0.239052	7	18326	1.42795e-09	3.27232e-06		SLC16A3	0.114676	309	18024	0.00409639	0.119967
	NCAPG	0.224226	8	18325	1.4553e-08	2.96445e-05		FOSL2	0.11278	330	18003	0.00475976	0.133223
	POLR2I	0.217847	9	18324	3.76641e-08	6.43239e-05		CRKL	0.110106	362	17971	0.00585976	0.14767
	RAN	0.216479	10	18323	4.60085e-08	6.78302e-05		TLE6	0.103961	443	17890	0.00929857	0.183105
	TERF2	0.215665	11	18322	5.17986e-08	6.78302e-05		NEDD9	0.103435	460	17873	0.00966346	0.184542
	HSPE1	0.212002	12	18321	8.77707e-08	0.000107273		PTPRM	0.101217	512	17821	0.0113462	0.196695
	SHISAL1	0.208953	13	18320	1.35197e-07	0.000145798		WDR26	0.0986753	568	17765	0.0135882	0.212458
	RACK1	0.20689	14	18319	1.80429e-07	0.000183767		SMAP2	0.0951791	632	17701	0.017307	0.238205
	RPL12	0.203244	15	18318	2.98331e-07	0.000287858		ELL	0.0910575	732	17601	0.0228095	0.266518
	RPL11	0.198772	16	18317	5.45952e-07	0.000488148		SNAPC3	0.0877162	829	17504	0.0283258	0.291432
	MIS18A	0.198593	17	18316	5.59161e-07	0.000488148		GJA3	0.0868933	857	17476	0.0298486	0.297839
	SMARCA4	0.197513	18	18315	6.45644e-07	0.000538027		FAM129B	0.0852463	911	17422	0.033108	0.310788
	TRMT112	0.192729	19	18314	1.20892e-06	0.000923465		NR2F2	0.0851961	912	17421	0.0332119	0.311574
	RPS28	0.190683	20	18313	1.57362e-06	0.00111951		TPI1	0.0815507	1019	17314	0.0415416	0.345546
	SFPQ	0.190613	21	18312	1.5877e-06	0.00111951		ALOXE3	0.0814594	1025	17308	0.0417711	0.345728
	CENPW	0.18746	22	18311	2.36981e-06	0.0016091		LPIN2	0.0813003	1034	17299	0.0421737	0.346713
	SOX4	0.185713	23	18310	2.95034e-06	0.00182266		UAP1	0.0810642	1044	17289	0.0427768	0.349166
	MYC	0.185684	24	18309	2.96085e-06	0.00182266		RAB3A	0.0807156	1055	17278	0.0436806	0.352734
	HSPA5	0.185434	25	18308	3.05477e-06	0.00182266		TBC1D8B	0.0780213	1166	17167	0.0599638	0.392088
	MED30	0.18516	26	18307	3.16077e-06	0.00182266		PLEKHM3	0.0776266	1186	17147	0.0524151	0.377278
	EIF3G	0.185108	27	18306	3.18142e-06	0.00182266		CDK19	0.0773394	1207	17126	0.0532966	0.378423
	ANKRD52	0.18413	28	18305	3.59174e-06	0.00193669		ENO1	0.0761852	1270	17063	0.0569645	0.384793
	CDK7	0.181214	29	18304	5.1378e-06	0.00261643		ETS1	0.0757856	1293	17040	0.0582818	0.38714
	NBPF9	0.180638	30	18303	5.51049e-06	0.00273037		MB21D2	0.0728677	1419	16914	0.0686881	0.41504
	PIK3CA	0.180124	31	18302	5.86494e-06	0.00281183		APAF1	0.0727125	1429	16904	0.0692818	0.416322
	OR2A1	0.179961	32	18301	5.98164e-06	0.00281183		ANKRD12	0.0725343	1439	16894	0.0699685	0.418237
	POP5	0.179087	33	18300	6.64696e-06	0.00291654		LTBP3	0.0717673	1485	16848	0.0729885	0.424287
	DPAGT1	0.177925	34	18299	7.64228e-06	0.00318422		KDM6B	0.0713131	1504	16829	0.0748262	0.428818
	RPP30	0.176224	35	18298	9.35746e-06	0.0036604		TEC	0.0712173	1509	16824	0.0752188	0.429323
	MED12	0.174222	36	18297	2.37477e-05	0.00725611		NARF	0.0691576	1606	16727	0.0840692	0.449777
	DHX33	0.173251	37	18296	1.32717e-05	0.0048662		INTS6L	0.0685518	1635	16698	0.0984982	0.48099
	DUSP10	0.172074	38	18295	1.52162e-05	0.00546979		PRX	0.0657346	1787	16546	0.100621	0.485929
	CHORDC1	0.169807	39	18294	1.97485e-05	0.00646518		WSB1	0.0652072	1820	16513	0.103387	0.49002
	CYP4F22	0.169445	40	18293	2.05814e-05	0.00661964		SERTAD2	0.0640787	1881	16452	0.109508	0.500692
	TFAP2A	0.168917	41	18292	2.18591e-05	0.00685397		UNC5CL	0.0623995	1999	16334	0.119143	0.513456
	RFT1	0.166471	42	18291	2.88116e-05	0.00845077		FBXO8	0.0597503	2171	16162	0.135673	0.541023
	NHP2	0.164898	43	18290	3.4342e-05	0.00909909		THSD1	0.0595194	2186	16147	0.137193	0.542419
	ELOA2	0.164791	44	18289	3.4752e-05	0.00909909		WDR54	0.0579714	2297	16036	0.147728	0.556436
	HIST1H2AJ	0.164645	45	18288	3.53172e-05	0.00909909		TMEM145	0.0575826	2325	16008	0.150469	0.560508
	NOL7	0.164579	46	18287	3.55798e-05	0.00909909		CCDC110	0.0566793	2407	15926	0.156985	0.565557
	DHPS	0.164539	47	18286	3.57353e-05	0.00909909		ATP7A	0.0562489	2453	15880	0.175372	0.582974
	FARSB	0.164118	48	18285	3.74404e-05	0.00940266		SEMA4B	0.0561041	2466	15867	0.161244	0.569795
	RPS13	0.162822	49	18284	4.31906e-05	0.0102818		RAB40C	0.0556071	2521	15812	0.164994	0.572975
	FAT4	0.162589	50	18283	4.43058e-05	0.0102818		PGK1	0.0552637	2550	15783	0.183067	0.592653
	PRPF40A	0.161941	51	18282	4.75613e-05	0.0105657		WDR60	0.0552083	2558	15775	0.168051	0.575284
	CASKIN2	0.16141	52	18281	5.03964e-05	0.010999		LRP2BP	0.0547984	2591	15742	0.171235	0.578188
	CCDC105	0.161259	53	18280	5.12334e-05	0.0110501		PER1	0.049943	2963	15370	0.212451	0.626284
	RPL37	0.161077	54	18279	5.22522e-05	0.0111388		DEPTOR	0.0491789	3017	15316	0.21954	0.633032
	ZMAT2	0.160049	55	18278	5.84052e-05	0.0120308		SLC36A4	0.0486054	3062	15271	0.22497	0.637947
	OR2A25	0.159398	56	18277	6.26492e-05	0.0126214		ARFGEF3	0.0484503	3073	15260	0.226454	0.638804
	MED19	0.158924	57	18276	6.59215e-05	0.0131314		DCBLD1	0.0482252	3098	15235	0.228621	0.640342
	SLC37A1	0.158827	58	18275	6.66133e-05	0.0131314		HERC3	0.0475955	3161	15172	0.234763	0.646803
	OIP5	0.158484	59	18274	6.91054e-05	0.0134778		RNF19A	0.0473909	3175	15158	0.236783	0.64843
	CDCA8	0.158265	60	18273	7.07398e-05	0.0136513		HELB	0.0472984	3194	15139	0.237701	0.648602
	PSMG3	0.158082	61	18272	7.21395e-05	0.0137764		TNFRSF10D	0.0470858	3211	15122	0.239819	0.650481
	TAMM41	0.15795	62	18271	7.31591e-05	0.0138152		CEP44	0.0468213	3232	15101	0.242472	0.653016
	CAPRIN2	0.157862	63	18270	7.38499e-05	0.0138152		MNT	0.0464166	3269	15064	0.246572	0.657131
	ZFPM1	0.157597	64	18269	7.59664e-05	0.0138462		INSIG1	0.0454388	3363	14970	0.256676	0.665817
	SRSF7	0.157542	65	18268	7.64105e-05	0.0138462		KLHL24	0.0450175	3395	14938	0.261117	0.670774
	POLR2L	0.157525	66	18267	7.65453e-05	0.0138462		ELF3	0.0444307	3452	14881	0.26739	0.675728
	HNRNPM	0.157465	67	18266	7.70365e-05	0.0138462		CDH1	0.0444256	3455	14878	0.267446	0.675728
	RPLP2	0.157331	68	18265	7.81404e-05	0.0139082		CCDC114	0.0437965	3509	14824	0.274287	0.681158
	C1orf109	0.15548	69	18264	9.5018e-05	0.0165901		ZNF395	0.0433601	3543	14790	0.279101	0.6858
	TBC1D3G	0.153939	70	18263	0.000111624	0.0186037		SNX33	0.0430933	3566	14767	0.282072	0.688305
	RPS6	0.153732	71	18262	0.000114052	0.0186689		SLC6A6	0.0429693	3584	14749	0.28346	0.689222
	BEST3	0.153519	72	18261	0.000116611	0.0189189		OXSR1	0.0428179	3596	14737	0.285162	0.691139
	ZRSR2	0.153279	73	18260	0.000205773	0.0248187		FCHO2	0.0424135	3641	14692	0.289741	0.694584
	KTI12	0.153214	74	18259	0.000120358	0.0191065		GPRC5C	0.042088	3668	14665	0.293461	0.69769
	AVPR1B	0.153189	75	18258	0.000120664	0.0191065		C1GALT1	0.0418002	3692	14641	0.296777	0.70041
	CFAP298	0.152815	76	18257	0.000125424	0.0191406		MAFF	0.0409478	3767	14566	0.306745	0.7079
	UBQLN4	0.152762	77	18256	0.000126117	0.0191406		ZC3HAV1L	0.0405824	3795	14538	0.311086	0.711395
	LETM1	0.152593	78	18255	0.000128331	0.0191406		MOB3A	0.0405454	3802	14531	0.311528	0.711395
	PRPS1L1	0.151885	79	18254	0.000138039	0.0200335		VKORC1	0.038996	3968	14365	0.330395	0.725057
	CFAP97	0.151843	80	18253	0.000138632	0.0200335		BHLHE41	0.0383335	4037	14296	0.338683	0.731512
	POLR2D	0.151833	81	18252	0.00013878	0.0200335		LMNTD2	0.037704	4095	14238	0.34668	0.736272
	MDN1	0.150968	82	18251	0.000151634	0.0211848		P4HA1	0.0374834	4116	14216	0.349511	0.738456
	ZNF728	0.150832	83	18250	0.000153753	0.0211848		RNF122	0.0373969	4126	14207	0.350626	0.739321
	MAFK	0.150596	84	18249	0.000157503	0.0212317		RNF223	0.0373223	4135	14198	0.351588	0.739815
	FAU	0.150408	85	18248	0.000160549	0.0214843		NCKIPSD	0.0366448	4194	14139	0.360405	0.746341
	DDB1	0.150267	86	18247	0.000162863	0.021636		RNF217	0.0364955	4215	14118	0.362367	0.747274
	ENTPD2	0.149608	87	18246	0.000174133	0.0226262		ADM	0.0364361	4222	14111	0.363149	0.747664
	TCTEX1D2	0.149545	88	18245	0.000175253	0.0226262		PFKFB4	0.036243	4241	14092	0.365699	0.749761
	SETDB1	0.149232	89	18244	0.000180884	0.0231898		ALPK1	0.0360429	4266	14067	0.368354	0.750827
	SMARCB1	0.149161	90	18243	0.000182193	0.0231955		TTC30A	0.0355953	4300	14033	0.374335	0.756384
	EDF1	0.148975	91	18242	0.000185648	0.0234723		RAB20	0.0352514	4340	13993	0.378971	0.759524
	DHRSX	0.14847	92	18241	0.000325605	0.0311702		AK4	0.0345362	4416	13917	0.388724	0.765716
	TRRAP	0.148412	93	18240	0.000196469	0.0243369		DPYSL4	0.0342587	4442	13891	0.392548	0.767896
	OGT	0.148341	94	18239	0.000329576	0.0311702		DHRS3	0.0337822	4494	13839	0.39917	0.772183
	DYNLRB1	0.147971	95	18238	0.000205374	0.0248187		PLIN2	0.0337646	4496	13837	0.399415	0.77219
	CENPX	0.147819	96	18237	0.000208523	0.0249248		IRS2	0.0336955	4504	13829	0.400382	0.772653
	ABCG1	0.147567	97	18236	0.000213837	0.0251299		C6orf223	0.0332493	4543	13790	0.406653	0.778039
	MYL7	0.147265	98	18235	0.00022039	0.0256369		PGAM1	0.0325028	4629	13704	0.417275	0.782153
	RPP21	0.14724	99	18234	0.000220947	0.0256369		FA2H	0.032478	4632	13701	0.417631	0.782385
	GTF2IRD1	0.146816	100	18233	0.00023047	0.0265736		OTUD1	0.0311364	4774	13559	0.437134	0.792622
	THAP1	0.146622	101	18232	0.000234971	0.0266589		RARA	0.0304565	4842	13491	0.447216	0.799751
	CACTIN	0.146518	102	18231	0.0002374	0.0266589		ADAMTS16	0.0298257	4924	13409	0.456686	0.805371
	WDCP	0.146427	103	18230	0.00023956	0.0266589		ZNF654	0.0297956	4930	13403	0.45714	0.805449
	FOXJ1	0.146008	104	18229	0.000249734	0.0272523		KCTD11	0.0293169	4980	13353	0.464405	0.809631
	GEMIN5	0.145314	105	18228	0.000267448	0.0284755		ZNF84	0.029132	5001	13332	0.467229	0.811559
	TRIAP1	0.145218	106	18227	0.000270003	0.0284755		PKM	0.0288938	5032	13301	0.470879	0.813064
	HAUS7	0.145011	107	18226	0.00044914	0.037194		PLXNA3	0.0282939	5079	13254	0.495713	0.827661
	DNAJB6	0.144939	108	18225	0.000277512	0.0285822		HBP1	0.0282831	5080	13253	0.480311	0.819171
	TP63	0.144764	109	18224	0.000282329	0.0287638		AHNAK	0.027937	5114	13219	0.485701	0.822431
	DVL3	0.144492	110	18223	0.000289954	0.0293686		CSRNP1	0.0275798	5164	13169	0.491297	0.825394
	MED10	0.144125	111	18222	0.000300565	0.0299544		GPR160	0.027567	5167	13166	0.491499	0.825394
	MED16	0.143728	112	18221	0.000312467	0.0306334		PIGA	0.0272776	5205	13128	0.511329	0.834969
	GHSR	0.14367	113	18220	0.000314235	0.0306429		AK7	0.0268759	5257	13076	0.502428	0.830569
	HIST1H2AI	0.143089	114	18219	0.00033253	0.0311702		SMAP1	0.0266235	5283	13050	0.506452	0.832662
	THOC3	0.14299	115	18218	0.000335728	0.0312431		GIPR	0.0258496	5385	12948	0.518891	0.838283
	UMODL1	0.142796	116	18217	0.000342116	0.0316768		MTHFR	0.0251687	5458	12875	0.529966	0.842674
	CDC123	0.142236	117	18216	0.000361199	0.0332538		WASF2	0.0249732	5488	12845	0.533168	0.843993
	STX4	0.142191	118	18215	0.000362776	0.0332538		PPP1R13L	0.0247902	5513	12820	0.536173	0.845054
	MED24	0.142111	119	18214	0.000365582	0.0333443		NR1D1	0.0245521	5547	12786	0.540097	0.846793
	MFSD4A	0.141889	120	18213	0.000373486	0.0335668		WASHC3	0.0244113	5559	12774	0.542425	0.848195
	MAFG	0.141637	121	18212	0.000382669	0.0335668		NDRG1	0.0238378	5610	12723	0.551953	0.854758
	BABAM1	0.140806	122	18211	0.000414463	0.0355063		GLRX	0.0236619	5630	12703	0.554891	0.856205
	ELFN1	0.140665	123	18210	0.000420096	0.0358092		CELF5	0.023261	5676	12657	0.561618	0.858431
	HIST2H2AC	0.140571	124	18209	0.000423859	0.0358092		HES1	0.0226648	5749	12584	0.571693	0.862551
	RGPD6	0.140189	125	18208	0.000439615	0.0368012		GBE1	0.0225692	5757	12576	0.573317	0.863366
	FGF7	0.139935	126	18207	0.000450393	0.037194		SBF2	0.022097	5818	12515	0.581369	0.866016
	GOLGA6A	0.139667	127	18206	0.00046201	0.0379822		BNIP3	0.0220824	5825	12508	0.581618	0.866016
	POLR2J	0.139596	128	18205	0.000465156	0.0380701		LGALS8	0.0213446	5910	12423	0.594305	0.872011
	SMDT1	0.139522	129	18204	0.000468433	0.0381679		TUFT1	0.0211739	5939	12394	0.597258	0.872621
	ELP5	0.139133	130	18203	0.000486043	0.0387852		RND3	0.0198693	6090	12243	0.620045	0.881446
	MED13	0.138953	131	18202	0.000494371	0.0392351		RSBN1	0.019713	6110	12223	0.6228	0.882733
	CHAF1B	0.138888	132	18201	0.000497425	0.0393073		ESYT2	0.0196308	6125	12208	0.624251	0.883178
	BIK	0.138572	133	18200	0.000512503	0.0399817		PLOD1	0.019606	6129	12204	0.624688	0.883178
	SPAG1	0.138458	134	18199	0.000518016	0.0402406		ANGPTL4	0.0194859	6146	12187	0.626812	0.883856
	EGFR	0.138271	135	18198	0.000527225	0.0406118		SLC1A1	0.0194194	6158	12175	0.62799	0.884057
	RPL17	0.137916	136	18197	0.000545129	0.0414683		GSE1	0.0190443	6203	12130	0.634646	0.886988
	SLC35F6	0.13746	137	18196	0.000568983	0.0427507		CEP250	0.0189095	6223	12110	0.637046	0.887963
	NSMCE1	0.13731	138	18195	0.000577037	0.0430033		HYAL3	0.0187975	6243	12090	0.639042	0.888485
	SLC6A18	0.137259	139	18194	0.000579758	0.0430144		INSR	0.018161	6330	12003	0.650439	0.892285
	CEACAM7	0.136871	140	18193	0.000601181	0.0440858		SH3GL3	0.0175157	6423	11910	0.662076	0.896432
	NUAK2	0.13661	141	18192	0.000615972	0.0448791		NEBL	0.016919	6506	11827	0.672908	0.900913
	DIP2C	0.136594	142	18191	0.000616895	0.0448791		C4orf47	0.0167838	6522	11811	0.675374	0.902292
	PPP1R15B	0.135833	143	18190	0.000662096	0.0470473		PELI2	0.0166401	6544	11789	0.677997	0.902733
	RRAGC	0.135705	144	18189	0.000669997	0.0474249		DNHD1	0.016572	6552	11781	0.679241	0.903159
	TRIM77	0.135638	145	18188	0.000674142	0.0475348		PAIP2B	0.0159473	6623	11710	0.690697	0.909217
	NMT1	0.13556	146	18187	0.000679024	0.0476956		BACH2	0.0153757	6704	11629	0.701242	0.913058
	ZPR1	0.135369	147	18186	0.000691082	0.0481326		KDM4C	0.0153282	6714	11619	0.702119	0.913058
	ZNF735	0.135287	148	18185	0.000696334	0.0481326		BFSP1	0.015322	6715	11618	0.702234	0.913118
	AK6	0.135279	149	18184	0.000696881	0.0481326		GTPBP1	0.014794	6777	11556	0.712031	0.917785
	KDM1B	0.135219	150	18183	0.000700735	0.0481326		SAP30	0.014701	6792	11541	0.713762	0.918016
	SLC25A19	0.135188	151	18182	0.000702756	0.0481326		NPEPPS	0.0145635	6806	11527	0.716323	0.919273
	PIGT	0.135125	152	18181	0.000706877	0.0481326		SERPINE1	0.0140889	6877	11456	0.725187	0.922106
	RCOR2	0.135014	153	18180	0.000714126	0.0481326		TCP11L2	0.0138622	6898	11435	0.729434	0.923985
	KCTD17	0.134815	154	18179	0.000727339	0.0488436		SEC14L2	0.0129254	7046	11287	0.747072	0.927824
	SPC24	0.134475	155	18178	0.000750378	0.0494845		ANKZF1	0.0127765	7065	11268	0.749889	0.92915
	PRPF38B	0.13424	156	18177	0.00076675	0.0501042		MAP3K2	0.0123874	7114	11219	0.757264	0.931506
	EGLN2	0.134184	157	18176	0.000770708	0.0501042		KIAA1217	0.0120765	7159	11174	0.763171	0.933532
	SHQ1	0.134049	158	18175	0.000780272	0.0503719		RIC1	0.0118326	7187	11146	0.767815	0.935638
	DPH3	0.13385	159	18174	0.000794629	0.0509368		ZNF185	0.0114548	7235	11098	0.782735	0.94067
	SNRNP27	0.133709	160	18173	0.000804909	0.0512375		MXI1	0.010979	7303	11030	0.784136	0.941487
	SHC2	0.133588	161	18172	0.000813905	0.0516309		CHD2	0.0109035	7311	11022	0.785583	0.941799
	LSM2	0.13354	162	18171	0.000817457	0.0516774		MAPK7	0.0107153	7336	10997	0.789196	0.943135
	TSPAN8	0.133434	163	18170	0.000825372	0.0518557		ARHGAP45	0.0103387	7384	10949	0.79644	0.945063
	SLC39A3	0.133427	164	18169	0.000825935	0.0518557		OPTN	0.00989152	7459	10874	0.805064	0.947111
	SF3B5	0.132782	165	18168	0.000875797	0.0540605		ELMSAN1	0.00988115	7462	10871	0.805264	0.947111
	RPL31	0.132684	166	18167	0.000883627	0.0540883		SPICE1	0.00983539	7468	10865	0.806148	0.947456
	RPLP0	0.132666	167	18166	0.000885097	0.0540883		MKNK2	0.0089421	7598	10735	0.82345	0.952269
	WNK1	0.132333	168	18165	0.000912214	0.0550119		FAM110C	0.00886105	7609	10724	0.825025	0.952887
	C2orf76	0.132083	169	18164	0.000933038	0.0559		RAB11FIP5	0.00815994	7685	10648	0.838671	0.956973
	CEP162	0.131783	170	18163	0.00095865	0.0561499		PFKFB3	0.00812917	7689	10644	0.839271	0.956973
	P3H4	0.131704	171	18162	0.000965493	0.0563707		RIPK4	0.00811742	7693	10640	0.8395	0.956973
	CAMK2N2	0.131665	172	18161	0.000968876	0.0563886		RHCE	0.00810872	7698	10635	0.83967	0.956973
	CDK6	0.131559	173	18160	0.000978173	0.0564605		COL1A1	0.00779946	7739	10594	0.845707	0.959249
	MED1	0.131539	174	18159	0.000979901	0.0564605		GPI	0.00777193	7741	10592	0.846245	0.959316
	G0S2	0.131476	175	18158	0.000985511	0.0564605		NREP	0.0072754	7814	10519	0.855957	0.961771
	STIL	0.13133	176	18157	0.000998517	0.0570274		LMLN	0.00694726	7849	10484	0.862387	0.964613
	RNPC3	0.130928	177	18156	0.0010352	0.0585053		FAM216A	0.00625023	7940	10393	0.876077	0.96964
	FAM83B	0.130873	178	18155	0.00104035	0.0585053		OSMR	0.00601563	7974	10359	0.880693	0.971231
	NOM1	0.130601	179	18154	0.00106591	0.0597592		GYS1	0.00572121	8013	10320	0.886492	0.971951
	FGFR1OP	0.130563	180	18153	0.00106961	0.0597839		SLC45A1	0.00546601	8050	10283	0.891523	0.973044
	SPATA5L1	0.130185	181	18152	0.00110632	0.0611667		CSRP2	0.00540634	8056	10277	0.8927	0.973354
	EGLN3	0.130035	182	18151	0.00112121	0.0613208		AUH	0.00539887	8057	10276	0.892847	0.973354
	URI1	0.130014	183	18150	0.00112329	0.0613208		PFKP	0.00408533	8230	10103	0.918813	0.980845
	KLF2	0.130008	184	18149	0.00112386	0.0613208		PTPRR	0.00381278	8280	10053	0.924212	0.981585
	RUNX2	0.129512	185	18148	0.00117448	0.0635271		HMGCL	0.00368061	8305	10028	0.926832	0.982308
	MED11	0.129358	186	18147	0.00119073	0.0640165		BTG1	0.00365992	8310	10023	0.927242	0.982308
	PGLYRP2	0.129206	187	18146	0.00120679	0.0646901		FUT11	0.00364522	8314	10019	0.927534	0.982308
	IMP3	0.129	188	18145	0.00122898	0.0649445		LDHA	0.00364001	8315	10018	0.927637	0.982308
	MGAM	0.128965	189	18144	0.00123278	0.0649445		KIAA0355	0.00342541	8351	9982	0.931892	0.983053
	MYEOV	0.128965	190	18143	0.00123279	0.0649445		FGD6	0.00239214	8487	9846	0.952408	0.988199
	TOMM40	0.128588	191	18142	0.00127457	0.065537		MBNL2	0.00143937	8609	9724	0.971352	0.9929
	RPL9	0.12851	192	18141	0.00128336	0.065537		PDK3	0.00142838	8611	9722	0.97257	0.993252
	WDR43	0.128333	193	18140	0.00130349	0.0662071		UACA	0.00130376	8628	9705	0.97405	0.993881
	GRIN2C	0.1283	194	18139	0.00130731	0.0662071		NAB2	0.000701352	8695	9638	0.986039	0.997354
	SNRPB	0.1281	195	18138	0.00133051	0.0666726		PTPRH	0.000527009	8722	9611	0.989509	0.997809
	TNFAIP2	0.128082	196	18137	0.00133262	0.0666726		PDK1	0.000522045	8723	9610	0.989608	0.997809
	SLC2A1	0.128053	197	18136	0.00133597	0.0666726		FOXO3	0.000507201	8726	9607	0.989903	0.997809
	TMEM81	0.128033	198	18135	0.00133832	0.0666726		TES	-3.00319e-05	8803	9530	0.999402	0.999735
	SOCS6	0.127778	199	18134	0.0013686	0.0677127		FOXL1	-0.000458442	8867	9466	0.990874	0.997809
	SAP18	0.127764	200	18133	0.00137028	0.0677127		RLF	-0.000497125	8874	9459	0.990104	0.997809
	VPS13B	0.127639	201	18132	0.00138535	0.0682366		KIAA2013	-0.000949324	8943	9390	0.981103	0.995915
	PSMC2	0.127472	202	18131	0.00140586	0.0689133		RIOK3	-0.000995331	8950	9383	0.980188	0.995888
	CNIH4	0.127338	203	18130	0.00142241	0.0691392		QSOX1	-0.00132907	8995	9338	0.973547	0.993551
	CRISPLD2	0.127186	204	18129	0.00144136	0.0697215		EFEMP2	-0.0013596	8997	9336	0.972939	0.993256
	MRGPRF	0.127051	205	18128	0.00145848	0.0702245		MINDY2	-0.00161774	9035	9298	0.967804	0.992213
	RPAIN	0.126943	206	18127	0.00147232	0.0706596		BCKDHA	-0.00184517	9063	9269	0.963281	0.990668
	STMN2	0.126844	207	18126	0.00148499	0.0710052		UFSP2	-0.00193433	9081	9252	0.961508	0.990222
	OPTC	0.126402	208	18125	0.00154323	0.0729391		GABARAPL1	-0.00215041	9119	9214	0.957212	0.989509
	CYP4F3	0.126129	209	18124	0.00158012	0.073611		ALDOC	-0.00251954	9178	9155	0.949876	0.987945
	CTDP1	0.126087	210	18123	0.00158601	0.073611		HILPDA	-0.00272106	9204	9129	0.945873	0.986836
	MPP1	0.125924	211	18122	0.00233875	0.0896992		AVPI1	-0.00291841	9235	9098	0.941954	0.985565
	TMEM241	0.125681	212	18121	0.00164259	0.0756621		ARID3A	-0.00302708	9247	9086	0.939796	0.985037
	GRHL2	0.125596	213	18120	0.00165475	0.0758413		LOXL2	-0.00336628	9300	9033	0.933065	0.983348
	GARS	0.125366	214	18119	0.00168796	0.0766118		BCKDK	-0.00474942	9482	8851	0.905673	0.977517
	PATE1	0.125363	215	18118	0.00168828	0.0766118		FAM162A	-0.00552106	9594	8739	0.890437	0.972502
	L3MBTL4	0.125233	216	18117	0.00170735	0.0769063		POLI	-0.0058553	9653	8680	0.88385	0.971648
	LMF2	0.125062	217	18116	0.00173264	0.0777998		CDCP1	-0.00642069	9724	8609	0.872725	0.968278
	RBBP7	0.124977	218	18115	0.00252433	0.0937963		CLK3	-0.00649241	9735	8598	0.871316	0.967986
	CRYBB1	0.124966	219	18114	0.00174708	0.07793		GDPGP1	-0.00664158	9752	8581	0.868386	0.966555
	RHEX	0.124853	220	18113	0.001764	0.0779545		FAM210A	-0.00695635	9792	8541	0.862209	0.964613
	LRRC10	0.124734	221	18112	0.00178211	0.0779545		ULK1	-0.00708272	9805	8528	0.859732	0.963414
	KIF11	0.12471	222	18111	0.0017859	0.0779545		EFHD2	-0.00741145	9850	8483	0.853293	0.961017
	SPC25	0.12463	223	18110	0.00179809	0.0783		S100A10	-0.00760442	9869	8464	0.849519	0.959885
	DIRAS1	0.124552	224	18109	0.00181022	0.0784556		ANO6	-0.00761342	9870	8463	0.849343	0.959751
	HAMP	0.123916	225	18108	0.00191142	0.0814933		SGSM2	-0.00774293	9899	8434	0.846811	0.959316
	DSG4	0.123852	226	18107	0.00192176	0.0815088		PAM	-0.00798516	9925	8408	0.842081	0.957937
	CARD14	0.123733	227	18106	0.00194143	0.0819178		FBXL20	-0.00871187	10040	8293	0.827924	0.953586
	RRM2	0.123642	228	18105	0.00195661	0.0819178		NEDD4L	-0.00872008	10042	8291	0.827764	0.953586
	EPHX1	0.123638	229	18104	0.00195713	0.0819178		B3GNT4	-0.00880668	10058	8275	0.826081	0.953104
	MSI2	0.123599	230	18103	0.00196372	0.0820066		ARID3B	-0.00903652	10086	8247	0.821617	0.951349
	CENPA	0.123492	231	18102	0.0019817	0.0824227		USP28	-0.00922079	10113	8220	0.818043	0.950994
	ADAMTS10	0.123482	232	18101	0.00198327	0.0824227		NFIL3	-0.00947737	10151	8182	0.813072	0.949775
	TGM4	0.123368	233	18100	0.00200267	0.0824227		FBXO42	-0.00952922	10161	8172	0.812068	0.94951
	SLC35G4	0.123327	234	18099	0.00200965	0.0824227		ADAMTS13	-0.00989128	10201	8132	0.805069	0.947111
	URB1	0.123241	235	18098	0.00202436	0.0824724		TMEM45A	-0.010035	10223	8110	0.802293	0.946129
	LHFPL5	0.122781	236	18097	0.00210493	0.085027		PGM1	-0.010039	10224	8109	0.802217	0.946129
	PDE9A	0.122777	237	18096	0.0021055	0.085027		ZSWIM4	-0.0102341	10252	8081	0.798455	0.945063
	MLLT1	0.122543	238	18095	0.0021477	0.0857815		HK1	-0.0106437	10311	8022	0.790572	0.943426
	VPS26C	0.122512	239	18094	0.00215325	0.0858049		RNMT	-0.0112164	10395	7938	0.779587	0.940147
	MED15	0.12227	240	18093	0.00219777	0.0870233		FKBP15	-0.0116675	10452	7881	0.770965	0.937152
	BRD4	0.122171	241	18092	0.00221612	0.0874295		IL1RAP	-0.0119724	10493	7840	0.765152	0.935169
	CD151	0.122163	242	18091	0.00221757	0.0874295		DOT1L	-0.0120141	10497	7836	0.764359	0.93451
	STMND1	0.122061	243	18090	0.00223671	0.0879947		TPD52	-0.012538	10560	7773	0.754406	0.930653
	ARHGEF35	0.121982	244	18089	0.00225168	0.0881646		CCDC28A	-0.0131325	10653	7680	0.743162	0.927311
	C21orf2	0.121801	245	18088	0.0022861	0.0886068		NOD2	-0.0139088	10764	7569	0.72856	0.923889
	PPP4R1	0.12175	246	18087	0.00229593	0.0886131		NBR1	-0.0142166	10805	7528	0.722799	0.92175
	ZNF407	0.121102	247	18086	0.00242405	0.0919341		MANBA	-0.0143207	10820	7513	0.720853	0.921318
	MRC2	0.120992	248	18085	0.00244641	0.0924743		SMAD3	-0.0146643	10862	7471	0.714444	0.918506
	KRTAP10-7	0.120933	249	18084	0.00245857	0.0927211		CUL4B	-0.0154459	10959	7374	0.710007	0.917046
	ANAPC4	0.120911	250	18083	0.00246305	0.0927211		MYADM	-0.0157786	11005	7328	0.693803	0.910443
	HINFP	0.120599	251	18082	0.00252809	0.0937963		ACAP1	-0.0161672	11053	7280	0.686657	0.907123
	PSMD6	0.120512	252	18081	0.00254639	0.0937963		EXPH5	-0.016703	11111	7222	0.676848	0.902376
	ARHGAP6	0.120391	253	18080	0.003629	0.113147		PPP1R3B	-0.0172991	11182	7151	0.666	0.897897
	CACNA1C	0.120242	254	18079	0.00260416	0.0945386		TNXB	-0.0172993	11183	7150	0.665996	0.897897
	F8A1	0.120182	255	18078	0.00368838	0.114027		ZBTB21	-0.0175006	11205	7128	0.662349	0.896547
	RGS11	0.120133	256	18077	0.00262777	0.0949902		SLCO1B3	-0.0175435	11215	7118	0.661572	0.896432
	RPL4	0.120054	257	18076	0.00264513	0.0949902		NGLY1	-0.0177009	11235	7098	0.658728	0.895776
	UTP3	0.120054	258	18075	0.00264523	0.0949902		SHB	-0.0181691	11289	7044	0.650292	0.892269
	SLCO3A1	0.120043	259	18074	0.00264769	0.0949902		MEF2C	-0.0183652	11323	7010	0.646772	0.891592
	OR1J2	0.119986	260	18073	0.00266002	0.0951641		DARS	-0.01853	11353	6980	0.643821	0.890945
	KDM4D	0.119904	261	18072	0.00267822	0.095525		STC2	-0.0199634	11531	6802	0.618388	0.880331
	KLF10	0.119696	262	18071	0.00272487	0.0964384		ERRFI1	-0.0203054	11601	6732	0.612385	0.879085
	IRF2BP2	0.11955	263	18070	0.00275796	0.0969786		PHF3	-0.0208507	11670	6663	0.602868	0.874485
	SLC41A1	0.119482	264	18069	0.0027735	0.0970355		WFDC3	-0.0212281	11724	6609	0.59632	0.872542
	ZNF93	0.119339	265	18068	0.00280643	0.0974996		KDM4B	-0.0214535	11754	6579	0.592425	0.871568
	WIZ	0.119293	266	18067	0.00281711	0.0974996		C8orf58	-0.0214721	11757	6576	0.592104	0.871401
	NEDD1	0.118952	267	18066	0.00289726	0.0994671		BNIP3L	-0.022081	11836	6497	0.581642	0.866016
	GPN3	0.118917	268	18065	0.00290559	0.0995666		ZNF608	-0.0222907	11864	6469	0.57806	0.865198
	TBX4	0.118864	269	18064	0.0029184	0.099819		SIAH2	-0.0224352	11890	6443	0.575597	0.863922
	YARS2	0.118793	270	18063	0.00293551	0.100217		PCED1B	-0.0226285	11916	6417	0.57231	0.862771
	PRMT5	0.118505	271	18062	0.00300558	0.101476		MEGF6	-0.0227628	11928	6405	0.570031	0.861064
	DCTN3	0.118183	272	18061	0.00308595	0.103239		SEC61G	-0.0229442	11957	6376	0.566962	0.859835
	MVD	0.118137	273	18060	0.0030976	0.103304		TNFAIP8	-0.023315	12027	6306	0.560711	0.858431
	ASPSCR1	0.118092	274	18059	0.00310902	0.103411		SAV1	-0.0241921	12129	6204	0.546056	0.850466
	CLDN17	0.118074	275	18058	0.00311367	0.103411		PAQR5	-0.0243283	12145	6188	0.543798	0.848697
	TSPOAP1	0.117961	276	18057	0.0031425	0.103992		AKAP12	-0.0247535	12203	6130	0.536777	0.845135
	UBE2M	0.117799	277	18056	0.00318451	0.10476		YEATS2	-0.0250475	12241	6092	0.53195	0.843329
	CYTH3	0.117767	278	18055	0.00319272	0.10476		SPRY1	-0.0251644	12254	6079	0.530036	0.842674
	RFNG	0.117761	279	18054	0.00319429	0.10476		ZC3H6	-0.0252258	12260	6073	0.529033	0.842491
	DLX5	0.117735	280	18053	0.00320115	0.104798		GPR155	-0.0259275	12369	5964	0.517634	0.837875
	ITGA3	0.117535	281	18052	0.00325354	0.106134		GPR137B	-0.0263613	12419	5914	0.510649	0.834482
	NPB	0.117407	282	18051	0.00328772	0.106679		LANCL3	-0.0270952	12505	5828	0.514157	0.836601
	ELFN2	0.117063	283	18050	0.00338095	0.109278		FBXO32	-0.027549	12569	5764	0.491783	0.825476
	SLC6A5	0.117003	284	18049	0.00339728	0.109278		WDR45B	-0.0289557	12746	5587	0.469929	0.812849
	WDR82	0.116981	285	18048	0.00340357	0.109278		PHLPP1	-0.0294557	12801	5532	0.462292	0.80835
	IQUB	0.116836	286	18047	0.0034436	0.11037		TMEM123	-0.0304062	12904	5429	0.447967	0.80029
	HOXA11	0.116706	287	18046	0.00348005	0.110673		SUN1	-0.0310931	12979	5354	0.437773	0.792876
	TUBGCP2	0.116655	288	18045	0.00349453	0.110827		ICAM5	-0.0319942	13108	5225	0.424604	0.786345
	MYBBP1A	0.116619	289	18044	0.00350487	0.110827		ARHGEF37	-0.0324077	13154	5179	0.41864	0.782814
	SGSH	0.116592	290	18043	0.00351226	0.110827		ZNF160	-0.0326719	13191	5142	0.414855	0.781256
	ZNF44	0.116533	291	18042	0.00352933	0.111174		MYO1E	-0.0328291	13211	5122	0.412612	0.779836
	NUCB1	0.116278	292	18041	0.00360263	0.112674		ZNF511	-0.0329181	13230	5103	0.411346	0.779755
	ZNF69	0.116098	293	18040	0.00365542	0.113777		VGLL4	-0.0330601	13257	5076	0.40933	0.779459
	MN1	0.115995	294	18039	0.00368565	0.114027		DBP	-0.0332551	13279	5054	0.40657	0.778025
	TBC1D5	0.115965	295	18038	0.00369454	0.114027		SMAD9	-0.033545	13311	5022	0.40249	0.77509
	OR5AS1	0.115858	296	18037	0.0037266	0.114439		RNF24	-0.0349838	13488	4845	0.382603	0.761375
	CABP4	0.115529	297	18036	0.00382651	0.116919		KLF9	-0.0354112	13530	4803	0.376812	0.758446
	DONSON	0.115466	298	18035	0.00384583	0.117119		DHX32	-0.0355367	13544	4789	0.375123	0.757225
	SLC7A14	0.115398	299	18034	0.00386677	0.117367		C14orf28	-0.0356025	13551	4782	0.374239	0.756358
	RBBP6	0.11537	300	18033	0.00387543	0.117435		PKD1	-0.0361424	13610	4723	0.367033	0.750781
	CTSD	0.115301	301	18032	0.00389704	0.117895		RIMKLA	-0.036608	13658	4675	0.360888	0.74659
	EXOSC4	0.115279	302	18031	0.00390387	0.117907		ANKRD37	-0.0375358	13767	4566	0.348838	0.73814
	TBC1D22B	0.115211	303	18030	0.00392525	0.118163		SLC35E1	-0.0380091	13830	4503	0.34279	0.733819
	ITPKC	0.114911	304	18029	0.00402024	0.119842		SLC2A12	-0.0382182	13852	4481	0.340139	0.732436
	UTP4	0.114814	305	18028	0.0040516	0.119966		TMEM87B	-0.0382274	13855	4478	0.340023	0.732436
	MYO5B	0.114763	306	18027	0.00406804	0.119966		ZDBF2	-0.0383792	13875	4458	0.338107	0.731221
	RPS20	0.114704	307	18026	0.00408746	0.119967		RICTOR	-0.0384324	13881	4452	0.337437	0.730802
	UTP23	0.114677	308	18025	0.00409618	0.119967		TLDC1	-0.0391092	13943	4390	0.328992	0.723848
	SLC16A3	0.114676	309	18024	0.00409639	0.119967		CITED2	-0.0396366	13993	4340	0.322507	0.719299
	FRMPD4	0.114672	310	18023	0.00561226	0.144508		CDA	-0.0397111	14002	4331	0.321597	0.719025
	NOC3L	0.114629	311	18022	0.00411184	0.120227		OXSM	-0.0399637	14033	4300	0.318527	0.716746
	YPEL5	0.114577	312	18021	0.00412881	0.120531		TMCC1	-0.0400285	14037	4296	0.317742	0.715766
	HDAC9	0.114555	313	18020	0.00413606	0.120551		BBX	-0.0402554	14060	4273	0.315003	0.713425
	MED9	0.114492	314	18019	0.00415688	0.120582		KMT2E	-0.0404909	14087	4246	0.312179	0.711395
	RBM28	0.11441	315	18018	0.0041843	0.121186		SLC12A6	-0.040886	14136	4197	0.307477	0.708609
	KLHL15	0.114355	316	18017	0.00574619	0.145956		DDX50	-0.0412002	14166	4167	0.303771	0.705208
	DPY30	0.114305	317	18016	0.00421929	0.121623		RRAGD	-0.0413977	14196	4137	0.301457	0.704105
	HEXDC	0.114227	318	18015	0.00424553	0.12209		HELZ	-0.0414987	14204	4129	0.300278	0.702784
	FUZ	0.114217	319	18014	0.00424883	0.12209		HK2	-0.0421205	14276	4057	0.293088	0.697093
	PMPCB	0.114169	320	18013	0.00426521	0.12237		BIRC3	-0.0424056	14310	4023	0.28983	0.694584
	CCDC59	0.11408	321	18012	0.00429517	0.123036		PRSS53	-0.0436932	14441	3892	0.27542	0.681766
	VCX3B	0.114039	322	18011	0.00588312	0.147916		CNTRL	-0.0439886	14467	3866	0.272185	0.678907
	SLC51A	0.113924	323	18010	0.00434881	0.124185		RHPN2	-0.0440307	14473	3860	0.271726	0.678907
	TCOF1	0.113711	324	18009	0.00442261	0.1259		PPP2R5B	-0.0467709	14746	3587	0.24298	0.653831
	DMRT3	0.113423	325	18008	0.00452445	0.12837		ALKBH5	-0.0470118	14769	3564	0.240559	0.651285
	ANGPTL8	0.113324	326	18007	0.00456001	0.128811		NUDT13	-0.0474612	14816	3517	0.236088	0.64843
	PRSS55	0.11323	327	18006	0.00459416	0.129577		SCARB1	-0.0475924	14829	3504	0.234794	0.646803
	PAWR	0.11302	328	18005	0.00467082	0.131335		PINK1	-0.0476279	14834	3499	0.234444	0.64644
	APOA4	0.112996	329	18004	0.00467959	0.13138		C4orf3	-0.0481548	14875	3458	0.229303	0.640699
	FOSL2	0.11278	330	18003	0.00475976	0.133223		RBM43	-0.0492096	14989	3344	0.219251	0.632944
	RFX2	0.11269	331	18002	0.00479347	0.133345		SH3D21	-0.0493544	15000	3333	0.217897	0.631746
	SNRNP40	0.112676	332	18001	0.00479866	0.133345		RSRP1	-0.0494072	15005	3328	0.217404	0.631149
	OR10H1	0.112671	333	18000	0.00480051	0.133345		EFNA3	-0.0497141	15038	3295	0.214557	0.628264
	DAPK3	0.112608	334	17999	0.0048244	0.133806		ALDOA	-0.0504479	15103	3230	0.207859	0.620863
	POLK	0.112529	335	17998	0.00485416	0.133851		ASPH	-0.0513244	15187	3146	0.200059	0.612987
	SLC25A4	0.112527	336	17997	0.00485515	0.133851		PLS3	-0.0513887	15192	3141	0.215758	0.62938
	HLF	0.112464	337	17996	0.00487907	0.134105		TNIP1	-0.0516156	15211	3122	0.197514	0.61005
	SF3B1	0.112224	338	17995	0.00497154	0.135821		VEGFA	-0.0518046	15233	3100	0.195876	0.608548
	WIPF3	0.112086	339	17994	0.00502546	0.136217		KIAA0895L	-0.0520317	15255	3078	0.19392	0.606059
	CBWD6	0.112032	340	17993	0.00504688	0.136217		MARCKS	-0.052174	15270	3063	0.192702	0.605138
	OTX1	0.112006	341	17992	0.0050572	0.136217		NEURL1	-0.053041	15337	2996	0.185402	0.595163
	SMIM20	0.111975	342	17991	0.00506926	0.136217		STARD4	-0.0534357	15366	2967	0.182147	0.591866
	SLC7A2	0.111969	343	17990	0.00507195	0.136217		GPRC5A	-0.0534421	15368	2965	0.182095	0.591866
	TBCA	0.111872	344	17989	0.00511049	0.136942		RSPH3	-0.0534459	15369	2964	0.182064	0.591866
	SLC33A1	0.111849	345	17988	0.00511947	0.136942		MACO1	-0.0536018	15378	2955	0.180791	0.589758
	ERBB3	0.111807	346	17987	0.00513626	0.136942		RNASE4	-0.0547547	15470	2863	0.171578	0.578338
	CR1L	0.111549	347	17986	0.00524071	0.138922		ALDH8A1	-0.054777	15472	2861	0.171403	0.578243
	SLC38A5	0.111546	348	17985	0.0070677	0.161561		HIVEP2	-0.0547922	15474	2859	0.171283	0.578188
	UTS2	0.111541	349	17984	0.00524376	0.138922		ARRDC3	-0.0549664	15491	2842	0.169925	0.576894
	KRTAP4-7	0.111408	350	17983	0.00529823	0.13942		TMEM144	-0.0549853	15495	2838	0.169777	0.576699
	PLCL2	0.111403	351	17982	0.00530058	0.13942		LNPK	-0.0552344	15524	2809	0.167849	0.575284
	HHAT	0.111383	352	17981	0.00530889	0.139438		PER2	-0.0559646	15585	2748	0.16229	0.570182
	TOGARAM2	0.111269	353	17980	0.00535585	0.140253		UPRT	-0.0560483	15591	2742	0.17692	0.584093
	DNMT3B	0.111077	354	17979	0.00543621	0.141666		DDR2	-0.0566876	15644	2689	0.156924	0.565557
	TDRD9	0.110894	355	17978	0.00551397	0.143107		COL13A1	-0.0569575	15668	2665	0.154956	0.56339
	SCUBE3	0.110726	356	17977	0.00558613	0.144444		CLMN	-0.0572581	15701	2632	0.152786	0.562102
	PGLS	0.110703	357	17976	0.00559606	0.144496		NAMPT	-0.0574973	15720	2613	0.151076	0.561257
	DTX1	0.110592	358	17975	0.00564433	0.14513		SLC25A36	-0.0578522	15741	2592	0.148564	0.557042
	TSNAXIP1	0.11054	359	17974	0.00566697	0.145508		NAT16	-0.0590515	15838	2495	0.140315	0.546869
	KRTAP5-2	0.110441	360	17973	0.0057104	0.145603		PDCD4	-0.0600599	15914	2419	0.133654	0.537578
	TANC2	0.110301	361	17972	0.00577251	0.146373		NHS	-0.0608265	15966	2367	0.142751	0.548765
	CRKL	0.110106	362	17971	0.00585976	0.14767		PFKL	-0.0609542	15979	2354	0.127954	0.528679
	INSYN2B	0.109952	363	17970	0.00592983	0.148716		KDM3A	-0.0614592	16011	2322	0.124819	0.523486
	IFNA2	0.109805	364	17969	0.00599715	0.149525		ZBTB44	-0.0622037	16053	2280	0.120307	0.514604
	FNDC4	0.109736	365	17968	0.00602907	0.149525		ZNF292	-0.0625766	16087	2246	0.118096	0.512904
	MED13L	0.109587	366	17967	0.0060982	0.150065		BCL10	-0.0625854	16088	2245	0.118044	0.512904
	EEF2KMT	0.109458	367	17966	0.00615888	0.151152		FAM160A1	-0.0645282	16226	2107	0.107037	0.495745
	CHD5	0.109405	368	17965	0.00618399	0.151566		ZBTB1	-0.0662103	16337	1996	0.0981766	0.480478
	THUMPD3	0.109359	369	17964	0.00620571	0.151692		KCMF1	-0.0662803	16343	1990	0.097821	0.480306
	PSMD7	0.109134	370	17963	0.00631309	0.153295		LMBRD2	-0.0666542	16366	1967	0.0959384	0.476139
	ACOD1	0.109067	371	17962	0.00634545	0.153877		PDGFB	-0.0672176	16395	1938	0.0931566	0.469816
	KLRC3	0.108856	372	17961	0.00644881	0.155165		C3orf58	-0.0672505	16397	1936	0.0929963	0.469549
	OR7A10	0.108831	373	17960	0.00646082	0.155165		TMF1	-0.0686667	16476	1857	0.0862985	0.454959
	ARNT2	0.10882	374	17959	0.00646617	0.155165		KDM5B	-0.0694066	16517	1816	0.0829565	0.447048
	CCND1	0.108796	375	17958	0.00647832	0.155165		BHLHE40	-0.0695234	16526	1807	0.0824389	0.445827
	MDGA1	0.108584	376	17957	0.00658376	0.156957		PTCH1	-0.0703554	16580	1753	0.0788255	0.438508
	ZNF724	0.108373	377	17956	0.00669	0.158009		MAP2K1	-0.0707285	16596	1737	0.0772474	0.434769
	CMPK1	0.108309	378	17955	0.00672238	0.158408		JMY	-0.0712377	16619	1714	0.0751353	0.429114
	CENPT	0.108285	379	17954	0.0067348	0.158497		ENO2	-0.0739238	16757	1576	0.0647582	0.403951
	PRAMEF20	0.108137	380	17953	0.00681079	0.15967		GOLGA1	-0.0752539	16824	1509	0.0600744	0.392356
	CBFA2T3	0.108073	381	17952	0.0068439	0.160037		BMT2	-0.0764823	16895	1438	0.0560007	0.383625
	NPM2	0.107813	382	17951	0.00697997	0.161118		DPCD	-0.0765381	16899	1434	0.0558214	0.383442
	BRD1	0.107773	383	17950	0.00700093	0.161118		ERO1A	-0.0778176	16966	1367	0.0518358	0.375764
	ESAM	0.107725	384	17949	0.00702635	0.161219		PARP16	-0.0780978	16974	1359	0.0509954	0.37295
	HS1BP3	0.107697	385	17948	0.00704166	0.161368		UGP2	-0.0782258	16982	1351	0.0506154	0.372149
	TRIT1	0.107471	386	17947	0.0071626	0.163026		FOXN3	-0.0785065	16997	1336	0.0497901	0.369406
	PLPPR2	0.107446	387	17946	0.00717623	0.163026		CCNG2	-0.0797494	17064	1269	0.0462703	0.361766
	IQGAP3	0.107385	388	17945	0.00720903	0.163366		INSIG2	-0.0804583	17092	1241	0.0443579	0.355115
	HIST1H2BF	0.107326	389	17944	0.00724145	0.163898		ZSWIM5	-0.0828045	17184	1149	0.0384971	0.332039
	USP22	0.107261	390	17943	0.00727684	0.164293		NFKB2	-0.0833486	17208	1125	0.0372358	0.326624
	CLIC2	0.107242	391	17942	0.00962342	0.184522		ZMYM2	-0.0836493	17223	1110	0.036554	0.324278
	TLE4	0.107212	392	17941	0.00730364	0.164687		TRIM8	-0.0837572	17225	1108	0.0363118	0.322865
	AGPAT1	0.107136	393	17940	0.00734567	0.165035		INTS13	-0.0840824	17236	1097	0.0355905	0.32
	ZNF280C	0.107135	394	17939	0.00969616	0.18459		RASSF7	-0.0851894	17284	1049	0.0332258	0.311574
	PSD3	0.107102	395	17938	0.00736459	0.165257		CD109	-0.0853894	17292	1041	0.0328133	0.309607
	IGSF23	0.106795	396	17937	0.00753606	0.166848		DHX40	-0.0865641	17331	1002	0.0304771	0.299057
	MORC2	0.106732	397	17936	0.007572	0.166848		SFXN3	-0.0873448	17356	977	0.0290047	0.294431
	HCST	0.106677	398	17935	0.00760306	0.167131		CAST	-0.0880699	17376	957	0.0276922	0.28834
	CNTD1	0.106561	399	17934	0.00766962	0.168391		ANKRA2	-0.088515	17394	939	0.0269121	0.284722
	CEACAM5	0.106498	400	17933	0.00770565	0.168391		DNTTIP1	-0.0898848	17447	886	0.024629	0.274984
	ZNF675	0.106358	401	17932	0.00778654	0.169505		PNRC1	-0.0904982	17475	858	0.0236622	0.271124
	CSNK1G2	0.106351	402	17931	0.0077908	0.169505		FAM117B	-0.0914178	17508	825	0.0222742	0.265503
	GLRA4	0.106215	403	17930	0.0103431	0.190434		GAPDH	-0.091787	17522	811	0.0217372	0.263376
	TNRC6B	0.106181	404	17929	0.00789036	0.170202		TIPARP	-0.0942054	17599	734	0.0184898	0.245547
	LGALS14	0.106165	405	17928	0.00789969	0.170202		TESK2	-0.0963938	17653	680	0.0159247	0.22816
	PIP5K1C	0.105868	406	17927	0.00807677	0.173183		PPP1R3E	-0.0969884	17666	667	0.0152841	0.222914
	DDC	0.105805	407	17926	0.00811477	0.17357		FANK1	-0.0970164	17667	666	0.0152545	0.222659
	RAMP3	0.105775	408	17925	0.00813271	0.17357		SLC2A3	-0.0973148	17673	660	0.0149422	0.219675
	FKBP1B	0.105599	409	17924	0.00824004	0.175046		PLOD2	-0.0996457	17748	585	0.0126897	0.206167
	PFDN2	0.105458	410	17923	0.00832631	0.176063		LRRC27	-0.101768	17798	535	0.0109055	0.195435
	TNS4	0.10543	411	17922	0.00834394	0.176143		MPI	-0.103234	17824	509	0.00980612	0.185673
	OSBPL5	0.105421	412	17921	0.00834933	0.176143		NEMP1	-0.108786	17939	394	0.0064832	0.155165
	TGIF1	0.105395	413	17920	0.00836539	0.176255		PCMTD1	-0.109191	17945	388	0.00628569	0.152832
	OTOS	0.105284	414	17919	0.00843441	0.176471		SERINC1	-0.118579	18059	274	0.00298747	0.10105
	KCNB1	0.105232	415	17918	0.00846715	0.176471		MXD1	-0.119492	18071	262	0.00277125	0.0970355
	RASEF	0.105229	416	17917	0.00846891	0.176471		ZBTB25	-0.124017	18128	205	0.00189494	0.0811857
	EMP1	0.10514	417	17916	0.00852501	0.176831		XPNPEP1	-0.124522	18131	202	0.0018148	0.0784686
	VWF	0.105035	418	17915	0.00859189	0.177582		ZSWIM6	-0.128776	18173	160	0.0012536	0.065537
	VPS4B	0.104968	419	17914	0.00863446	0.1781		RXRB	-0.147664	18272	61	0.000211788	0.0250497
	COL5A1	0.104965	420	17913	0.00863641	0.1781		RBPJ	-0.160397	18299	34	5.62532e-05	0.0117192
	KNOP1	0.104899	421	17912	0.00867829	0.178362		FEM1C	-0.168837	18314	19	2.20577e-05	0.00685397
	RPS4X	0.104817	422	17911	0.0113991	0.196695		DDIT4	-0.16998	18317	16	1.9363e-05	0.00646518
	PELO	0.104786	423	17910	0.00875142	0.178914
	FGF22	0.10472	424	17909	0.00879412	0.179187
	RAX2	0.10468	425	17908	0.00881953	0.179187
	HIST1H2BJ	0.104673	426	17907	0.00882462	0.179187
	PLD1	0.104649	427	17906	0.00883995	0.179187
	TBX10	0.104641	428	17905	0.00884546	0.179187
	BTBD2	0.104641	429	17904	0.00884549	0.179187
	RBBP4	0.104603	430	17903	0.00886979	0.179271
	PPARG	0.104567	431	17902	0.00889379	0.179271
	DRAP1	0.104548	432	17901	0.00890581	0.179271
	DDX41	0.104431	433	17900	0.00898288	0.179531
	CLCN2	0.104391	434	17899	0.00900937	0.179531
	NUS1	0.104317	435	17898	0.00905862	0.180317
	TRPM2	0.104211	436	17897	0.00912992	0.18127
	HIF1AN	0.104208	437	17896	0.00913134	0.18127
	RBM4	0.104201	438	17895	0.00913615	0.18127
	C7orf57	0.104175	439	17894	0.00915385	0.181337
	CAMTA2	0.104167	440	17893	0.00915934	0.181337
	ZCCHC14	0.104112	441	17892	0.0091965	0.181876
	FBL	0.103983	442	17891	0.00928371	0.183009
	TLE6	0.103961	443	17890	0.00929857	0.183105
	SPON2	0.103894	444	17889	0.00934425	0.183407
	SOCS3	0.103856	445	17888	0.0093706	0.183407
	WDR75	0.103843	446	17887	0.00937975	0.183407
	B3GNT5	0.103836	447	17886	0.00938451	0.183407
	MYL12A	0.10382	448	17885	0.00939523	0.183407
	SNRNP200	0.103773	449	17884	0.00942798	0.183582
	LAS1L	0.10367	450	17883	0.0123367	0.20453
	PTDSS1	0.103646	451	17882	0.0095157	0.184215
	TCTE1	0.103617	452	17881	0.00953608	0.184371
	MPP3	0.10355	453	17880	0.00958241	0.184371
	OR12D3	0.103548	454	17879	0.0095841	0.184371
	RPL35	0.103501	455	17878	0.00961709	0.184522
	STYXL1	0.103498	456	17877	0.00961913	0.184522
	NIPBL	0.103479	457	17876	0.00963223	0.184522
	GTF3A	0.103458	458	17875	0.00964762	0.184542
	SMG8	0.103441	459	17874	0.0096594	0.184542
	NEDD9	0.103435	460	17873	0.00966346	0.184542
	HECW1	0.103329	461	17872	0.0097389	0.185019
	VSTM5	0.103277	462	17871	0.00977546	0.185329
	UXT	0.103251	463	17870	0.0126951	0.206167
	SYS1	0.103217	464	17869	0.0098186	0.185673
	OR13H1	0.10321	465	17868	0.0127311	0.20648
	ABLIM1	0.103199	466	17867	0.00983123	0.185673
	PRB1	0.103103	467	17866	0.00990008	0.186323
	SMG9	0.103091	468	17865	0.00990919	0.186323
	EIF3F	0.10304	469	17864	0.00994559	0.186625
	YRDC	0.102903	470	17863	0.0100456	0.187778
	PTP4A1	0.102807	471	17862	0.0101158	0.188468
	MED29	0.102789	472	17861	0.0101291	0.188524
	MASTL	0.10276	473	17860	0.0101501	0.188625
	RAP1GAP2	0.102548	474	17859	0.0103075	0.190434
	NAT14	0.102544	475	17858	0.010311	0.190434
	KCTD3	0.102516	476	17857	0.0103314	0.190434
	ADGRA3	0.102454	477	17856	0.0103784	0.190725
	TIMP4	0.102447	478	17855	0.0103832	0.190725
	RRM1	0.102434	479	17854	0.010393	0.190725
	WNT4	0.102414	480	17853	0.0104082	0.190814
	ADGRE3	0.10238	481	17852	0.0104336	0.191088
	IL2RB	0.10233	482	17851	0.0104715	0.191591
	MTURN	0.102289	483	17850	0.0105024	0.191774
	CLDN25	0.10224	484	17849	0.0105403	0.192274
	ADPRHL1	0.102206	485	17848	0.0105662	0.192389
	WDR18	0.102197	486	17847	0.0105731	0.192389
	KCNK13	0.102124	487	17846	0.0106292	0.192389
	MASP1	0.102118	488	17845	0.0106338	0.192389
	TADA3	0.102096	489	17844	0.0106501	0.192389
	ADAM2	0.102043	490	17843	0.0106913	0.192608
	LHX1	0.102037	491	17842	0.0106955	0.192608
	INPP5J	0.102024	492	17841	0.0107057	0.192608
	LCE3A	0.101785	493	17840	0.0108916	0.195377
	NR2C2	0.10175	494	17839	0.0109197	0.195499
	SWAP70	0.10167	495	17838	0.0109826	0.195767
	LSM8	0.101664	496	17837	0.0109872	0.195767
	TOX2	0.101635	497	17836	0.0110099	0.195767
	PDE4C	0.101633	498	17835	0.0110122	0.195767
	IL33	0.101621	499	17834	0.0110215	0.195767
	TCP1	0.101605	500	17833	0.0110342	0.195767
	PDCD6IP	0.101596	501	17832	0.0110415	0.195767
	MED25	0.101531	502	17831	0.0110927	0.196436
	GAGE13	0.101493	503	17830	0.0143034	0.215823
	CAMK2B	0.101402	504	17829	0.0111962	0.196436
	TNFRSF11A	0.101377	505	17828	0.0112161	0.196436
	OR1G1	0.101374	506	17827	0.0112185	0.196436
	BPIFA1	0.101343	507	17826	0.0112436	0.1965
	IQGAP1	0.101324	508	17825	0.0112589	0.196581
	CAMSAP2	0.101286	509	17824	0.0112894	0.196605
	HIST1H2BE	0.101283	510	17823	0.0112921	0.196605
	MCF2L2	0.101219	511	17822	0.0113444	0.196695
	PTPRM	0.101217	512	17821	0.0113462	0.196695
	MINDY1	0.101178	513	17820	0.0113776	0.196695
	RAB31	0.101151	514	17819	0.0113997	0.196695
	KRTAP4-8	0.101144	515	17818	0.0114049	0.196695
	NLRP3	0.101091	516	17817	0.0114486	0.197262
	SERPINA10	0.10102	517	17816	0.0115073	0.197962
	ABL1	0.100996	518	17815	0.011527	0.198017
	MAS1L	0.100947	519	17814	0.0115676	0.198017
	HAAO	0.100874	520	17813	0.0116275	0.198665
	PCARE	0.100667	521	17812	0.0118012	0.201258
	CD8A	0.100546	522	17811	0.0119037	0.202268
	DPYSL5	0.10054	523	17810	0.0119084	0.202268
	EIF6	0.100477	524	17809	0.0119625	0.202442
	CYTH1	0.100451	525	17808	0.011984	0.202491
	ELOC	0.100416	526	17807	0.0120145	0.202632
	WNT9A	0.100386	527	17806	0.01204	0.202782
	MMS22L	0.100373	528	17805	0.0120514	0.202782
	NUDC	0.100367	529	17804	0.0120566	0.202782
	CABYR	0.10024	530	17803	0.0121656	0.203682
	RGS13	0.100217	531	17802	0.0121852	0.203824
	RAP2A	0.100186	532	17801	0.0122126	0.204097
	FOXC1	0.100139	533	17800	0.0122535	0.204391
	KAZN	0.100127	534	17799	0.0122637	0.204391
	FERD3L	0.100059	535	17798	0.0123231	0.20453
	NELFB	0.100031	536	17797	0.0123475	0.20453
	EPHX3	0.100031	537	17796	0.0123482	0.20453
	KAT6B	0.100024	538	17795	0.0123536	0.20453
	RRAGA	0.0999873	539	17794	0.0123861	0.204663
	FAM71B	0.0999532	540	17793	0.0124162	0.204663
	CLEC10A	0.0999503	541	17792	0.0124187	0.204663
	WDR35	0.099943	542	17791	0.0124251	0.204663
	MRPL49	0.0999164	543	17790	0.0124486	0.204717
	NAA38	0.0999074	544	17789	0.0124565	0.204717
	SLC25A53	0.0998716	545	17788	0.0159429	0.22816
	STARD6	0.0998382	546	17787	0.0125178	0.20528
	TMOD2	0.0998374	547	17786	0.0125186	0.20528
	MRPL33	0.0997816	548	17785	0.0125681	0.205724
	TMEM248	0.0997432	549	17784	0.0126024	0.205842
	SLC26A9	0.0997358	550	17783	0.012609	0.205842
	CCDC84	0.0995069	551	17782	0.0128149	0.206992
	RABL2B	0.0994756	552	17781	0.0128433	0.207268
	RANBP9	0.0994009	553	17780	0.0129112	0.208106
	C11orf24	0.0993936	554	17779	0.012918	0.208106
	SIMC1	0.0993348	555	17778	0.0129716	0.208338
	RPL15	0.0992979	556	17777	0.0130055	0.208338
	TMEM239	0.0992786	557	17776	0.0130232	0.208338
	MYL12B	0.0992785	558	17775	0.0130233	0.208338
	BBC3	0.0991164	559	17774	0.013173	0.209633
	THUMPD2	0.0990963	560	17773	0.0131917	0.209633
	SPIRE1	0.0990841	561	17772	0.0132031	0.209633
	PBRM1	0.0990797	562	17771	0.0132071	0.209633
	RPS19BP1	0.0990329	563	17770	0.0132508	0.210095
	SRSF2	0.0990239	564	17769	0.0132592	0.210095
	SFRP2	0.0988798	565	17768	0.0133943	0.211324
	SMN2	0.0987838	566	17767	0.013485	0.211713
	CDH15	0.0987814	567	17766	0.0134873	0.211713
	WDR26	0.0986753	568	17765	0.0135882	0.212458
	TTC27	0.0986329	569	17764	0.0136287	0.212483
	PPP6C	0.0986317	570	17763	0.0136299	0.212483
	LRRC30	0.0986069	571	17762	0.0136536	0.212593
	FAM177B	0.0985999	572	17761	0.0136603	0.212593
	TNIK	0.098554	573	17760	0.0137044	0.212837
	DIRAS2	0.0985311	574	17759	0.0137263	0.212837
	KIAA1614	0.0984327	575	17758	0.0138214	0.212966
	CXXC1	0.0984129	576	17757	0.0138405	0.212966
	NUP43	0.0982931	577	17756	0.0139572	0.214105
	EIF4ENIF1	0.0982145	578	17755	0.0140341	0.214389
	CHKB	0.0982029	579	17754	0.0140456	0.214389
	KRTAP4-9	0.0981362	580	17753	0.0141112	0.214389
	REXO2	0.0981039	581	17752	0.0141431	0.214463
	UBE2H	0.0980106	582	17751	0.0142356	0.215509
	P3H2	0.0979836	583	17750	0.0142624	0.215713
	UNCX	0.0979644	584	17749	0.0142816	0.215713
	SYDE1	0.0978854	585	17748	0.0143604	0.216327
	RNF113A	0.097884	586	17747	0.0181757	0.243757
	CCDC151	0.0977698	587	17746	0.0144767	0.217363
	SPTBN2	0.0977011	588	17745	0.0145461	0.218152
	ATP6AP1	0.0976773	589	17744	0.018423	0.245279
	TET3	0.0976708	590	17743	0.0145769	0.218152
	ESPL1	0.0976435	591	17742	0.0146046	0.218152
	CCDC33	0.097454	592	17741	0.0147984	0.219337
	GNG4	0.0974328	593	17740	0.0148201	0.219465
	ENDOU	0.0973165	594	17739	0.0149404	0.219675
	AHR	0.0971094	595	17738	0.0151566	0.222044
	PLA2G4B	0.0971024	596	17737	0.0151638	0.222044
	MAGED4	0.0970403	597	17736	0.0192033	0.248352
	CEBPB	0.0970396	598	17735	0.01523	0.222479
	ZNF486	0.0969537	599	17734	0.0153208	0.223272
	EEF1AKMT4	0.0969019	600	17733	0.0153758	0.223718
	KRTAP4-4	0.0968653	601	17732	0.0154148	0.223869
	ZNF696	0.0968464	602	17731	0.015435	0.223869
	ZNF718	0.0968079	603	17730	0.0154761	0.22411
	OST4	0.0967275	604	17729	0.0155623	0.225181
	AVPR2	0.0966604	605	17728	0.0196822	0.251974
	MATN3	0.0966416	606	17727	0.0156549	0.226164
	PIM3	0.0965207	607	17726	0.015786	0.227163
	PHF12	0.0963663	608	17725	0.0159549	0.22816
	GAREM1	0.0961429	609	17724	0.016202	0.230973
	FAM181B	0.0961124	610	17723	0.016236	0.231278
	ARNTL	0.0960726	611	17722	0.0162804	0.231551
	HIST2H2AA3	0.0960359	612	17721	0.0163215	0.231955
	SERPINB8	0.0960044	613	17720	0.0163569	0.232048
	FAM151A	0.0960036	614	17719	0.0163578	0.232048
	FZD5	0.0959851	615	17718	0.0163786	0.232048
	UBAP1	0.0958279	616	17717	0.0165561	0.234081
	LCE6A	0.0957668	617	17716	0.0166257	0.234081
	RAC2	0.0957549	618	17715	0.0166392	0.234081
	BAZ1B	0.095741	619	17714	0.0166551	0.234081
	ACAT1	0.0957389	620	17713	0.0166574	0.234081
	TCIRG1	0.095712	621	17712	0.0166881	0.234081
	ELP4	0.0956861	622	17711	0.0167178	0.234241
	PICK1	0.0956556	623	17710	0.0167527	0.234321
	WNK4	0.0956203	624	17709	0.0167933	0.234658
	MYOM2	0.0955897	625	17708	0.0168285	0.234792
	SUSD3	0.0955769	626	17707	0.0168431	0.234818
	NPAS4	0.0955302	627	17706	0.0168971	0.235213
	FHL1	0.09551	628	17705	0.0211966	0.259757
	FTHL17	0.095263	629	17704	0.0215346	0.262147
	RPH3AL	0.0952486	630	17703	0.0172252	0.237972
	DGAT1	0.0951957	631	17702	0.0172874	0.238205
	SMAP2	0.0951791	632	17701	0.017307	0.238205
	SSTR3	0.0950968	633	17700	0.0174043	0.238466
	ANO8	0.0950846	634	17699	0.0174188	0.238466
	RPS25	0.0950711	635	17698	0.0174349	0.238466
	NFIC	0.0950693	636	17697	0.017437	0.238466
	DLG5	0.0950669	637	17696	0.0174399	0.238466
	CLEC2B	0.0948667	638	17695	0.0176791	0.240515
	XPO5	0.0948463	639	17694	0.0177037	0.240515
	MBTD1	0.094842	640	17693	0.0177088	0.240515
	KAT6A	0.0948402	641	17692	0.0177109	0.240515
	KCNJ12	0.0948243	642	17691	0.0177301	0.240597
	IL17REL	0.0947768	643	17690	0.0177875	0.241197
	CTRB2	0.0947286	644	17689	0.0178457	0.241728
	BBIP1	0.0946889	645	17688	0.0178939	0.241746
	GPR149	0.0946314	646	17687	0.0179639	0.242245
	POLR2H	0.0945588	647	17686	0.0180526	0.242995
	DHX37	0.0943741	648	17685	0.0182799	0.244729
	GDF5	0.0943613	649	17684	0.0182958	0.244729
	DPP7	0.0943172	650	17683	0.0183505	0.245025
	HIST1H4F	0.0942656	651	17682	0.0184146	0.245279
	SEC14L3	0.0942458	652	17681	0.0184394	0.245319
	RTN4R	0.0941582	653	17680	0.0185488	0.245883
	CCDC115	0.0940665	654	17679	0.0186642	0.246698
	MBD3	0.0940503	655	17678	0.0186845	0.246789
	EXOSC6	0.0940263	656	17677	0.0187149	0.246823
	CDC37	0.094016	657	17676	0.0187278	0.246823
	NDST4	0.0940143	658	17675	0.01873	0.246823
	MLC1	0.0939679	659	17674	0.0187888	0.246823
	NIP7	0.0939338	660	17673	0.018832	0.246957
	SLC6A12	0.0939233	661	17672	0.0188454	0.246957
	PI3	0.0938918	662	17671	0.0188855	0.247305
	ST20	0.0937222	663	17670	0.0191025	0.248352
	ZNF404	0.0936754	664	17669	0.0191628	0.248352
	MAPRE3	0.0936455	665	17668	0.0192014	0.248352
	NRBP1	0.093628	666	17667	0.019224	0.248352
	DSCAM	0.0936261	667	17666	0.0192264	0.248352
	ZNF562	0.0935978	668	17665	0.019263	0.248352
	STXBP5	0.0935963	669	17664	0.0192651	0.248352
	HIGD1B	0.0935871	670	17663	0.019277	0.248352
	KIR2DL4	0.0934437	671	17662	0.0194636	0.250405
	AP1B1	0.0933841	672	17661	0.0195416	0.25088
	EGR3	0.0932464	673	17659	0.0197231	0.251974
	HYOU1	0.0932464	674	17660	0.0197231	0.251974
	AGR3	0.0932356	675	17658	0.0197374	0.251981
	WDR66	0.0931962	676	17657	0.0197895	0.252471
	FAM83C	0.0931791	677	17656	0.0198122	0.252585
	TEX19	0.0931388	678	17655	0.0198658	0.252916
	APOBEC1	0.0930504	679	17654	0.0199837	0.253635
	EIF4G3	0.0930492	680	17653	0.0199853	0.253635
	NFIX	0.0930336	681	17652	0.0200063	0.253635
	LAMTOR4	0.0930095	682	17651	0.0200385	0.253635
	PTGDR	0.0930036	683	17650	0.0200465	0.253635
	THRB	0.092879	684	17649	0.0202141	0.25452
	KCNH6	0.0928667	685	17648	0.0202309	0.25452
	C1S	0.0928587	686	17647	0.0202416	0.25452
	RPP40	0.0928011	687	17646	0.0203196	0.25515
	SERPINB7	0.0927181	688	17645	0.0204326	0.256044
	SLC25A43	0.0927038	689	17644	0.0253217	0.278278
	ST5	0.0926486	690	17643	0.0205276	0.256201
	ITGB1	0.0926406	691	17642	0.0205385	0.256201
	SMCO4	0.0926373	692	17641	0.020543	0.256201
	KLHL26	0.0925373	693	17640	0.0206804	0.257306
	GATC	0.0925318	694	17639	0.020688	0.257306
	SIN3B	0.0925261	695	17638	0.0206959	0.257306
	MST1	0.0922131	696	17637	0.0211315	0.259719
	CALML5	0.0921993	697	17636	0.0211509	0.259719
	RBM38	0.0921793	698	17635	0.0211791	0.259757
	LHX8	0.0921672	699	17634	0.021196	0.259757
	SMPX	0.0921647	700	17633	0.0261889	0.281414
	SPAST	0.0921193	701	17632	0.0212636	0.260048
	CRLF3	0.0921098	702	17631	0.0212771	0.260048
	KRTAP10-9	0.0920679	703	17630	0.0213363	0.260598
	HEATR4	0.0919537	704	17629	0.0214985	0.261882
	HAUS1	0.0918834	705	17628	0.021599	0.262262
	THEMIS2	0.0917778	706	17627	0.0217505	0.263376
	MAS1	0.0917652	707	17626	0.0217687	0.263422
	CYP2A13	0.0917325	708	17625	0.0218158	0.263766
	GCK	0.0917152	709	17624	0.0218409	0.263774
	SCG2	0.0916821	710	17623	0.0218887	0.263837
	PAFAH1B1	0.0916441	711	17622	0.0219437	0.26432
	TTC16	0.0916206	712	17621	0.0219778	0.264383
	ACP5	0.091519	713	17620	0.0221259	0.265269
	AMH	0.0914835	714	17619	0.0221779	0.265269
	UQCR11	0.0914834	715	17618	0.022178	0.265269
	ATP2B4	0.0914696	716	17617	0.0221982	0.265269
	AJM1	0.0914522	717	17616	0.0222238	0.265269
	SBF1	0.0914414	718	17615	0.0222396	0.265269
	BEND2	0.0914222	719	17614	0.0274254	0.286981
	DCXR	0.0913789	720	17613	0.0223316	0.265503
	IGSF11	0.0913141	721	17612	0.0224271	0.265812
	KCNS2	0.0913109	722	17611	0.0224319	0.265812
	PAAF1	0.0912971	723	17610	0.0224523	0.265812
	TELO2	0.0912911	724	17609	0.0224612	0.265812
	HIST1H4L	0.091268	725	17608	0.0224954	0.265898
	MRPL44	0.0911981	726	17607	0.0225993	0.266244
	POR	0.0911904	727	17606	0.0226107	0.266244
	GTF2A2	0.0911733	728	17605	0.0226362	0.266244
	CDK13	0.0911445	729	17604	0.0226793	0.266244
	PIGQ	0.091112	730	17603	0.0227278	0.266244
	LYPD4	0.0911119	731	17602	0.022728	0.266244
	ELL	0.0910575	732	17601	0.0228095	0.266518
	SF3B2	0.0909969	733	17600	0.0229005	0.267411
	ARHGDIG	0.0909509	734	17599	0.0229698	0.268027
	CPN1	0.0909425	735	17598	0.0229825	0.268027
	NEUROD4	0.0909157	736	17597	0.0230231	0.268283
	RHBDL3	0.0909086	737	17596	0.0230338	0.268283
	CNGA2	0.0909047	738	17595	0.0283165	0.291432
	ZFP92	0.0908983	739	17594	0.0283277	0.291432
	SPDYA	0.0908272	740	17593	0.0231572	0.269127
	LLCFC1	0.0907778	741	17592	0.0232325	0.269587
	TMPRSS3	0.0907659	742	17591	0.0232507	0.269587
	CASP8	0.0907566	743	17590	0.0232648	0.269587
	ELANE	0.0907421	744	17589	0.023287	0.269587
	MAK	0.0907272	745	17588	0.0233098	0.269587
	FAM131A	0.0906861	746	17587	0.0233727	0.269831
	SLC30A6	0.0906337	747	17586	0.0234532	0.270104
	STEAP1	0.0905947	748	17585	0.0235131	0.270104
	SULF2	0.0905675	749	17584	0.0235551	0.270404
	RFX3	0.0904667	750	17583	0.0237111	0.271515
	TSPO	0.0904261	751	17582	0.023774	0.271896
	CXCR3	0.0903767	752	17581	0.0292512	0.295003
	RFTN1	0.0903349	753	17580	0.0239163	0.272598
	PIGN	0.0902545	754	17579	0.0240424	0.272598
	RPL36	0.0902462	755	17578	0.0240554	0.272598
	THSD4	0.0902331	756	17577	0.0240759	0.272598
	NUTM1	0.0902145	757	17576	0.0241051	0.272598
	ARSA	0.0902033	758	17575	0.0241228	0.272598
	FOXD3	0.0901982	759	17574	0.0241308	0.272598
	RHBDF2	0.0901835	760	17573	0.0241541	0.272598
	ABRAXAS1	0.0901527	761	17572	0.0242027	0.272615
	KRTAP4-3	0.0901489	762	17571	0.0242087	0.272615
	STAG2	0.0901091	763	17570	0.029735	0.297613
	ASPRV1	0.0901072	764	17569	0.0242746	0.272963
	GABRE	0.0899651	765	17568	0.0299981	0.297839
	L1TD1	0.0899605	766	17567	0.0245079	0.274121
	DERL1	0.0899518	767	17566	0.0245218	0.274121
	NUDT11	0.0899012	768	17565	0.0301155	0.298114
	EBI3	0.0898518	769	17564	0.0246821	0.275149
	CCDC117	0.0898046	770	17563	0.024758	0.275251
	LMO2	0.0897781	771	17562	0.0248007	0.275558
	SMIM17	0.0897203	772	17561	0.0248941	0.276429
	PAK1IP1	0.0896812	773	17560	0.0249574	0.276714
	FAM43A	0.0896789	774	17559	0.0249612	0.276714
	SLC25A17	0.0896765	775	17558	0.0249651	0.276714
	GP5	0.0896282	776	17557	0.0250435	0.27729
	CSGALNACT1	0.0896259	777	17556	0.0250473	0.27729
	KCNA2	0.0895706	778	17555	0.0251374	0.277691
	IFITM2	0.0895572	779	17554	0.0251593	0.277691
	DDIAS	0.0895411	780	17553	0.0251856	0.277815
	HDAC8	0.0895246	781	17552	0.0308156	0.300364
	ZNF266	0.0894277	782	17551	0.0253715	0.278278
	LMO1	0.0894202	783	17550	0.025384	0.278278
	PADI2	0.0893769	784	17549	0.0254553	0.278278
	TRAPPC10	0.0893222	785	17548	0.0255457	0.279099
	IER3	0.0892661	786	17547	0.0256387	0.279511
	ZNF709	0.089187	787	17546	0.0257702	0.279819
	DEFB134	0.0891775	788	17545	0.0257861	0.279819
	FAM25G	0.0891772	789	17544	0.0257866	0.279819
	TCEA2	0.089156	790	17543	0.025822	0.279819
	DBR1	0.0891018	791	17542	0.0259127	0.279819
	ZNF157	0.089092	792	17541	0.0316368	0.3033
	PCDHGB7	0.0890552	793	17540	0.0259908	0.280123
	CENPI	0.0890083	794	17539	0.0317979	0.303892
	TIGD6	0.0889874	795	17538	0.026105	0.281038
	DEFB112	0.0889795	796	17537	0.0261183	0.281038
	COL1A2	0.0889775	797	17536	0.0261217	0.281038
	CLDN23	0.0889556	798	17535	0.0261586	0.28127
	C2orf70	0.0889296	799	17534	0.0262027	0.281414
	BOLA2	0.0888661	800	17533	0.0263102	0.282238
	RAB3IL1	0.088829	801	17532	0.0263732	0.282418
	MAST3	0.0888142	802	17531	0.0263984	0.282523
	EHMT1	0.088771	803	17530	0.026472	0.282634
	ZNF146	0.0886558	804	17529	0.0266693	0.283601
	STAT5B	0.088426	805	17528	0.0270667	0.285361
	FTCD	0.088425	806	17527	0.0270683	0.285361
	NRN1L	0.0883653	807	17526	0.0271723	0.28593
	TIMP3	0.0883526	808	17525	0.0271946	0.28593
	CSNK1G1	0.0883461	809	17524	0.0272059	0.28593
	KIFC2	0.0883313	810	17523	0.0272317	0.28593
	MEF2D	0.0883226	811	17522	0.027247	0.28593
	TRMU	0.0882852	812	17521	0.0273124	0.286452
	RAB6A	0.0882377	813	17520	0.027396	0.286981
	ZNF704	0.0882262	814	17519	0.0274161	0.286981
	ARSD	0.0881384	815	17518	0.0335134	0.312991
	DHRS7C	0.0881009	816	17517	0.0276373	0.288047
	FAM200B	0.0880058	817	17516	0.0278062	0.289166
	CENPB	0.0879996	818	17515	0.0278173	0.289166
	ZNF556	0.0879938	819	17514	0.0278275	0.289166
	ISYNA1	0.0879872	820	17513	0.0278393	0.289166
	SLITRK4	0.0879736	821	17512	0.0338472	0.314069
	ZNF154	0.0878914	822	17511	0.0280104	0.290195
	CAMK1G	0.0878878	823	17510	0.0280169	0.290195
	LAT	0.0878854	824	17509	0.0280213	0.290195
	BCO1	0.0878297	825	17508	0.0281212	0.290776
	DHX16	0.0878153	826	17507	0.0281471	0.29088
	CAPN9	0.0877796	827	17506	0.0282115	0.291161
	MAP3K13	0.0877538	828	17505	0.0282579	0.291287
	SNAPC3	0.0877162	829	17504	0.0283258	0.291432
	BMP2	0.0876032	830	17503	0.028531	0.292702
	EEF2	0.0875912	831	17502	0.0285529	0.292763
	IPO9	0.0875607	832	17501	0.0286085	0.292808
	TMEM150B	0.0875521	833	17500	0.0286242	0.292808
	FBXO22	0.0875391	834	17499	0.0286479	0.292808
	PLCH2	0.0875362	835	17498	0.0286531	0.292808
	PRR22	0.0874931	836	17497	0.028732	0.293124
	SLC6A3	0.087452	837	17496	0.0288074	0.293567
	PAM16	0.0874287	838	17495	0.0288502	0.29362
	LRRC29	0.0874187	839	17494	0.0288686	0.29362
	FAM167A	0.0873634	840	17493	0.0289704	0.294292
	CD59	0.0873609	841	17492	0.0289749	0.294292
	KRT83	0.0872791	842	17491	0.0291261	0.294794
	PODXL2	0.0872775	843	17490	0.0291291	0.294794
	SETD2	0.0872656	844	17489	0.0291513	0.294794
	ZMIZ1	0.0872583	845	17488	0.0291647	0.294794
	COPS6	0.0872524	846	17487	0.0291756	0.294794
	COMP	0.087209	847	17486	0.0292562	0.295003
	HAPLN3	0.0871506	848	17485	0.0293651	0.29531
	GAR1	0.0871413	849	17484	0.0293825	0.295323
	LRRC34	0.0871175	850	17483	0.029427	0.295608
	HLA-A	0.0870968	851	17482	0.0294656	0.295834
	EEF1A1	0.0870816	852	17481	0.029494	0.295957
	WDR77	0.0870128	853	17480	0.0296233	0.29677
	LRRC15	0.0870126	854	17479	0.0296235	0.29677
	MYBPH	0.0869507	855	17478	0.0297402	0.297613
	RFPL2	0.0869352	856	17477	0.0297694	0.297743
	GJA3	0.0868933	857	17476	0.0298486	0.297839
	CDAN1	0.0868667	858	17475	0.029899	0.297839
	FLG	0.0868524	859	17474	0.0299261	0.297839
	BAIAP2	0.086839	860	17473	0.0299515	0.297839
	CHI3L1	0.0868228	861	17472	0.0299824	0.297839
	PPP1R14B	0.0868209	862	17471	0.0299859	0.297839
	HECTD1	0.0868121	863	17470	0.0300026	0.297839
	DOCK2	0.0867981	864	17469	0.0300293	0.297839
	RXFP3	0.0867977	865	17468	0.03003	0.297839
	TMEM19	0.0867938	866	17467	0.0300374	0.297839
	SMARCE1	0.0867881	867	17466	0.0300482	0.297839
	PPP1R27	0.0867759	868	17465	0.0300714	0.297839
	AEBP1	0.0866565	869	17464	0.0302995	0.299057
	CHMP1A	0.0866285	870	17463	0.0303534	0.299057
	RAB3D	0.0866002	871	17462	0.0304076	0.299057
	GPRC5D	0.0865917	872	17461	0.0304239	0.299057
	SELENOO	0.0865645	873	17460	0.0304764	0.299057
	SH2B3	0.0865584	874	17459	0.0304881	0.299057
	SNED1	0.0865277	875	17458	0.0305473	0.299478
	RNF44	0.0864896	876	17457	0.0306209	0.299879
	HAPLN2	0.0864416	877	17456	0.0307138	0.300364
	CCDC183	0.0863844	878	17455	0.0308251	0.300364
	BLK	0.0863712	879	17454	0.0308507	0.300364
	CD38	0.0863324	880	17453	0.0309263	0.30078
	LAMB3	0.0863213	881	17452	0.0309479	0.300832
	USP5	0.0863065	882	17451	0.0309769	0.300901
	BHLHA15	0.0862602	883	17450	0.0310674	0.301194
	CDRT15	0.0862496	884	17449	0.0310882	0.301237
	RPL13	0.086191	885	17448	0.0312033	0.302012
	CYP2A7	0.086181	886	17447	0.0312228	0.302012
	AIP	0.0860989	887	17446	0.0313847	0.302105
	ETS2	0.086079	888	17445	0.031424	0.302254
	TMEM45B	0.0859957	889	17444	0.031589	0.3033
	LHX5	0.0859658	890	17443	0.0316485	0.3033
	GSPT1	0.0859291	891	17442	0.0317216	0.303592
	DOPEY2	0.0859255	892	17441	0.0317287	0.303592
	PAN3	0.085884	893	17440	0.0318116	0.303892
	ZDHHC6	0.0858669	894	17439	0.0318457	0.303919
	ROMO1	0.085745	895	17438	0.0320903	0.305458
	FCMR	0.0857269	896	17437	0.032127	0.30549
	PPARA	0.0857012	897	17436	0.0321788	0.305768
	CBLB	0.0856958	898	17435	0.0321896	0.305768
	ZMYND19	0.0856484	899	17434	0.0322855	0.306379
	PTPN7	0.0856401	900	17433	0.0323023	0.306379
	ZNF732	0.0856392	901	17432	0.0323041	0.306379
	ANLN	0.0856202	902	17431	0.0323425	0.306585
	GFI1	0.0855323	903	17430	0.0325212	0.307825
	ZNF276	0.0854888	904	17429	0.0326099	0.308386
	CPXM1	0.0854855	905	17428	0.0326166	0.308386
	PRR15	0.0854072	906	17427	0.0327768	0.309607
	ASL	0.0853973	907	17426	0.032797	0.309607
	HTR2C	0.0853857	908	17425	0.0394716	0.337358
	BST2	0.0853273	909	17424	0.032941	0.309952
	POP7	0.0853098	910	17423	0.0329769	0.310034
	FAM129B	0.0852463	911	17422	0.033108	0.310788
	NR2F2	0.0851961	912	17421	0.0332119	0.311574
	NEK7	0.0851353	913	17420	0.0333382	0.312309
	KRT6A	0.0850815	914	17419	0.0334503	0.312991
	HAUS8	0.0850757	915	17418	0.0334624	0.312991
	TCEAL7	0.0850591	916	17417	0.0402348	0.340533
	TLR10	0.0850586	917	17416	0.0334981	0.312991
	UBE3D	0.0850533	918	17415	0.0335092	0.312991
	PDGFA	0.0850368	919	17414	0.0335437	0.313114
	IQCE	0.0850069	920	17413	0.0336062	0.31322
	FLRT1	0.0849976	921	17412	0.0336257	0.313242
	GCGR	0.0849519	922	17411	0.0337215	0.313656
	HIST2H3A	0.0849317	923	17410	0.0337639	0.313733
	TFPI2	0.0848901	924	17409	0.0338516	0.314069
	ADGRL1	0.0848271	925	17408	0.0339845	0.314984
	FIP1L1	0.0848045	926	17407	0.0340323	0.314995
	TWIST1	0.0848022	927	17406	0.0340373	0.314995
	IGFBPL1	0.0847855	928	17405	0.0340725	0.315064
	GRB7	0.0847249	929	17404	0.0342011	0.315556
	CHERP	0.0847034	930	17403	0.0342469	0.315661
	RGN	0.0846485	931	17402	0.0412119	0.344015
	WDR1	0.0845886	932	17401	0.034492	0.316589
	OR5P3	0.0845783	933	17400	0.0345141	0.316589
	PTF1A	0.0845614	934	17399	0.0345503	0.316589
	LGALS2	0.0845378	935	17398	0.0346009	0.316589
	ACSBG1	0.0844841	936	17397	0.0347163	0.316589
	CCDC124	0.0844049	937	17396	0.0348873	0.317521
	PNPLA1	0.0843995	938	17395	0.0348991	0.317521
	FAM86B1	0.0843589	939	17394	0.0349869	0.318004
	SLC13A1	0.0843204	940	17393	0.0350704	0.318252
	PIANP	0.0843041	941	17392	0.0351059	0.318297
	ASPG	0.0842454	942	17391	0.0352337	0.318982
	TM4SF5	0.0842167	943	17390	0.0352962	0.31907
	GNRH1	0.0842069	944	17389	0.0353176	0.31907
	KIRREL3	0.0841932	945	17388	0.0353477	0.31907
	CORO1B	0.0841446	946	17387	0.0354541	0.3194
	MOCOS	0.0841306	947	17386	0.0354846	0.319518
	CDH4	0.0841226	948	17385	0.0355022	0.319519
	RPS9	0.0840745	949	17384	0.035608	0.320001
	DDX46	0.0840649	950	17383	0.0356291	0.320006
	TBCB	0.0840105	951	17382	0.0357489	0.320628
	KLRF1	0.0839965	952	17381	0.0357799	0.320628
	EPHA5	0.0839659	953	17380	0.0358475	0.320975
	PSMD14	0.0839619	954	17379	0.0358565	0.320975
	APLN	0.0839333	955	17378	0.0429616	0.349753
	RAB13	0.0839257	956	17377	0.0359365	0.321288
	CCNC	0.083885	957	17376	0.0360269	0.321558
	DUX4	0.0838523	958	17375	0.0360996	0.321894
	DPYS	0.0838341	959	17374	0.0361402	0.322099
	SHISAL2A	0.0838117	960	17373	0.03619	0.322278
	SUCLA2	0.083754	961	17372	0.0363189	0.322865
	MAP1LC3A	0.0837116	962	17371	0.036414	0.323438
	RPGR	0.0836913	963	17370	0.0435676	0.352327
	CDC40	0.0836685	964	17369	0.0365108	0.324142
	SREK1IP1	0.0836174	965	17368	0.0366259	0.324535
	LAMTOR1	0.0835536	966	17367	0.0367697	0.324983
	SS18L2	0.0835533	967	17366	0.0367706	0.324983
	MUC16	0.0835478	968	17365	0.0367829	0.324983
	LEMD3	0.0835149	969	17364	0.0368574	0.325329
	NECTIN1	0.0834868	970	17363	0.0369212	0.325421
	INTS10	0.0834307	971	17362	0.0370486	0.325996
	EXOC3L4	0.083426	972	17361	0.0370592	0.325996
	PCDHB6	0.0834095	973	17360	0.0370968	0.325996
	OSBP	0.0833496	974	17359	0.0372334	0.326624
	IL6	0.0832872	975	17358	0.0373762	0.327073
	VWDE	0.0832659	976	17357	0.0374252	0.327189
	CACNG1	0.0832121	977	17356	0.0375489	0.32775
	HBS1L	0.0831637	978	17355	0.0376604	0.32775
	ALB	0.0831603	979	17354	0.0376681	0.32775
	ATP12A	0.0831235	980	17353	0.0377533	0.328024
	UPF1	0.0830884	981	17352	0.0378344	0.328308
	TYMS	0.0830444	982	17351	0.0379364	0.328576
	NKX3-1	0.0829913	983	17350	0.03806	0.32944
	ARSH	0.0829859	984	17349	0.0453756	0.358701
	FAM19A5	0.0829277	985	17348	0.0382082	0.330411
	APOL1	0.082864	986	17347	0.0383572	0.331387
	ZNF555	0.0828163	987	17346	0.0384693	0.332039
	FAM9B	0.0828044	988	17345	0.0458507	0.361229
	PRDX4	0.0827965	989	17344	0.0458715	0.361238
	ATP2C2	0.0827941	990	17343	0.0385216	0.332039
	CMC4	0.0827441	991	17342	0.0460096	0.361545
	DECR1	0.0826043	992	17341	0.03897	0.334945
	ZNF330	0.0824354	993	17340	0.039373	0.337144
	HIF3A	0.0824142	994	17339	0.0394238	0.337358
	SPHK1	0.0823586	995	17338	0.0395575	0.33767
	UNC45A	0.0823564	996	17337	0.0395628	0.33767
	JAK3	0.0823321	997	17336	0.0396211	0.338006
	CAP2	0.0822898	998	17335	0.0397233	0.338191
	OR4F5	0.0822866	999	17334	0.0397309	0.338191
	PLEKHF1	0.0822849	1000	17333	0.0397351	0.338191
	DENND4B	0.0821709	1001	17332	0.0400112	0.33991
	HRASLS	0.0821553	1002	17331	0.0400491	0.339917
	KCNK1	0.0821234	1003	17330	0.0401267	0.34026
	MAGEF1	0.0820844	1004	17329	0.0402217	0.340533
	CLEC7A	0.0819632	1005	17328	0.0405182	0.342595
	MAEA	0.081935	1006	17327	0.0405875	0.342595
	CSNK1G3	0.0819301	1007	17326	0.0405996	0.342595
	RORC	0.081807	1008	17325	0.0409032	0.344015
	KCNK12	0.0817274	1009	17324	0.0411008	0.344015
	RNF220	0.0817021	1010	17323	0.0411635	0.344015
	NUDT14	0.081691	1011	17322	0.0411912	0.344015
	SH3BP1	0.0816896	1012	17321	0.0411948	0.344015
	HIST2H3D	0.0816695	1013	17320	0.0412448	0.344015
	PIGS	0.0816694	1014	17319	0.041245	0.344015
	WDR7	0.081623	1015	17318	0.0413608	0.344563
	AIFM1	0.0816032	1016	17317	0.0491025	0.368169
	AKAP17A	0.0815975	1017	17316	0.0491184	0.368169
	UBL7	0.0815709	1018	17315	0.0414911	0.345439
	TPI1	0.0815507	1019	17314	0.0415416	0.345546
	ARHGAP35	0.0815179	1020	17313	0.041624	0.345728
	SIPA1L3	0.0815022	1021	17312	0.0416634	0.345728
	TAT	0.0814833	1022	17311	0.041711	0.345728
	GUCY2C	0.0814684	1023	17310	0.0417486	0.345728
	SCUBE1	0.0814634	1024	17309	0.0417612	0.345728
	ALOXE3	0.0814594	1025	17308	0.0417711	0.345728
	MRPS10	0.0814205	1026	17307	0.0418693	0.345728
	RBM25	0.0814108	1027	17306	0.0418939	0.345728
	USP29	0.0814087	1028	17305	0.0418992	0.345728
	NASP	0.0814059	1029	17303	0.0419062	0.345728
	ZNF181	0.0814059	1030	17304	0.0419062	0.345728
	LHX9	0.0813997	1031	17302	0.0419218	0.345728
	METRNL	0.0813343	1032	17301	0.0420874	0.346434
	TAF1L	0.0813139	1033	17300	0.042139	0.346583
	LPIN2	0.0813003	1034	17299	0.0421737	0.346713
	RPTN	0.0812816	1035	17298	0.042221	0.346915
	CCT4	0.0812541	1036	17297	0.0422911	0.347146
	MRPL54	0.0812116	1037	17296	0.0423993	0.347633
	PCM1	0.0811819	1038	17295	0.0424751	0.347899
	SDCBP2	0.081177	1039	17294	0.0424877	0.347899
	TKT	0.0811686	1040	17293	0.0425091	0.347899
	EXOSC10	0.0811618	1041	17292	0.0425266	0.347899
	USP45	0.081138	1042	17291	0.0425875	0.348123
	GLIPR1L2	0.0810704	1043	17290	0.0427609	0.349166
	UAP1	0.0810642	1044	17289	0.0427768	0.349166
	INCENP	0.0810374	1045	17288	0.0428458	0.34939
	RIOK2	0.0810313	1046	17287	0.0428614	0.34939
	CHST1	0.0810203	1047	17286	0.0428897	0.349465
	CDC45	0.0809531	1048	17285	0.0430631	0.349945
	TMPRSS5	0.0808979	1049	17284	0.0432061	0.35064
	ANO1	0.0808201	1050	17283	0.0434081	0.351658
	TPM4	0.0807618	1051	17282	0.0435599	0.352327
	DDX60L	0.0807615	1052	17281	0.0435608	0.352327
	KRTCAP2	0.0807415	1053	17280	0.0436129	0.352409
	MLEC	0.0807402	1054	17279	0.0436162	0.352409
	RAB3A	0.0807156	1055	17278	0.0436806	0.352734
	FKBP10	0.0806137	1056	17277	0.0439478	0.354152
	MCF2	0.080591	1057	17276	0.0519905	0.376239
	SKA1	0.0805749	1058	17275	0.04405	0.354511
	TRHDE	0.0805357	1059	17274	0.0441533	0.354789
	PHB2	0.0804956	1060	17273	0.0442594	0.354952
	ITPKB	0.0804953	1061	17272	0.0442601	0.354952
	THOC2	0.0804769	1062	17271	0.0523247	0.377219
	CERS3	0.0804606	1063	17270	0.0443521	0.355115
	CAPN6	0.0804256	1064	17269	0.0524754	0.377415
	ANGPTL2	0.0804092	1065	17268	0.0444883	0.355681
	LIN54	0.0803449	1066	17267	0.0446595	0.35644
	CCNJL	0.0803095	1067	17266	0.0447538	0.356791
	ADAMTS1	0.0803022	1068	17265	0.0447734	0.356791
	CYP2C18	0.0802992	1069	17264	0.0447814	0.356791
	PGK2	0.0802233	1070	17263	0.0449843	0.357786
	C19orf53	0.0801494	1071	17262	0.045183	0.358701
	MAU2	0.0801348	1072	17261	0.0452222	0.358701
	SRC	0.080115	1073	17260	0.0452757	0.358701
	C9orf47	0.0800875	1074	17259	0.0453497	0.358701
	FBXO28	0.0800747	1075	17258	0.0453845	0.358701
	LDAH	0.0800109	1076	17257	0.045557	0.359437
	CD79A	0.0800082	1077	17256	0.0455643	0.359437
	RPS8	0.0799318	1078	17255	0.0457719	0.360763
	A4GALT	0.0798762	1079	17254	0.0459232	0.36149
	DRG1	0.0798403	1080	17253	0.0460213	0.361545
	PLIN3	0.0798155	1081	17252	0.0460892	0.361545
	ZNHIT2	0.0798101	1082	17251	0.046104	0.361545
	ODF1	0.0798078	1083	17250	0.0461102	0.361545
	SH3PXD2A	0.0798076	1084	17249	0.0461108	0.361545
	RUVBL1	0.079776	1085	17248	0.0461973	0.361766
	RASD2	0.0797222	1086	17247	0.0463449	0.361766
	CNP	0.0796852	1087	17246	0.0464469	0.361766
	NID1	0.0796822	1088	17245	0.0464552	0.361766
	EEF1G	0.0796663	1089	17244	0.0464991	0.361766
	TGIF2LX	0.0796611	1090	17243	0.0547671	0.382057
	MSGN1	0.0796507	1091	17242	0.0465421	0.361766
	TMEM200C	0.0796148	1092	17241	0.0466411	0.361766
	HIST1H2BG	0.0796145	1093	17240	0.0466421	0.361766
	THRSP	0.0796143	1094	17239	0.0466426	0.361766
	SIDT2	0.0796063	1095	17238	0.0466645	0.361766
	RNASET2	0.0795951	1096	17237	0.0466957	0.361766
	KRT82	0.0795871	1097	17236	0.0467178	0.361766
	APOPT1	0.0795834	1098	17235	0.0467279	0.361766
	OR11L1	0.0795643	1099	17234	0.0467808	0.36186
	ATF3	0.0795607	1100	17233	0.0467909	0.36186
	ACAA2	0.0795382	1101	17232	0.0468534	0.36186
	UAP1L1	0.0795194	1102	17231	0.0469055	0.36186
	AHSG	0.0794065	1103	17230	0.0472199	0.363109
	ZNF697	0.0793845	1104	17229	0.0472813	0.363242
	ZNF554	0.0793797	1105	17228	0.0472949	0.363242
	KLF5	0.079346	1106	17227	0.0473891	0.363661
	ETV4	0.0793364	1107	17226	0.0474159	0.363713
	TEAD3	0.0792646	1108	17225	0.0476175	0.364363
	SYT14	0.0792639	1109	17224	0.0476194	0.364363
	SLC38A10	0.0791957	1110	17223	0.0478116	0.365371
	KPTN	0.0791873	1111	17222	0.0478354	0.365371
	TGFBI	0.0791817	1112	17221	0.0478512	0.365371
	GAGE12E	0.0791367	1113	17220	0.0563864	0.383897
	PDCD2	0.0790971	1114	17219	0.0480906	0.366283
	CENPK	0.0790732	1115	17218	0.0481585	0.366283
	LDLRAD4	0.0790625	1116	17217	0.0481888	0.366283
	NACA2	0.0790429	1117	17216	0.0482447	0.366283
	UBASH3A	0.0790395	1118	17215	0.0482542	0.366283
	PRSS3	0.0790368	1119	17214	0.048262	0.366283
	PADI3	0.0790273	1120	17213	0.0482889	0.366283
	HDAC11	0.0790218	1121	17212	0.0483045	0.366283
	UXS1	0.0790147	1122	17211	0.0483247	0.366283
	SSR4	0.0789774	1123	17210	0.0568862	0.384616
	FAM3B	0.0789692	1124	17209	0.0484544	0.366921
	S100A2	0.0789128	1125	17208	0.0486158	0.367727
	EXOSC8	0.078906	1126	17207	0.0486351	0.367727
	TMEM59L	0.0789059	1127	17206	0.0486354	0.367727
	C12orf45	0.0789035	1128	17205	0.0486423	0.367727
	PCDHGB6	0.0788969	1129	17204	0.0486611	0.367727
	SAMD14	0.0788837	1130	17203	0.0486992	0.367862
	ACTA1	0.0788698	1131	17202	0.0487388	0.36801
	FAM13A	0.078857	1132	17201	0.0487756	0.368029
	CRIM1	0.078855	1133	17200	0.0487815	0.368029
	ZNF716	0.0788348	1134	17199	0.0488395	0.368164
	KLHL5	0.0788113	1135	17198	0.048907	0.368169
	CCDC91	0.0788072	1136	17197	0.0489186	0.368169
	BCAN	0.0787686	1137	17196	0.0490299	0.368169
	ALPK3	0.0787561	1138	17195	0.0490659	0.368169
	CDRT15L2	0.078755	1139	17194	0.0490691	0.368169
	ZNF772	0.0787486	1140	17193	0.0490874	0.368169
	KCNK3	0.0787437	1141	17192	0.0491016	0.368169
	IVD	0.0787018	1142	17191	0.0492226	0.368435
	BRINP3	0.0786438	1143	17190	0.0493905	0.368788
	GP6	0.0786426	1144	17189	0.0493941	0.368788
	VPS25	0.078634	1145	17188	0.0494191	0.368788
	EIF1AX	0.0786063	1146	17187	0.0580649	0.386812
	TBX21	0.0785636	1147	17186	0.0496238	0.369068
	ATF7IP	0.0785187	1148	17185	0.0497546	0.369367
	NPHS1	0.0784719	1149	17184	0.0498913	0.369708
	PDGFC	0.0784256	1150	17183	0.050027	0.370132
	GAA	0.0784196	1151	17182	0.0500446	0.370132
	SEPT3	0.0783316	1152	17181	0.0503029	0.371214
	KRR1	0.0783268	1153	17180	0.0503173	0.371214
	NLGN4X	0.078251	1154	17179	0.0592121	0.389763
	SYTL5	0.0782452	1155	17178	0.0592309	0.389763
	SLC18A1	0.0782213	1156	17177	0.0506288	0.372149
	FGL1	0.0782117	1157	17176	0.050657	0.372149
	GOLGA8O	0.0781877	1158	17175	0.0507282	0.372149
	PTPN14	0.0781732	1159	17174	0.0507714	0.372317
	PPY	0.0781247	1160	17173	0.0509154	0.37295
	RHCG	0.0781094	1161	17172	0.0509609	0.37295
	RPS12	0.0780948	1162	17171	0.0510044	0.37295
	MRPL17	0.0780719	1163	17170	0.0510728	0.373183
	ZNF117	0.0780572	1164	17169	0.0511166	0.373279
	ARL5C	0.0780334	1165	17168	0.0511877	0.373279
	TBC1D8B	0.0780213	1166	17167	0.0599638	0.392088
	SEMA4F	0.0780135	1167	17166	0.051247	0.373563
	RAPGEF1	0.0779947	1168	17165	0.0513034	0.373825
	MISP	0.0779485	1169	17164	0.0514418	0.374614
	CEACAM19	0.0779416	1170	17163	0.0514626	0.374614
	KRTAP9-3	0.0779381	1171	17162	0.051473	0.374614
	EPHB1	0.0778968	1172	17161	0.051597	0.375196
	EGFLAM	0.0778843	1173	17160	0.0516347	0.375196
	GRIK1	0.0778664	1174	17159	0.0516888	0.37544
	TCL1B	0.0778411	1175	17158	0.0517648	0.375764
	HTR3C	0.0778198	1176	17157	0.0518291	0.375764
	PNMA3	0.0778095	1177	17156	0.0606638	0.393821
	OR10H2	0.0777652	1178	17155	0.0519941	0.376239
	ZNF491	0.0777605	1179	17154	0.0520085	0.376239
	EMSY	0.0777418	1180	17153	0.0520651	0.376239
	RSBN1L	0.077722	1181	17152	0.052125	0.376239
	COLEC12	0.0777214	1182	17151	0.0521271	0.376239
	CLBA1	0.0776918	1183	17150	0.0522169	0.376739
	GRIK4	0.0776749	1184	17149	0.0522682	0.37696
	CHRNA4	0.0776292	1185	17148	0.0524072	0.377278
	PLEKHM3	0.0776266	1186	17147	0.0524151	0.377278
	IGIP	0.077568	1187	17146	0.0525942	0.377811
	VBP1	0.0775559	1188	17145	0.0615108	0.395755
	HEXIM2	0.0775484	1189	17144	0.052654	0.377811
	ZNF217	0.0775082	1190	17143	0.052777	0.378141
	CSRNP2	0.0775046	1191	17142	0.052788	0.378141
	ALX4	0.0775027	1192	17141	0.0527939	0.378141
	NKAP	0.0775003	1193	17140	0.0616977	0.395866
	CHST12	0.077487	1194	17139	0.052842	0.378141
	CPT1B	0.077474	1195	17138	0.0528819	0.378141
	NFASC	0.0774702	1196	17137	0.0528936	0.378141
	STAT5A	0.0774579	1197	17136	0.0529316	0.378141
	ELF5	0.0774472	1198	17135	0.0529644	0.378141
	SF3A2	0.0774392	1199	17134	0.0529889	0.378141
	HAVCR1	0.0774013	1200	17133	0.0531057	0.378149
	HOXD10	0.0773969	1201	17132	0.0531193	0.378149
	NEK10	0.0773911	1202	17131	0.0531372	0.378149
	SYT8	0.0773909	1203	17130	0.0531378	0.378149
	CLPSL2	0.0773889	1204	17129	0.0531439	0.378149
	PLS1	0.0773774	1205	17128	0.0531793	0.378149
	TIMM8A	0.0773701	1206	17127	0.0621375	0.397476
	CDK19	0.0773394	1207	17126	0.0532966	0.378423
	F3	0.0773254	1208	17125	0.0533399	0.378531
	ST8SIA3	0.0773211	1209	17124	0.0533532	0.378531
	PIK3CG	0.0773122	1210	17123	0.0533807	0.37858
	FAM86C1	0.0772929	1211	17122	0.0534405	0.378857
	CATSPER3	0.0772719	1212	17121	0.0535055	0.379025
	MAGEC1	0.0772673	1213	17120	0.0624868	0.398391
	KCNJ6	0.077228	1214	17119	0.0536419	0.379141
	STPG4	0.0771999	1215	17118	0.0537292	0.379462
	EP400	0.0771972	1216	17117	0.0537376	0.379462
	HMGCR	0.0771137	1217	17116	0.0539978	0.380654
	ZBED4	0.0770991	1218	17115	0.0540434	0.380755
	MCRIP1	0.0770813	1219	17114	0.0540991	0.380755
	PHKG1	0.0770802	1220	17113	0.0541028	0.380755
	HTT	0.0770537	1221	17112	0.0541857	0.380917
	RRP8	0.0769873	1222	17111	0.054394	0.38134
	ACE2	0.0769684	1223	17110	0.0635108	0.400669
	ZNF135	0.0769639	1224	17109	0.0544677	0.381495
	BRD9	0.0769538	1225	17108	0.0544993	0.381495
	FAM189B	0.0769531	1226	17107	0.0545017	0.381495
	BTG4	0.0769431	1227	17106	0.054533	0.381495
	THAP9	0.076932	1228	17105	0.054568	0.381495
	SUN3	0.0769189	1229	17104	0.0546092	0.381536
	KDM2A	0.0768554	1230	17103	0.0548098	0.382187
	AGR2	0.0768411	1231	17102	0.0548551	0.382187
	LIMD1	0.0768147	1232	17101	0.0549388	0.382187
	RBAK	0.0768131	1233	17100	0.054944	0.382187
	CSNK1D	0.0768091	1234	17099	0.0549566	0.382187
	KRTAP5-4	0.0767961	1235	17098	0.0549979	0.382187
	HDAC6	0.0767942	1236	17097	0.0641138	0.401907
	FOXC2	0.076777	1237	17096	0.0550584	0.382187
	PCNX3	0.076771	1238	17095	0.0550776	0.382187
	UBR5	0.0767188	1239	17094	0.0552433	0.382689
	OR3A3	0.076705	1240	17093	0.0552875	0.382689
	SCAMP2	0.0766957	1241	17092	0.0553169	0.382689
	IGHMBP2	0.076681	1242	17091	0.0553639	0.382869
	FGF20	0.0766314	1243	17090	0.0555223	0.383442
	SPO11	0.0766077	1244	17089	0.0555981	0.383442
	TIMM21	0.0765825	1245	17088	0.0556789	0.383442
	CA4	0.0765747	1246	17087	0.0557038	0.383442
	FUBP1	0.076564	1247	17086	0.0557381	0.383442
	DAAM2	0.0765354	1248	17085	0.0558299	0.383442
	PRAMEF11	0.0765242	1249	17084	0.0558659	0.383448
	PHOX2A	0.0764903	1250	17083	0.0559749	0.383625
	PPIL4	0.0764898	1251	17082	0.0559768	0.383625
	CACNG2	0.0764683	1252	17081	0.056046	0.383625
	RHOB	0.0764609	1253	17080	0.0560699	0.383625
	ZNF653	0.0764027	1254	17079	0.0562576	0.383897
	TBC1D25	0.0763867	1255	17078	0.0655434	0.405467
	SNAI3	0.0763818	1256	17077	0.0563253	0.383897
	SAE1	0.0763697	1257	17076	0.0563643	0.383897
	SECTM1	0.0763524	1258	17075	0.0564203	0.383897
	CAPN13	0.0763482	1259	17074	0.0564339	0.383897
	SLC26A4	0.0763185	1260	17073	0.0565303	0.384268
	TCN1	0.0763065	1261	17072	0.0565694	0.384391
	ZNF385B	0.0762931	1262	17071	0.0566127	0.3844
	STT3A	0.0762803	1263	17070	0.0566545	0.384464
	CYP2F1	0.0762705	1264	17069	0.0566863	0.384464
	PPIAL4G	0.0762644	1265	17068	0.056706	0.384464
	SORBS3	0.0762387	1266	17067	0.0567899	0.384616
	TFAP4	0.0762118	1267	17066	0.0568773	0.384616
	SOGA1	0.076206	1268	17065	0.0568963	0.384616
	ZNF506	0.0761941	1269	17064	0.0569353	0.384738
	ENO1	0.0761852	1270	17063	0.0569645	0.384793
	TMEM235	0.0761373	1271	17062	0.0571209	0.385305
	FCHO1	0.0761288	1272	17061	0.0571487	0.385305
	SLC6A15	0.0760814	1273	17060	0.0573042	0.385305
	TMEM209	0.0760763	1274	17059	0.057321	0.385305
	MRPS18B	0.0760724	1275	17058	0.0573339	0.385305
	ATN1	0.076053	1276	17057	0.0573974	0.385305
	SPATA31A1	0.0760481	1277	17056	0.0574137	0.385305
	SEC14L4	0.0760363	1278	17055	0.0574523	0.385391
	HIC2	0.076027	1279	17054	0.0574829	0.385455
	PITPNM3	0.0759877	1280	17053	0.0576126	0.386023
	TTI2	0.0759786	1281	17052	0.0576424	0.386023
	UNC79	0.0759566	1282	17051	0.0577151	0.386158
	DBNDD1	0.0759505	1283	17050	0.0577352	0.386158
	SERPINB6	0.0759214	1284	17049	0.0578314	0.386378
	CERS1	0.0759142	1285	17048	0.0578551	0.386396
	VASH2	0.0759044	1286	17047	0.0578875	0.386472
	KRTAP16-1	0.0758763	1287	17046	0.0579806	0.386671
	DTNA	0.0758534	1288	17045	0.0580565	0.386812
	MFSD6L	0.0758509	1289	17044	0.058065	0.386812
	RBM4B	0.0758444	1290	17043	0.0580866	0.386815
	SYT9	0.0758333	1291	17042	0.0581233	0.386919
	SH3GLB1	0.0758186	1292	17041	0.0581721	0.386963
	ETS1	0.0757856	1293	17040	0.0582818	0.38714
	CENPH	0.0757822	1294	17039	0.0582934	0.38714
	ZBTB11	0.0757352	1295	17038	0.05845	0.387826
	ALDH16A1	0.075652	1296	17037	0.0587283	0.389109
	RTL5	0.0756096	1297	17036	0.068342	0.414186
	TMPRSS4	0.0756091	1298	17035	0.0588718	0.389515
	IREB2	0.0756086	1299	17034	0.0588736	0.389515
	LRRC75B	0.0755618	1300	17033	0.059031	0.389763
	OR52N5	0.0755594	1301	17032	0.0590388	0.389763
	ANKLE1	0.0755125	1302	17031	0.0591969	0.389763
	RBMXL3	0.0754778	1303	17030	0.0688264	0.415064
	CACNB3	0.0754426	1304	17029	0.059433	0.390252
	SNRNP48	0.0753832	1305	17028	0.0596343	0.391294
	TMEM141	0.0753666	1306	17027	0.0596905	0.391383
	CXCL6	0.0753542	1307	17026	0.0597326	0.391519
	CALCB	0.075306	1308	17025	0.0598967	0.392007
	PNPLA7	0.0753009	1309	17024	0.059914	0.392007
	PCNX1	0.0752329	1310	17023	0.0601459	0.392629
	OR10Q1	0.0752291	1311	17022	0.060159	0.392629
	SLC30A9	0.0751742	1312	17021	0.0603467	0.392803
	GADD45GIP1	0.0751724	1313	17020	0.0603529	0.392803
	GALM	0.0751601	1314	17019	0.060395	0.39291
	AGT	0.0751101	1315	17018	0.0605668	0.393485
	ZSCAN4	0.0751054	1316	17017	0.0605828	0.393485
	SLC4A7	0.0750431	1317	17016	0.0607973	0.394269
	LPCAT1	0.0750344	1318	17015	0.0608275	0.394303
	SMYD2	0.075007	1319	17014	0.060922	0.394303
	P2RY6	0.0750042	1320	17013	0.0609317	0.394303
	RHOJ	0.0749968	1321	17012	0.0609573	0.39433
	EIF2S3	0.0749859	1322	17011	0.0706583	0.420631
	TTC38	0.0749761	1323	17010	0.0610286	0.394652
	EPOR	0.0749548	1324	17009	0.0611023	0.394814
	PRDM7	0.074944	1325	17008	0.0611399	0.394814
	CRAT	0.0749142	1326	17007	0.0612429	0.395197
	SST	0.0749104	1327	17006	0.0612561	0.395197
	TGFB3	0.0749077	1328	17005	0.0612656	0.395197
	ZFX	0.0748934	1329	17004	0.0710073	0.42123
	FRRS1L	0.074865	1330	17003	0.061414	0.395755
	KRT74	0.0748506	1331	17002	0.0614639	0.395755
	ZNRF4	0.0748245	1332	17001	0.0615549	0.395755
	PPP2CA	0.0748183	1333	17000	0.0615764	0.395755
	NR2F6	0.0748174	1334	16999	0.0615794	0.395755
	CBSL	0.074815	1335	16998	0.0615877	0.395755
	LILRB2	0.0748081	1336	16997	0.0616119	0.395771
	PAX5	0.0747799	1337	16996	0.0617103	0.395866
	DOC2A	0.0747791	1338	16995	0.061713	0.395866
	MAN2B1	0.0747304	1339	16994	0.0618831	0.396665
	XBP1	0.0747188	1340	16993	0.0619238	0.396665
	GRK7	0.0746609	1341	16992	0.0621266	0.397476
	ANKRD49	0.074645	1342	16991	0.0621825	0.397625
	OR6C65	0.0746216	1343	16990	0.0622647	0.397873
	CLVS1	0.0745728	1344	16989	0.0624367	0.398391
	CAPRIN1	0.0745602	1345	16988	0.0624808	0.398391
	DR1	0.0745554	1346	16987	0.0624978	0.398391
	TM2D3	0.0745134	1347	16986	0.062646	0.398412
	ATP8B3	0.074503	1348	16985	0.0626828	0.398412
	TLL1	0.0744742	1349	16984	0.0627847	0.398833
	UTS2R	0.0744474	1350	16983	0.0628796	0.399298
	TICAM1	0.0744395	1351	16982	0.0629078	0.399338
	AIMP2	0.0744175	1352	16981	0.0629858	0.399695
	NAT8	0.0744047	1353	16980	0.0630313	0.399845
	MYT1	0.0743423	1354	16979	0.0632532	0.399963
	ACAN	0.0743365	1355	16978	0.0632738	0.399963
	SOST	0.0743244	1356	16977	0.0633169	0.399978
	BLM	0.0743191	1357	16976	0.0633358	0.399978
	TUBB8	0.0742802	1358	16975	0.0634746	0.400669
	MVB12A	0.074259	1359	16974	0.0635503	0.40078
	BGN	0.074234	1360	16973	0.0735357	0.425845
	NTNG1	0.0741669	1361	16972	0.0638805	0.401619
	CEACAM1	0.0741447	1362	16971	0.0639604	0.40185
	MEF2B	0.0741175	1363	16970	0.0640581	0.401907
	VPREB1	0.0741006	1364	16969	0.0641188	0.401907
	CD248	0.0740932	1365	16968	0.0641456	0.401907
	CTSE	0.0740571	1366	16967	0.0642757	0.40231
	DOCK6	0.0740321	1367	16966	0.0643658	0.402737
	NR2E1	0.0740058	1368	16965	0.0644609	0.403087
	ULK2	0.0739995	1369	16964	0.0644838	0.403087
	CDH20	0.0739937	1370	16963	0.0645048	0.403087
	SRSF6	0.0739863	1371	16962	0.0645317	0.403087
	MRPL48	0.0739795	1372	16961	0.0645565	0.403104
	MPV17L	0.0739566	1373	16960	0.0646391	0.403483
	MRPL39	0.0738458	1374	16959	0.0650422	0.404954
	SGK2	0.0738432	1375	16958	0.0650515	0.404954
	IFT172	0.0738356	1376	16957	0.0650793	0.404989
	SNX8	0.0737773	1377	16956	0.065292	0.405467
	LRRC4C	0.0737477	1378	16955	0.0654004	0.405467
	LRRC26	0.0737435	1379	16954	0.0654159	0.405467
	TBC1D10C	0.0737405	1380	16953	0.0654268	0.405467
	FBN1	0.0737336	1381	16951	0.0654521	0.405467
	PLCXD3	0.0737336	1382	16952	0.0654521	0.405467
	ELOA3D	0.0737278	1383	16950	0.0654733	0.405467
	SEPT4	0.0737154	1384	16949	0.0655189	0.405467
	QPRT	0.0736544	1385	16948	0.0657428	0.40636
	LRFN2	0.0736133	1386	16947	0.0658941	0.40702
	MTRR	0.0735945	1387	16946	0.0659633	0.407036
	SLC17A5	0.0735654	1388	16945	0.0660704	0.407287
	GLE1	0.0735626	1389	16944	0.066081	0.407287
	ZNF257	0.0735516	1390	16943	0.0661216	0.407292
	GPAT4	0.0735472	1391	16942	0.066138	0.407292
	SOX15	0.0735217	1392	16941	0.0662319	0.407511
	NAIF1	0.073475	1393	16940	0.0664052	0.407925
	CELF4	0.0734538	1394	16939	0.0664836	0.408041
	GLTP	0.0734458	1395	16938	0.0665133	0.408041
	SGCZ	0.0734291	1396	16937	0.0665752	0.408184
	SCML2	0.0732751	1397	16936	0.0773436	0.435084
	OR52K2	0.0732653	1398	16935	0.0671863	0.410575
	SH3BP4	0.0732573	1399	16934	0.0672163	0.410622
	KLHL12	0.0732456	1400	16933	0.0672601	0.410647
	RFLNA	0.073207	1401	16932	0.0674048	0.411179
	ARMCX4	0.0731864	1402	16931	0.0777037	0.436185
	RPL10A	0.0731757	1403	16930	0.0675222	0.411531
	SCRT2	0.0731476	1404	16929	0.0676279	0.411901
	LRRIQ1	0.0731258	1405	16928	0.0677101	0.411991
	AMER2	0.0731093	1406	16927	0.0677721	0.412091
	DYM	0.0731071	1407	16926	0.0677805	0.412091
	C16orf58	0.0731035	1408	16925	0.067794	0.412091
	CPAMD8	0.0730719	1409	16924	0.0679133	0.41268
	CT47A8	0.0730677	1410	16923	0.0781878	0.437417
	TMEM44	0.0730495	1411	16922	0.067998	0.41292
	EIF3M	0.0730371	1412	16921	0.0680448	0.413068
	ZNF625	0.0729883	1413	16920	0.0682296	0.413913
	CCDC88A	0.0729825	1414	16919	0.0682518	0.413913
	KBTBD11	0.0729146	1415	16918	0.0685095	0.414681
	ZNF215	0.0729134	1416	16917	0.068514	0.414681
	RTTN	0.0729034	1417	16916	0.0685522	0.414681
	AKR1C4	0.0728803	1418	16915	0.0686401	0.414896
	MB21D2	0.0728677	1419	16914	0.0686881	0.41504
	EFCAB12	0.0728621	1420	16913	0.0687093	0.41504
	CHST11	0.0728518	1421	16912	0.0687486	0.415064
	FAM171A2	0.0728469	1422	16911	0.0687674	0.415064
	KRT33B	0.0728408	1423	16910	0.0687906	0.415064
	MRPS18C	0.0727936	1424	16909	0.0689709	0.415267
	CAP1	0.0727655	1425	16908	0.0690783	0.415762
	MRPL34	0.0727404	1426	16907	0.0691747	0.416206
	GAGE10	0.0727367	1427	16906	0.0795508	0.439107
	ZCCHC18	0.0727236	1428	16905	0.0796048	0.439107
	APAF1	0.0727125	1429	16904	0.0692818	0.416322
	C11orf91	0.0727068	1430	16903	0.0693035	0.416322
	PYCR1	0.0726951	1431	16902	0.0693484	0.416338
	RCAN1	0.0726791	1432	16901	0.06941	0.416338
	CWF19L2	0.0726755	1433	16900	0.0694238	0.416338
	KLC3	0.0726552	1434	16899	0.0695017	0.416533
	FMN2	0.0726216	1435	16898	0.0696314	0.416895
	GPR143	0.0726102	1436	16897	0.0800767	0.440121
	THEG	0.0725683	1437	16896	0.069837	0.417683
	SPANXC	0.0725654	1438	16895	0.0802636	0.440248
	ANKRD12	0.0725343	1439	16894	0.0699685	0.418237
	ZNF18	0.0724546	1440	16893	0.0702774	0.419809
	ITGAM	0.0723719	1441	16892	0.0705991	0.420631
	SLC25A48	0.0723699	1442	16891	0.0706069	0.420631
	ACOT11	0.0723699	1443	16890	0.0706071	0.420631
	ZNF667	0.072369	1444	16889	0.0706104	0.420631
	C9orf153	0.0723587	1445	16888	0.0706508	0.420631
	SLC34A3	0.0723549	1446	16887	0.0706656	0.420631
	KYAT1	0.0723253	1447	16886	0.0707811	0.420962
	PPIL1	0.0723225	1448	16885	0.0707918	0.420962
	TAS2R8	0.072308	1449	16884	0.0708487	0.421027
	KCNN4	0.0722648	1450	16883	0.0710178	0.42123
	CAPN14	0.0722613	1451	16882	0.0710314	0.42123
	CDCP2	0.072257	1452	16881	0.0710484	0.42123
	DUS2	0.0722319	1453	16880	0.0711467	0.42123
	KANSL3	0.0722307	1454	16879	0.0711513	0.42123
	YY1	0.0722231	1455	16878	0.0711814	0.42123
	ZNF594	0.0722071	1456	16877	0.0712439	0.42123
	FDX1	0.0722003	1457	16876	0.0712707	0.42123
	ARHGAP8	0.0721696	1458	16875	0.0713915	0.42123
	IL12RB2	0.0721646	1459	16874	0.0714112	0.42123
	SNAI2	0.0721568	1460	16873	0.0714416	0.421273
	SLC14A2	0.0721421	1461	16872	0.0714996	0.42148
	DYNC1I1	0.0721228	1462	16871	0.0715758	0.421522
	FAM220A	0.0720739	1463	16870	0.0717686	0.422248
	KCNJ4	0.0720629	1464	16869	0.0718121	0.422248
	CHST5	0.0720624	1465	16868	0.0718142	0.422248
	SIRPG	0.0720383	1466	16867	0.0719093	0.422369
	MBD3L5	0.0720339	1467	16866	0.071927	0.422369
	BSG	0.0720208	1468	16865	0.0719786	0.422537
	SHISA4	0.0720007	1469	16864	0.0720582	0.422581
	SEMA6B	0.0719966	1470	16863	0.0720748	0.422581
	FAXDC2	0.0719957	1471	16862	0.0720783	0.422581
	ZNF546	0.0719763	1472	16861	0.0721551	0.422626
	TAS2R19	0.0719496	1473	16860	0.0722611	0.423112
	ZCRB1	0.0719432	1474	16859	0.0722867	0.423126
	SHROOM3	0.071919	1475	16858	0.0723826	0.423229
	OOEP	0.0719161	1476	16857	0.0723942	0.423229
	UVRAG	0.0719154	1477	16856	0.0723971	0.423229
	NKIRAS2	0.0718511	1478	16855	0.0726535	0.423787
	TSPAN18	0.071851	1479	16854	0.0726539	0.423787
	PALM	0.0718203	1480	16853	0.0727765	0.424233
	PCTP	0.0718086	1481	16852	0.0728231	0.424255
	KIF26A	0.0718013	1482	16851	0.0728522	0.424255
	RALBP1	0.0717904	1483	16850	0.0728961	0.424255
	KRTAP3-2	0.0717788	1484	16849	0.0729423	0.424255
	LTBP3	0.0717673	1485	16848	0.0729885	0.424287
	NAA30	0.0717537	1486	16847	0.0730427	0.4243
	KCNE2	0.0716791	1487	16846	0.0733423	0.425459
	SIPA1	0.0716637	1488	16845	0.0734045	0.425459
	XG	0.0715898	1489	16844	0.0844227	0.450475
	COTL1	0.071589	1490	16843	0.0737055	0.426196
	DAD1	0.0715869	1491	16842	0.073714	0.426196
	KIFC3	0.0715798	1492	16841	0.0737426	0.426196
	ABHD6	0.0715582	1493	16840	0.0738298	0.426196
	EPOP	0.0715557	1494	16839	0.0738402	0.426196
	TLR5	0.0715383	1495	16838	0.0739105	0.426196
	ZNF177	0.0715177	1496	16837	0.0739939	0.426314
	SPANXN5	0.0714756	1497	16836	0.0849204	0.451705
	HEBP1	0.0714572	1498	16835	0.0742392	0.427324
	LSM3	0.0714307	1499	16834	0.0743468	0.427571
	CPSF4	0.071401	1500	16833	0.0744678	0.427745
	KATNB1	0.0713991	1501	16832	0.0744756	0.427745
	SHBG	0.0713736	1502	16831	0.0745794	0.427938
	BORCS8	0.0713439	1503	16830	0.0747005	0.428365
	KDM6B	0.0713131	1504	16829	0.0748262	0.428818
	HIST1H2BL	0.0713053	1505	16828	0.0748581	0.428818
	APOBEC3C	0.0712805	1506	16827	0.0749597	0.428841
	ITGA11	0.0712779	1507	16826	0.0749705	0.428841
	CELA2B	0.0712496	1508	16825	0.0750861	0.4291
	TEC	0.0712173	1509	16824	0.0752188	0.429323
	SOD2	0.0711754	1510	16823	0.0753909	0.430038
	FBXL7	0.0711166	1511	16822	0.0756332	0.430483
	RUVBL2	0.0711108	1512	16821	0.0756569	0.430483
	SBDS	0.0710885	1513	16820	0.075749	0.430648
	CST1	0.0710746	1514	16819	0.0758066	0.430648
	CALHM2	0.0710709	1515	16818	0.0758216	0.430648
	C1orf198	0.0710635	1516	16817	0.0758523	0.430648
	CNKSR3	0.0710583	1517	16816	0.0758736	0.430648
	IL2RA	0.0710438	1518	16815	0.0759338	0.430722
	RNF14	0.0710331	1519	16814	0.075978	0.430839
	ZNF462	0.071024	1520	16813	0.0760158	0.430921
	ACOX3	0.070953	1521	16812	0.0763101	0.431954
	DERL2	0.0709466	1522	16811	0.0763367	0.431954
	IFT52	0.0708939	1523	16810	0.0765561	0.432357
	PLA2R1	0.0708885	1524	16809	0.0765784	0.432357
	OGDH	0.0708698	1525	16808	0.0766564	0.43242
	PRPH2	0.0708648	1526	16807	0.0766773	0.43242
	PHF21B	0.0708636	1527	16806	0.0766824	0.43242
	KCNK2	0.0708582	1528	16805	0.0767048	0.43242
	RNPEP	0.0708224	1529	16804	0.0768544	0.43313
	COQ8A	0.0708164	1530	16803	0.0768794	0.433138
	VGLL1	0.0707886	1531	16802	0.0879669	0.459183
	SYP	0.0707743	1532	16801	0.088031	0.459183
	TTC23	0.0707404	1533	16800	0.0771975	0.434692
	TMC6	0.0706538	1534	16799	0.0775611	0.436109
	ALG13	0.0706385	1535	16798	0.0886438	0.46023
	HIST1H4D	0.0706281	1536	16797	0.0776694	0.436185
	KRTAP9-6	0.070625	1537	16796	0.0776824	0.436185
	ELF4	0.0706235	1538	16795	0.0887119	0.46023
	DDR1	0.0706064	1539	16794	0.0777607	0.436286
	G6PC	0.0705977	1540	16793	0.0777976	0.4363
	PRPS1	0.070562	1541	16792	0.0889909	0.460607
	ELP3	0.0705485	1542	16791	0.0780053	0.43699
	EIF2D	0.0705172	1543	16790	0.0781377	0.437342
	ZDHHC4	0.0705142	1544	16789	0.0781504	0.437342
	P2RX5	0.0704896	1545	16788	0.0782548	0.437659
	IMPA2	0.0704781	1546	16787	0.0783038	0.437704
	MCUR1	0.0704519	1547	16786	0.0784147	0.437885
	DYNAP	0.0704434	1548	16785	0.0784511	0.437955
	SOD1	0.0703991	1549	16784	0.0786394	0.438508
	AR	0.0703928	1550	16783	0.0897614	0.461924
	STOX2	0.0703914	1551	16782	0.0786718	0.438508
	CHEK1	0.0703799	1552	16781	0.078721	0.438508
	SMTNL2	0.0703666	1553	16780	0.0787778	0.438508
	TUBAL3	0.0703567	1554	16779	0.0788197	0.438508
	PDE6A	0.0703428	1555	16778	0.078879	0.438508
	GPR26	0.0703425	1556	16777	0.0788803	0.438508
	LAIR2	0.0703358	1557	16776	0.078909	0.438508
	ENTHD1	0.0703204	1558	16775	0.0789749	0.438586
	GPR6	0.0702989	1559	16774	0.0790665	0.438586
	ERICH5	0.0702246	1560	16773	0.0793847	0.439107
	PPP2R1A	0.0702059	1561	16772	0.0794648	0.439107
	MC5R	0.0702051	1562	16771	0.0794684	0.439107
	B3GALT5	0.0701876	1563	16770	0.0795436	0.439107
	MAPK3	0.0701823	1564	16769	0.0795666	0.439107
	MX1	0.0701731	1565	16768	0.0796059	0.439107
	GRAMD4	0.0701402	1566	16767	0.0797476	0.439274
	HCFC2	0.0701313	1567	16766	0.0797857	0.439274
	NKX1-2	0.0701158	1568	16765	0.0798528	0.43949
	NEK1	0.0700848	1569	16764	0.0799861	0.43996
	UQCRFS1	0.0700586	1570	16763	0.0800992	0.440121
	WNT5A	0.0700432	1571	16762	0.0801661	0.440121
	RPS6KL1	0.0700415	1572	16761	0.0801731	0.440121
	CNTN2	0.0700015	1573	16760	0.0803463	0.440248
	TMEM170B	0.0699942	1574	16759	0.0803778	0.440248
	NRROS	0.069993	1575	16758	0.0803833	0.440248
	ATP4A	0.0699887	1576	16757	0.0804019	0.440248
	COL9A1	0.0699807	1577	16756	0.0804366	0.440248
	CCDC42	0.0699449	1578	16755	0.0805918	0.440671
	ERN1	0.0699439	1579	16754	0.0805961	0.440671
	PTPRE	0.069921	1580	16753	0.0806958	0.441084
	FSTL1	0.0698978	1581	16752	0.0807965	0.441108
	FGF17	0.069863	1582	16751	0.0809482	0.441455
	KHDC1L	0.0697482	1583	16750	0.0814494	0.44316
	STK35	0.0697453	1584	16749	0.0814623	0.44316
	VAC14	0.0697076	1585	16748	0.0816275	0.443416
	CLDN11	0.0697068	1586	16747	0.0816312	0.443416
	ELP6	0.0697014	1587	16746	0.0816545	0.443416
	DMTN	0.0696932	1588	16745	0.0816905	0.44348
	KLHL14	0.0696247	1589	16744	0.0819919	0.444723
	AP2A1	0.0695726	1590	16743	0.0822216	0.445251
	CP	0.0695519	1591	16742	0.082313	0.445408
	ZNF354B	0.0694967	1592	16741	0.082557	0.446202
	TADA2B	0.0694626	1593	16740	0.0827082	0.446624
	PRRG3	0.0694235	1594	16739	0.0942803	0.471865
	HSPB2	0.069405	1595	16738	0.0829637	0.447048
	SUMF2	0.0693703	1596	16737	0.0831183	0.447521
	PTPRN	0.0693377	1597	16736	0.0832634	0.44784
	ZNF74	0.0693311	1598	16735	0.0832928	0.44784
	GAL3ST3	0.0692916	1599	16734	0.0834692	0.44818
	HJURP	0.0692776	1600	16733	0.0835316	0.44818
	C9orf3	0.069277	1601	16732	0.0835342	0.44818
	SPATA5	0.0692512	1602	16731	0.0836498	0.448669
	PSG7	0.0692381	1603	16730	0.0837083	0.448729
	COX11	0.0692258	1604	16729	0.0837634	0.448884
	EIF3E	0.0691639	1605	16728	0.0840409	0.449777
	NARF	0.0691576	1606	16727	0.0840692	0.449777
	G6PC2	0.0691181	1607	16726	0.0842471	0.450292
	F5	0.0691118	1608	16725	0.0842754	0.450312
	RNF139	0.0690999	1609	16724	0.0843288	0.450466
	GATA3	0.0690779	1610	16723	0.084428	0.450475
	ZNF763	0.0690483	1611	16722	0.0845617	0.450693
	TRMT61B	0.0690469	1612	16721	0.0845679	0.450693
	TTYH3	0.0689886	1613	16720	0.0848314	0.451703
	TFAP2C	0.0689725	1614	16719	0.0849044	0.451705
	METTL2B	0.0689142	1615	16718	0.0851685	0.452255
	C11orf65	0.0689113	1616	16717	0.0851817	0.452255
	IQCC	0.0688956	1617	16716	0.0852533	0.452373
	PPFIBP2	0.068858	1618	16715	0.0854239	0.452885
	VPS26A	0.0688353	1619	16714	0.0855275	0.453223
	TP53BP1	0.0688264	1620	16713	0.0855678	0.453223
	ANK3	0.0688225	1621	16712	0.085586	0.453223
	U2AF2	0.0688083	1622	16711	0.0856507	0.453356
	MTMR8	0.0687807	1623	16710	0.0973765	0.48001
	OR10H5	0.0687714	1624	16709	0.0858188	0.453928
	CTNND2	0.0686872	1625	16708	0.0862041	0.454959
	ATG2A	0.0686737	1626	16707	0.0862661	0.454959
	DNAJC5G	0.0686679	1627	16706	0.0862927	0.454959
	AOC2	0.0686644	1628	16705	0.0863087	0.454959
	TGIF2	0.0686638	1629	16704	0.0863114	0.454959
	SEC63	0.068644	1630	16703	0.0864023	0.455176
	MAPK11	0.0686211	1631	16702	0.0865076	0.45536
	RPE	0.0686177	1632	16701	0.0865234	0.45536
	CTCF	0.0685848	1633	16700	0.0866749	0.455827
	MARS	0.0685782	1634	16699	0.0867053	0.455855
	INTS6L	0.0685518	1635	16698	0.0984982	0.48099
	SHROOM4	0.0685484	1636	16697	0.0985149	0.48099
	ZNF519	0.0685448	1637	16696	0.0868591	0.456217
	HIST1H2BD	0.068537	1638	16695	0.0868952	0.456217
	GCKR	0.0684612	1639	16694	0.0872454	0.45736
	FBXO39	0.068458	1640	16693	0.0872602	0.45736
	PTP4A2	0.0684514	1641	16692	0.0872907	0.45736
	FARP1	0.0684248	1642	16691	0.0874142	0.457869
	C5orf46	0.0684143	1643	16690	0.087463	0.457869
	SNRPD1	0.068388	1644	16689	0.087585	0.458247
	RPL10	0.0683837	1645	16688	0.0993284	0.482636
	SOS2	0.0683663	1646	16687	0.0876855	0.458641
	TOR1A	0.0683511	1647	16686	0.0877563	0.458648
	SLC11A2	0.0683459	1648	16685	0.0877806	0.458648
	ZNF76	0.0683391	1649	16684	0.0878119	0.458648
	UBE3A	0.0682807	1650	16683	0.0880844	0.459183
	RGL3	0.0682625	1651	16682	0.088169	0.459466
	ATG2B	0.0682504	1652	16681	0.0882255	0.45963
	SLITRK6	0.0682356	1653	16680	0.0882949	0.459658
	SPATA48	0.0681997	1654	16679	0.0884629	0.459805
	POU3F1	0.0681993	1655	16678	0.0884645	0.459805
	LIPG	0.068195	1656	16677	0.0884848	0.459805
	DNAH9	0.068153	1657	16676	0.0886815	0.46023
	CCDC85A	0.0681454	1658	16675	0.0887172	0.46023
	LEFTY1	0.0681196	1659	16674	0.0888381	0.460597
	PEX16	0.0680967	1660	16673	0.088946	0.460604
	BEX1	0.0680541	1661	16672	0.100973	0.486136
	CACNA1I	0.0680298	1662	16671	0.0892607	0.461222
	RNF113B	0.0680069	1663	16670	0.089369	0.461497
	CCDC126	0.0680003	1664	16669	0.0893999	0.461497
	MS4A6A	0.0679859	1665	16668	0.0894679	0.461528
	DAGLA	0.0679853	1666	16667	0.0894709	0.461528
	FXN	0.0679475	1667	16666	0.0896496	0.461924
	KANSL1L	0.0679292	1668	16665	0.0897364	0.461924
	OTOG	0.0679229	1669	16664	0.0897659	0.461924
	SKAP2	0.0679176	1670	16663	0.0897911	0.461924
	BEGAIN	0.0679099	1671	16662	0.0898276	0.461924
	CDR2L	0.0679035	1672	16661	0.0898579	0.461924
	HUWE1	0.0678834	1673	16660	0.101833	0.48834
	CBX1	0.0678812	1674	16659	0.0899635	0.462172
	RHOXF2	0.0678565	1675	16658	0.101969	0.48846
	AWAT2	0.067792	1676	16657	0.102296	0.488737
	SSX2B	0.0677879	1677	16656	0.102317	0.488737
	WAS	0.0677697	1678	16655	0.102409	0.488794
	FAM3A	0.0677563	1679	16654	0.102477	0.488794
	CRYGC	0.0677526	1680	16653	0.0905757	0.464467
	ZNF501	0.0677342	1681	16652	0.0906632	0.464487
	SYCE3	0.0677244	1682	16651	0.0907104	0.464487
	GRXCR2	0.0677205	1683	16650	0.0907287	0.464487
	HPCA	0.0677002	1684	16649	0.090826	0.464856
	PGD	0.067668	1685	16648	0.0909798	0.465123
	DNAJC17	0.0676502	1686	16647	0.091065	0.465173
	IHH	0.0676501	1687	16646	0.0910657	0.465173
	DUT	0.0676434	1688	16645	0.091098	0.465209
	MFAP2	0.0676312	1689	16644	0.0911562	0.465376
	S100A8	0.0676135	1690	16643	0.0912413	0.465434
	OR2AT4	0.067611	1691	16642	0.0912531	0.465434
	TDRP	0.0676077	1692	16641	0.0912691	0.465434
	JPH2	0.0676008	1693	16640	0.0913019	0.465472
	ABCC6	0.0675622	1694	16639	0.0914878	0.466059
	TAS2R16	0.0675601	1695	16638	0.0914975	0.466059
	CALHM6	0.0675517	1696	16637	0.0915382	0.466059
	CTDSPL2	0.0675059	1697	16636	0.0917588	0.466504
	CNST	0.0674853	1698	16635	0.0918579	0.466878
	GALNT7	0.0674701	1699	16634	0.0919312	0.467121
	ADAT3	0.0674608	1700	16633	0.0919763	0.467212
	FOXD4L4	0.0673856	1701	16632	0.09234	0.46842
	NOC4L	0.067368	1702	16631	0.0924256	0.468724
	HAPLN4	0.0673386	1703	16630	0.0925682	0.469076
	NOL10	0.067328	1704	16629	0.0926195	0.469076
	TSPAN19	0.0673277	1705	16628	0.0926209	0.469076
	AKR1E2	0.0673273	1706	16627	0.0926228	0.469076
	SLU7	0.0672937	1707	16626	0.092786	0.469456
	CALHM4	0.0672448	1708	16625	0.0930241	0.469549
	TYMP	0.0672438	1709	16624	0.0930291	0.469549
	LPO	0.0672397	1710	16623	0.0930492	0.469549
	SERPINB5	0.0672163	1711	16622	0.0931631	0.469816
	UTP15	0.0672123	1712	16621	0.0931828	0.469816
	MGP	0.0672078	1713	16620	0.0932046	0.469816
	MATN4	0.067193	1714	16619	0.0932771	0.469923
	AMOTL1	0.0671682	1715	16618	0.0933979	0.470402
	ZNF791	0.0671393	1716	16617	0.0935393	0.470726
	FAM207A	0.0671101	1717	16616	0.0936823	0.470894
	HAND2	0.0671054	1718	16615	0.0937055	0.470894
	NDC80	0.067104	1719	16614	0.0937127	0.470894
	BLOC1S5	0.0670925	1720	16613	0.0937691	0.470894
	ITGAE	0.0670642	1721	16612	0.0939076	0.471002
	FAM198A	0.0670549	1722	16611	0.0939537	0.471002
	DTYMK	0.0670235	1723	16610	0.0941078	0.471494
	SPATC1L	0.0670002	1724	16609	0.0942222	0.471703
	CDH7	0.0669676	1725	16608	0.094383	0.47225
	LGALS4	0.0669415	1726	16607	0.0945121	0.472428
	PLA2G4F	0.0669388	1727	16605	0.0945254	0.472428
	TMEM155	0.0669388	1728	16606	0.0945254	0.472428
	HDGFL1	0.0669298	1729	16604	0.0945696	0.472428
	MOBP	0.0669291	1730	16603	0.0945732	0.472428
	SULT4A1	0.066912	1731	16602	0.0946575	0.472463
	ZNF730	0.0668867	1732	16601	0.0947826	0.472588
	FYCO1	0.0668664	1733	16600	0.0948831	0.472588
	SLC31A2	0.0668619	1734	16599	0.0949055	0.472588
	KRT24	0.0668371	1735	16598	0.0950285	0.473027
	FAM9A	0.0668279	1736	16597	0.107281	0.49591
	SLITRK5	0.0667882	1737	16596	0.0952712	0.474106
	PAK2	0.0667778	1738	16595	0.0953227	0.474234
	COL6A2	0.0667549	1739	16594	0.0954364	0.474542
	TINF2	0.0667473	1740	16593	0.0954743	0.474601
	OSTC	0.0667098	1741	16592	0.095661	0.475293
	PRR30	0.066709	1742	16591	0.0956652	0.475293
	GNMT	0.0666502	1743	16590	0.0959586	0.476139
	ZNF3	0.0666488	1744	16589	0.0959654	0.476139
	NIM1K	0.066585	1745	16588	0.0962846	0.477335
	TBL2	0.0665325	1746	16587	0.0965479	0.478105
	CPLX4	0.0665114	1747	16586	0.0966541	0.478262
	RNPS1	0.0665031	1748	16585	0.0966956	0.478338
	PDAP1	0.0664872	1749	16584	0.0967754	0.478474
	OTUD6A	0.066477	1750	16583	0.109142	0.499977
	KRTAP10-2	0.0664012	1751	16582	0.0972091	0.479972
	COQ8B	0.0663695	1752	16581	0.0973692	0.48001
	PDCD11	0.0663641	1753	16580	0.0973966	0.48001
	MAPK9	0.0663474	1754	16579	0.0974809	0.48001
	MESD	0.0663426	1755	16578	0.097505	0.48001
	PNPT1	0.0663289	1756	16577	0.0975744	0.480078
	CDC42SE1	0.0662937	1757	16576	0.0977527	0.480306
	UBC	0.0662724	1758	16575	0.0978612	0.480306
	ADAMTSL5	0.06627	1759	16574	0.0978732	0.480306
	HS3ST3A1	0.0662636	1760	16573	0.0979056	0.480306
	SPA17	0.0662528	1761	16572	0.0979605	0.480447
	IRF6	0.0662297	1762	16571	0.0980779	0.480478
	SEC14L1	0.0662122	1763	16570	0.0981666	0.480478
	DYNC2LI1	0.0662121	1764	16569	0.0981671	0.480478
	LCN8	0.0662117	1765	16568	0.0981691	0.480478
	OLIG2	0.0662115	1766	16567	0.0981704	0.480478
	NPY	0.0661913	1767	16566	0.098273	0.480697
	GRIN2A	0.0661392	1768	16565	0.0985388	0.48099
	PPM1J	0.0661385	1769	16564	0.0985426	0.48099
	NIT2	0.0661383	1770	16563	0.0985436	0.48099
	C16orf45	0.0660955	1771	16562	0.098762	0.481544
	NDUFV2	0.0660747	1772	16561	0.0988686	0.481706
	NPIPA1	0.0660633	1773	16560	0.0989267	0.481706
	SCN4A	0.0660551	1774	16559	0.0989685	0.481781
	XPNPEP2	0.0660375	1775	16558	0.111509	0.503861
	LAMP1	0.0660326	1776	16557	0.0990838	0.482087
	PIWIL4	0.0660054	1777	16556	0.0992235	0.482489
	SLC29A4	0.0660014	1778	16555	0.0992441	0.482489
	ADH7	0.0659877	1779	16554	0.0993145	0.482636
	EFCAB13	0.0659368	1780	16553	0.0995758	0.483454
	SORBS2	0.0659144	1781	16552	0.0996912	0.483758
	RPIA	0.0659071	1782	16551	0.0997289	0.483813
	TNPO3	0.0658972	1783	16550	0.0997798	0.483867
	TMEM132D	0.0658765	1784	16549	0.0998868	0.483867
	ZNF23	0.0658638	1785	16548	0.0999522	0.484
	C19orf81	0.0657909	1786	16547	0.100329	0.485057
	PRX	0.0657346	1787	16546	0.100621	0.485929
	RNF166	0.0657233	1788	16545	0.100679	0.485929
	CYP2B6	0.0657203	1789	16544	0.100695	0.485929
	FIBIN	0.065712	1790	16543	0.100738	0.485948
	ZNF517	0.0657	1791	16542	0.1008	0.485948
	CTAGE4	0.0656925	1792	16541	0.10084	0.485981
	FAM122C	0.0656698	1793	16540	0.113521	0.505262
	P4HB	0.0656537	1794	16539	0.101041	0.486319
	PROKR2	0.0656405	1795	16538	0.10111	0.486522
	MAML2	0.0656057	1796	16537	0.101291	0.487139
	CARD17	0.0655819	1797	16536	0.101416	0.487467
	PML	0.0655644	1798	16535	0.101507	0.487538
	SNAPC2	0.0655418	1799	16534	0.101625	0.48785
	UCN	0.0655159	1800	16533	0.101761	0.488245
	MC2R	0.0654899	1801	16532	0.101897	0.488438
	QPCTL	0.0654878	1802	16531	0.101908	0.488438
	LHX4	0.0654558	1803	16530	0.102076	0.48846
	DUS1L	0.065447	1804	16529	0.102122	0.48846
	TPCN2	0.0654376	1805	16528	0.102172	0.48846
	GLB1L	0.0654362	1806	16527	0.102179	0.48846
	BPHL	0.0653729	1807	16526	0.102512	0.488794
	PARP14	0.0653528	1808	16525	0.102618	0.4889
	PGC	0.0653134	1809	16524	0.102825	0.489241
	PYROXD1	0.0653091	1810	16523	0.102848	0.489241
	NT5C1A	0.065301	1811	16522	0.102891	0.489241
	PEAR1	0.0652987	1812	16521	0.102903	0.489241
	MPST	0.0652807	1813	16520	0.102998	0.489295
	RTP2	0.0652663	1814	16519	0.103074	0.489295
	ANPEP	0.0652551	1815	16518	0.103133	0.48945
	TTC24	0.0652461	1816	16517	0.103181	0.48955
	OR2M7	0.06523	1817	16516	0.103266	0.489708
	MGMT	0.0652268	1818	16515	0.103283	0.489708
	ING4	0.0652246	1819	16514	0.103295	0.489708
	WSB1	0.0652072	1820	16513	0.103387	0.49002
	SYCP2L	0.0651947	1821	16512	0.103453	0.49009
	PIGP	0.0651943	1822	16511	0.103455	0.49009
	GALNT9	0.0651835	1823	16510	0.103513	0.490234
	CASP14	0.0650906	1824	16509	0.104007	0.491432
	DOK6	0.0650334	1825	16508	0.104312	0.491736
	TCEAL6	0.0650325	1826	16507	0.117074	0.510664
	NDUFS6	0.0650185	1827	16506	0.104391	0.491736
	SUSD4	0.0650182	1828	16505	0.104393	0.491736
	SIRPB1	0.0650061	1829	16504	0.104458	0.491914
	MED23	0.0649851	1830	16503	0.10457	0.491937
	NCKAP5L	0.064966	1831	16502	0.104672	0.492145
	OXER1	0.0649595	1832	16501	0.104707	0.492145
	MAST2	0.0649543	1833	16500	0.104735	0.492145
	TMEM212	0.0649518	1834	16499	0.104748	0.492145
	FBXO43	0.0649468	1835	16497	0.104775	0.492145
	PSMD1	0.0649468	1836	16498	0.104775	0.492145
	SUPT20H	0.0648679	1837	16496	0.105198	0.493257
	RBMS1	0.0648676	1838	16495	0.1052	0.493257
	CPSF4L	0.0648534	1839	16494	0.105276	0.493487
	UCKL1	0.064831	1840	16493	0.105397	0.493674
	HSPA2	0.0647884	1841	16492	0.105627	0.493854
	OR5B12	0.0647544	1842	16491	0.10581	0.493976
	FGF12	0.0647497	1843	16490	0.105835	0.493976
	DNAJC30	0.0647391	1844	16489	0.105893	0.493976
	SSX4	0.0647074	1845	16488	0.11892	0.513173
	MAJIN	0.0646943	1846	16487	0.106135	0.494543
	DCLK3	0.0646889	1847	16486	0.106164	0.494543
	EXOG	0.0646726	1848	16485	0.106252	0.494543
	AKAP8L	0.0646638	1849	16484	0.1063	0.494543
	KRT72	0.0646519	1850	16482	0.106365	0.494543
	PQLC2L	0.0646519	1851	16483	0.106365	0.494543
	CYP19A1	0.0646207	1852	16481	0.106534	0.494928
	BAD	0.0646198	1853	16480	0.106539	0.494928
	OR2H1	0.064613	1854	16479	0.106575	0.494928
	SCIN	0.0645779	1855	16478	0.106766	0.495656
	TEAD1	0.0645582	1856	16477	0.106874	0.495745
	SYT13	0.0645398	1857	16476	0.106974	0.495745
	GAST	0.0645292	1858	16475	0.107032	0.495745
	FMNL1	0.0645247	1859	16474	0.107056	0.495745
	HIST1H2BB	0.0645078	1860	16473	0.107148	0.495838
	CFAP77	0.0644984	1861	16472	0.1072	0.495838
	KRBOX1	0.0644872	1862	16471	0.107261	0.49591
	ERMAP	0.0644707	1863	16470	0.107351	0.496108
	CCDC36	0.0644627	1864	16469	0.107394	0.496183
	HEY1	0.0644468	1865	16468	0.107481	0.496335
	JPH3	0.0644363	1866	16467	0.107539	0.496389
	PMP22	0.06442	1867	16466	0.107628	0.496396
	REP15	0.0644197	1868	16465	0.10763	0.496396
	AGBL1	0.0644027	1869	16464	0.107723	0.496699
	RANBP10	0.064349	1870	16463	0.108017	0.497556
	SLC16A6	0.0643381	1871	16462	0.108077	0.497674
	CEP164	0.0643295	1872	16461	0.108124	0.497674
	ZNF652	0.0642418	1873	16460	0.108607	0.49927
	LST1	0.0642237	1874	16459	0.108706	0.499317
	METAP1	0.0642224	1875	16458	0.108714	0.499317
	TLE3	0.0642043	1876	16457	0.108814	0.499416
	OGFR	0.0642014	1877	16456	0.108829	0.499416
	ATP6AP2	0.0641351	1878	16455	0.122225	0.518476
	GDI2	0.0641239	1879	16454	0.109258	0.500179
	FOXI2	0.064122	1880	16453	0.109268	0.500179
	SERTAD2	0.0640787	1881	16452	0.109508	0.500692
	UPP1	0.0640732	1882	16451	0.109539	0.500692
	CCDC62	0.0640664	1883	16450	0.109577	0.500717
	MBP	0.0640225	1884	16449	0.109821	0.501199
	HID1	0.0640178	1885	16448	0.109847	0.501199
	SFXN2	0.0640047	1886	16447	0.10992	0.501284
	APOL6	0.0639785	1887	16446	0.110066	0.501413
	ELF1	0.0639775	1888	16445	0.110071	0.501413
	KRT81	0.063975	1889	16444	0.110085	0.501413
	ARHGAP20	0.0639345	1890	16443	0.110311	0.501859
	SLC32A1	0.0639243	1891	16442	0.110368	0.501859
	GPR179	0.0639231	1892	16441	0.110375	0.501859
	PORCN	0.0639138	1893	16440	0.123522	0.521352
	RLN2	0.063912	1894	16439	0.110437	0.502017
	PSMA8	0.0638542	1895	16438	0.11076	0.502556
	MECOM	0.0638526	1896	16437	0.110769	0.502556
	HIST1H4A	0.0638483	1897	16436	0.110793	0.502556
	NDUFS8	0.063801	1898	16435	0.111058	0.502971
	HLCS	0.0637703	1899	16434	0.111231	0.503628
	SSTR1	0.0637568	1900	16433	0.111306	0.50372
	KCTD7	0.0637508	1901	16432	0.11134	0.50375
	TAF1D	0.0637435	1902	16431	0.111381	0.503772
	KLHL7	0.0637353	1903	16430	0.111427	0.503772
	CARM1	0.0637184	1904	16429	0.111522	0.503861
	TBC1D16	0.0637157	1905	16428	0.111538	0.503861
	CH25H	0.0637101	1906	16427	0.111569	0.503861
	SNRPB2	0.0636941	1907	16426	0.111659	0.503861
	TTYH1	0.0636931	1908	16425	0.111665	0.503861
	LARP4	0.0636636	1909	16424	0.111831	0.503991
	SPDEF	0.0636341	1910	16423	0.111998	0.504485
	IFT74	0.0636162	1911	16422	0.112099	0.504568
	SOX2	0.0635985	1912	16421	0.112199	0.504681
	PPIH	0.0635971	1913	16420	0.112206	0.504681
	LGALS3BP	0.0635762	1914	16419	0.112325	0.504843
	SMIM2	0.0635554	1915	16418	0.112443	0.505016
	C9orf57	0.0635424	1916	16417	0.112516	0.505035
	QRFP	0.0635333	1917	16416	0.112568	0.505035
	PAX6	0.0635259	1918	16415	0.11261	0.505035
	COL20A1	0.063514	1919	16414	0.112677	0.505035
	METTL24	0.0635126	1920	16413	0.112685	0.505035
	ADAMTS9	0.063511	1921	16412	0.112694	0.505035
	FBXL12	0.0634999	1922	16411	0.112757	0.505101
	NOTCH1	0.0634872	1923	16410	0.11283	0.505101
	TAGAP	0.0634835	1924	16409	0.112851	0.505101
	CXorf21	0.0634799	1925	16408	0.126095	0.526233
	DNASE1L3	0.0634741	1926	16407	0.112904	0.505215
	NTF3	0.0634418	1927	16406	0.113087	0.505262
	CNBD2	0.0634328	1928	16405	0.113139	0.505262
	CFAP53	0.0634151	1929	16404	0.11324	0.505262
	TOP3B	0.0634082	1930	16403	0.113279	0.505262
	LELP1	0.0633964	1931	16402	0.113346	0.505262
	KRTAP2-2	0.0633932	1932	16401	0.113364	0.505262
	SULT1A4	0.0633882	1933	16400	0.113393	0.505262
	NCOA3	0.0633799	1934	16399	0.11344	0.505262
	OR6C1	0.0633726	1935	16398	0.113482	0.505262
	CDC5L	0.0633429	1936	16397	0.113651	0.505721
	CYC1	0.0633119	1937	16396	0.113829	0.505921
	HIST1H2AB	0.0632877	1938	16395	0.113967	0.506238
	GNPDA2	0.0632789	1939	16394	0.114017	0.506238
	SOHLH1	0.0632381	1940	16393	0.114252	0.506327
	MRPL4	0.0632218	1941	16392	0.114345	0.506327
	ZNF823	0.0631734	1942	16391	0.114623	0.506915
	SRBD1	0.063168	1943	16390	0.114654	0.506915
	AARD	0.0631646	1944	16389	0.114674	0.506915
	PCK1	0.0631549	1945	16388	0.11473	0.506915
	C1orf159	0.0631515	1946	16387	0.114749	0.506915
	LRP5	0.0631389	1947	16386	0.114822	0.507113
	PCDHGB4	0.0631142	1948	16385	0.114964	0.507496
	TMEM86B	0.0631005	1949	16384	0.115043	0.507601
	SLC38A8	0.063076	1950	16383	0.115184	0.507981
	TMEM267	0.0630308	1951	16382	0.115445	0.508321
	LRFN4	0.0630221	1952	16381	0.115496	0.508321
	HSD17B14	0.0630126	1953	16380	0.115551	0.508321
	CEP85	0.0630006	1954	16379	0.11562	0.508338
	FUT5	0.0629995	1955	16378	0.115627	0.508338
	ROR2	0.0629948	1956	16377	0.115654	0.508338
	KIF22	0.062987	1957	16376	0.115699	0.508417
	FBXO17	0.0629549	1958	16375	0.115885	0.508904
	IRF2BP1	0.0629391	1959	16374	0.115977	0.509025
	AP3D1	0.0629343	1960	16373	0.116005	0.509028
	ZIK1	0.0629159	1961	16372	0.116111	0.509276
	MRAS	0.0628911	1962	16371	0.116256	0.50964
	WSCD1	0.0628821	1963	16370	0.116308	0.509691
	EIF5A	0.0628625	1964	16369	0.116422	0.509691
	KIF9	0.0628558	1965	16368	0.116461	0.509691
	CD7	0.0628556	1966	16367	0.116462	0.509691
	CSRP1	0.0628515	1967	16366	0.116486	0.509691
	AGBL5	0.0628372	1968	16365	0.11657	0.5098
	MRGPRX4	0.0628291	1969	16364	0.116617	0.509882
	WWTR1	0.0627972	1970	16363	0.116803	0.509966
	SLC17A3	0.0627877	1971	16362	0.116858	0.510086
	NTN4	0.0627637	1972	16361	0.116999	0.510578
	GMNC	0.0627584	1973	16360	0.11703	0.510592
	GPR4	0.0627007	1974	16359	0.117367	0.511578
	MYBL1	0.0626855	1975	16358	0.117456	0.511843
	ADGRE2	0.062647	1976	16357	0.117682	0.512565
	CIT	0.0626322	1977	16356	0.117769	0.512565
	LRRN2	0.0626317	1978	16355	0.117772	0.512565
	SERPINF2	0.0625856	1979	16354	0.118043	0.512904
	SEMG2	0.0625672	1980	16353	0.118152	0.512904
	PTCHD4	0.0625427	1981	16352	0.118296	0.512928
	AURKC	0.0625412	1982	16351	0.118305	0.512928
	FGA	0.0625213	1983	16350	0.118422	0.512928
	RAD23A	0.0625151	1984	16349	0.118459	0.512928
	EHD3	0.0625101	1985	16348	0.118488	0.512928
	PMM1	0.0625081	1986	16347	0.1185	0.512928
	XCL1	0.0625043	1987	16346	0.118522	0.512928
	TAF6	0.062501	1988	16345	0.118542	0.512928
	NEPRO	0.0624996	1989	16344	0.11855	0.512928
	SSNA1	0.0624988	1990	16343	0.118555	0.512928
	HDDC3	0.0624942	1991	16342	0.118582	0.512928
	MEX3D	0.0624838	1992	16341	0.118643	0.512928
	KRT6B	0.062461	1993	16340	0.118778	0.513109
	PEX1	0.0624436	1994	16339	0.118881	0.513173
	ERBB2	0.0624342	1995	16338	0.118937	0.513173
	MEOX1	0.0624291	1996	16337	0.118967	0.513179
	FNTA	0.0624198	1997	16336	0.119022	0.513179
[truncated: 16,335 more rows]

## Sheet: C. DDIT4
Correlation Analysis Results for DDIT4 DepMap Gene Effect Scores
	All Genes: Spearman Correlation with DDIT4							Upregulated Acute Response Genes: Spearman Correlation with DDIT4
	Gene ID	Corrrelation Coefficient	Positive Rank	Negative Rank	p	adjusted p (BH)		Gene ID	Corrrelation Coefficient	Positive Rank	Negative Rank	p	adjusted p (BH)
	TSC2	0.429989	1	18332	0	0		CCNG2	0.179511	20	18313	6.31643e-06	0.00350906
	TSC1	0.428382	2	18331	0	0		COL13A1	0.170389	26	18307	1.84771e-05	0.00769866
	DEPDC5	0.354288	3	18330	0	0		NEMP1	0.167416	36	18297	2.59071e-05	0.00805008
	NPRL2	0.299103	4	18329	2.19824e-14	1.00751e-10		FUT11	0.163571	40	18293	3.97714e-05	0.0108825
	HIF1A	0.295542	5	18328	4.59632e-14	1.68529e-10		BIRC3	0.162812	41	18292	4.32344e-05	0.011001
	PTEN	0.28177	6	18327	7.17648e-13	2.19277e-09		XPNPEP1	0.156251	55	18278	8.76086e-05	0.0172983
	TBC1D7	0.277733	7	18326	1.56097e-12	4.08819e-09		FOXO3	0.153428	67	18266	0.000117716	0.0199823
	AKT1S1	0.252381	8	18325	1.54576e-10	3.14872e-07		BTG1	0.132749	150	18183	0.000878453	0.0619411
	C12orf66	0.230928	9	18324	5.19596e-09	8.14985e-06		AHNAK	0.12908	182	18151	0.00122031	0.0721008
	SESN2	0.230246	10	18323	5.77909e-09	8.14985e-06		ULK1	0.127682	198	18135	0.00138018	0.0764454
	ATG7	0.220608	11	18322	2.50442e-08	3.0609e-05		ZNF395	0.12388	232	18101	0.00191733	0.0905939
	DPEP2	0.211315	12	18321	9.67987e-08	9.34005e-05		BMT2	0.122868	244	18089	0.00208939	0.0936545
	GSK3B	0.199238	13	18320	5.12933e-07	0.000414425		PDGFB	0.118324	288	18045	0.00305056	0.116755
	CNOT1	0.197782	14	18319	6.22941e-07	0.000475849		SIAH2	0.11756	298	18035	0.00324706	0.118507
	ANAPC16	0.190105	15	18318	1.69438e-06	0.00124252		PCMTD1	0.113986	333	18000	0.00432734	0.139846
	EIF2AK4	0.188617	16	18317	2.04755e-06	0.00144376		NAMPT	0.111142	377	17956	0.00540879	0.152788
	ATG12	0.184216	17	18316	3.55362e-06	0.00232673		CCDC114	0.108322	421	17912	0.00671624	0.16433
	MOSPD2	0.181721	18	18315	1.02745e-05	0.00509088		DBP	0.108013	427	17906	0.00687506	0.165714
	RB1CC1	0.17988	19	18314	6.04061e-06	0.0034607		PLOD2	0.105321	473	17860	0.00841183	0.181022
	CCNG2	0.179511	20	18313	6.31643e-06	0.00350906		ZBTB1	0.101652	557	17776	0.0109964	0.197995
	PLA2G12B	0.173751	21	18312	1.25191e-05	0.00603981		RSBN1	0.0990227	606	17727	0.0132603	0.215841
	XPA	0.17317	22	18311	1.33966e-05	0.00629745		HK1	0.097625	647	17686	0.0146234	0.224157
	XPR1	0.172011	23	18310	1.53277e-05	0.00685373		NFKB2	0.0970624	664	17669	0.015206	0.227336
	JUNB	0.171311	24	18309	1.6617e-05	0.0072533		CCDC28A	0.0964097	683	17650	0.0159072	0.231084
	NODAL	0.170966	25	18308	1.72908e-05	0.0073719		NAB2	0.0962922	687	17646	0.0160365	0.232043
	COL13A1	0.170389	26	18307	1.84771e-05	0.00769866		TMCC1	0.0954391	707	17626	0.0170026	0.237402
	CNOT10	0.169961	27	18306	1.9404e-05	0.00771996		HIVEP2	0.0938407	744	17589	0.0189506	0.250696
	GSK3A	0.169788	28	18305	1.97915e-05	0.00771996		RNASE4	0.093348	758	17575	0.019589	0.253031
	SLC25A16	0.169026	29	18304	2.15894e-05	0.0078526		PTPRR	0.0930399	770	17563	0.0199978	0.25354
	ATG101	0.168995	30	18303	2.1664e-05	0.0078526		RBPJ	0.0925304	784	17549	0.02069	0.257509
	WAC	0.168419	31	18302	2.31299e-05	0.0078526		P4HA1	0.0919006	811	17522	0.0215743	0.260726
	CTSO	0.168178	32	18301	2.37698e-05	0.00792313		RNF19A	0.0891348	909	17424	0.0258575	0.278686
	MARK2	0.16794	33	18300	2.44178e-05	0.00792535		RNF217	0.0886448	929	17404	0.0266883	0.282492
	PRF1	0.167734	34	18299	2.49943e-05	0.00792535		GBE1	0.0883492	948	17385	0.0272004	0.283494
	KRTAP5-8	0.167706	35	18298	2.50734e-05	0.00792535		ERO1A	0.0834821	1156	17177	0.0369318	0.316684
	NEMP1	0.167416	36	18297	2.59071e-05	0.00805008		TUFT1	0.0826493	1182	17151	0.0388633	0.324566
	RGS2	0.165306	37	18296	3.2816e-05	0.00940024		DEPTOR	0.0823737	1195	17138	0.0395212	0.326647
	H2AFY2	0.164661	38	18295	3.5255e-05	0.00994354		MPI	0.0811085	1249	17084	0.0426631	0.337591
	FBXL8	0.163602	39	18294	3.9638e-05	0.0108825		IRF2BP2	0.0806045	1275	17058	0.0439721	0.341392
	FUT11	0.163571	40	18293	3.97714e-05	0.0108825		PPP1R3E	0.0794716	1326	17007	0.0470383	0.350276
	BIRC3	0.162812	41	18292	4.32344e-05	0.011001		MARCKS	0.078417	1384	16949	0.050052	0.357183
	ANXA7	0.162752	42	18291	4.35205e-05	0.011001		AUH	0.0783681	1386	16947	0.0501958	0.35726
	BTRC	0.162642	43	18290	4.40483e-05	0.011001		EFNA3	0.0757393	1522	16811	0.0584363	0.379659
	SRSF9	0.161704	44	18289	4.88091e-05	0.0117739		RND3	0.0747124	1581	16752	0.0619462	0.388561
	SRGAP1	0.161177	45	18288	5.16904e-05	0.012307		GLRX	0.0739489	1619	16714	0.0646671	0.39413
	SCGB3A2	0.160627	46	18287	5.48657e-05	0.0128394		ANO6	0.0730564	1663	16670	0.0679719	0.401201
	SLF2	0.160321	47	18286	5.67186e-05	0.0129978		SBF2	0.0719839	1718	16615	0.0721251	0.409936
	RNF5	0.159113	48	18285	6.45978e-05	0.0144423		RIOK3	0.0718787	1724	16609	0.0725431	0.410854
	STK38	0.158898	49	18284	6.61052e-05	0.0146013		MXI1	0.0697257	1835	16498	0.081548	0.430898
	TLX1	0.158458	50	18283	6.93008e-05	0.0148185		RAB3A	0.0673073	1976	16357	0.0927198	0.454078
	SFRP1	0.158429	51	18282	6.95135e-05	0.0148185		TIPARP	0.0669799	2000	16333	0.0943225	0.456137
	PSMB8	0.158098	52	18281	7.20125e-05	0.0151748		OSMR	0.0654678	2097	16236	0.102013	0.469193
	TBRG1	0.157312	53	18280	7.83025e-05	0.0163127		RXRB	0.064781	2144	16189	0.105666	0.474795
	KLLN	0.156548	54	18279	8.49005e-05	0.0171601		NEURL1	0.0647759	2146	16187	0.105694	0.474795
	XPNPEP1	0.156251	55	18278	8.76086e-05	0.0172983		CD109	0.0638522	2204	16129	0.110771	0.482401
	ATG3	0.155762	56	18277	9.22422e-05	0.0176034		WASF2	0.0622693	2317	16016	0.119916	0.495363
	CCZ1B	0.155679	57	18276	9.30541e-05	0.0176034		NUDT13	0.0601102	2482	15851	0.133328	0.513736
	ARID5B	0.15567	58	18275	9.31398e-05	0.0176034		S100A10	0.0600145	2487	15846	0.133949	0.515092
	ZNF248	0.155282	59	18274	9.70114e-05	0.0181481		ICAM5	0.0599992	2490	15843	0.134048	0.515092
	C16orf72	0.154984	60	18273	0.000100094	0.0183505		SEC14L2	0.0591082	2556	15777	0.139934	0.523613
	RMC1	0.154983	61	18272	0.000100096	0.0183505		PARP16	0.0577209	2674	15659	0.14949	0.53655
	RNF169	0.154793	62	18271	0.000102108	0.0183709		TRIM8	0.057039	2726	15607	0.154366	0.543287
	RALGAPA1	0.154784	63	18270	0.000102211	0.0183709		PLS3	0.0566018	2755	15578	0.172676	0.567933
	FIBP	0.154592	64	18269	0.000104284	0.0184803		GIPR	0.0563962	2770	15563	0.159071	0.549869
	C10orf99	0.154091	65	18268	0.00010987	0.0191833		RSRP1	0.055921	2802	15531	0.162619	0.55553
	MXD4	0.153698	66	18267	0.000114454	0.0196102		ZNF185	0.0558985	2804	15529	0.178081	0.576914
	FOXO3	0.153428	67	18266	0.000117716	0.0199823		NPEPPS	0.0548067	2896	15437	0.17117	0.566468
	THTPA	0.152171	68	18265	0.000134034	0.0220794		AVPI1	0.0536422	3000	15333	0.180462	0.578798
	TMEM26	0.151884	69	18264	0.000138053	0.0223976		KIAA0895L	0.0536064	3002	15331	0.180753	0.579068
	HAUS2	0.151285	70	18263	0.000146804	0.0232014		UACA	0.0531348	3039	15294	0.184625	0.584343
	CALHM3	0.150445	71	18262	0.000159936	0.0246189		CSRP2	0.0525963	3093	15240	0.189121	0.589152
	PLEKHA1	0.150371	72	18261	0.000161145	0.0246189		LGALS8	0.0525066	3099	15234	0.189877	0.589899
	PICALM	0.150245	73	18260	0.000163237	0.0247324		ZNF160	0.0520487	3146	15187	0.193775	0.593827
	HHEX	0.149412	74	18259	0.00017762	0.0262606		HELB	0.0515614	3189	15144	0.197986	0.599848
	EEF1AKMT3	0.148415	75	18258	0.000196411	0.0283528		MXD1	0.0509479	3239	15094	0.203382	0.606517
	SUB1	0.148247	76	18257	0.000199759	0.028389		BNIP3L	0.0506875	3274	15059	0.205705	0.607962
	ASAH2	0.14815	77	18256	0.000201714	0.0284463		CDK19	0.0497414	3358	14975	0.214305	0.616577
	C10orf55	0.147827	78	18255	0.000208358	0.0289381		OPTN	0.0496627	3363	14970	0.215032	0.617674
	PPFIA3	0.147674	79	18254	0.000211569	0.0291632		FEM1C	0.0494232	3387	14946	0.217255	0.620308
	ITGB1	0.147295	80	18253	0.000219735	0.0299187		TNIP1	0.0493866	3391	14942	0.217596	0.620691
	CALM3	0.147136	81	18252	0.000223258	0.0300565		PTPRH	0.0481975	3496	14837	0.228889	0.633747
	DIS3L2	0.147046	82	18251	0.000225257	0.0300565		SAV1	0.0478982	3524	14809	0.231797	0.63692
	EIF4EBP1	0.146986	83	18250	0.000226612	0.0300565		DDR2	0.0477231	3546	14787	0.233509	0.638298
	PMCH	0.146647	84	18249	0.000234398	0.0305402		AKAP12	0.0473544	3586	14747	0.237145	0.641774
	SS18	0.146575	85	18248	0.000236074	0.0305402		WDR45B	0.0472028	3603	14730	0.238651	0.643008
	TPR	0.146554	86	18247	0.000236552	0.0305402		DNHD1	0.0465764	3678	14655	0.244947	0.646365
	PIK3R4	0.146386	87	18246	0.000240538	0.0308376		NR1D1	0.0461491	3712	14621	0.249308	0.651171
	ZFX	0.146218	88	18245	0.000401764	0.0413794		VEGFA	0.0461245	3714	14619	0.249561	0.65148
	KAZALD1	0.145621	89	18244	0.000259483	0.0325689		KDM6B	0.0456434	3760	14573	0.254539	0.656021
	DKK1	0.14551	90	18243	0.000262344	0.0325689		FCHO2	0.0451445	3806	14527	0.259773	0.66052
	GPT2	0.145503	91	18242	0.000262508	0.0325689		GPR160	0.0446667	3854	14479	0.264855	0.664511
	PI4K2A	0.145487	92	18241	0.000262925	0.0325689		ASPH	0.0441169	3905	14428	0.270788	0.66921
	CUL3	0.144851	93	18240	0.000279924	0.0340658		MKNK2	0.0441076	3907	14426	0.270888	0.66921
	TMBIM4	0.144627	94	18239	0.00028616	0.0345143		FBXO32	0.0437624	3944	14389	0.27466	0.672185
	MS4A3	0.144426	95	18238	0.000291849	0.0349704		DCBLD1	0.0434724	3979	14354	0.277857	0.675209
	ARHGAP5	0.144083	96	18237	0.000301813	0.0359295		GTPBP1	0.0409758	4232	14101	0.306415	0.698728
	HSPA4	0.143584	97	18236	0.000316887	0.0367895		PRX	0.0407193	4255	14078	0.309455	0.700927
	COMTD1	0.143578	98	18235	0.000317064	0.0367895		FGD6	0.0406944	4259	14074	0.309751	0.701173
	HNRNPUL2	0.143472	99	18234	0.000320354	0.0369375		LRRC27	0.0405517	4274	14059	0.311452	0.702185
	SDHAF1	0.143392	100	18233	0.00032287	0.0369949		UAP1	0.0404721	4281	14052	0.312404	0.703167
	KEAP1	0.143304	101	18232	0.000325649	0.0370815		SFXN3	0.0395113	4388	13945	0.32404	0.713345
	ZNF461	0.142837	102	18231	0.000340766	0.0378622		RASSF7	0.0394024	4403	13930	0.325376	0.713938
	TMEM178A	0.142198	103	18230	0.000362528	0.0395608		ALKBH5	0.0393059	4416	13917	0.326564	0.715032
	ZNF503	0.142099	104	18229	0.000366004	0.0397038		TCP11L2	0.0392188	4428	13905	0.327637	0.715032
	STAT6	0.141884	105	18228	0.000373684	0.0400213		BCKDHA	0.0388793	4462	13871	0.331845	0.717353
	MT1X	0.141834	106	18227	0.000375479	0.0400213		DDX50	0.0388554	4465	13868	0.332143	0.71764
	FXR1	0.141745	107	18226	0.000378719	0.0400758		TNFRSF10D	0.0385884	4491	13842	0.335478	0.720601
	TMEM79	0.141237	108	18225	0.000397659	0.0413011		LDHA	0.038257	4531	13802	0.339648	0.722848
	DENND6B	0.140973	109	18224	0.000407874	0.0417438		ZSWIM4	0.0380812	4557	13777	0.341874	0.723615
	PHYHIPL	0.140922	110	18223	0.000409856	0.0417438		MAP2K1	0.0372389	4650	13683	0.352665	0.730178
	ALDOB	0.14046	111	18222	0.000428378	0.0429151		TLDC1	0.0367029	4715	13618	0.359643	0.734389
	EIF2AK3	0.139199	112	18221	0.000482982	0.0468861		POLI	0.0366738	4717	13616	0.360025	0.734957
	PTRH1	0.139159	113	18220	0.000484848	0.0468861		FANK1	0.0366698	4718	13615	0.360077	0.734957
	KIF20B	0.139087	114	18219	0.000488147	0.0468861		SAP30	0.0365068	4740	13593	0.362218	0.736535
	RASGEF1A	0.139023	115	18218	0.000491133	0.0468956		FAM110C	0.0361995	4763	13570	0.366275	0.739638
	HOXA7	0.138936	116	18217	0.000495181	0.0469063		ALDH8A1	0.035303	4873	13460	0.378273	0.746809
	CIC	0.138341	117	18216	0.000523756	0.0480101		USP28	0.0348807	4919	13414	0.384008	0.750253
	ARHGAP44	0.138182	118	18215	0.000531669	0.0484929		SEC61G	0.0344706	4959	13374	0.389626	0.755225
	OR5AP2	0.138094	119	18214	0.00053608	0.0485761		VGLL4	0.0342204	4990	13343	0.393079	0.756883
	LONP2	0.137987	120	18213	0.000541518	0.0486619		TNFAIP8	0.0336528	5055	13278	0.400979	0.760837
	RWDD2B	0.13792	121	18212	0.000544928	0.0486619		RBM43	0.0336478	5056	13277	0.40105	0.760837
	TPBGL	0.137884	122	18211	0.000546793	0.0486619		LRP2BP	0.0334986	5075	13258	0.403143	0.762258
	DPP3	0.137819	123	18210	0.000550119	0.0487214		PHF3	0.0334789	5077	13256	0.403418	0.762258
	MGAT2	0.137556	124	18209	0.000563896	0.0492281		SUN1	0.0330966	5117	13216	0.408812	0.76547
	LILRA6	0.137297	125	18208	0.000577698	0.050194		DARS	0.031961	5257	13076	0.425085	0.775586
	OR5W2	0.136936	126	18207	0.000597523	0.0514137		FAM216A	0.031256	5340	12993	0.435375	0.780456
	TFPT	0.136892	127	18206	0.000599983	0.0514137		MACO1	0.0307512	5395	12938	0.44283	0.786215
	RAB35	0.136877	128	18205	0.000600831	0.0514137		ARRDC3	0.0304034	5432	12901	0.448009	0.789181
	ENOPH1	0.136703	129	18204	0.000610653	0.0514217		PAM	0.0303799	5440	12893	0.448359	0.789181
	RELL1	0.136703	130	18203	0.000610656	0.0514217		INTS13	0.0303701	5441	12892	0.448507	0.789181
	KCTD5	0.136689	131	18202	0.000611462	0.0514217		SERINC1	0.0300379	5479	12854	0.453488	0.791762
	N4BP1	0.136324	132	18201	0.000632587	0.0528769		RCOR2	0.0300325	5482	12851	0.453568	0.791762
	ADIRF	0.136067	133	18200	0.000647847	0.0534999		RIC1	0.0297352	5519	12814	0.458053	0.793638
	NUDT22	0.135288	134	18199	0.000696283	0.0562476		SLC16A3	0.0294277	5545	12788	0.462718	0.796752
	HIST1H3C	0.134745	135	18198	0.000732001	0.0575916		UPRT	0.0284331	5655	12678	0.493595	0.813034
	EID3	0.134643	136	18197	0.000738897	0.0575916		PPP2R5B	0.0281707	5686	12647	0.482058	0.808083
	BBC3	0.134269	137	18196	0.000764745	0.0586614		QSOX1	0.027875	5719	12614	0.48667	0.809919
	MYOF	0.134047	138	18195	0.000780462	0.0594558		C8orf58	0.02708	5818	12515	0.499188	0.816671
	FBXW7	0.133986	139	18194	0.000784831	0.0594558		WDR54	0.0269547	5831	12502	0.501175	0.817547
	SLC25A31	0.13371	140	18193	0.000804847	0.0604724		ACAP1	0.0268892	5838	12495	0.502217	0.818036
	PRKD2	0.133359	141	18192	0.000831082	0.0610923		GABARAPL1	0.0261796	5910	12423	0.513569	0.825443
	NRP1	0.133332	142	18191	0.000833117	0.0610923		HYAL3	0.0255937	5982	12351	0.523041	0.831516
	RANBP2	0.133295	143	18190	0.000835945	0.0610923		ELMSAN1	0.0236722	6234	12099	0.554719	0.846238
	CCDC184	0.133199	144	18189	0.000843271	0.0610923		SLC2A12	0.0232962	6283	12050	0.561026	0.848132
	FERMT1	0.133143	145	18188	0.000847574	0.0610923		MYADM	0.0229421	6322	12011	0.566997	0.850917
	PSAP	0.133072	146	18187	0.000853041	0.0610923		MBNL2	0.0226065	6363	11970	0.572683	0.853607
	CDC42SE2	0.133071	147	18186	0.000853086	0.0610923		FBXL20	0.0224096	6383	11950	0.576033	0.855106
	CALB1	0.132767	148	18185	0.000877005	0.0619411		ERRFI1	0.0221645	6413	11920	0.580215	0.856744
	HNRNPDL	0.132752	149	18184	0.000878171	0.0619411		CNTRL	0.0219152	6433	11900	0.584482	0.859125
	BTG1	0.132749	150	18183	0.000878453	0.0619411		ALPK1	0.0217397	6453	11880	0.587496	0.860542
	RPRD2	0.132575	151	18182	0.000892423	0.0624458		PDCD4	0.0212067	6501	11832	0.59669	0.866327
	IER5	0.132483	152	18181	0.000899854	0.0627147		RAB40C	0.0208429	6540	11793	0.603004	0.869964
	NPM3	0.13196	153	18180	0.000943439	0.0648486		SCARB1	0.020591	6573	11760	0.607392	0.871938
	FOSB	0.131907	154	18179	0.000947985	0.0648486		PER2	0.0201612	6628	11705	0.614913	0.87474
	ZNF528	0.131844	155	18178	0.000953363	0.064861		TPD52	0.0193917	6738	11595	0.62848	0.880712
	TRDMT1	0.131798	156	18177	0.000957381	0.064861		STC2	0.018843	6813	11520	0.638232	0.884228
	SLC35E3	0.131781	157	18176	0.000958782	0.064861		FAM160A1	0.0183301	6878	11455	0.647402	0.887424
	PRCC	0.131658	158	18175	0.00096946	0.0653423		PELI2	0.017972	6928	11405	0.653838	0.890419
	ARPP21	0.131537	159	18174	0.000980118	0.0658187		OTUD1	0.0178827	6939	11394	0.655447	0.891153
	KCTD10	0.131473	160	18173	0.000985746	0.0658807		MAPK7	0.0178822	6940	11393	0.655456	0.891153
	SLC6A1	0.131445	161	18172	0.000988229	0.0658807		JMY	0.0176485	6972	11361	0.659674	0.891866
	TUB	0.130605	162	18171	0.00106556	0.0702345		ZNF654	0.0172551	7027	11306	0.666799	0.893683
	UBE2D1	0.130512	163	18170	0.00107446	0.0703501		SLC6A6	0.0171925	7037	11296	0.667934	0.893996
	KIDINS220	0.13027	164	18169	0.00109795	0.0712642		FAM129B	0.0170814	7058	11275	0.669954	0.894381
	MDK	0.130167	165	18168	0.00110806	0.0712642		C1GALT1	0.0170555	7064	11269	0.670424	0.894381
	DUSP2	0.130156	166	18167	0.00110915	0.0712642		APAF1	0.016856	7097	11236	0.674057	0.894381
	SMAGP	0.130022	167	18166	0.00112246	0.0712642		ELF3	0.0167468	7111	11222	0.676049	0.895143
	FUBP3	0.12999	168	18165	0.00112563	0.0712642		DNTTIP1	0.0166605	7129	11204	0.677625	0.895344
	TMEM254	0.129938	169	18164	0.00113088	0.0712642		SLC12A6	0.0163981	7166	11167	0.682422	0.898073
	TIAL1	0.129913	170	18163	0.00113345	0.0712642		ZBTB25	0.0162192	7194	11139	0.685701	0.899146
	SRGN	0.129858	171	18162	0.00113895	0.0712642		GPRC5A	0.0160811	7213	11120	0.688238	0.900283
	RTKN2	0.129717	172	18161	0.00115337	0.0716769		PRSS53	0.0156157	7275	11058	0.696807	0.904394
	HIST2H2BE	0.129615	173	18160	0.00116388	0.0720861		NFIL3	0.014933	7353	10980	0.709448	0.908897
	KLHL13	0.129539	174	18159	0.00173874	0.0866664		SHB	0.0140164	7481	10852	0.726545	0.914157
	ZNF37A	0.129509	175	18158	0.00117484	0.0721008		ATP7A	0.0138517	7513	10820	0.738783	0.919133
	SYNPR	0.12932	176	18157	0.00119472	0.0721008		SMAD3	0.0133755	7579	10754	0.738582	0.919133
	ADO	0.129277	177	18156	0.00119923	0.0721008		RNF24	0.0132329	7596	10737	0.741268	0.919699
	SAMD8	0.129224	178	18155	0.00120494	0.0721008		TMEM45A	0.012932	7632	10701	0.746948	0.922096
	STARD3NL	0.129185	179	18154	0.00120911	0.0721008		FOXL1	0.0128726	7642	10691	0.74807	0.922408
	FAM204A	0.129184	180	18153	0.00120923	0.0721008		GOLGA1	0.012447	7681	10652	0.756131	0.926091
	PEX2	0.129094	181	18152	0.00121879	0.0721008		GAPDH	0.0124365	7684	10649	0.756332	0.92612
	AHNAK	0.12908	182	18151	0.00122031	0.0721008		CLMN	0.0117193	7772	10561	0.769975	0.932424
	CYLD	0.129074	183	18150	0.00122103	0.0721008		C4orf3	0.0107648	7912	10421	0.788246	0.937457
	KLHDC2	0.129018	184	18149	0.00122705	0.0721008		PGM1	0.010652	7924	10409	0.790414	0.938203
	HIST3H2BB	0.128874	185	18148	0.00124277	0.0727915		MAFF	0.0106404	7929	10404	0.790637	0.938293
	GOT2	0.128664	186	18147	0.00126604	0.0739182		DPCD	0.0105313	7945	10388	0.792734	0.938958
	TAOK3	0.128624	187	18146	0.00127047	0.0739414		ETS1	0.0100184	8013	10320	0.802615	0.942023
	ARL2BP	0.128577	188	18145	0.00127584	0.0740189		FAM117B	0.00968557	8057	10276	0.809043	0.944205
	LCE3C	0.128282	189	18144	0.00130941	0.075387		COL1A1	0.00962227	8069	10264	0.810268	0.944353
	TNFSF9	0.128261	190	18143	0.00131176	0.075387		TMEM123	0.0086461	8189	10144	0.829203	0.951225
	OR5AN1	0.128091	191	18142	0.00133149	0.075808		NEDD4L	0.00858643	8200	10134	0.830364	0.95156
	LYZ	0.127884	192	18141	0.00135597	0.0764454		GPR137B	0.008577	8201	10132	0.830547	0.951574
	FAM229B	0.12779	193	18140	0.00136719	0.0764454		STARD4	0.00793694	8300	10033	0.843022	0.953668
	ZNF32	0.127778	194	18139	0.00136858	0.0764454		SPICE1	0.00712283	8413	9920	0.858946	0.959225
	CEP57L1	0.127742	195	18138	0.001373	0.0764454		SLC35E1	0.00671374	8471	9862	0.866969	0.960985
	BLOC1S4	0.127707	196	18137	0.00137718	0.0764454		NEDD9	0.00630641	8528	9805	0.874972	0.963226
	LCE3E	0.127694	197	18136	0.00137872	0.0764454		MNT	0.00610907	8553	9780	0.878854	0.964612
	ULK1	0.127682	198	18135	0.00138018	0.0764454		SGSM2	0.00603008	8571	9762	0.880408	0.964831
	ZFYVE16	0.127682	199	18134	0.00138021	0.0764454		ENO2	0.0058664	8600	9733	0.883631	0.965435
	RIPK2	0.127298	200	18133	0.00142739	0.0781147		TMEM144	0.00564099	8636	9697	0.888072	0.965492
	TRA2A	0.127224	201	18132	0.00143655	0.0781521		UGP2	0.00560462	8644	9689	0.888789	0.965492
	SREBF1	0.12715	202	18131	0.00144593	0.0784268		PTCH1	0.00538643	8669	9664	0.893092	0.967275
	SYTL2	0.127023	203	18130	0.00146204	0.0790664		SH3GL3	0.00478653	8739	9594	0.904939	0.971622
	OPN4	0.126851	204	18129	0.00148414	0.0797911		MEF2C	0.00469919	8749	9584	0.906666	0.972025
	PRPF40B	0.126778	205	18128	0.00149353	0.0800604		LMLN	0.00460025	8759	9574	0.908622	0.972892
	MRFAP1L1	0.126741	206	18127	0.00149833	0.0800604		KIAA0355	0.00456151	8761	9572	0.909388	0.973277
	EAF2	0.126585	207	18126	0.00151893	0.0803307		SLC25A36	0.004374	8786	9547	0.913098	0.974225
	ATG13	0.126573	208	18125	0.00152047	0.0803307		CUL4B	0.00430242	8797	9536	0.917509	0.975113
	IMPACT	0.126319	209	18124	0.00155442	0.0818564		RSPH3	0.00429653	8799	9534	0.914631	0.974225
	GFRA1	0.126257	210	18123	0.00156274	0.0818564		NOD2	0.00399189	8842	9491	0.920664	0.975803
	NAA25	0.126139	211	18122	0.00157885	0.0820533		KIAA1217	0.00351526	8900	9433	0.93011	0.978908
	TSPAN14	0.126106	212	18121	0.00158334	0.0820533		GYS1	0.00342595	8917	9416	0.931882	0.979205
	PTGES3	0.125952	213	18120	0.00160466	0.0824645		PLOD1	0.00341008	8918	9415	0.932197	0.979321
	TRMT1L	0.125947	214	18119	0.00160533	0.0824645		PER1	0.00317695	8952	9381	0.936822	0.980779
	IFIT5	0.125943	215	18118	0.00160584	0.0824645		HES1	0.00228081	9063	9270	0.95462	0.986864
	AMFR	0.125897	216	18117	0.00161221	0.0825604		ZNF511	0.000950356	9239	9094	0.981083	0.994709
	TUT7	0.125545	217	18116	0.00166205	0.084688		PNRC1	0.000124306	9351	8982	0.997525	0.999276
	CYP26C1	0.125474	218	18115	0.00167223	0.084688		SMAD9	-0.000196117	9396	8937	0.996096	0.999257
	LRRC58	0.12543	219	18114	0.00167863	0.0847775		PGAM1	-0.000329811	9414	8919	0.993434	0.998223
	GNPTAB	0.125066	220	18113	0.00173209	0.0866664		ZMYM2	-0.00122757	9529	8804	0.975566	0.993835
	GPT	0.125044	221	18112	0.00173531	0.0866664		TES	-0.00139622	9548	8785	0.972211	0.992607
	TCHP	0.125022	222	18111	0.00173865	0.0866664		C6orf223	-0.00185682	9593	8740	0.963049	0.988462
	MAGIX	0.125006	223	18110	0.00251853	0.104462		NHS	-0.0021617	9640	8693	0.958498	0.987627
	DEFB113	0.124878	224	18109	0.00176021	0.0869152		INTS6L	-0.00235624	9669	8664	0.954767	0.986905
	ATG10	0.124865	225	18108	0.00176223	0.0869152		PKM	-0.00271841	9709	8624	0.945926	0.983812
	CTNNB1	0.124862	226	18107	0.00176277	0.0869152		SMAP2	-0.00402241	9883	8450	0.920059	0.97573
	LCE3A	0.124794	227	18106	0.0017731	0.0869152		BBX	-0.00462354	9972	8361	0.908162	0.972667
	FRYL	0.124597	228	18105	0.00180328	0.0879241		SNAPC3	-0.00500668	10026	8307	0.900589	0.9701
	AADACL4	0.12454	229	18104	0.00181202	0.0881159		SMAP1	-0.00517641	10038	8295	0.897237	0.968297
	DHRS7B	0.124434	230	18103	0.00182856	0.0886853		FBXO42	-0.00528823	10054	8279	0.89503	0.967327
	ADAMTS3	0.124382	231	18102	0.00183669	0.0888445		FOXN3	-0.00536825	10073	8260	0.893451	0.967327
	ZNF395	0.12388	232	18101	0.00191733	0.0905939		PCED1B	-0.005852	10146	8187	0.883915	0.965463
	SNRK	0.123845	233	18100	0.00192291	0.0906238		SLC1A1	-0.00633989	10211	8122	0.874314	0.963226
	LATS2	0.123801	234	18099	0.00193022	0.0907353		CDH1	-0.00640772	10226	8107	0.87298	0.963073
	PDCD10	0.123733	235	18098	0.00194135	0.0910248		NREP	-0.00652136	10235	8098	0.870747	0.962145
	HAL	0.123556	236	18097	0.0019709	0.0913573		LNPK	-0.00659302	10246	8087	0.86934	0.961835
	FAM78B	0.12352	237	18096	0.00197701	0.0913573		NR2F2	-0.00774814	10410	7923	0.846709	0.955372
	HLA-DMB	0.123393	238	18095	0.00199836	0.0920502		BNIP3	-0.00842467	10505	7828	0.833512	0.951924
	FGFBP1	0.123332	239	18094	0.00200877	0.0922978		ENO1	-0.00859366	10533	7800	0.830223	0.95156
	PRICKLE1	0.123274	240	18093	0.00201864	0.0925193		SPRY1	-0.00863849	10539	7794	0.829351	0.951225
	ZNF281	0.123221	241	18092	0.00202775	0.0927051		CLK3	-0.00909427	10603	7730	0.820497	0.948009
	PPP1R37	0.123028	242	18091	0.00206124	0.0930757		FAM162A	-0.00962639	10667	7666	0.810188	0.944353
	PRG2	0.122932	243	18090	0.00207808	0.0936053		ADAMTS13	-0.00967963	10678	7655	0.809158	0.944205
	BMT2	0.122868	244	18089	0.00208939	0.0936545		LTBP3	-0.00985048	10699	7634	0.805856	0.943263
	USP8	0.122839	245	18088	0.00209458	0.0936585		LOXL2	-0.00985284	10701	7632	0.805811	0.943263
	ATG4A	0.122824	246	18087	0.00299784	0.11644		ALDOC	-0.0101839	10741	7592	0.799422	0.941024
	GTF2E2	0.122797	247	18086	0.00210201	0.093762		PPP1R13L	-0.0106496	10811	7522	0.790459	0.938203
	PTOV1	0.122742	248	18085	0.00211183	0.0939075		YEATS2	-0.0107226	10822	7511	0.789056	0.937873
	FAM114A1	0.122636	249	18084	0.00213089	0.0939075		LANCL3	-0.010798	10836	7497	0.794906	0.939533
	CPSF6	0.122455	250	18083	0.00216364	0.0949515		ZBTB44	-0.0109162	10860	7473	0.785339	0.936967
	ACER3	0.122448	251	18082	0.00216493	0.0949515		RIMKLA	-0.0112888	10909	7424	0.778201	0.934851
	ARMC12	0.122214	252	18081	0.00220808	0.0963706		CSRNP1	-0.0118114	10968	7365	0.768221	0.931529
	PPP2R5E	0.122169	253	18080	0.00221647	0.0963706		ANKZF1	-0.0119506	10987	7346	0.765569	0.93005
	C12orf73	0.122131	254	18079	0.00222357	0.0963706		SLC36A4	-0.0123893	11041	7292	0.757227	0.926444
	OR13C8	0.121996	255	18078	0.00224904	0.0970155		BCKDK	-0.0125705	11065	7268	0.753791	0.925293
	TSC22D3	0.121928	256	18077	0.00321751	0.118507		TEC	-0.0131493	11136	7197	0.742844	0.920197
	ATOH7	0.121921	257	18076	0.00226321	0.0971201		MANBA	-0.0133244	11161	7172	0.739544	0.919253
	ATXN7L3B	0.121872	258	18075	0.00227265	0.0971201		WASHC3	-0.0136246	11197	7136	0.733895	0.916957
	KIAA1328	0.121791	259	18074	0.00228813	0.0975541		PFKL	-0.0137783	11214	7119	0.731009	0.915498
	RNF145	0.121671	260	18073	0.00231125	0.0983113		NCKIPSD	-0.0140179	11243	7090	0.726517	0.914157
	STAMBPL1	0.121541	261	18072	0.00233659	0.099159		KDM3A	-0.0140511	11246	7087	0.725895	0.914157
	TAOK1	0.121091	262	18071	0.00242638	0.102025		SERTAD2	-0.0147387	11337	6996	0.713061	0.909584
	RB1	0.121052	263	18070	0.00243419	0.102119		OXSR1	-0.0149006	11365	6968	0.71005	0.909223
	OR10A2	0.120771	264	18069	0.00249199	0.104085		HILPDA	-0.0151362	11401	6932	0.705676	0.907546
	RBP3	0.120769	265	18068	0.0024924	0.104085		GJA3	-0.0162067	11537	6796	0.685931	0.899233
	CARNS1	0.120671	266	18067	0.00251288	0.104462		TLE6	-0.0163358	11556	6777	0.683565	0.898234
	ZNF148	0.120278	267	18066	0.00259633	0.10617		KDM5B	-0.0164315	11564	6769	0.681811	0.897848
	MTDH	0.12026	268	18065	0.00260026	0.10617		FKBP15	-0.0164674	11567	6766	0.681153	0.897484
	USP9X	0.120246	269	18064	0.0036702	0.12624		SEMA4B	-0.016482	11568	6765	0.680886	0.89739
	KPNA4	0.120188	270	18063	0.00261591	0.106244		BFSP1	-0.0175125	11716	6617	0.662133	0.891909
	INO80	0.120178	271	18062	0.00261812	0.106244		ADM	-0.0176688	11745	6588	0.659307	0.891866
	MEX3C	0.120172	272	18061	0.00261944	0.106244		SLCO1B3	-0.0182338	11823	6510	0.64913	0.888436
	RTL8B	0.120007	273	18060	0.00373891	0.127883		NBR1	-0.0183318	11830	6503	0.647372	0.887424
	C5AR2	0.12	274	18059	0.00265707	0.107532		HMGCL	-0.0184369	11845	6488	0.645488	0.886754
	METTL4	0.119893	275	18058	0.00268071	0.108012		GPR155	-0.01867	11884	6449	0.641319	0.885318
	PLEKHH3	0.119624	276	18057	0.00274105	0.109699		RHPN2	-0.0188277	11902	6431	0.638503	0.884315
	PPP3CB	0.11962	277	18056	0.0027419	0.109699		LPIN2	-0.0189416	11925	6408	0.636475	0.884116
	KLK2	0.119499	278	18055	0.00276962	0.109699		C14orf28	-0.0190544	11941	6392	0.634466	0.883314
	KMT5B	0.119495	279	18054	0.00277044	0.109699		CELF5	-0.0195625	12005	6328	0.625458	0.879543
	CMAS	0.119465	280	18053	0.00277733	0.109735		SLC2A3	-0.0197188	12020	6313	0.622698	0.878737
	LIPJ	0.119063	281	18052	0.00287086	0.112658		RNF122	-0.0199689	12050	6283	0.618292	0.876802
	STOX1	0.118927	282	18051	0.00290338	0.113492		RRAGD	-0.0201569	12069	6264	0.614988	0.874744
	MED14	0.118559	283	18050	0.00418136	0.135917		AK4	-0.0209375	12171	6162	0.60136	0.86928
	RELCH	0.118447	284	18049	0.00302011	0.116721		PIGA	-0.0209839	12179	6154	0.613421	0.874084
	PRKAA1	0.118369	285	18048	0.00303947	0.116721		ANGPTL4	-0.0212173	12203	6130	0.596508	0.86631
	ZNF45	0.118361	286	18047	0.00304133	0.116721		KLHL24	-0.0223089	12340	5993	0.57775	0.855511
	IL18BP	0.118353	287	18046	0.00304328	0.116721		NAT16	-0.0226698	12396	5937	0.571609	0.852996
	PDGFB	0.118324	288	18045	0.00305056	0.116755		MINDY2	-0.0227152	12403	5930	0.570839	0.852752
	ITPKA	0.118237	289	18044	0.00307231	0.116917		KLF9	-0.0227165	12404	5929	0.570816	0.852752
	NF1	0.118231	290	18043	0.00307392	0.116917		DHX40	-0.0229774	12440	5893	0.5664	0.850716
	ATP8B2	0.118103	291	18042	0.00310623	0.117499		MYO1E	-0.0235092	12512	5821	0.55745	0.847228
	SPPL3	0.117981	292	18041	0.00313735	0.117863		CAST	-0.0237076	12540	5793	0.554127	0.845863
	CXCL11	0.117784	293	18040	0.00318823	0.118507		EFEMP2	-0.0256518	12780	5553	0.522098	0.83123
	TSPAN19	0.11777	294	18039	0.00319201	0.118507		PFKP	-0.0256583	12782	5551	0.521991	0.831201
	CAGE1	0.117765	295	18038	0.00319336	0.118507		DHX32	-0.0258185	12802	5531	0.519395	0.8294
	WNT10B	0.117597	296	18037	0.0032372	0.118507		PLXNA3	-0.0264503	12858	5475	0.524227	0.831947
	DSN1	0.117585	297	18036	0.00324047	0.118507		KCMF1	-0.0273621	12960	5373	0.494727	0.813709
	SIAH2	0.11756	298	18035	0.00324706	0.118507		ALDOA	-0.027513	12976	5357	0.492349	0.812312
	G3BP2	0.117509	299	18034	0.00326053	0.118507		RAB20	-0.0281352	13067	5266	0.48261	0.808294
	GUF1	0.117493	300	18033	0.00326485	0.118507		PINK1	-0.0291661	13190	5143	0.466707	0.799762
	C12orf10	0.117472	301	18032	0.00327037	0.118507		ZC3HAV1L	-0.0294021	13219	5114	0.463107	0.79703
	BRD2	0.11747	302	18031	0.00327085	0.118507		TMEM145	-0.029595	13241	5092	0.460176	0.794988
	TMEM134	0.117441	303	18030	0.00327855	0.118552		KMT2E	-0.0298917	13280	5053	0.45569	0.792848
	CPEB4	0.117385	304	18029	0.00329369	0.118708		WDR26	-0.0299711	13290	5043	0.454493	0.792422
	TOP1MT	0.117368	305	18028	0.00329829	0.118708		TMF1	-0.0304531	13349	4985	0.447266	0.788739
	SRRD	0.117228	306	18027	0.00333605	0.119375		FOSL2	-0.0309223	13414	4919	0.440296	0.784445
	CNOT11	0.117212	307	18026	0.00334038	0.119375		INSIG2	-0.0320458	13541	4792	0.423857	0.774849
	MYO9B	0.116954	308	18025	0.00341082	0.121419		ZC3H6	-0.0325118	13587	4746	0.417146	0.770851
	CXCL12	0.116829	309	18024	0.00344572	0.122019		ESYT2	-0.0325489	13594	4739	0.416614	0.770851
	GON4L	0.116822	310	18023	0.00344765	0.122019		PHLPP1	-0.0328942	13628	4705	0.411685	0.767049
	ZNF367	0.116707	311	18022	0.00347998	0.12269		CDCP1	-0.0330799	13645	4688	0.409049	0.765538
	MSRA	0.116598	312	18021	0.0035107	0.123535		ANKRD37	-0.033147	13653	4680	0.408099	0.765283
	SIAH1	0.116473	313	18020	0.00354647	0.124316		EFHD2	-0.0333832	13684	4649	0.404764	0.76324
	GALNT2	0.116264	314	18019	0.00360663	0.125704		ZDBF2	-0.033981	13758	4575	0.396399	0.758325
	VEGFB	0.116164	315	18018	0.00363591	0.126006		ANKRA2	-0.0343132	13806	4527	0.391795	0.756201
	OR10G4	0.116083	316	18017	0.0036597	0.126115		ARID3A	-0.0344478	13820	4513	0.38994	0.755225
	MPZL1	0.116014	317	18016	0.00368	0.12634		B3GNT4	-0.0348192	13859	4474	0.384847	0.751104
	PPM1B	0.115819	318	18015	0.00373841	0.127883		ARID3B	-0.0349111	13864	4469	0.383592	0.750113
	QTRT1	0.115342	319	18014	0.00388423	0.131123		HERC3	-0.03532	13908	4425	0.378043	0.746518
	GPRIN3	0.115316	320	18013	0.00389228	0.131123		C3orf58	-0.035496	13934	4399	0.375669	0.745788
	BRCA2	0.115053	321	18012	0.00397506	0.132741		DOT1L	-0.0363619	14024	4309	0.364128	0.737825
	TRIP12	0.114989	322	18011	0.00399529	0.132932		HELZ	-0.0364216	14034	4299	0.36334	0.737303
	ARHGAP29	0.114917	323	18010	0.00401841	0.133459		DHRS3	-0.0371333	14100	4233	0.354033	0.731158
	IFIT2	0.114787	324	18009	0.00406033	0.134188		CITED2	-0.0371931	14106	4227	0.353258	0.730545
	TXNIP	0.114777	325	18008	0.0040635	0.134188		LMBRD2	-0.0376269	14162	4171	0.347668	0.728017
	ZDHHC9	0.114705	326	18007	0.0055983	0.154561		EXPH5	-0.0379333	14194	4139	0.343754	0.725207
	CBX7	0.114668	327	18006	0.00409893	0.134586		RIPK4	-0.0380795	14211	4122	0.341896	0.723615
	PPM1M	0.114654	328	18005	0.00410371	0.134586		ZNF608	-0.0384621	14257	4077	0.337063	0.721385
	XRRA1	0.114533	329	18004	0.00414345	0.135195		ZNF84	-0.0384941	14261	4073	0.336661	0.721163
	PRKG1	0.11453	330	18003	0.00414442	0.135195		C4orf47	-0.0386856	14283	4050	0.334262	0.719551
	TSPAN31	0.114474	331	18002	0.004163	0.13556		VKORC1	-0.0391192	14333	4000	0.328868	0.715527
	SESN1	0.114119	332	18001	0.00428209	0.138699		PPP1R3B	-0.0406949	14486	3847	0.309746	0.701173
	PCMTD1	0.113986	333	18000	0.00432734	0.139846		MAP3K2	-0.0410098	14521	3812	0.306013	0.698534
	SETD6	0.113921	334	17999	0.00434998	0.139846		KCTD11	-0.0410531	14528	3805	0.305502	0.698414
	KLK13	0.11389	335	17998	0.0043606	0.139846		ZSWIM6	-0.0419151	14616	3717	0.295451	0.690414
	ACADSB	0.113882	336	17997	0.00436328	0.139846		EGLN3	-0.0431696	14720	3613	0.28122	0.67737
	POLD4	0.113813	337	17996	0.00438723	0.140211		PAIP2B	-0.0460111	14999	3334	0.250728	0.652556
	OR5A1	0.113793	338	17995	0.00439415	0.140211		NDRG1	-0.0463785	15026	3307	0.24696	0.64827
	NFYA	0.113693	339	17994	0.00442901	0.14066		TESK2	-0.046396	15028	3305	0.246782	0.647971
	ENTPD7	0.113683	340	17993	0.00443259	0.14066		GSE1	-0.0467869	15080	3253	0.242818	0.645626
	RAB11A	0.113646	341	17992	0.00444555	0.14066		IL1RAP	-0.0474916	15148	3185	0.235788	0.64029
	BRCA1	0.11356	342	17991	0.00447603	0.14066		INSIG1	-0.0476555	15159	3174	0.234172	0.638747
	ANKRD34A	0.11355	343	17990	0.00447954	0.14066		HBP1	-0.0487589	15249	3084	0.223507	0.628651
	COL6A6	0.113525	344	17989	0.00448841	0.14066		CRKL	-0.0501816	15339	2994	0.210272	0.61138
	ZNF25	0.113422	345	17988	0.00452503	0.141565		MOB3A	-0.0505254	15372	2961	0.20716	0.608317
	EIF4EBP2	0.113169	346	17987	0.00461625	0.143684		FAM210A	-0.0515614	15452	2881	0.197986	0.599848
	C19orf73	0.112993	347	17986	0.0046805	0.144609		TNXB	-0.05222	15491	2842	0.19231	0.592266
	CRCT1	0.11298	348	17985	0.00468541	0.144609		LMNTD2	-0.0530802	15563	2770	0.185077	0.585143
	BAG4	0.112941	349	17984	0.00469991	0.144779		SERPINE1	-0.0532783	15582	2751	0.183441	0.583048
	CD200R1L	0.112922	350	17983	0.00470671	0.144779		FA2H	-0.0539538	15631	2702	0.177939	0.576629
	OR10T2	0.112864	351	17982	0.00472826	0.144955		ZSWIM5	-0.0539825	15634	2699	0.177709	0.576226
	TMEM72	0.112762	352	17981	0.00476629	0.145634		RNMT	-0.0543707	15658	2675	0.174606	0.571413
	CDKN2D	0.112678	353	17980	0.00479786	0.146112		FBXO8	-0.055432	15722	2611	0.166331	0.559367
	SLC2A4RG	0.112401	354	17979	0.00490329	0.147606		PFKFB4	-0.0558281	15748	2585	0.163319	0.555672
	HPRT1	0.112358	355	17978	0.00666034	0.163898		RHCE	-0.0562254	15777	2556	0.160339	0.551649
	IQCK	0.112349	356	17977	0.00492317	0.147774		TBC1D8B	-0.0569375	15826	2507	0.170138	0.56496
	MKI67	0.112324	357	17976	0.00493305	0.147774		MTHFR	-0.0571811	15848	2485	0.15334	0.542159
	FANCM	0.112262	358	17975	0.00495697	0.148248		PFKFB3	-0.0575478	15874	2459	0.150716	0.538298
	UBQLN1	0.112148	359	17974	0.00500139	0.148607		CEP44	-0.0576681	15882	2451	0.149863	0.537029
	SHE	0.112126	360	17973	0.00500996	0.148621		NGLY1	-0.0580551	15906	2427	0.147144	0.533016
	POGK	0.111996	361	17972	0.00506125	0.148714		BHLHE40	-0.0586549	15940	2393	0.143004	0.52684
	FKBP3	0.111993	362	17971	0.00506226	0.148714		PDK3	-0.0596268	16012	2321	0.150814	0.538435
	ANGPT1	0.11195	363	17970	0.00507927	0.148714		RARA	-0.0600172	16041	2292	0.133932	0.515092
	PPP1R3D	0.111933	364	17969	0.0050861	0.148714		PDK1	-0.0603322	16065	2268	0.131898	0.512524
	RIPPLY1	0.11192	365	17968	0.00687714	0.165714		WFDC3	-0.0606564	16093	2240	0.129831	0.510289
	HAUS4	0.111858	366	17967	0.00511584	0.148928		ELL	-0.0607431	16099	2234	0.129282	0.509101
	MYBL1	0.111808	367	17966	0.00513606	0.148928		PTPRM	-0.0612968	16137	2196	0.125821	0.504951
	LUZP4	0.111736	368	17965	0.00697061	0.166677		GDPGP1	-0.0615631	16154	2179	0.124182	0.502646
	NEURL4	0.111675	369	17964	0.00518943	0.149353		ALOXE3	-0.0617516	16159	2174	0.123032	0.499747
	MARK3	0.111631	370	17963	0.00520728	0.149632		BACH2	-0.0622598	16203	2130	0.119973	0.495486
	OR6Q1	0.111524	371	17962	0.00525074	0.150644		PGK1	-0.0626101	16232	2101	0.13138	0.511812
	KIAA1586	0.111441	372	17961	0.00528502	0.151155		RLF	-0.0632846	16277	2056	0.113985	0.487222
	MS4A2	0.11122	373	17960	0.00537625	0.152757		ARHGEF37	-0.0640638	16334	1999	0.109592	0.480716
	DNAJB12	0.111186	374	17959	0.00539063	0.152757		TMEM87B	-0.0645427	16369	1964	0.106958	0.476825
	OR5F1	0.111178	375	17958	0.00539375	0.152757		DPYSL4	-0.0661469	16476	1857	0.0984997	0.463688
	PNMA2	0.111165	376	17957	0.00539935	0.152757		ARHGAP45	-0.0672282	16552	1781	0.0931051	0.454978
	NAMPT	0.111142	377	17956	0.00540879	0.152788		UFSP2	-0.0673154	16555	1778	0.0926806	0.454078
	CNGA1	0.111058	378	17955	0.0054445	0.153027		PLIN2	-0.0674445	16562	1771	0.0920549	0.452987
	EDRF1	0.111035	379	17954	0.00545387	0.153027		NARF	-0.0685824	16629	1704	0.086686	0.442678
	LPGAT1	0.110992	380	17953	0.00547237	0.153027		BHLHE41	-0.0692634	16675	1658	0.0835951	0.436608
	FDCSP	0.110956	381	17952	0.00548744	0.153122		SH3D21	-0.0700778	16705	1628	0.0800164	0.426447
	IL10	0.110934	382	17951	0.00549674	0.153149		RAB11FIP5	-0.0704202	16735	1598	0.0785497	0.424418
	FKBPL	0.110699	383	17950	0.00559765	0.154561		CCDC110	-0.0720682	16821	1512	0.0717911	0.409122
	CXCL6	0.110679	384	17949	0.00560644	0.154561		WDR60	-0.0720865	16823	1510	0.0717191	0.409104
	GAL	0.110641	385	17948	0.00562296	0.154759		PLEKHM3	-0.0721467	16826	1507	0.0714814	0.408529
	FAM71E1	0.110624	386	17947	0.00563052	0.154759		MB21D2	-0.0733637	16894	1439	0.0668186	0.398764
	AP3M1	0.110568	387	17946	0.00565487	0.155122		GPRC5C	-0.073455	16899	1434	0.0664794	0.39829
	RRM2B	0.110535	388	17945	0.0056691	0.155122		CEP250	-0.0761128	17039	1294	0.0572012	0.376677
	BRAP	0.110514	389	17944	0.00567825	0.155141		ANKRD12	-0.076659	17059	1274	0.055434	0.372073
	CYP2U1	0.110467	390	17943	0.00569923	0.155251		INSR	-0.0769836	17075	1258	0.0544057	0.3699
	LCE1F	0.110399	391	17942	0.0057289	0.155714		UNC5CL	-0.0771403	17085	1248	0.0539149	0.368265
	LIPF	0.110177	392	17941	0.00582811	0.156974		ZBTB21	-0.078622	17148	1185	0.0494539	0.35518
	PCBD1	0.110098	393	17940	0.00586364	0.157131		ADAMTS16	-0.0799933	17211	1122	0.0456048	0.346807
	BARD1	0.110077	394	17939	0.00587274	0.157131		CHD2	-0.0800423	17214	1119	0.0454721	0.346717
	SLC7A6OS	0.109948	395	17938	0.00593151	0.157131		NEBL	-0.0817146	17275	1058	0.0411326	0.330884
	HIST1H2AK	0.109909	396	17937	0.00594917	0.157131		BCL10	-0.0831074	17329	1004	0.0377905	0.31977
	COL15A1	0.109902	397	17936	0.00595248	0.157131		OXSM	-0.0840782	17357	976	0.0355999	0.309292
	SAP130	0.109827	398	17935	0.0059869	0.157131		KDM4B	-0.0840877	17358	975	0.0355788	0.309292
	MTRNR2L5	0.109777	399	17934	0.00601015	0.157131		ZNF292	-0.0846569	17382	951	0.034346	0.305674
	FAM189A1	0.109707	400	17933	0.0060425	0.157131		SNX33	-0.0852215	17402	931	0.0331593	0.301307
	TLL2	0.10956	401	17932	0.00611099	0.158238		RNF223	-0.0855845	17422	911	0.0324149	0.300774
	GNPDA1	0.109496	402	17931	0.00614094	0.158404		PKD1	-0.0884159	17516	817	0.0270841	0.283494
	FUT4	0.109496	403	17930	0.00614096	0.158404		ARFGEF3	-0.0901757	17563	770	0.0241663	0.272097
	ATG9A	0.109489	404	17929	0.00614406	0.158404		KDM4C	-0.0915565	17610	723	0.0220713	0.262939
	SLBP	0.109415	405	17928	0.00617908	0.158657		EGLN1	-0.0958013	17732	601	0.0165863	0.235536
	SLC16A13	0.109377	406	17927	0.00619696	0.158894		MEGF6	-0.10156	17866	467	0.01107	0.19801
	ADGRF5	0.109307	407	17926	0.00623012	0.159445		HK2	-0.101702	17871	462	0.0109575	0.197995
	C1orf115	0.109277	408	17925	0.0062448	0.159445		TPI1	-0.103401	17908	425	0.00968748	0.190354
	ENTPD1	0.109267	409	17924	0.00624933	0.159445		IRS2	-0.104833	17935	398	0.0087207	0.18271
	PIP4P2	0.109235	410	17923	0.00626471	0.159445		WSB1	-0.105059	17941	392	0.00857613	0.182467
	ZDHHC17	0.109208	411	17922	0.00627769	0.159445		AK7	-0.108592	18009	324	0.00657943	0.163734
	IQCD	0.109207	412	17921	0.00627838	0.159445		RICTOR	-0.109837	18028	305	0.00598213	0.157131
	HBE1	0.109163	413	17920	0.00629954	0.159516		CDA	-0.109986	18033	300	0.00591403	0.157131
	TMEM138	0.10901	414	17919	0.0063732	0.161158		PAQR5	-0.11367	18090	243	0.00443711	0.14066
	BTG2	0.108805	415	17918	0.00647386	0.163029		MAFK	-0.113902	18092	241	0.00435642	0.139846
	SLC7A6	0.108736	416	17917	0.0065079	0.163214		TTC30A	-0.114869	18099	234	0.00403401	0.133735
	RBM5	0.108651	417	17916	0.00655029	0.163606		THSD1	-0.116786	18119	214	0.00345766	0.122138
	ZNF426	0.108587	418	17915	0.00658224	0.163734		SLC2A1	-0.127224	18196	137	0.0014366	0.0781521
	NR6A1	0.108527	419	17914	0.00661232	0.163898		KIAA2013	-0.134872	18237	96	0.000723533	0.0575916
	RET	0.10836	420	17913	0.00669669	0.16425		SLC45A1	-0.138911	18254	79	0.000496363	0.0469063
	CCDC114	0.108322	421	17912	0.00671624	0.16433		GPI	-0.148689	18281	52	0.000191069	0.0278006
	SAR1A	0.108309	422	17911	0.0067227	0.16433
	ZNF544	0.108261	423	17910	0.0067473	0.164492
	DKKL1	0.108204	424	17909	0.00677624	0.164978
	MTCH1	0.10816	425	17908	0.0067988	0.165308
	ZNF24	0.108083	426	17907	0.00683876	0.165714
	DBP	0.108013	427	17906	0.00687506	0.165714
	GSTO1	0.108006	428	17905	0.00687874	0.165714
	LRRC10B	0.1079	429	17904	0.00693434	0.166677
	NANP	0.107858	430	17903	0.00695622	0.166677
	MCU	0.107855	431	17902	0.00695769	0.166677
	CACYBP	0.107643	432	17901	0.00707012	0.168333
	CAND1	0.107615	433	17900	0.00708541	0.168478
	PPM1A	0.107577	434	17899	0.00710539	0.168613
	RALGAPB	0.10756	435	17898	0.00711454	0.168613
	C22orf23	0.107547	436	17897	0.00712188	0.168613
	NOTCH3	0.107535	437	17896	0.00712785	0.168613
	ST13	0.107512	438	17895	0.00714033	0.16869
	ZNF844	0.107428	439	17894	0.00718581	0.169169
	MAGEB2	0.107416	440	17893	0.00950571	0.189835
	AGFG1	0.10731	441	17892	0.00724977	0.169456
	CISD1	0.107246	442	17891	0.00728486	0.169884
	PHF14	0.107161	443	17890	0.0073317	0.170142
	AKTIP	0.107076	444	17889	0.00737884	0.170766
	GABRA5	0.107032	445	17888	0.0074033	0.170766
	PDCL3	0.107008	446	17887	0.00741638	0.170766
	CPT1A	0.106944	447	17886	0.00745247	0.170996
	PHEX	0.10678	448	17885	0.00994132	0.192049
	FKRP	0.106692	449	17884	0.00759463	0.172995
	RPH3A	0.106685	450	17883	0.00759852	0.172995
	ZFP36	0.106558	451	17882	0.00767101	0.173923
	CCNG1	0.106514	452	17881	0.00769625	0.173943
	DHX8	0.106435	453	17880	0.00774232	0.174588
	GGNBP2	0.106407	454	17879	0.00775855	0.174739
	MBIP	0.106329	455	17878	0.00780381	0.174782
	LRRC37A2	0.106304	456	17877	0.00781829	0.174782
	USP46	0.106296	457	17876	0.00782263	0.174782
	AMBRA1	0.106266	458	17875	0.0078404	0.174782
	MTRNR2L7	0.106249	459	17874	0.00785013	0.174782
	DNAH7	0.106228	460	17873	0.00786279	0.174782
	PTGER3	0.106009	461	17872	0.00799216	0.176531
	URGCP	0.105934	462	17871	0.00803722	0.176975
	MNS1	0.105776	463	17870	0.00813232	0.178551
	TFEC	0.105735	464	17869	0.0081571	0.178758
	KRT14	0.1056	465	17868	0.00823911	0.179975
	CCDC102A	0.105555	466	17867	0.00826671	0.180206
	FAM120C	0.105474	467	17866	0.0108917	0.197995
	LLGL2	0.105469	468	17865	0.00831975	0.180393
	PPP1R1A	0.105451	469	17864	0.00833075	0.180393
	C12orf49	0.105438	470	17863	0.00833895	0.180393
	CORIN	0.105417	471	17862	0.00835201	0.180393
	ADRA2B	0.10541	472	17861	0.00835612	0.180393
	PLOD2	0.105321	473	17860	0.00841183	0.181022
	WIF1	0.105319	474	17859	0.00841275	0.181022
	ETFDH	0.105162	475	17858	0.00851128	0.182368
	FZD8	0.105135	476	17857	0.00852836	0.182368
	DDN	0.105075	477	17856	0.00856625	0.182467
	CDC37L1	0.105069	478	17855	0.00856996	0.182467
	PCBP2	0.105051	479	17854	0.00858147	0.182467
	NABP1	0.105039	480	17853	0.00858936	0.182467
	C12orf43	0.104924	481	17852	0.00866223	0.18271
	VWDE	0.104923	482	17851	0.00866321	0.18271
	FAM221A	0.10489	483	17850	0.00868409	0.18271
	NANOS1	0.104883	484	17849	0.00868866	0.18271
	NTF4	0.104837	485	17848	0.00871833	0.18271
	AP2B1	0.104828	486	17847	0.00872374	0.18271
	ZNF474	0.104818	487	17846	0.00873036	0.18271
	SLC19A2	0.104742	488	17845	0.00877959	0.182722
	FBXO4	0.104738	489	17844	0.00878207	0.182722
	HSPBP1	0.104733	490	17843	0.0087852	0.182722
	ZNF708	0.104727	491	17842	0.00878924	0.182722
	FAM49B	0.104716	492	17841	0.00879619	0.182722
	CARNMT1	0.104663	493	17840	0.00883095	0.182722
	CBY3	0.104578	494	17839	0.00888638	0.183462
	USP37	0.104545	495	17838	0.00890819	0.183705
	CNOT4	0.104422	496	17837	0.00898932	0.184691
	ZNF571	0.104411	497	17836	0.00899628	0.184691
	POU3F2	0.104341	498	17835	0.00904272	0.185224
	MT2A	0.104336	499	17834	0.00904622	0.185224
	FIS1	0.104326	500	17833	0.00905257	0.185224
	DDA1	0.104252	501	17832	0.00910183	0.185404
	EXOSC1	0.104213	502	17831	0.00912827	0.185531
	ATF3	0.104109	503	17830	0.00919826	0.186333
	NKX6-3	0.104089	504	17829	0.00921207	0.18639
	NDST2	0.104075	505	17828	0.00922138	0.18639
	KLC2	0.103995	506	17827	0.00927538	0.187069
	ADAMTS18	0.10391	507	17826	0.00933345	0.188033
	SET	0.103736	508	17825	0.00945295	0.189369
	TSGA10	0.10371	509	17824	0.00947146	0.189369
	PDP2	0.103586	510	17823	0.00955776	0.189885
	OR2B2	0.103568	511	17822	0.0095704	0.189885
	ARHGAP21	0.103516	512	17821	0.0096067	0.190151
	SCYL2	0.103449	513	17820	0.00965362	0.190151
	DESI1	0.103445	514	17819	0.00965639	0.190151
	GSKIP	0.103412	515	17818	0.00968005	0.190354
	HIST1H3J	0.103342	516	17817	0.00972955	0.190593
	INO80D	0.103312	517	17816	0.00975054	0.190593
	ZNF703	0.103311	518	17815	0.00975159	0.190593
	SLC39A10	0.103229	519	17814	0.00980984	0.19112
	OR1Q1	0.103128	520	17813	0.00988255	0.191827
	GNAL	0.103102	521	17812	0.00990089	0.191827
	INTS7	0.103093	522	17811	0.00990756	0.191827
	CRY1	0.103089	523	17810	0.00991025	0.191827
	HIST1H3A	0.103077	524	17809	0.0099194	0.191827
	TSPYL5	0.103018	525	17808	0.00996147	0.192135
	PTGIR	0.102868	526	17807	0.0100707	0.193229
	IRX6	0.10286	527	17806	0.0100769	0.193229
	C10orf53	0.102847	528	17805	0.0100867	0.193229
	C6orf62	0.102787	529	17804	0.0101307	0.193578
	ANKMY2	0.102782	530	17803	0.0101339	0.193578
	PTTG1	0.102765	531	17802	0.0101468	0.193578
	NUTM2A	0.102599	532	17801	0.0102693	0.194282
	OR6K3	0.102586	533	17800	0.010279	0.194282
	PRDM14	0.102548	534	17799	0.0103079	0.194419
	LRIT1	0.102473	535	17798	0.010364	0.195275
	GLIPR1L1	0.102455	536	17797	0.0103771	0.195322
	MARCH8	0.102383	537	17796	0.0104315	0.196021
	MFSD1	0.102363	538	17795	0.0104463	0.196021
	IGFBP6	0.102265	539	17794	0.010521	0.197008
	SLC16A12	0.102258	540	17793	0.0105261	0.197008
	OR5B2	0.102252	541	17792	0.0105312	0.197008
	HDGFL1	0.102189	542	17791	0.0105789	0.197497
	ZDHHC2	0.102107	543	17790	0.0106422	0.197652
	IKBKE	0.102106	544	17789	0.0106429	0.197652
	CAPZA2	0.10209	545	17788	0.0106553	0.197652
	PAPSS2	0.102057	546	17787	0.0106802	0.197652
	SDHAF4	0.102037	547	17786	0.0106957	0.197666
	SPN	0.101861	548	17785	0.0108326	0.197995
	ATG14	0.10185	549	17784	0.010841	0.197995
	CORT	0.101827	550	17783	0.0108587	0.197995
	GDF9	0.101824	551	17782	0.010861	0.197995
	MGLL	0.101795	552	17781	0.0108841	0.197995
	DSC1	0.101771	553	17780	0.010903	0.197995
	FMNL3	0.101759	554	17779	0.0109126	0.197995
	ACTB	0.101722	555	17778	0.0109417	0.197995
	UGT1A5	0.10171	556	17777	0.0109507	0.197995
	ZBTB1	0.101652	557	17776	0.0109964	0.197995
	RGR	0.101646	558	17775	0.0110014	0.197995
	RASA2	0.101644	559	17774	0.0110034	0.197995
	SNCG	0.101622	560	17773	0.0110208	0.197995
	POU6F2	0.101619	561	17772	0.0110232	0.197995
	NKX2-5	0.101564	562	17771	0.0110665	0.19801
	CCNY	0.101348	563	17770	0.0112395	0.199217
	PDE1B	0.101347	564	17769	0.0112406	0.199217
	TACR2	0.101324	565	17768	0.0112587	0.199217
	NF2	0.101169	566	17767	0.0113846	0.200134
	LACRT	0.101168	567	17766	0.011386	0.200134
	HOXA6	0.101099	568	17765	0.0114425	0.200934
	KDM5C	0.100986	569	17764	0.0147995	0.225161
	HSBP1	0.100895	570	17763	0.0116103	0.202908
	ZNF740	0.100843	571	17762	0.0116538	0.203276
	GPR89A	0.100821	572	17761	0.0116719	0.203276
	ANKRD30A	0.100816	573	17760	0.0116765	0.203276
	ZNF414	0.100777	574	17759	0.0117089	0.203351
	BICC1	0.100772	575	17758	0.0117132	0.203351
	ATR	0.10068	576	17757	0.0117903	0.204302
	IQCB1	0.100652	577	17756	0.011814	0.20452
	RNF135	0.100564	578	17755	0.0118884	0.205613
	NFKBIA	0.100503	579	17754	0.0119401	0.206119
	AREG	0.100463	580	17753	0.0119744	0.206182
	CFAP70	0.100459	581	17752	0.0119775	0.206182
	B3GALT2	0.100413	582	17751	0.0120171	0.206475
	TOX4	0.10038	583	17750	0.0120449	0.206759
	TRPV4	0.100286	584	17749	0.0121259	0.207479
	FMO4	0.100283	585	17748	0.0121284	0.207479
	NUP107	0.100262	586	17747	0.0121467	0.207479
	SBNO1	0.100257	587	17746	0.0121506	0.207479
	KLF15	0.10021	588	17745	0.0121915	0.207479
	UBE2D2	0.100208	589	17744	0.0121931	0.207479
	GAK	0.100205	590	17743	0.0121957	0.207479
	TNKS2	0.100175	591	17742	0.0122223	0.207479
	BHLHE22	0.100167	592	17741	0.0122292	0.207479
	RIT2	0.100162	593	17740	0.0122338	0.207479
	PEX12	0.100147	594	17739	0.0122461	0.207479
	CES2	0.100113	595	17738	0.0122762	0.207479
	ZNF729	0.100038	596	17737	0.0123416	0.208094
	NPAP1	0.0999413	597	17736	0.0124267	0.208672
	NSFL1C	0.0995923	598	17735	0.0127377	0.211658
	SHF	0.099575	599	17734	0.0127533	0.211658
	CABLES1	0.0994832	600	17733	0.0128364	0.212419
	TMEM255A	0.0994156	601	17732	0.0164328	0.234356
	ZFP57	0.0993284	602	17731	0.0129775	0.213745
	TMEM160	0.0993101	603	17730	0.0129943	0.213745
	ZFYVE1	0.0990945	604	17729	0.0131934	0.215663
	TXNDC17	0.099076	605	17728	0.0132106	0.215663
	RSBN1	0.0990227	606	17727	0.0132603	0.215841
	SGPL1	0.0989832	607	17726	0.0132972	0.215841
	PPP3R2	0.09897	608	17725	0.0133096	0.215841
	GPR135	0.0989692	609	17724	0.0133103	0.215841
	ZFHX4	0.0989473	610	17723	0.0133308	0.215841
	SLC25A52	0.0989471	611	17722	0.0133311	0.215841
	OR5D14	0.0989384	612	17721	0.0133392	0.215841
	NEK2	0.0989193	613	17720	0.0133571	0.21594
	NT5C3B	0.0988742	614	17719	0.0133996	0.216435
	SLC6A14	0.098824	615	17718	0.0170878	0.238046
	SPAG16	0.0988035	616	17717	0.0134664	0.216941
	DZIP3	0.0987686	617	17716	0.0134994	0.216965
	TCTN3	0.0987645	618	17715	0.0135033	0.216965
	OR9K2	0.0986905	619	17714	0.0135737	0.217771
	WRN	0.0986868	620	17713	0.0135773	0.217771
	HOXB5	0.0985803	621	17712	0.0136791	0.218502
	DGCR6L	0.0985659	622	17711	0.0136929	0.218502
	SLC17A8	0.0985503	623	17710	0.0137079	0.218502
	ANG	0.0984864	624	17709	0.0137695	0.218559
	CASP7	0.098407	625	17708	0.0138463	0.218929
	NOSIP	0.0983953	626	17707	0.0138577	0.218929
	NFYB	0.0983924	627	17706	0.0138604	0.218929
	MARCH5	0.0983646	628	17705	0.0138875	0.218929
	KCNK5	0.0983429	629	17704	0.0139086	0.219061
	CIAPIN1	0.0982635	630	17703	0.0139861	0.219339
	PTPN20	0.0982163	631	17702	0.0140324	0.219768
	TAF5	0.0982111	632	17701	0.0140375	0.219768
	CEP290	0.0981849	633	17700	0.0140633	0.219847
	TYW5	0.0980969	634	17699	0.01415	0.220401
	AGRP	0.0979639	635	17698	0.0142821	0.221539
	PPP2R5C	0.0979581	636	17697	0.0142878	0.221539
	BRMS1	0.0979511	637	17696	0.0142948	0.221539
	GJB1	0.0979334	638	17695	0.0181172	0.24559
	HMGXB3	0.0978744	639	17694	0.0143715	0.222152
	FCGR2A	0.0978489	640	17693	0.0143971	0.222198
	FANCF	0.0978445	641	17692	0.0144015	0.222198
	DHX38	0.0977996	642	17691	0.0144467	0.222392
	CCDC12	0.0977925	643	17690	0.0144538	0.222392
	RAB5A	0.0977865	644	17689	0.0144598	0.222392
	RPL26L1	0.0977288	645	17688	0.0145181	0.222914
	PCDH15	0.097703	646	17687	0.0145442	0.223129
	HK1	0.097625	647	17686	0.0146234	0.224157
	ETHE1	0.0976016	648	17685	0.0146473	0.224334
	TMC1	0.0975648	649	17684	0.0146848	0.224334
	ZNF365	0.0975566	650	17683	0.0146932	0.224334
	SMR3A	0.0975551	651	17682	0.0146947	0.224334
	HBG2	0.0975417	652	17681	0.0147084	0.224334
	B4GALNT1	0.0974883	653	17680	0.0147631	0.224981
	FCER1G	0.0974201	654	17679	0.0148333	0.225301
	ATP2B3	0.0973608	655	17678	0.0188071	0.250211
	IL12RB1	0.0973475	656	17677	0.0149083	0.226253
	DNM3	0.0973348	657	17676	0.0149214	0.226264
	NXNL2	0.0972663	658	17675	0.0149926	0.227156
	RNF7	0.0972386	659	17674	0.0150213	0.227226
	YEATS4	0.0971825	660	17673	0.0150799	0.227226
	HMGB4	0.0971126	661	17672	0.0151532	0.227336
	RRP15	0.0970891	662	17671	0.0151778	0.227336
	CLCN5	0.097073	663	17670	0.0191625	0.251418
	NFKB2	0.0970624	664	17669	0.015206	0.227336
	PLCE1	0.0970544	665	17668	0.0152144	0.227336
	SNX25	0.0970405	666	17667	0.015229	0.227336
	PHF1	0.0970324	667	17666	0.0152375	0.227336
	SELP	0.0970145	668	17665	0.0152565	0.227336
	SPHK2	0.0970036	669	17664	0.015268	0.227336
	LCE3D	0.096992	670	17663	0.0152803	0.227336
	LIMS2	0.096963	671	17662	0.0153109	0.227336
	CCNI	0.0969597	672	17661	0.0153145	0.227336
	RAB43	0.0968983	673	17660	0.0153797	0.227751
	MCM10	0.0968037	674	17659	0.0154806	0.228977
	IFIT1B	0.0967598	675	17658	0.0155277	0.229102
	GNPDA2	0.0966375	676	17657	0.0156593	0.22985
	FANCC	0.0966004	677	17656	0.0156994	0.23007
	ACD	0.0965193	678	17655	0.0157876	0.230534
	WDR5B	0.0965169	679	17654	0.0157902	0.230534
	NDEL1	0.0965134	680	17653	0.015794	0.230534
	GLIPR1	0.0964628	681	17652	0.0158492	0.230903
	FAM227B	0.0964141	682	17651	0.0159024	0.231084
	CCDC28A	0.0964097	683	17650	0.0159072	0.231084
	ALDH2	0.0963901	684	17649	0.0159288	0.231116
	ATG2A	0.0963772	685	17648	0.0159429	0.231116
	IVD	0.0963384	686	17647	0.0159856	0.231488
	NAB2	0.0962922	687	17646	0.0160365	0.232043
	KRTCAP3	0.0961387	688	17645	0.0162067	0.233583
	CD34	0.0960996	689	17644	0.0162503	0.233844
	DNAJB4	0.0960104	690	17643	0.0163502	0.234181
	PLA2G15	0.0960065	691	17642	0.0163545	0.234181
	WRAP53	0.0959702	692	17641	0.0163954	0.234356
	CDKN1B	0.0959543	693	17640	0.0164133	0.234356
	PPP6R1	0.0959312	694	17639	0.0164393	0.234356
	GRIK5	0.0958937	695	17638	0.0164816	0.234756
	OCIAD2	0.0957267	696	17637	0.0166714	0.235739
	HNRNPC	0.0957238	697	17636	0.0166747	0.235739
	ERCC6L2	0.0956514	698	17635	0.0167575	0.236071
	ZNF43	0.0956408	699	17634	0.0167697	0.236071
	EIF4ENIF1	0.0956395	700	17633	0.0167712	0.236071
	ACTA2	0.095637	701	17632	0.0167741	0.236071
	TRPT1	0.0955306	702	17631	0.0168966	0.237274
	DCTN2	0.0955022	703	17630	0.0169295	0.237274
	TMEM87A	0.0955004	704	17629	0.0169315	0.237274
	HSD17B4	0.0954593	705	17628	0.0169792	0.237402
	HGSNAT	0.0954422	706	17627	0.016999	0.237402
	TMCC1	0.0954391	707	17626	0.0170026	0.237402
	TMX4	0.0953802	708	17625	0.0170712	0.237997
	TMEM273	0.0953549	709	17624	0.0171006	0.238046
	ATP1A1	0.0953342	710	17623	0.0171248	0.238201
	NBN	0.095288	711	17622	0.017179	0.238413
	APPL1	0.0952879	712	17621	0.017179	0.238413
	NECTIN3	0.0951544	713	17620	0.0173361	0.239875
	NPR1	0.0951229	714	17619	0.0173734	0.240148
	SPTA1	0.0951141	715	17618	0.0173838	0.240148
	C10orf62	0.0950812	716	17617	0.0174228	0.240321
	CSPP1	0.0950553	717	17616	0.0174536	0.240404
	RAD17	0.0949739	718	17615	0.0175506	0.241519
	CUL5	0.0949559	719	17614	0.0175722	0.241519
	PNN	0.0949432	720	17613	0.0175873	0.241519
	RBX1	0.0947335	721	17612	0.0178398	0.24409
	CEBPD	0.0947144	722	17611	0.017863	0.24409
	CEP68	0.0947058	723	17610	0.0178734	0.24409
	GSR	0.0946834	724	17609	0.0179006	0.244175
	RBM27	0.0946429	725	17608	0.0179499	0.244484
	SLC9A6	0.0946297	726	17607	0.0224229	0.26414
	SPRYD3	0.0946104	727	17606	0.0179895	0.244841
	TMED1	0.0944987	728	17605	0.0181263	0.24559
	KLHL7	0.0944984	729	17604	0.0181267	0.24559
	SPATS2	0.0944011	730	17603	0.0182466	0.246692
	PRPF18	0.0943424	731	17602	0.0183192	0.247398
	STARD3	0.0943103	732	17601	0.0183591	0.247665
	RWDD2A	0.0941692	733	17600	0.0185351	0.249489
	F12	0.0940999	734	17599	0.018622	0.249805
	LDB3	0.094059	735	17598	0.0186735	0.249805
	PEX14	0.0940219	736	17597	0.0187204	0.249805
	SUPT4H1	0.0939942	737	17596	0.0187554	0.250067
	PIK3R1	0.0939746	738	17595	0.0187802	0.250211
	GTF2F1	0.0939096	739	17594	0.0188628	0.250696
	PRKAB1	0.0938986	740	17593	0.0188767	0.250696
	FBXO41	0.0938919	741	17592	0.0188854	0.250696
	BCL2L1	0.0938585	742	17591	0.0189278	0.250696
	IZUMO1	0.0938458	743	17590	0.0189442	0.250696
	HIVEP2	0.0938407	744	17589	0.0189506	0.250696
	CBL	0.0937997	745	17588	0.0190031	0.250696
	SFRP5	0.0937854	746	17587	0.0190214	0.250696
	SLC29A3	0.0937505	747	17586	0.0190662	0.251107
	TMEM65	0.0937293	748	17585	0.0190933	0.251185
	TIMM23B	0.0936646	749	17584	0.0191767	0.251418
	ZNF121	0.0936599	750	17583	0.0191827	0.251418
	PDXP	0.0936064	751	17582	0.0192519	0.251745
	HTRA4	0.0935395	752	17581	0.0193387	0.252497
	BNIP2	0.0934951	753	17580	0.0193966	0.252497
	GGH	0.0934426	754	17579	0.019465	0.252497
	ARHGAP35	0.0934233	755	17578	0.0194903	0.252497
	FAM13B	0.0934204	756	17577	0.019494	0.252497
	SDCBP	0.0934111	757	17576	0.0195063	0.252497
	RNASE4	0.093348	758	17575	0.019589	0.253031
	INO80B	0.0933377	759	17574	0.0196026	0.253031
	ZNF239	0.0932544	760	17573	0.0197125	0.25354
	OR10G7	0.0932362	761	17572	0.0197365	0.25354
	FBLN2	0.0931706	762	17571	0.0198236	0.25354
	BTN2A1	0.0931433	763	17570	0.0198598	0.25354
	DOK4	0.0931432	764	17569	0.0198599	0.25354
	ASB8	0.0931041	765	17568	0.0199121	0.25354
	HPDL	0.0930908	766	17567	0.0199298	0.25354
	ERICH6	0.0930744	767	17566	0.0199517	0.25354
	CHST9	0.0930695	768	17565	0.0199583	0.25354
	SRPRB	0.0930588	769	17564	0.0199725	0.25354
	PTPRR	0.0930399	770	17563	0.0199978	0.25354
	IQCF5	0.0930212	771	17562	0.0200229	0.253673
	MKRN2OS	0.092979	772	17561	0.0200795	0.253673
	OR5T3	0.0929702	773	17560	0.0200913	0.253673
	MCM9	0.0929264	774	17559	0.0201503	0.254084
	KLK12	0.0928336	775	17558	0.0202756	0.254753
	GLYATL3	0.0928211	776	17557	0.0202925	0.254753
	HMHB1	0.0928142	777	17556	0.0203019	0.254753
	GNRHR	0.0927846	778	17555	0.0203421	0.255083
	SUDS3	0.0927617	779	17554	0.0203733	0.255299
	BMS1	0.0926715	780	17553	0.0204962	0.256314
	SLC38A7	0.0926055	781	17552	0.0205867	0.256703
	KCNH3	0.0925977	782	17551	0.0205973	0.256703
	RAB4B	0.0925507	783	17550	0.0206619	0.257334
	RBPJ	0.0925304	784	17549	0.02069	0.257509
	GPR62	0.0924853	785	17548	0.0207522	0.257911
	NSMAF	0.0924624	786	17547	0.0207839	0.257911
	ZNF235	0.0924548	787	17546	0.0207944	0.257911
	NEUROG2	0.0924227	788	17545	0.020839	0.257911
	GMNN	0.0924183	789	17544	0.0208451	0.257911
	HELLS	0.0924014	790	17543	0.0208685	0.257911
	TEX43	0.0923921	791	17542	0.0208814	0.257911
	DEPP1	0.0923829	792	17541	0.0208942	0.257911
	CALR	0.0923694	793	17540	0.020913	0.257911
	PRRC1	0.0923548	794	17539	0.0209333	0.257911
	TRAF2	0.0923139	795	17538	0.0209903	0.258159
	TMEM64	0.0923082	796	17537	0.0209983	0.258159
	GRM1	0.0922999	797	17536	0.0210099	0.258159
	GLUL	0.0921939	798	17535	0.0211585	0.259638
	ZC3H4	0.0921074	799	17534	0.0212804	0.260726
	OR10P1	0.0920631	800	17533	0.021343	0.260726
	C19orf71	0.0920383	801	17532	0.0213782	0.260726
	POLR2G	0.0920146	802	17531	0.0214119	0.260726
	TAF1A	0.0920104	803	17530	0.0214179	0.260726
	ACP7	0.0919994	804	17529	0.0214335	0.260726
	MON1B	0.0919909	805	17528	0.0214455	0.260726
	NKTR	0.0919823	806	17527	0.0214578	0.260726
	FUBP1	0.0919712	807	17526	0.0214736	0.260726
	SEC24C	0.0919327	808	17525	0.0215285	0.260726
	ZNF283	0.0919304	809	17524	0.0215318	0.260726
	OR51B5	0.0919166	810	17523	0.0215514	0.260726
	P4HA1	0.0919006	811	17522	0.0215743	0.260726
	MCEE	0.0918411	812	17521	0.0216595	0.260893
	HERC4	0.0918353	813	17520	0.0216679	0.260893
	SPTBN4	0.0918247	814	17519	0.021683	0.260893
	TBC1D30	0.0917954	815	17518	0.0217251	0.261001
	C1orf68	0.0917759	816	17517	0.0217532	0.261024
	WIPF2	0.0917743	817	17516	0.0217556	0.261024
	GPD1	0.0917542	818	17515	0.0217845	0.261201
	DUSP7	0.0917056	819	17514	0.0218547	0.261807
	SORCS1	0.0916418	820	17513	0.0219471	0.262292
	NDUFB1	0.0915487	821	17512	0.0220826	0.262939
	TRIM35	0.0914986	822	17511	0.0221559	0.262939
	CENPL	0.0914953	823	17510	0.0221606	0.262939
	NSL1	0.0914657	824	17509	0.022204	0.263133
	GLUD2	0.091454	825	17508	0.0273714	0.283663
	UBXN2B	0.0914057	826	17507	0.0222921	0.263495
	CKM	0.0913554	827	17506	0.0223662	0.264057
	MDC1	0.0913528	828	17505	0.02237	0.264057
	DEFB105A	0.0913343	829	17504	0.0223973	0.264057
	SH2D4B	0.0913101	830	17503	0.0224331	0.26414
	BSPH1	0.0912731	831	17502	0.0224878	0.264275
	CPEB3	0.0912499	832	17501	0.0225222	0.26451
	CREG1	0.0912061	833	17500	0.0225873	0.264935
	TRIP6	0.0911615	834	17499	0.0226538	0.265545
	NUDT7	0.0911356	835	17498	0.0226925	0.265693
	CCDC7	0.0910701	836	17497	0.0227905	0.266465
	GUCY1B1	0.0910324	837	17496	0.0228471	0.26679
	CSN1S1	0.0910239	838	17495	0.0228599	0.26679
	SBSPON	0.0909768	839	17494	0.0229307	0.266881
	PINLYP	0.0909751	840	17493	0.0229334	0.266881
	MAZ	0.090969	841	17492	0.0229425	0.266881
	SHC1	0.0909358	842	17491	0.0229927	0.267295
	MON1A	0.0909168	843	17490	0.0230214	0.26746
	ARID4A	0.0908909	844	17489	0.0230606	0.26758
	GRIP1	0.0908814	845	17488	0.023075	0.26758
	CHKA	0.0908811	846	17487	0.0230755	0.26758
	GRIA4	0.0908632	847	17486	0.0231026	0.267629
	NICN1	0.090859	848	17485	0.0231089	0.267629
	ZC3H13	0.0907588	849	17484	0.0232615	0.269056
	PALB2	0.0907432	850	17483	0.0232853	0.269112
	CD55	0.0906807	851	17482	0.0233809	0.26926
	HMCN1	0.0906609	852	17481	0.0234112	0.26926
	HMG20A	0.0906198	853	17480	0.0234745	0.269485
	ZNF534	0.0906133	854	17479	0.0234844	0.269485
	MYNN	0.0905913	855	17478	0.0235184	0.269485
	ZNF771	0.0905864	856	17477	0.0235259	0.269485
	CPPED1	0.0905813	857	17476	0.0235338	0.269485
	CCDC96	0.0904688	858	17475	0.0237078	0.270401
	ZC3H8	0.0904569	859	17474	0.0237262	0.270401
	METTL26	0.0904392	860	17473	0.0237538	0.270401
	GABRG1	0.0902994	861	17472	0.0239718	0.271281
	MAGEC2	0.0902836	862	17471	0.0294188	0.290782
	SSH1	0.0902755	863	17470	0.0240094	0.271538
	OR4K13	0.0902345	864	17469	0.0240738	0.271785
	CASC4	0.0902037	865	17468	0.0241222	0.271976
	ARRDC4	0.0901686	866	17467	0.0241775	0.272097
	GPR45	0.0901409	867	17466	0.0242213	0.272125
	OR4A16	0.0901389	868	17465	0.0242245	0.272125
	RNF128	0.0900485	869	17464	0.0298455	0.291496
	ZNF641	0.0900387	870	17463	0.0243833	0.273073
	CDH23	0.0900056	871	17462	0.0244361	0.273327
	IFNGR1	0.0900048	872	17461	0.0244372	0.273327
	MFAP1	0.089987	873	17460	0.0244657	0.273327
	ATP5MC2	0.0899556	874	17459	0.0245157	0.273719
	PXN	0.0899101	875	17458	0.0245885	0.274091
	GPAM	0.0899052	876	17457	0.0245964	0.274091
	ITGA7	0.0898974	877	17456	0.0246088	0.274091
	WDR36	0.0898205	878	17455	0.0247324	0.274712
	IL22RA2	0.089813	879	17454	0.0247445	0.274712
	TIAM2	0.0898026	880	17453	0.0247612	0.274712
	ITGA3	0.0897162	881	17452	0.0249006	0.274996
	OCEL1	0.0896558	882	17451	0.0249987	0.275437
	ZDHHC12	0.0896549	883	17450	0.0250001	0.275437
	GOT1L1	0.0896207	884	17449	0.0250557	0.275503
	ALKAL1	0.0896198	885	17448	0.0250573	0.275503
	THNSL1	0.0895991	886	17447	0.0250909	0.275503
	CD2AP	0.0895915	887	17446	0.0251033	0.275503
	DLL3	0.0895888	888	17445	0.0251077	0.275503
	PIN4	0.0895741	889	17444	0.0307228	0.294275
	ZNF770	0.0895478	890	17443	0.0251747	0.276033
	XKR6	0.0895386	891	17442	0.0251897	0.276033
	MACROD1	0.0894909	892	17441	0.0252678	0.276417
	CD63	0.0894854	893	17440	0.0252767	0.276417
	SMC5	0.089447	894	17439	0.0253398	0.276509
	CNEP1R1	0.0894413	895	17438	0.0253491	0.276509
	OR5J2	0.089422	896	17437	0.0253809	0.27651
	SLC1A5	0.0894149	897	17436	0.0253926	0.27651
	GLT8D1	0.089411	898	17435	0.0253991	0.27651
	CD46	0.0893998	899	17434	0.0254176	0.276546
	NOCT	0.0893816	900	17433	0.0254476	0.276708
	C2orf91	0.0893594	901	17432	0.0254842	0.276779
	ELK1	0.0893566	902	17431	0.0311324	0.295114
	TYSND1	0.0893449	903	17430	0.025508	0.276873
	C15orf53	0.089329	904	17429	0.0255344	0.276995
	APBB1IP	0.0893166	905	17428	0.0255549	0.277054
	OR51S1	0.0892417	906	17427	0.0256792	0.277915
	OR52K1	0.0892064	907	17426	0.0257379	0.278215
	DCP2	0.0891809	908	17425	0.0257805	0.278347
	RNF19A	0.0891348	909	17424	0.0258575	0.278686
	OR6C76	0.0891236	910	17423	0.0258762	0.278712
	CH25H	0.089089	911	17422	0.0259341	0.27902
	ATP5MD	0.0890796	912	17421	0.0259499	0.279026
	SIRT4	0.0890505	913	17420	0.0259987	0.279128
	RAI14	0.089049	914	17419	0.0260013	0.279128
	SPATS2L	0.0890467	915	17418	0.0260051	0.279128
	LZTS2	0.0890287	916	17417	0.0260355	0.279291
	LDLRAD2	0.0889954	917	17416	0.0260915	0.279607
	PIP4K2C	0.0889839	918	17415	0.0261108	0.279607
	UGT1A6	0.0889739	919	17414	0.0261278	0.279607
	EBPL	0.0889659	920	17413	0.0261412	0.279607
	CHD8	0.0889474	921	17412	0.0261725	0.279645
	HIST1H4A	0.0889429	922	17411	0.0261801	0.279645
	PBK	0.0889222	923	17410	0.0262151	0.279645
	SLC48A1	0.0889006	924	17409	0.0262518	0.279645
	MAP4K4	0.0888827	925	17408	0.026282	0.279645
	CSDE1	0.0888459	926	17407	0.0263445	0.280147
	CDHR1	0.0887494	927	17406	0.0265089	0.281243
	COBL	0.0886793	928	17405	0.026629	0.282028
	RNF217	0.0886448	929	17404	0.0266883	0.282492
	NUDT3	0.0886117	930	17403	0.0267452	0.282768
	RND1	0.0885838	931	17402	0.0267932	0.283112
	PSMD3	0.0885715	932	17401	0.0268145	0.283174
	KLHL10	0.0885467	933	17400	0.0268573	0.283368
	JADE2	0.0885373	934	17399	0.0268735	0.283368
	CYS1	0.088534	935	17398	0.0268792	0.283368
	C12orf29	0.0885067	936	17397	0.0269265	0.283494
	CD5	0.0885001	937	17396	0.026938	0.283494
	SETD1A	0.0884746	938	17395	0.0269821	0.283494
	PFN2	0.0884395	939	17394	0.0270431	0.283494
	TACC3	0.0884251	940	17393	0.0270682	0.283494
	EPN2	0.0884168	941	17392	0.0270826	0.283494
	PITX3	0.0884096	942	17391	0.0270951	0.283494
	ZNF681	0.0883951	943	17390	0.0271204	0.283494
	C5orf24	0.0883907	944	17389	0.0271281	0.283494
	ODF4	0.0883743	945	17388	0.0271567	0.283494
	RNF138	0.0883642	946	17387	0.0271742	0.283494
	HIST1H4G	0.0883581	947	17386	0.027185	0.283494
	GBE1	0.0883492	948	17385	0.0272004	0.283494
	PDZD11	0.0883474	949	17384	0.0330941	0.301099
	FBXW11	0.0883333	950	17383	0.0272283	0.283503
	ASB3	0.0883249	951	17382	0.0272429	0.283503
	DIO2	0.0883187	952	17381	0.0272538	0.283503
	NEU1	0.0882945	953	17380	0.0272962	0.283503
	RAB6C	0.088289	954	17379	0.0273059	0.283503
	KLK14	0.0882846	955	17378	0.0273135	0.283503
	C6orf226	0.0882745	956	17377	0.0273313	0.283503
	VEZT	0.0882693	957	17376	0.0273404	0.283503
	SGO1	0.0881991	958	17375	0.0274639	0.284139
	ESS2	0.0881395	959	17374	0.027569	0.284584
	ALDH16A1	0.0881255	960	17373	0.0275937	0.284609
	PALD1	0.0881155	961	17372	0.0276114	0.284609
	ARF6	0.0881046	962	17371	0.0276307	0.284609
	IFNG	0.0881031	963	17370	0.0276334	0.284609
	GBF1	0.0880331	964	17369	0.0277575	0.285406
	PPP2R5A	0.0879851	965	17368	0.0278431	0.286125
	GDF2	0.0879408	966	17367	0.027922	0.286615
	ZNF510	0.0878865	967	17366	0.0280193	0.286904
	OR13A1	0.0878413	968	17365	0.0281004	0.286904
	PTPRCAP	0.0878316	969	17364	0.0281179	0.286904
	ESYT1	0.0878282	970	17363	0.0281239	0.286904
	DDX39B	0.0878051	971	17362	0.0281655	0.286904
	ACPP	0.0877912	972	17361	0.0281906	0.286904
	CCNI2	0.0877889	973	17360	0.0281946	0.286904
	CLPX	0.0877558	974	17359	0.0282543	0.286933
	CLTA	0.0877407	975	17358	0.0282817	0.286933
	ELOVL3	0.0876818	976	17357	0.0283882	0.287721
	NDUFA4L2	0.0876804	977	17356	0.0283907	0.287721
	ARIH1	0.0876527	978	17355	0.028441	0.288071
	DBNDD2	0.0876144	979	17354	0.0285107	0.28814
	SLC6A16	0.0875462	980	17353	0.0286349	0.288217
	FANCG	0.0875305	981	17352	0.0286635	0.288217
	TRADD	0.0875301	982	17351	0.0286643	0.288217
	KANK2	0.0875188	983	17350	0.0286849	0.288217
	TMTC3	0.0875179	984	17349	0.0286866	0.288217
	FANCL	0.0875099	985	17348	0.0287013	0.288217
	TMEM216	0.0874836	986	17347	0.0287495	0.288217
	INPP4A	0.0874795	987	17346	0.0287569	0.288217
	ATXN1L	0.087473	988	17345	0.0287687	0.288217
	GPS2	0.0873791	989	17344	0.0289415	0.289094
	HACD2	0.0873772	990	17343	0.0289449	0.289094
	SOGA3	0.0873474	991	17342	0.029	0.289415
	MAP1LC3B2	0.0873122	992	17341	0.0290649	0.289906
	TAAR5	0.0872695	993	17340	0.0291441	0.290537
	RESP18	0.0872498	994	17339	0.0291804	0.290742
	CIP2A	0.0872057	995	17338	0.0292626	0.290782
	TFAP2D	0.0871987	996	17337	0.0292755	0.290782
	HHIP	0.0871826	997	17336	0.0293056	0.290782
	MRO	0.0871452	998	17335	0.0293752	0.290782
	LRIT2	0.0871434	999	17334	0.0293786	0.290782
	SELE	0.0871335	1000	17333	0.029397	0.290782
	AP3M2	0.0871321	1001	17332	0.0293996	0.290782
	QRICH1	0.087112	1002	17331	0.0294373	0.290782
	RPAP3	0.0871063	1003	17330	0.0294479	0.290782
	RUFY2	0.0871031	1004	17329	0.0294539	0.290782
	SERPINH1	0.0870841	1005	17328	0.0294895	0.290848
	RNF121	0.0870386	1006	17327	0.0295747	0.290848
	TTC39C	0.0870257	1007	17326	0.029599	0.290848
	BOLL	0.0870155	1008	17325	0.0296181	0.290848
	OSTM1	0.0870119	1009	17324	0.0296249	0.290848
	TTC14	0.0870098	1010	17323	0.0296289	0.290848
	PLEKHA4	0.0869982	1011	17322	0.0296507	0.290848
	DRAM2	0.0869895	1012	17321	0.0296671	0.290848
	ITIH1	0.0869755	1013	17320	0.0296934	0.290951
	TAC3	0.0869024	1014	17319	0.0298313	0.291496
	LENEP	0.0869003	1015	17318	0.0298353	0.291496
	CLPP	0.0868983	1016	17317	0.0298392	0.291496
	TTC32	0.0868699	1017	17316	0.0298929	0.291496
	NMS	0.0868619	1018	17315	0.029908	0.291496
	MAT2B	0.0867826	1019	17314	0.0300586	0.292187
	ELK4	0.0867565	1020	17313	0.0301085	0.292356
	MAP4K2	0.0867227	1021	17312	0.0301729	0.292522
	RNASEH1	0.0866996	1022	17311	0.030217	0.292729
	CCL5	0.0866891	1023	17310	0.0302371	0.292729
	CENPT	0.0866814	1024	17309	0.0302518	0.292729
	NR1H2	0.0866728	1025	17308	0.0302683	0.292729
	SCGB1D4	0.0866698	1026	17307	0.030274	0.292729
	SPESP1	0.086636	1027	17306	0.0303389	0.293015
	PRKAB2	0.0866294	1028	17305	0.0303516	0.293015
	FANCA	0.0865824	1029	17304	0.0304419	0.293245
	ZNF765	0.086581	1030	17303	0.0304446	0.293245
	CDCA7L	0.0865648	1031	17302	0.0304758	0.293245
	ST3GAL6	0.0865558	1032	17301	0.0304931	0.293245
	DPF2	0.0865505	1033	17300	0.0305033	0.293245
	LAIR1	0.0864946	1034	17299	0.0306113	0.293853
	PRKCB	0.0864928	1035	17298	0.0306147	0.293853
	PPIF	0.0864774	1036	17297	0.0306446	0.293986
	SP100	0.0864139	1037	17296	0.0307677	0.294409
	CDCA2	0.0864132	1038	17295	0.030769	0.294409
	SLC43A1	0.0863792	1039	17294	0.0308352	0.294493
	KLC3	0.0863733	1040	17293	0.0308466	0.294493
	DEGS1	0.0863698	1041	17292	0.0308535	0.294493
	TMEM199	0.0863682	1042	17291	0.0308564	0.294493
	RAD54B	0.0863614	1043	17290	0.0308697	0.294493
	HTR7	0.0863592	1044	17289	0.0308741	0.294493
	EID2	0.0862855	1045	17288	0.0310178	0.294959
	SORD	0.0862847	1046	17287	0.0310195	0.294959
	LONRF2	0.08627	1047	17286	0.0310481	0.295078
	GJD3	0.0862318	1048	17285	0.0311232	0.295114
	PODNL1	0.0861765	1049	17284	0.0312318	0.295756
	MYO1D	0.086105	1050	17283	0.0313726	0.296624
	TCEA1	0.0860582	1051	17282	0.0314651	0.297035
	HIST1H2BL	0.0860339	1052	17281	0.0315132	0.297035
	SLC44A2	0.0860187	1053	17280	0.0315435	0.297167
	SPIN4	0.0859949	1054	17279	0.038081	0.321509
	SLF1	0.0859668	1055	17278	0.0316466	0.297985
	POU2F2	0.0859514	1056	17277	0.0316772	0.297999
	PODXL2	0.0859163	1057	17276	0.0317471	0.298319
	CLDN9	0.0859078	1058	17275	0.0317641	0.298326
	ZFAND4	0.0858823	1059	17274	0.031815	0.298418
	SCARB2	0.0858309	1060	17273	0.031918	0.299029
	INTS12	0.0858295	1061	17272	0.0319206	0.299029
	DUSP6	0.0857869	1062	17271	0.0320061	0.299372
	WISP2	0.0857492	1063	17270	0.0320819	0.299928
	KIAA1549L	0.0857207	1064	17269	0.0321394	0.300043
	HMGXB4	0.0857126	1065	17268	0.0321557	0.300043
	PGAM4	0.0857009	1066	17267	0.0387468	0.324546
	PURA	0.085651	1067	17266	0.0322802	0.300708
	TPM2	0.0856152	1068	17265	0.0323527	0.300774
	ATMIN	0.0856057	1069	17264	0.032372	0.300774
	SOX12	0.085578	1070	17263	0.0324282	0.300774
	HTRA2	0.085574	1071	17262	0.0324362	0.300774
	ALDH5A1	0.0855432	1072	17261	0.032499	0.300774
	USP19	0.0855294	1073	17260	0.0325271	0.300774
	CYP26A1	0.085525	1074	17259	0.032536	0.300774
	POM121L12	0.0855182	1075	17258	0.0325498	0.300774
	OR4D10	0.0855024	1076	17257	0.0325821	0.300921
	HLA-DRB5	0.085488	1077	17256	0.0326115	0.30104
	KRTAP11-1	0.0854526	1078	17255	0.0326838	0.301099
	ACOX3	0.0854392	1079	17254	0.0327112	0.301099
	EPC1	0.0854319	1080	17253	0.0327261	0.301099
	CISD2	0.0854067	1081	17252	0.0327778	0.301099
	FXR2	0.0854003	1082	17251	0.0327909	0.301099
	SLC5A4	0.0853957	1083	17250	0.0328004	0.301099
	EPN1	0.0853849	1084	17249	0.0328226	0.301099
	PDLIM1	0.0853696	1085	17248	0.0328538	0.301099
	SAYSD1	0.0853393	1086	17247	0.0329161	0.301099
	APBB3	0.0853162	1087	17246	0.0329636	0.301099
	CPZ	0.0853153	1088	17245	0.0329657	0.301099
	HIST1H2AL	0.0852884	1089	17244	0.0330211	0.301099
	HIST1H4H	0.0852545	1090	17243	0.033091	0.301099
	UTF1	0.0852181	1091	17242	0.0331663	0.301307
	PLP1	0.0851049	1092	17241	0.0401269	0.327857
	SUPT16H	0.0850874	1093	17240	0.033438	0.302873
	AP3S1	0.0850796	1094	17239	0.0334543	0.302873
	FHIT	0.0850528	1095	17238	0.0335101	0.302929
	C19orf53	0.0850316	1096	17237	0.0335546	0.303182
	KCNJ14	0.0849993	1097	17236	0.0336221	0.303328
	EIF5B	0.0849922	1098	17235	0.0336369	0.303328
	FAM219B	0.0849805	1099	17234	0.0336616	0.303401
	TICRR	0.0849646	1100	17233	0.033695	0.303553
	TRIM10	0.084954	1101	17232	0.0337172	0.303603
	ZNF621	0.0849347	1102	17231	0.0337576	0.303819
	DUSP14	0.0848907	1103	17230	0.0338502	0.304087
	PCGF6	0.0848812	1104	17229	0.0338703	0.304087
	CCDC59	0.0848457	1105	17228	0.0339452	0.304461
	CREBBP	0.0848143	1106	17227	0.0340116	0.304469
	TAF15	0.0847881	1107	17226	0.0340672	0.304612
	RAB6B	0.0847794	1108	17225	0.0340855	0.304612
	MAT1A	0.0847707	1109	17224	0.0341041	0.304612
	NOVA1	0.084751	1110	17223	0.0341458	0.304617
	SCX	0.0847471	1111	17222	0.034154	0.304617
	RTN2	0.0847089	1112	17221	0.0342353	0.305122
	ARMH3	0.0846905	1113	17220	0.0342744	0.305322
	UBE2V2	0.0846563	1114	17219	0.0343473	0.305674
	ENY2	0.0846262	1115	17218	0.0344116	0.305903
	NBPF10	0.084613	1116	17217	0.0344398	0.305903
	RNASE10	0.0845576	1117	17216	0.0345584	0.306521
	ZNF286A	0.0845421	1118	17215	0.0345917	0.306521
	C8orf86	0.084542	1119	17214	0.0345918	0.306521
	ZBTB9	0.0845305	1120	17213	0.0346165	0.306582
	C8orf34	0.0845083	1121	17212	0.0346643	0.306709
	TMEM80	0.0844348	1122	17211	0.0348226	0.307413
	TMEM37	0.0844194	1123	17210	0.0348559	0.307413
	NCBP1	0.0844117	1124	17209	0.0348725	0.307413
	CAPS	0.0843634	1125	17208	0.0349772	0.307991
	GLUD1	0.0843284	1126	17207	0.0350531	0.308215
	NAIP	0.084302	1127	17206	0.0351104	0.308423
	RASSF3	0.0842548	1128	17205	0.0352131	0.308828
	INO80E	0.0842499	1129	17204	0.0352238	0.308828
	USP4	0.0842171	1130	17203	0.0352954	0.308864
	LIMA1	0.0842057	1131	17202	0.0353204	0.308935
	KRT6C	0.0841733	1132	17201	0.0353912	0.30926
	OPALIN	0.0841544	1133	17200	0.0354325	0.309292
	TUBGCP5	0.0841465	1134	17199	0.0354499	0.309292
	CPQ	0.0841293	1135	17198	0.0354876	0.309292
	TBATA	0.084099	1136	17197	0.035554	0.309292
	ERC2	0.0840828	1137	17196	0.0355896	0.309292
	MAP3K8	0.0840823	1138	17195	0.0355908	0.309292
	TRPA1	0.0840747	1139	17194	0.0356076	0.309292
	SEC16A	0.0840717	1140	17193	0.0356142	0.309292
	NEUROG3	0.0840452	1141	17192	0.0356724	0.309651
	SPRN	0.0840162	1142	17191	0.0357365	0.309913
	DACT1	0.0839958	1143	17190	0.0357815	0.310157
	IST1	0.0839734	1144	17189	0.0358309	0.310439
	SIGMAR1	0.0839578	1145	17188	0.0358654	0.310591
	IL1R1	0.0839223	1146	17187	0.035944	0.310748
	SYNPO2L	0.08389	1147	17186	0.0360157	0.311158
	SIGLEC10	0.083882	1148	17185	0.0360336	0.311166
	C8orf44	0.0838522	1149	17184	0.0361	0.311355
	GALNT12	0.0838492	1150	17183	0.0361066	0.311355
	MPLKIP	0.0838018	1151	17182	0.0362123	0.312084
	SMIM10	0.0837222	1152	17181	0.0434898	0.339749
	APBB1	0.0835996	1153	17180	0.0366659	0.315204
	TAS2R7	0.0835887	1154	17179	0.0366904	0.315204
	POLR2M	0.0835194	1155	17178	0.0368472	0.316255
	ERO1A	0.0834821	1156	17177	0.0369318	0.316684
	OR7G3	0.0834693	1157	17176	0.0369609	0.31673
	ERBIN	0.0834569	1158	17175	0.0369889	0.31673
	CSNK2A2	0.0834464	1159	17174	0.0370127	0.316785
	RBM10	0.0834228	1160	17173	0.0442485	0.342238
	ZFP36L2	0.0834205	1161	17172	0.0370718	0.316847
	MRGPRD	0.0833638	1162	17171	0.0372011	0.316928
	FAM47E	0.0833557	1163	17170	0.0372195	0.316928
	CDH5	0.0833102	1164	17169	0.0373235	0.317518
	DMRTC2	0.0832905	1165	17168	0.0373688	0.317703
	EPHX2	0.0832493	1166	17167	0.0374634	0.318118
	NOC2L	0.0831976	1167	17166	0.0375821	0.318714
	LIPN	0.0831961	1168	17165	0.0375858	0.318714
	FAM24A	0.0831113	1169	17164	0.0377815	0.31977
	TBC1D14	0.0829781	1170	17163	0.0380908	0.321509
	RUNX1	0.0829552	1171	17162	0.038144	0.321799
	HYLS1	0.0829483	1172	17161	0.0381602	0.321799
	TBC1D17	0.0829201	1173	17160	0.0382261	0.322071
	SLC39A6	0.0828321	1174	17159	0.038432	0.323199
	NOL3	0.0827933	1175	17158	0.0385234	0.323768
	NUFIP2	0.0827833	1176	17157	0.0385468	0.323768
	CLGN	0.0827573	1177	17156	0.038608	0.324084
	NDN	0.0826965	1178	17155	0.0387515	0.324546
	SH3BGRL3	0.0826887	1179	17154	0.03877	0.324553
	SLAIN2	0.0826688	1180	17153	0.0388172	0.324566
	RDM1	0.0826666	1181	17152	0.0388223	0.324566
	TUFT1	0.0826493	1182	17151	0.0388633	0.324566
	ZNF415	0.0826391	1183	17150	0.0388875	0.324566
	GCN1	0.0825574	1184	17149	0.0390816	0.325287
	ERI1	0.0825489	1185	17148	0.0391019	0.325287
	DLX2	0.0825469	1186	17147	0.0391066	0.325287
	ARL14EPL	0.0825307	1187	17146	0.0391452	0.325287
	COX7A2	0.0825058	1188	17145	0.0392046	0.325287
	XCL2	0.0825003	1189	17144	0.0392177	0.325287
	PRDX5	0.0824985	1190	17143	0.0392222	0.325287
	PTPN14	0.0824928	1191	17142	0.0392357	0.325287
	TREX1	0.0824876	1192	17141	0.039248	0.325287
	C2CD5	0.0824678	1193	17140	0.0392954	0.325532
	ADAT1	0.0824037	1194	17139	0.039449	0.326362
	DEPTOR	0.0823737	1195	17138	0.0395212	0.326647
	PVALB	0.0823401	1196	17137	0.039602	0.326787
	BLOC1S2	0.0823102	1197	17136	0.0396739	0.326895
	RTN4R	0.0822992	1198	17135	0.0397004	0.326967
	SLC25A40	0.0822777	1199	17134	0.0397524	0.327248
	RAB11FIP1	0.082262	1200	17133	0.0397903	0.327413
	PHLDA2	0.0822414	1201	17132	0.0398401	0.327529
	SLC25A35	0.0822127	1202	17131	0.0399097	0.327644
	PPP1R12A	0.0822004	1203	17130	0.0399395	0.327644
	SYNGR2	0.0821923	1204	17129	0.0399592	0.327644
	ZNF221	0.0821919	1205	17128	0.03996	0.327644
	TEAD3	0.0821914	1206	17127	0.0399614	0.327644
	SNRPA	0.082169	1207	17126	0.0400158	0.327857
	DCTN6	0.0821601	1208	17125	0.0400374	0.327857
	NAA60	0.0821542	1209	17124	0.0400516	0.327857
	FBXO21	0.0821378	1210	17123	0.0400915	0.327857
	MPC2	0.0821137	1211	17122	0.0401503	0.327857
	SOCS5	0.0820922	1212	17121	0.0402026	0.327857
	EID1	0.0820787	1213	17120	0.0402355	0.327857
	NFIC	0.0820776	1214	17119	0.0402384	0.327857
	MED25	0.0820737	1215	17118	0.0402479	0.327857
	ZFR2	0.0820705	1216	17117	0.0402557	0.327857
	ACAD10	0.0820595	1217	17116	0.0402824	0.327915
	SPAG5	0.0820493	1218	17115	0.0403074	0.327915
	BCDIN3D	0.0820383	1219	17114	0.0403343	0.327915
	DNAL4	0.0819852	1220	17113	0.0404643	0.328369
	CNNM2	0.0819719	1221	17112	0.040497	0.328369
	ZNF483	0.0819668	1222	17111	0.0405095	0.328369
	ANKRD22	0.0819644	1223	17110	0.0405155	0.328369
	ANKRD28	0.0818694	1224	17109	0.0407493	0.329467
	PKLR	0.0818684	1225	17108	0.0407517	0.329467
	BAG6	0.0818029	1226	17107	0.0409136	0.329755
	CRNKL1	0.081802	1227	17106	0.0409158	0.329755
	VIM	0.0817941	1228	17105	0.0409352	0.329755
	SV2A	0.0817929	1229	17104	0.0409383	0.329755
	C14orf93	0.0817437	1230	17103	0.0410602	0.330446
	ANP32E	0.081657	1231	17102	0.0412759	0.33171
	API5	0.0816569	1232	17101	0.0412762	0.33171
	ZNF280D	0.081644	1233	17100	0.0413083	0.331715
	C10orf88	0.081596	1234	17099	0.0414284	0.332243
	SENP6	0.0815142	1235	17098	0.0416334	0.333158
	MICAL1	0.0814891	1236	17097	0.0416965	0.33336
	ITFG1	0.081489	1237	17096	0.0416968	0.33336
	STX8	0.0814689	1238	17095	0.0417472	0.33336
	GJA8	0.0814608	1239	17094	0.0417678	0.33336
	RRAS	0.0814498	1240	17093	0.0417953	0.333435
	C11orf74	0.0814118	1241	17092	0.0418913	0.334055
	ADAR	0.0813676	1242	17091	0.0420031	0.334606
	OR7A5	0.0813454	1243	17090	0.0420591	0.334811
	RANGAP1	0.0813225	1244	17089	0.0421173	0.335129
	PATL1	0.0812834	1245	17088	0.0422165	0.335739
	HSD11B2	0.0812005	1246	17087	0.0424276	0.336949
	SPINT1	0.0811893	1247	17086	0.0424563	0.336949
	ARHGAP15	0.0811284	1248	17085	0.0426121	0.337591
	MPI	0.0811085	1249	17084	0.0426631	0.337591
	EIF4A2	0.0810923	1250	17083	0.0427046	0.337591
	DCTN1	0.081089	1251	17082	0.0427132	0.337591
	UNG	0.0810824	1252	17081	0.0427299	0.337591
	ACBD5	0.0810745	1253	17080	0.0427503	0.337591
	KLF8	0.0810728	1254	17079	0.0505985	0.357879
	VAMP2	0.0810714	1255	17078	0.0427582	0.337591
	CENPC	0.0810347	1256	17077	0.0428526	0.33795
	TBL1XR1	0.0810079	1257	17076	0.0429218	0.33795
	TRPC6	0.0810036	1258	17075	0.0429328	0.33795
	POLA1	0.0810019	1259	17074	0.0508014	0.358484
	CLOCK	0.0809821	1260	17073	0.0429883	0.338097
	FAM86C1	0.0809521	1261	17072	0.0430657	0.338205
	MT1F	0.080951	1262	17071	0.0430685	0.338205
	PLA2G16	0.0809504	1263	17070	0.0430702	0.338205
	ELOVL4	0.0809343	1264	17069	0.0431116	0.338205
	XPOT	0.0809339	1265	17068	0.0431126	0.338205
	ANTXR2	0.080904	1266	17067	0.0431901	0.338658
	DAG1	0.0808596	1267	17066	0.0433053	0.339074
	NCALD	0.080848	1268	17065	0.0433354	0.339082
	C9orf47	0.0807725	1269	17064	0.0435319	0.339749
	KIN	0.0807447	1270	17063	0.0436047	0.339772
	TTC28	0.080743	1271	17062	0.0436089	0.339772
	OR6N1	0.0806763	1272	17061	0.0437836	0.340698
	TSPAN13	0.0806466	1273	17060	0.0438614	0.341014
	SLC44A1	0.0806267	1274	17059	0.0439137	0.341276
	IRF2BP2	0.0806045	1275	17058	0.0439721	0.341392
	PHIP	0.080564	1276	17057	0.0440786	0.341689
	FAF2	0.0805308	1277	17056	0.0441663	0.342003
	TAX1BP3	0.0805237	1278	17055	0.044185	0.342003
	LURAP1L	0.0805204	1279	17054	0.0441938	0.342003
	STRADA	0.0804655	1280	17053	0.044339	0.342617
	ZNF582	0.0804559	1281	17052	0.0443644	0.342617
	TACC1	0.0804487	1282	17051	0.0443836	0.342617
	HIST1H3I	0.0804205	1283	17050	0.0444582	0.343035
	TIGD3	0.0804055	1284	17049	0.0444983	0.3432
	FRMPD2	0.0803492	1285	17048	0.044648	0.343605
	SRRM5	0.0803487	1286	17047	0.0446492	0.343605
	TTPA	0.0803412	1287	17046	0.0446694	0.343605
	CNFN	0.0803309	1288	17045	0.0446966	0.343605
	SPATA31E1	0.0802711	1289	17044	0.0448564	0.344224
	PLPBP	0.080185	1290	17043	0.0450872	0.345562
	CSTF2T	0.0801658	1291	17042	0.0451389	0.345669
	LCE2D	0.0801107	1292	17041	0.0452871	0.346594
	ENSA	0.0800729	1293	17040	0.0453893	0.346717
	PRRX2	0.0800665	1294	17039	0.0454065	0.346717
	CHMP1B	0.0800604	1295	17038	0.0454231	0.346717
	CWC27	0.0800413	1296	17037	0.0454747	0.346717
	HCFC1R1	0.0800279	1297	17036	0.0455109	0.34678
	CTDSPL2	0.0800123	1298	17035	0.0455531	0.346807
	WDR38	0.0799995	1299	17034	0.045588	0.346807
	RBM18	0.0799847	1300	17033	0.045628	0.346807
	PURB	0.0799714	1301	17032	0.045664	0.346937
	DDX21	0.0799396	1302	17031	0.0457505	0.347304
	HSP90AA1	0.0799314	1303	17030	0.0457729	0.347304
	SNF8	0.0799258	1304	17029	0.0457882	0.347304
	GDF10	0.0798696	1305	17028	0.0459414	0.347891
	ZCCHC10	0.0798259	1306	17027	0.0460608	0.348063
	TAF1D	0.0798091	1307	17026	0.0461065	0.348063
	COASY	0.0798071	1308	17025	0.0461121	0.348063
	MS4A14	0.0798058	1309	17024	0.0461157	0.348063
	KRTAP10-10	0.079791	1310	17023	0.0461563	0.348063
	MYF6	0.0797803	1311	17022	0.0461856	0.348063
	DEFB4B	0.079778	1312	17021	0.0461919	0.348063
	TOMM20L	0.0797316	1313	17020	0.0463191	0.348562
	DDHD1	0.0797308	1314	17019	0.0463213	0.348562
	MBL2	0.0797184	1315	17018	0.0463556	0.348562
	FOXJ3	0.0797163	1316	17017	0.0463612	0.348562
	SELL	0.0797065	1317	17016	0.0463882	0.348562
	LCE1A	0.0797054	1318	17015	0.0463913	0.348562
	RGS7BP	0.0796646	1319	17014	0.0465036	0.348759
	CFAP44	0.0796126	1320	17013	0.0466473	0.349055
	STK19	0.0795695	1321	17012	0.0467664	0.349432
	OR11H6	0.0795668	1322	17011	0.0467739	0.349432
	SMPDL3B	0.0795564	1323	17010	0.0468029	0.349506
	CPNE8	0.0795077	1324	17009	0.0469378	0.350228
	BSCL2	0.0794909	1325	17008	0.0469846	0.350276
	PPP1R3E	0.0794716	1326	17007	0.0470383	0.350276
	C1QTNF5	0.0794694	1327	17006	0.0470445	0.350276
	TMEM223	0.0794549	1328	17005	0.0470849	0.350327
	SNURF	0.0794281	1329	17004	0.0471595	0.350649
	STMN2	0.0794257	1330	17003	0.0471664	0.350649
	DEFB116	0.0793647	1331	17002	0.0473369	0.351489
	OR51V1	0.0793425	1332	17001	0.0473989	0.351513
	RCOR3	0.0793361	1333	17000	0.0474168	0.351513
	MIA2	0.0793131	1334	16999	0.0474812	0.351706
	KRT15	0.0792996	1335	16998	0.0475191	0.351758
	CUTC	0.0792766	1336	16997	0.0475839	0.351758
	KLHL11	0.0792725	1337	16996	0.0475954	0.351758
	NEK11	0.0792695	1338	16995	0.0476038	0.351758
	RPS7	0.0792172	1339	16994	0.047751	0.351857
	DLG3	0.0791923	1340	16993	0.0562129	0.37396
	PBLD	0.0791856	1341	16992	0.0478401	0.352188
	GABRG2	0.0791812	1342	16991	0.0478526	0.352188
	WDR73	0.0791808	1343	16990	0.0478537	0.352188
	PANX1	0.0791342	1344	16989	0.0479856	0.352684
	HOXC9	0.0791131	1345	16988	0.0480451	0.352748
	PRG4	0.0790589	1346	16987	0.0481991	0.353576
	SRA1	0.0790311	1347	16986	0.0482781	0.353675
	SDR42E1	0.0790279	1348	16985	0.0482872	0.353675
	GTSF1	0.0789854	1349	16984	0.0484083	0.353917
	SIN3A	0.0789716	1350	16983	0.0484475	0.353917
	EPS8L1	0.0789706	1351	16982	0.0484506	0.353917
	SGMS1	0.0789591	1352	16981	0.0484833	0.353917
	SPACA1	0.0789461	1353	16980	0.0485205	0.353917
	CNOT6L	0.0789373	1354	16979	0.0485457	0.353917
	CLTC	0.0789351	1355	16978	0.0485519	0.353917
	INTS2	0.0789001	1356	16977	0.048652	0.354296
	OR9Q2	0.0788779	1357	16976	0.0487156	0.354401
	MSANTD3	0.0788708	1358	16975	0.0487361	0.354401
	HLA-DQA1	0.0788647	1359	16974	0.0487536	0.354401
	DNAJB9	0.0788543	1360	16973	0.0487835	0.354478
	IP6K2	0.0788246	1361	16972	0.0488687	0.354916
	RIPOR1	0.0788198	1362	16971	0.0488824	0.354916
	ZNF829	0.0788117	1363	16970	0.0489056	0.354928
	C6orf52	0.0788031	1364	16969	0.0489304	0.354928
	LEO1	0.078799	1365	16968	0.0489422	0.354928
	SLC12A4	0.0787779	1366	16967	0.0490031	0.354948
	MAN2A1	0.0787506	1367	16966	0.0490819	0.35518
	UNC5D	0.078729	1368	16965	0.049144	0.35518
	ATP10B	0.0787109	1369	16964	0.0491963	0.35518
	BEST3	0.0786968	1370	16963	0.0492371	0.35518
	COX15	0.0786966	1371	16962	0.0492378	0.35518
	SHROOM1	0.0786571	1372	16961	0.0493522	0.35518
	ZNF219	0.0786437	1373	16960	0.049391	0.35518
	DHX9	0.0786393	1374	16959	0.0494038	0.35518
	PRUNE2	0.0786387	1375	16958	0.0494055	0.35518
	CHRDL2	0.0786049	1376	16957	0.0495037	0.35518
	DGCR6	0.0785933	1377	16956	0.0495373	0.35518
	AGMAT	0.078586	1378	16955	0.0495584	0.35518
	ST8SIA6	0.0785516	1379	16954	0.0496587	0.35518
	BTBD9	0.0785444	1380	16953	0.0496797	0.35518
	SUOX	0.0785395	1381	16952	0.0496938	0.35518
	ETFB	0.0785316	1382	16951	0.049717	0.355207
	SHMT2	0.0784696	1383	16950	0.0498982	0.356363
	MARCKS	0.078417	1384	16949	0.050052	0.357183
	CMSS1	0.0783741	1385	16948	0.0501779	0.35726
	AUH	0.0783681	1386	16947	0.0501958	0.35726
	CD151	0.0783627	1387	16946	0.0502115	0.35726
	CNOT7	0.0783622	1388	16945	0.050213	0.35726
	HEMGN	0.0783369	1389	16944	0.0502875	0.357472
	LIX1L	0.0783042	1390	16943	0.0503839	0.357873
	MAGEB1	0.0783021	1391	16942	0.0590459	0.380425
	SNAP23	0.0782957	1392	16941	0.050409	0.357873
	TRPC1	0.0782804	1393	16940	0.0504541	0.357873
	TRMT44	0.0782334	1394	16939	0.050593	0.357879
	TCEAL8	0.0782207	1395	16938	0.0593109	0.38119
	FBXO31	0.0781992	1396	16937	0.0506941	0.358279
	TSEN34	0.0781829	1397	16936	0.0507424	0.358365
	LRRC18	0.078115	1398	16935	0.0509444	0.359045
	CEACAM3	0.078105	1399	16934	0.0509741	0.359045
	IL36B	0.0780903	1400	16933	0.0510177	0.359045
	LRP12	0.0780787	1401	16932	0.0510524	0.359045
	OR4D1	0.0780661	1402	16931	0.0510899	0.359057
	ZNF2	0.0779684	1403	16930	0.051382	0.360485
	PGM2	0.0779626	1404	16929	0.0513995	0.360485
	ZNF658	0.0779363	1405	16928	0.0514783	0.360899
	RSPH4A	0.0779137	1406	16927	0.0515462	0.361237
	NUDCD2	0.0778501	1407	16926	0.0517378	0.361888
	C16orf86	0.0778057	1408	16925	0.0518719	0.362273
	GNE	0.0777844	1409	16924	0.0519361	0.362307
	PLCZ1	0.0777123	1410	16923	0.0521545	0.363346
	FAM19A2	0.0777037	1411	16922	0.0521806	0.363346
	MIER1	0.0776942	1412	16921	0.0522095	0.363346
	INSYN2	0.0776913	1413	16920	0.0522183	0.363346
	KRT35	0.0776684	1414	16919	0.0522879	0.363655
	PAOX	0.077642	1415	16918	0.0523684	0.3638
	GEMIN8	0.0776188	1416	16917	0.0612997	0.386853
	SLCO4C1	0.0775906	1417	16916	0.052525	0.364369
	FGD4	0.0775621	1418	16915	0.0526122	0.364665
	HIST1H3F	0.0775513	1419	16914	0.0526452	0.364756
	SEM1	0.077536	1420	16913	0.0526919	0.364888
	CAPZA3	0.077532	1421	16912	0.0527041	0.364888
	PRKCD	0.0774932	1422	16911	0.052823	0.364951
	CCDC9	0.0774912	1423	16910	0.0528293	0.364951
	BTLA	0.0774748	1424	16909	0.0528795	0.364951
	LCMT1	0.0774736	1425	16908	0.0528833	0.364951
	WASHC2A	0.0774693	1426	16907	0.0528966	0.364951
	EMC10	0.0774676	1427	16906	0.0529017	0.364951
	LPCAT2	0.0774649	1428	16905	0.0529099	0.364951
	CCNDBP1	0.0774577	1429	16904	0.0529321	0.364951
	GP2	0.0774393	1430	16903	0.0529886	0.365203
	CHMP4C	0.077417	1431	16902	0.0530574	0.365332
	FCRLB	0.0773831	1432	16901	0.0531617	0.365846
	RTL4	0.0773674	1433	16900	0.0621466	0.388906
	TEX12	0.0773632	1434	16899	0.0532232	0.366131
	SESN3	0.0773361	1435	16898	0.053307	0.366346
	LILRA5	0.0773306	1436	16897	0.0533238	0.366346
	NTS	0.0773182	1437	16896	0.0533621	0.3664
	CDC42SE1	0.077283	1438	16895	0.0534713	0.366874
	HIST1H2AH	0.0772617	1439	16894	0.0535371	0.367089
	JCHAIN	0.0772279	1440	16893	0.0536421	0.367601
	SPZ1	0.0772081	1441	16892	0.0537036	0.367725
	OXR1	0.077189	1442	16891	0.053763	0.367802
	CRYGA	0.0771866	1443	16890	0.0537705	0.367802
	MCUB	0.0771813	1444	16889	0.053787	0.367802
	TMEM86B	0.0771715	1445	16888	0.0538175	0.367873
	CLDN2	0.0771493	1446	16887	0.0628891	0.390351
	PDE6H	0.0770355	1447	16886	0.0542426	0.369402
	RDH16	0.0770169	1448	16885	0.0543012	0.369526
	CCDC106	0.0769487	1449	16884	0.0545155	0.370435
	MAP4K3	0.0768951	1450	16883	0.0546846	0.371034
	SFTPD	0.0768779	1451	16882	0.0547389	0.371195
	CCDC86	0.0768747	1452	16881	0.0547489	0.371195
	DESI2	0.0768613	1453	16880	0.0547912	0.371197
	TTLL6	0.0768563	1454	16879	0.0548072	0.371197
	PDCD7	0.0768423	1455	16878	0.0548515	0.371197
	SCN4A	0.0768323	1456	16877	0.0548829	0.371197
	OR11H12	0.0768134	1457	16876	0.0549429	0.371197
	WDR92	0.0768037	1458	16875	0.0549736	0.371197
	BRWD3	0.0768025	1459	16874	0.0640851	0.392908
	RGS9BP	0.0767958	1460	16873	0.0549987	0.371197
	C17orf51	0.0767915	1461	16872	0.0550124	0.371197
	KCNC2	0.0767641	1462	16871	0.0550993	0.371373
	IDH3A	0.0767404	1463	16870	0.0551748	0.371609
	ARL3	0.0767337	1464	16869	0.0551961	0.371616
	ST3GAL1	0.0767199	1465	16868	0.05524	0.371639
	IFIT1	0.0766922	1466	16867	0.0553283	0.372073
	PEX19	0.0766788	1467	16866	0.0553708	0.372073
	TTC7A	0.0766725	1468	16865	0.0553912	0.372073
	RAB40AL	0.0766497	1469	16864	0.064618	0.39413
	CALM2	0.0766449	1470	16863	0.0554791	0.372073
	AMMECR1L	0.0766422	1471	16862	0.0554877	0.372073
	NECTIN2	0.0766367	1472	16861	0.0555055	0.372073
	MME	0.076636	1473	16860	0.0555075	0.372073
	LCORL	0.0766279	1474	16859	0.0555336	0.372112
	HTR2B	0.0766007	1475	16858	0.0556206	0.372558
	ACTG1	0.07655	1476	16857	0.0557831	0.373374
	KRT27	0.0765357	1477	16856	0.0558292	0.373476
	ANAPC1	0.0765273	1478	16855	0.055856	0.373476
	WTAP	0.076525	1479	16854	0.0558633	0.373476
	ABRAXAS2	0.0765147	1480	16853	0.0558966	0.373476
	P2RY10	0.0764963	1481	16852	0.0651563	0.394971
	TBC1D10A	0.076447	1482	16851	0.0561144	0.37396
	CDC73	0.0764209	1483	16850	0.0561988	0.37396
	RMDN1	0.0764067	1484	16849	0.0562445	0.374005
	IMPAD1	0.0763768	1485	16848	0.0563414	0.374421
	NEURL2	0.0763747	1486	16847	0.056348	0.374421
	CRH	0.0763669	1487	16846	0.0563733	0.374454
	PIAS2	0.0763591	1488	16845	0.0563988	0.374487
	TMEM179B	0.0763373	1489	16844	0.0564694	0.374785
	INVS	0.0763282	1490	16843	0.0564987	0.374785
	JKAMP	0.0763066	1491	16842	0.0565691	0.374785
	NPNT	0.0762971	1492	16841	0.0565997	0.374785
	ELOF1	0.0762948	1493	16840	0.0566072	0.374785
	FAM84A	0.076286	1494	16839	0.056636	0.374802
	ZNF551	0.0762721	1495	16838	0.0566811	0.374802
	OR6C4	0.0762626	1496	16837	0.0567119	0.374802
	HOXC8	0.0762203	1497	16836	0.0568498	0.375214
	NFE2	0.0762132	1498	16835	0.056873	0.375214
	ALG1L	0.0762099	1499	16834	0.0568836	0.375214
	ARL5B	0.0761805	1500	16833	0.0569796	0.375623
	AHCTF1	0.0761261	1501	16832	0.0571575	0.37665
	C1orf61	0.0761203	1502	16831	0.0571765	0.37665
	FAM126A	0.0760953	1503	16830	0.0572587	0.376686
	RAMAC	0.0760943	1504	16829	0.0572618	0.376686
	RPL7L1	0.0760679	1505	16828	0.0573486	0.376686
	CPA3	0.0760596	1506	16827	0.0573759	0.376686
	TMEM106C	0.0760498	1507	16826	0.057408	0.376686
	UBE3C	0.0760268	1508	16825	0.0574837	0.377048
	RBMXL3	0.0760105	1509	16824	0.0668862	0.399032
	EML2	0.0759989	1510	16823	0.0575756	0.37729
	MCPH1	0.0759598	1511	16822	0.0577045	0.377416
	PABPC5	0.0759567	1512	16821	0.0670801	0.399668
	HSF2	0.0759432	1513	16820	0.0577592	0.377461
	IL12RB2	0.0759149	1514	16819	0.057853	0.377848
	PCGF2	0.0758786	1515	16818	0.0579729	0.378372
	MC2R	0.0758677	1516	16817	0.0580091	0.378389
	GRID1	0.0758649	1517	16816	0.0580184	0.378389
	GTF2E1	0.0758158	1518	16815	0.0581814	0.378781
	OR8H3	0.0757916	1519	16814	0.0582618	0.379033
	FAM117A	0.0757702	1520	16813	0.0583334	0.379363
	BIRC2	0.075759	1521	16812	0.0583705	0.379471
	EFNA3	0.0757393	1522	16811	0.0584363	0.379659
	HNRNPH3	0.0757367	1523	16810	0.058445	0.379659
	FUT10	0.0756835	1524	16809	0.0586228	0.380167
	NKX2-3	0.0756763	1525	16808	0.0586466	0.380187
	PAG1	0.075657	1526	16807	0.0587113	0.380318
	ISOC1	0.0756549	1527	16806	0.0587185	0.380318
	TMEM50A	0.0756517	1528	16805	0.0587291	0.380318
	SWI5	0.0756323	1529	16804	0.058794	0.380356
	PKN1	0.0756255	1530	16803	0.0588169	0.380356
	AIDA	0.0756252	1531	16802	0.0588179	0.380356
	MUCL1	0.0756119	1532	16801	0.0588626	0.380425
	SERPING1	0.0755674	1533	16800	0.059012	0.380425
	FAM32A	0.075541	1534	16799	0.059101	0.380576
	BAMBI	0.0755339	1535	16798	0.0591247	0.380594
	MTURN	0.0755206	1536	16797	0.0591697	0.380659
	PPCDC	0.0755169	1537	16796	0.0591822	0.380659
	PSD	0.0754719	1538	16795	0.0593341	0.38119
	BCCIP	0.0754577	1539	16794	0.0593821	0.38119
	BMPR1A	0.0754468	1540	16793	0.0594188	0.38119
	NANOGNB	0.0754462	1541	16792	0.0594208	0.38119
	GALNT6	0.0754301	1542	16791	0.0594754	0.381304
	SYT14	0.0754028	1543	16790	0.059568	0.381572
	UXT	0.075363	1544	16789	0.0692504	0.403935
	CDK13	0.0753286	1545	16788	0.0598198	0.382765
	SFT2D2	0.0753033	1546	16787	0.059906	0.382934
	MYL10	0.0752849	1547	16786	0.0599684	0.382971
	RFPL4A	0.0752795	1548	16785	0.0599868	0.382971
	LYSMD3	0.0752669	1549	16784	0.0600298	0.382971
	SART3	0.0752531	1550	16783	0.0600771	0.382971
	NSD1	0.0752505	1551	16782	0.0600858	0.382971
	STIP1	0.0752464	1552	16781	0.0600997	0.382971
	CHMP2B	0.0751827	1553	16780	0.0603175	0.384092
	C3orf38	0.0751718	1554	16779	0.0603549	0.384112
	TICAM2	0.075164	1555	16778	0.0603819	0.384112
	ARFIP1	0.0751635	1556	16777	0.0603836	0.384112
	SYT2	0.0751214	1557	16776	0.0605281	0.384631
	RTN4RL2	0.0750872	1558	16775	0.0606453	0.384843
	SEC24A	0.0750569	1559	16774	0.0607497	0.385152
	NUDT19	0.0750561	1560	16773	0.0607525	0.385152
	LEPROTL1	0.0750548	1561	16772	0.060757	0.385152
	SNX13	0.0749976	1562	16771	0.0609542	0.386178
	TMEM38B	0.0749876	1563	16770	0.0609891	0.386178
	SOX9	0.0749846	1564	16769	0.0609992	0.386178
	FFAR4	0.0749607	1565	16768	0.0610819	0.386178
	CPNE7	0.0749599	1566	16767	0.0610848	0.386178
	ANKRD11	0.0749531	1567	16766	0.0611084	0.386178
	DEFB131B	0.0749527	1568	16765	0.0611098	0.386178
	ZDHHC23	0.0749503	1569	16764	0.0611179	0.386178
	CEBPA	0.0749477	1570	16763	0.0611271	0.386178
	ARHGAP19	0.0749309	1571	16762	0.0611852	0.386353
	COPG1	0.0749268	1572	16761	0.0611995	0.386353
	CMIP	0.0748898	1573	16760	0.0613279	0.386898
	RHAG	0.0748616	1574	16759	0.0614256	0.387316
	E2F7	0.0748585	1575	16758	0.0614365	0.387316
	CXCR3	0.0748126	1576	16757	0.0713134	0.408529
	ATF2	0.0747979	1577	16756	0.0616474	0.387579
	RSRC2	0.0747754	1578	16755	0.0617261	0.387941
	AIFM2	0.0747654	1579	16754	0.0617607	0.388026
	GPR83	0.0747363	1580	16753	0.0618626	0.3884
	RND3	0.0747124	1581	16752	0.0619462	0.388561
	BCL2L12	0.0747091	1582	16751	0.0619579	0.388561
	MUC21	0.074685	1583	16750	0.0620423	0.388673
	RAB38	0.0746754	1584	16749	0.0620757	0.388673
	MYOT	0.0746527	1585	16748	0.0621554	0.388906
	ING2	0.0746337	1586	16747	0.0622224	0.38906
	MRFAP1	0.0745868	1587	16746	0.0623871	0.389774
	SERPIND1	0.074583	1588	16745	0.0624005	0.389774
	ARHGEF7	0.0745417	1589	16744	0.0625464	0.390154
	MTRR	0.0745217	1590	16743	0.062617	0.390277
	MSMB	0.0745163	1591	16742	0.0626358	0.390277
	CAPN5	0.0745079	1592	16741	0.0626655	0.390277
	TMA7	0.0745022	1593	16740	0.0626858	0.390277
	RASA1	0.074488	1594	16739	0.0627358	0.390277
	FGF5	0.0744823	1595	16738	0.0627562	0.390277
	PSMD12	0.0744532	1596	16737	0.0628592	0.390351
	EIF3L	0.0744452	1597	16736	0.0628875	0.390351
	HOXB9	0.074429	1598	16735	0.0629448	0.390396
	PLEKHA3	0.0744128	1599	16734	0.0630025	0.390396
	DSC3	0.0744115	1600	16733	0.0630071	0.390396
	ATP6V0D1	0.0744104	1601	16732	0.0630111	0.390396
	TMEM106A	0.0743897	1602	16731	0.0630846	0.390479
	NEIL3	0.074339	1603	16730	0.0632651	0.391018
	SH2D5	0.0743318	1604	16729	0.0632905	0.391018
	SHLD2	0.0743273	1605	16728	0.0633068	0.391018
	CUL1	0.074264	1606	16727	0.0635324	0.3921
	PTHLH	0.0742573	1607	16726	0.0635565	0.3921
	GSTO2	0.0742335	1608	16725	0.0636418	0.392188
	NKG7	0.0742107	1609	16724	0.0637234	0.392257
	KCNK10	0.0741379	1610	16723	0.0639846	0.39258
	ZNF285	0.0741031	1611	16722	0.06411	0.392908
	BUD23	0.0740625	1612	16721	0.0642563	0.393457
	IQCH	0.0740526	1613	16720	0.0642918	0.393543
	MXD3	0.0740164	1614	16719	0.0644229	0.393951
	GDF15	0.0740015	1615	16718	0.0644766	0.394012
	RAPGEFL1	0.0739958	1616	16717	0.0644974	0.394012
	GALNT10	0.0739647	1617	16716	0.0646101	0.39413
	CD80	0.0739492	1618	16715	0.064666	0.39413
	GLRX	0.0739489	1619	16714	0.0646671	0.39413
	C8orf88	0.0739425	1620	16713	0.0646904	0.394135
	PCBD2	0.0739009	1621	16712	0.0648415	0.394799
	GNAI1	0.0738709	1622	16711	0.0649507	0.394971
	ATRAID	0.0738647	1623	16710	0.0649733	0.394971
	CACNB3	0.0738567	1624	16709	0.0650023	0.394971
	SOBP	0.0738169	1625	16708	0.0651476	0.394971
	VCL	0.0738047	1626	16707	0.0651921	0.394971
	TMEM56	0.0737808	1627	16706	0.0652792	0.394971
	TXNL1	0.0737594	1628	16705	0.0653576	0.395274
	EPOP	0.0737554	1629	16704	0.0653723	0.395274
	FAM155B	0.0737435	1630	16703	0.0754638	0.417464
	ZC3H12C	0.0737267	1631	16702	0.0654774	0.395445
	MARCH11	0.0737241	1632	16701	0.0654868	0.395445
	NCL	0.073674	1633	16700	0.0656708	0.395946
	PGLYRP1	0.0736662	1634	16699	0.0656993	0.395946
	USP54	0.0736662	1635	16698	0.0656995	0.395946
	SKA2	0.073621	1636	16697	0.0658655	0.396206
	NDRG2	0.0735763	1637	16696	0.0660305	0.396772
	RAB41	0.0734835	1638	16695	0.0765026	0.420546
	OR5B17	0.0734815	1639	16694	0.0663808	0.398168
	PFN4	0.0734608	1640	16693	0.0664577	0.39829
	SRP9	0.0734305	1641	16692	0.0665701	0.398443
	UTP6	0.0734177	1642	16691	0.0666176	0.398597
	NPM1	0.073406	1643	16690	0.0666611	0.398725
	L3HYPDH	0.0734003	1644	16689	0.0666825	0.398725
	ZNF568	0.0733938	1645	16688	0.0667066	0.398739
	TNFSF8	0.0733861	1646	16687	0.0667353	0.398764
	AMHR2	0.0733287	1647	16686	0.0669493	0.399149
	LRCH2	0.0733063	1648	16685	0.0772169	0.421709
	MTMR12	0.0733027	1649	16684	0.0670462	0.399596
	PI4K2B	0.0732697	1650	16683	0.0671696	0.399941
	SHCBP1	0.0732515	1651	16682	0.0672378	0.400088
	GADD45G	0.0732406	1652	16681	0.0672785	0.4002
	FAM98C	0.0732077	1653	16680	0.067402	0.400652
	GNAI3	0.0732002	1654	16679	0.0674303	0.400652
	ANGPTL5	0.0731961	1655	16678	0.0674456	0.400652
	PAIP2	0.0731913	1656	16677	0.0674637	0.400652
	EVL	0.073145	1657	16676	0.0676377	0.401201
	HAND2	0.0731412	1658	16675	0.067652	0.401201
	PPHLN1	0.0731124	1659	16674	0.0677607	0.401201
	PARVG	0.0730966	1660	16673	0.0678202	0.401201
	LGALSL	0.0730813	1661	16672	0.0678778	0.401201
	WDR53	0.0730724	1662	16671	0.0679116	0.401201
	ANO6	0.0730564	1663	16670	0.0679719	0.401201
	ZNF33B	0.0729639	1664	16669	0.0683221	0.402075
	DCBLD2	0.0729366	1665	16668	0.0684256	0.402285
	LTK	0.0729297	1666	16667	0.068452	0.402285
	HTR3B	0.0728949	1667	16666	0.0685844	0.402285
	CRABP2	0.0728867	1668	16665	0.0686158	0.402285
	ZNF699	0.0728849	1669	16664	0.0686225	0.402285
	SIX5	0.0728807	1670	16663	0.0686384	0.402285
	EDC3	0.0728349	1671	16662	0.0688129	0.402922
	IGLON5	0.0728142	1672	16661	0.0688923	0.403115
	SLC2A14	0.0728033	1673	16660	0.0689339	0.403115
	BCL2A1	0.0727772	1674	16659	0.0690335	0.403283
	SCN1B	0.072767	1675	16658	0.0690726	0.403283
	C10orf105	0.0727455	1676	16657	0.0691549	0.403587
	ADGRF3	0.072742	1677	16656	0.0691687	0.403587
	CACNA1E	0.0727072	1678	16655	0.0693022	0.404108
	TLN1	0.0726356	1679	16654	0.0695774	0.405121
	NBEAL2	0.0726276	1680	16653	0.0696081	0.405121
	RCN3	0.0726219	1681	16652	0.0696302	0.405121
	TMEFF1	0.0726205	1682	16651	0.0696355	0.405121
	DHX36	0.0726025	1683	16650	0.0697051	0.405121
	KLK6	0.0725966	1684	16649	0.0697277	0.405121
	CARMIL2	0.0725929	1685	16648	0.0697419	0.405121
	ZNF473	0.0725921	1686	16647	0.0697451	0.405121
	DNAJC22	0.0725725	1687	16646	0.0698207	0.405327
	AAED1	0.0725449	1688	16645	0.0699274	0.405818
	RBP4	0.0725252	1689	16644	0.0700037	0.405875
	TMEM50B	0.0724859	1690	16643	0.0701561	0.406455
	RPGRIP1L	0.0724688	1691	16642	0.0702222	0.406455
	SCD5	0.0724607	1692	16641	0.0702537	0.406455
	KHDC4	0.0724594	1693	16640	0.0702589	0.406455
	DEC1	0.0724415	1694	16639	0.0703282	0.406715
	DYTN	0.0723848	1695	16638	0.0705491	0.407362
	SLC2A9	0.0723614	1696	16637	0.0706401	0.407395
	AQP6	0.072318	1697	16636	0.0708097	0.407888
	SYCE2	0.0723158	1698	16635	0.0708181	0.407888
	PSMB9	0.0723034	1699	16634	0.0708668	0.40804
	P2RX3	0.0722784	1700	16633	0.0709644	0.408244
	GABARAPL2	0.0722432	1701	16632	0.0711025	0.408244
	XK	0.0722232	1702	16631	0.081703	0.431287
	ACSM6	0.0722123	1703	16630	0.0712236	0.408412
	RAG2	0.0722073	1704	16629	0.0712431	0.408412
	MMP13	0.0721773	1705	16628	0.0713609	0.408529
	TGFB1	0.0721721	1706	16627	0.0713814	0.408529
	SP7	0.0721629	1707	16626	0.0714176	0.408529
	JARID2	0.0721547	1708	16625	0.0714501	0.408529
	HDHD5	0.0721538	1709	16624	0.0714536	0.408529
	PHKB	0.0721275	1710	16623	0.071557	0.408805
	GOLGA7	0.0721183	1711	16622	0.0715936	0.408886
	SLC4A1	0.0720984	1712	16621	0.0716719	0.409079
	COQ8B	0.072086	1713	16620	0.071721	0.409104
	ABHD17B	0.0720724	1714	16619	0.0717746	0.409122
	MYF5	0.0720537	1715	16618	0.0718484	0.409182
	HOGA1	0.0720431	1716	16617	0.0718904	0.409182
	OR4K2	0.0720332	1717	16616	0.0719295	0.409275
	SBF2	0.0719839	1718	16615	0.0721251	0.409936
	NUDT8	0.07196	1719	16614	0.0722197	0.410193
	THAP6	0.0719376	1720	16613	0.0723087	0.410293
	ARHGAP11A	0.0719375	1721	16612	0.0723093	0.410293
	RC3H2	0.071926	1722	16611	0.0723551	0.410295
	MRGPRF	0.0718818	1723	16610	0.0725308	0.410854
	RIOK3	0.0718787	1724	16609	0.0725431	0.410854
	TLK1	0.0718662	1725	16608	0.0725933	0.411011
	NEXMIF	0.0718471	1726	16607	0.0833092	0.436125
	WWOX	0.0718284	1727	16606	0.0727441	0.411415
	UIMC1	0.0718241	1728	16605	0.072761	0.411415
	PYROXD2	0.0718079	1729	16604	0.0728261	0.411415
	GTF3C1	0.0718049	1730	16603	0.0728381	0.411415
	USP16	0.071795	1731	16602	0.0728776	0.411477
	PNMA8B	0.0717628	1732	16601	0.0730065	0.411758
	ARNT	0.0717601	1733	16600	0.0730173	0.411758
	CALM1	0.0717327	1734	16599	0.0731273	0.412079
	GAS1	0.0717315	1735	16598	0.0731318	0.412079
	SPAG17	0.0717291	1736	16597	0.0731417	0.412079
	NCOA7	0.071717	1737	16596	0.07319	0.412225
	TMEM200C	0.0717106	1738	16595	0.0732156	0.412243
	RHNO1	0.0717012	1739	16594	0.0732535	0.41233
	CHADL	0.071677	1740	16593	0.073351	0.412362
	CIAO3	0.0716741	1741	16592	0.0733626	0.412362
	SLC16A7	0.0716705	1742	16591	0.0733769	0.412362
	SIM2	0.0716689	1743	16590	0.0733836	0.412362
	C1orf43	0.0716464	1744	16589	0.0734742	0.412685
	ANKRD40	0.0716212	1745	16588	0.0735754	0.412987
	EXOSC9	0.0716162	1746	16587	0.0735956	0.412987
	SELENOP	0.0716071	1747	16586	0.0736323	0.413016
	CRP	0.0716038	1748	16585	0.0736458	0.413016
	CREG2	0.0715763	1749	16584	0.0737569	0.413512
	KLHDC9	0.0715329	1750	16583	0.0739324	0.413992
	NLRP1	0.0715214	1751	16582	0.073979	0.414124
	ARMC10	0.0714849	1752	16581	0.0741268	0.414825
	SKA1	0.0714619	1753	16580	0.0742202	0.415094
	SLC26A8	0.0714163	1754	16579	0.0744056	0.41561
	CDH19	0.0713895	1755	16578	0.0745145	0.415837
	OR1I1	0.0713791	1756	16577	0.0745571	0.415837
	XCR1	0.0713577	1757	16576	0.0746441	0.415994
	VASP	0.0712871	1758	16575	0.0749327	0.416599
	CR2	0.0712755	1759	16574	0.07498	0.416599
	DTWD2	0.0712754	1760	16573	0.0749808	0.416599
	TMEM14B	0.0712747	1761	16572	0.0749836	0.416599
	NAA40	0.0712581	1762	16571	0.0750515	0.416723
	GRK2	0.0712568	1763	16570	0.0750569	0.416723
	TSACC	0.0712093	1764	16569	0.0752515	0.417364
	FOXN2	0.0711776	1765	16568	0.075382	0.417464
	PMS1	0.0711761	1766	16567	0.0753882	0.417464
	CNOT2	0.0711641	1767	16566	0.0754376	0.417464
	IRF8	0.0711591	1768	16565	0.075458	0.417464
	TMEM128	0.0711567	1769	16564	0.0754677	0.417464
	KCNK18	0.0711523	1770	16563	0.0754861	0.417464
	SFTA2	0.0711342	1771	16562	0.0755604	0.417479
	SIGLEC15	0.0711214	1772	16561	0.0756135	0.417479
	C6orf48	0.0711174	1773	16560	0.0756297	0.417479
	CNTN2	0.0711147	1774	16559	0.0756411	0.417479
	XPNPEP2	0.0711087	1775	16558	0.0865367	0.44232
	RAD50	0.070916	1776	16557	0.0764638	0.420546
	KANSL3	0.0709148	1777	16556	0.0764691	0.420546
	ZCCHC7	0.0708941	1778	16555	0.0765552	0.42071
	TRPM8	0.0708755	1779	16554	0.0766326	0.420883
	ZNF22	0.0708505	1780	16553	0.076737	0.421329
	AATF	0.0708329	1781	16552	0.0768102	0.421605
	ADGRL4	0.0708123	1782	16551	0.0768965	0.421674
	SOAT2	0.0707922	1783	16550	0.0769803	0.421709
	CA7	0.0707913	1784	16549	0.076984	0.421709
	MPHOSPH6	0.0707699	1785	16548	0.0770737	0.421709
	KIF2B	0.0707695	1786	16547	0.0770756	0.421709
	NSMCE4A	0.0707582	1787	16546	0.0771229	0.421709
	IFT57	0.0707522	1788	16545	0.077148	0.421709
	TOMM40L	0.0707335	1789	16544	0.0772261	0.421709
	CASTOR2	0.0707195	1790	16543	0.0772849	0.421709
	SEMA3A	0.0706897	1791	16542	0.0774102	0.42185
	RAI1	0.0706676	1792	16541	0.077503	0.422122
	RNASE2	0.0706517	1793	16540	0.07757	0.422158
	ETAA1	0.0706381	1794	16539	0.0776271	0.422228
	SPHAR	0.0705844	1795	16538	0.0778537	0.422901
	CES3	0.0705313	1796	16537	0.0780782	0.423437
	EPGN	0.0705283	1797	16536	0.0780909	0.423437
	MEOX1	0.0704683	1798	16535	0.0783453	0.424196
	TBK1	0.0704367	1799	16534	0.0784793	0.424413
	SOAT1	0.0704258	1800	16533	0.0785256	0.424413
	IL24	0.0703977	1801	16532	0.0786452	0.424545
	PGRMC1	0.0703962	1802	16531	0.0897458	0.449453
	MYO3A	0.0703746	1803	16530	0.0787434	0.424752
	HNF4G	0.0703621	1804	16529	0.0787968	0.424752
	KCNMB4	0.0703191	1805	16528	0.0789804	0.425117
	SLAMF7	0.0702825	1806	16527	0.0791367	0.425363
	CWF19L1	0.0702634	1807	16526	0.0792185	0.425394
	ARPC1B	0.0702199	1808	16525	0.0794052	0.425824
	LRRC20	0.0701924	1809	16524	0.0795229	0.425847
	MYLIP	0.0701745	1810	16523	0.0795998	0.425847
	MS4A8	0.0701714	1811	16522	0.0796131	0.425847
	CATSPERG	0.0701659	1812	16521	0.079637	0.425847
	MSANTD4	0.0701631	1813	16520	0.079649	0.425847
	PAX1	0.070136	1814	16519	0.0797658	0.426115
	PP2D1	0.0701278	1815	16518	0.0798009	0.426151
	EPHB1	0.0701117	1816	16517	0.0798704	0.426151
	CDK12	0.0701041	1817	16516	0.079903	0.426151
	C11orf58	0.0700556	1818	16515	0.0801122	0.426447
	HNRNPU	0.0700446	1819	16514	0.08016	0.426447
	ZNRF1	0.0700356	1820	16513	0.0801987	0.426447
	C3orf67	0.0700281	1821	16512	0.0802312	0.426447
	NDST3	0.0700237	1822	16511	0.0802503	0.426447
	C5orf22	0.0700235	1823	16510	0.080251	0.426447
	DCHS2	0.0699914	1824	16509	0.0803899	0.427061
	CFAP69	0.0699693	1825	16508	0.080486	0.427324
	RBMS2	0.06995	1826	16507	0.0805696	0.42752
	DUSP5	0.0699428	1827	16506	0.080601	0.427563
	DUSP10	0.0699238	1828	16505	0.0806834	0.427877
	FNBP1	0.0699175	1829	16504	0.0807108	0.427898
	HAT1	0.0698939	1830	16503	0.0808134	0.428318
	NELL2	0.0698668	1831	16502	0.0809315	0.428696
	ARHGEF4	0.0698009	1832	16501	0.0812189	0.429669
	PCBP4	0.069778	1833	16500	0.0813192	0.430004
	TNNI3	0.0697318	1834	16499	0.0815215	0.430898
	MXI1	0.0697257	1835	16498	0.081548	0.430898
	ADAM2	0.0697233	1836	16497	0.0815588	0.430898
	NETO2	0.0696997	1837	16496	0.081662	0.431195
	TCEAL6	0.0696545	1838	16495	0.0931874	0.454978
	TMEM205	0.0696144	1839	16494	0.0820374	0.432857
	CYP11B1	0.069612	1840	16493	0.0820476	0.432857
	NR1I2	0.0695717	1841	16492	0.0822253	0.433466
	DACT3	0.0695591	1842	16491	0.0822813	0.433466
	H1F0	0.0695525	1843	16490	0.0823101	0.433494
	ATP1B1	0.0695358	1844	16489	0.0823842	0.433628
	ZNF432	0.0695194	1845	16488	0.0824566	0.433628
	DNAJC12	0.0695068	1846	16487	0.0825122	0.433628
	ZNF530	0.0695012	1847	16486	0.082537	0.433628
	METTL21A	0.069479	1848	16485	0.0826354	0.43386
	SDF2L1	0.0694516	1849	16484	0.0827568	0.434224
	STX18	0.0694044	1850	16483	0.0829663	0.435118
	CDH16	0.0693881	1851	16482	0.0830391	0.435332
	NOV	0.0693506	1852	16481	0.0832058	0.436081
	GABRA6	0.0693418	1853	16480	0.0832453	0.43609
	OR6K2	0.0693345	1854	16479	0.0832775	0.43609
	CD160	0.0693039	1855	16478	0.0834143	0.436301
	KCTD4	0.069298	1856	16477	0.0834404	0.436313
	OR8B8	0.0692883	1857	16476	0.0834839	0.436416
	CSGALNACT2	0.0692534	1858	16475	0.0836397	0.436608
	PATE3	0.0692356	1859	16474	0.0837193	0.436675
	FBXO46	0.0692346	1860	16473	0.083724	0.436675
	EIF3J	0.069226	1861	16472	0.0837625	0.436742
	IFI27L1	0.0692211	1862	16471	0.0837845	0.436742
	TRAPPC6A	0.0692131	1863	16470	0.0838204	0.436771
	TESPA1	0.0692039	1864	16469	0.0838616	0.436771
	ARMC5	0.0691851	1865	16468	0.0839461	0.436816
	S100A5	0.0691754	1866	16467	0.0839893	0.436816
	FAM222A	0.0691556	1867	16466	0.0840785	0.436821
	GSC	0.0691491	1868	16465	0.0841076	0.436821
	CYP3A43	0.0691431	1869	16464	0.0841346	0.436821
	ZFP62	0.0691033	1870	16463	0.0843135	0.437351
	TAF4B	0.0690995	1871	16462	0.0843308	0.437351
	ASCL4	0.0690833	1872	16461	0.0844036	0.437605
	HNRNPH2	0.0690687	1873	16460	0.0959793	0.459266
	SMS	0.0690608	1874	16459	0.0960174	0.459266
	NPFFR2	0.0690311	1875	16458	0.0846394	0.438112
	ADGRF1	0.0690076	1876	16457	0.0847456	0.438263
	ZNF701	0.0689808	1877	16456	0.0848668	0.438503
	BMI1	0.0689795	1878	16455	0.0848726	0.438503
	CYP7A1	0.068973	1879	16454	0.0849022	0.438503
	PCMT1	0.0689709	1880	16453	0.0849117	0.438503
	C8orf76	0.0689302	1881	16452	0.085096	0.439084
	CNTFR	0.0688996	1882	16451	0.085235	0.439307
	GGTLC1	0.0688578	1883	16450	0.0854252	0.439935
	HKR1	0.0688443	1884	16449	0.0854865	0.439984
	ANAPC7	0.068809	1885	16448	0.0856474	0.44058
	IFIT3	0.0687933	1886	16447	0.0857189	0.440686
	FAM102B	0.0687766	1887	16446	0.0857952	0.440776
	HOXA5	0.0687604	1888	16445	0.0858693	0.440841
	CLPTM1	0.0687451	1889	16444	0.0859392	0.441076
	LETM2	0.0687023	1890	16443	0.0861349	0.441574
	HK3	0.0686818	1891	16442	0.0862289	0.441574
	R3HDM2	0.0686283	1892	16441	0.0864748	0.44232
	SRCAP	0.0686225	1893	16440	0.0865015	0.44232
	TIMM23	0.0686133	1894	16439	0.0865435	0.44232
	OR4C46	0.0685733	1895	16438	0.0867279	0.442769
	NCR2	0.0685413	1896	16437	0.0868754	0.443152
	RPA4	0.0685285	1897	16436	0.0986127	0.463793
	KRTAP21-3	0.0684847	1898	16435	0.0871365	0.443951
	ZHX2	0.0684812	1899	16434	0.0871531	0.443951
	SHANK1	0.0684755	1900	16433	0.087179	0.443959
	FAAP24	0.068456	1901	16432	0.0872696	0.444297
	ARMH2	0.0684348	1902	16431	0.0873677	0.44455
	PARVB	0.0683947	1903	16430	0.0875535	0.444775
	KCNQ2	0.0683877	1904	16429	0.0875864	0.444775
	SYBU	0.0683859	1905	16428	0.0875946	0.444775
	THAP2	0.0683829	1906	16427	0.0876083	0.444775
	SQOR	0.0683782	1907	16426	0.0876304	0.444775
	FAM241A	0.0683428	1908	16425	0.087795	0.445227
	CMC2	0.068335	1909	16424	0.0878311	0.445227
	PLSCR1	0.0683306	1910	16423	0.0878515	0.445227
	KIF13B	0.0682766	1911	16422	0.0881032	0.44594
	VPS72	0.0682646	1912	16421	0.0881594	0.446102
	KAZN	0.0682535	1913	16420	0.088211	0.446117
	DNAJC18	0.0682255	1914	16419	0.088342	0.446656
	GLCCI1	0.0682187	1915	16418	0.0883739	0.446694
	RASSF9	0.0681882	1916	16417	0.0885168	0.447257
	OR11H2	0.0681793	1917	16416	0.0885584	0.447257
	ZDHHC24	0.0681631	1918	16415	0.088634	0.447392
	HTATIP2	0.0681262	1919	16414	0.0888072	0.447676
	HPS6	0.0681204	1920	16413	0.0888347	0.447676
	KIF20A	0.0681168	1921	16412	0.0888515	0.447676
	MTFR2	0.0681147	1922	16411	0.0888612	0.447676
	SSUH2	0.0680901	1923	16410	0.0889767	0.448135
	MYO1F	0.0680536	1924	16409	0.0891489	0.448612
	HIST1H4B	0.0680427	1925	16408	0.0892003	0.448617
	NEK4	0.0680351	1926	16407	0.0892359	0.448617
	DYDC2	0.068002	1927	16406	0.089392	0.448643
	PELI3	0.067997	1928	16405	0.0894156	0.448643
	CLIC5	0.0679949	1929	16404	0.0894256	0.448643
	OR4M2	0.0679909	1930	16403	0.0894447	0.448643
	CATSPER2	0.0679583	1931	16402	0.0895987	0.449169
	IFT52	0.0679496	1932	16401	0.0896398	0.449253
	CCNB2	0.0679362	1933	16400	0.0897033	0.449448
	GPR137C	0.0679256	1934	16399	0.0897534	0.449453
	TCERG1	0.0679032	1935	16398	0.0898596	0.449617
	HELQ	0.0678821	1936	16397	0.0899596	0.449641
	GRK3	0.0678804	1937	16396	0.0899675	0.449641
	PANK2	0.0678732	1938	16395	0.0900018	0.449641
	IFNA17	0.0678702	1939	16394	0.0900158	0.449641
	GORASP2	0.0678634	1940	16393	0.0900484	0.449641
	LIPM	0.0678239	1941	16392	0.090236	0.450149
	TOMM5	0.067814	1942	16391	0.0902832	0.450262
	MAPK8	0.0677995	1943	16390	0.0903523	0.450408
	CDYL2	0.0677526	1944	16389	0.0905757	0.450866
	SLC6A5	0.0676947	1945	16388	0.0908523	0.451521
	NPHS2	0.0676557	1946	16387	0.0910386	0.452061
	TPRX1	0.0676421	1947	16386	0.0911041	0.452142
	ZBTB12	0.0676113	1948	16385	0.0912519	0.452243
	RRAD	0.0676105	1949	16384	0.0912554	0.452243
	ATRNL1	0.0675947	1950	16383	0.0913314	0.452243
	C6orf47	0.0675938	1951	16382	0.0913359	0.452243
	SLURP1	0.0675902	1952	16381	0.0913529	0.452243
	CENPO	0.0675848	1953	16380	0.0913789	0.452243
	MYO1G	0.067581	1954	16379	0.0913971	0.452243
	TRIM52	0.0675715	1955	16378	0.0914427	0.452243
	IL22	0.0675683	1956	16377	0.091458	0.452243
	LOR	0.0675645	1957	16376	0.0914765	0.452243
	MYOCD	0.0675634	1958	16375	0.0914817	0.452243
	ACTC1	0.0675577	1959	16374	0.0915093	0.452243
	TRIM11	0.0675556	1960	16373	0.0915192	0.452243
	CXorf56	0.067502	1961	16372	0.103776	0.472015
	CSNK1D	0.0674983	1962	16371	0.0917955	0.452613
	SCAMP2	0.0674746	1963	16370	0.0919096	0.452891
	FRAT1	0.0674698	1964	16369	0.0919328	0.452891
	SKA3	0.0674503	1965	16368	0.0920268	0.452987
	CCPG1	0.0674087	1966	16367	0.0922279	0.453338
	PPP6R2	0.0674058	1967	16366	0.092242	0.453338
	EPB41L4B	0.0673875	1968	16365	0.092331	0.45353
	GINS3	0.0673787	1969	16364	0.0923734	0.45353
	LRFN3	0.0673579	1970	16363	0.0924742	0.453783
	RIC8B	0.0673369	1971	16362	0.092576	0.454078
	ANXA2R	0.0673246	1972	16361	0.0926359	0.454078
	DOCK4	0.0673203	1973	16360	0.092657	0.454078
	KRT71	0.067313	1974	16359	0.0926921	0.454078
	RNF212B	0.0673116	1975	16358	0.092699	0.454078
	RAB3A	0.0673073	1976	16357	0.0927198	0.454078
	TCF20	0.0673047	1977	16356	0.0927327	0.454078
	HIST1H2BD	0.0672954	1978	16355	0.0927781	0.454179
	CNBD1	0.0672771	1979	16354	0.0928668	0.454492
	PRPF39	0.0672423	1980	16353	0.0930363	0.454978
	GPX1	0.0672198	1981	16352	0.0931461	0.454978
	LYAR	0.0672046	1982	16351	0.0932205	0.454978
	LCE3B	0.0671965	1983	16350	0.0932598	0.454978
	RHOBTB3	0.0671957	1984	16349	0.0932639	0.454978
	TICAM1	0.0671804	1985	16348	0.0933386	0.455093
	KLK7	0.067144	1986	16347	0.0935167	0.455418
	DCUN1D4	0.0671356	1987	16346	0.0935578	0.455418
	DOCK2	0.0671332	1988	16345	0.0935694	0.455418
	METTL7B	0.0671292	1989	16344	0.0935889	0.455418
	TOMM6	0.0671286	1990	16343	0.093592	0.455418
	PTGER2	0.0671204	1991	16342	0.093632	0.455418
	ZNF75A	0.0671033	1992	16341	0.0937158	0.455418
	KIAA1024L	0.0670576	1993	16340	0.0939401	0.455851
	MMADHC	0.0670403	1994	16339	0.0940254	0.456013
	ARHGAP12	0.0670211	1995	16338	0.0941194	0.456013
	ANXA2	0.0670173	1996	16337	0.0941385	0.456013
	CNOT3	0.0670102	1997	16336	0.0941731	0.456013
[truncated: 16,335 more rows]
