# Supplementary material for: Multi-omics analysis reveals contextual tumor suppressive and oncogenic gene modules within the acute hypoxic response
Source: Nat Commun. 2021 Mar 2;12:1375. doi: 10.1038/s41467-021-21687-2 (PMC7925689; doi:10.1038/s41467-021-21687-2)
Supplement: Supplementary file 11 — Supplementary Data 8 [file 41467_2021_21687_MOESM11_ESM.xlsx]

## Sheet: A.LogRank Hypoxia Score vs. PFI
Iterative Log Rank Results for Hypoxia Score vs. Progression-free Interval (PFI)
	Log Rank Test: 'Best' Partition by Hypoxia Score per Cancer Type
	Cancer Type	Prognosis	% Split (high|low)	Samples (high|low)	Events (high|low)	Censored (high|low)	5yr restricted mean PFI (days) (high|low)	p	adjusted p (BH)
	STAD	unfavorable	20|80	83|332	39|96	43|233	833|1190	0.000368789	0.00665787
	CESC	unfavorable	24|76	72|232	27|44	45|188	1102|1470	0.000203811	0.00856008
	LGG	unfavorable	29|71	148|367	70|122	78|244	1006|1257	0.000269272	0.0104705
	ACC	unfavorable	22|78	18|61	14|27	4|34	567|1222	0.00105285	0.0125901
	KIRP	unfavorable	33|67	96|194	28|29	67|164	1342|1588	0.000588146	0.0188207
	SKCM	favorable	28|72	133|336	89|218	40|108	1232|1002	0.0022855	0.039922
	BLCA	unfavorable	38|62	156|252	81|93	75|159	893|1149	0.000865521	0.0516186
	BRCA	unfavorable	11|89	119|974	27|118	92|855	1546|1657	0.00226632	0.103293
	LUSC	unfavorable	13|87	66|435	30|116	35|315	1116|1363	0.00421738	0.113801
	THCA	unfavorable	32|68	158|343	24|27	134|316	1587|1694	0.0206418	0.122697
	LUAD	unfavorable	18|82	93|422	44|162	48|252	899|1152	0.0101586	0.207356
	UCEC	unfavorable	39|61	70|107	22|22	47|85	1253|1433	0.0442829	0.2736
	KIRC	favorable	68|32	363|170	96|63	266|106	1452|1320	0.0356874	0.335496
	OV	unfavorable	19|81	59|245	45|165	14|79	616|780	0.0451275	0.455066
	PAAD	unfavorable	24|76	43|135	31|73	12|62	573|783	0.0465357	0.468945
	MESO	unfavorable	28|72	25|62	20|39	5|20	500|709	0.0417329	0.51437
	TGCT	favorable	60|40	82|52	18|17	64|35	1529|1330	0.113142	0.529035
	COAD	unfavorable	83|17	237|46	72|10	165|36	1286|1458	0.0534874	0.570701
	LIHC	unfavorable	70|30	261|110	130|50	130|60	862|994	0.135357	0.734764
	READ	unfavorable	46|54	43|50	10|10	33|40	1370|1475	0.750883	0.750883
	HNSC	unfavorable	31|69	162|358	70|127	92|230	1128|1249	0.142186	0.836983
	THYM	unfavorable	45|55	54|66	10|11	43|55	1597|1619	0.552359	0.858307
	PRAD	unfavorable	10|90	50|447	13|80	37|367	1385|1543	0.102866	0.866429
	SARC	unfavorable	88|12	229|30	127|11	102|19	967|1219	0.0561874	0.897307
	UCS	unfavorable	41|59	24|33	18|19	6|14	696|911	0.241624	0.897964
	GBM	unfavorable	27|73	40|119	32|95	8|24	246|356	0.130009	0.955005
	UVM	inconclusive	64|36	52|28	19|10	32|18	1221|1124	0.233973	0.965016
	ESCA	unfavorable	17|83	31|153	17|70	14|83	579|856	0.0225512	0.97342

## Sheet: B. LogRank Gene Exp. vs. PFI
Iterative Log Rank Results for Individual Gene Expression vs. Progression-free Interval (PFI)
	All Genes: 'Best' Partition by Gene Expression per Cancer Type											Summary: Upregulated Acute Response Genes
	Cancer Type	Gene ID	Entrez ID	Prognosis	% Split (high|low)	Samples (high|low)	Events (high|low)	Censored (high|low)	p	adjusted p (BH)		Gene ID	Entrez ID	Prognosis	Number of Significant Cancer Types	Cancer Types
	ACC	A2M	2	favorable	65|35	52|27	22|19	30|8	0.00133786	0.0114223		PLOD2	5352	unfavorable	7	CESC,KIRC,KIRP,LGG,LIHC,PAAD,SARC
	ACC	A2ML1	144568	favorable	55|45	44|35	15|26	29|9	0.000122256	0.00215795		SERPINE1	5054	unfavorable	7	BLCA,GBM,KIRC,KIRP,LGG,PAAD,UVM
	ACC	AAAS	8086	favorable	74|26	59|20	26|15	33|5	0.00305255	0.0202978		UAP1	6675	unfavorable	7	ACC,KIRC,KIRP,LGG,PAAD,THYM,UVM
	ACC	AACS	65985	unfavorable	12|88	10|69	10|31	0|38	7.03647e-09	3.27698e-06		COL1A1	1277	unfavorable	6	ACC,KIRC,KIRP,LGG,PAAD,PRAD
	ACC	AAK1	22848	unfavorable	25|75	20|59	17|24	3|35	3.88995e-05	0.000974401		TMEM87B	84910	unfavorable	6	GBM,KIRC,KIRP,LGG,SARC,UVM
	ACC	AAMP	14	unfavorable	41|59	33|46	26|15	7|31	7.27758e-05	0.00150541		ARHGEF37	389337	favorable	6	ACC,KIRC,KIRP,PRAD,THCA,UVM
	ACC	AASS	10157	favorable	79|21	63|16	28|13	35|3	0.00167907	0.0134013		YEATS2	55689	unfavorable	6	ACC,KIRC,KIRP,LIHC,PAAD,PRAD
	ACC	AATF	26574	unfavorable	18|82	15|64	13|28	2|36	0.0012245	0.0107393		PINK1	65018	favorable	6	ACC,KIRC,KIRP,LGG,LIHC,UVM
	ACC	AATK	9625	unfavorable	54|46	43|36	31|10	12|26	7.18422e-06	0.000300719		ZNF185	7739	favorable	6	ACC,KIRC,KIRP,LGG,PRAD,UVM
	ACC	ABAT	18	favorable	47|53	38|41	10|31	28|10	8.14718e-07	6.78521e-05		CCDC28A	25901	favorable	6	ACC,KIRC,KIRP,PAAD,PRAD,UVM
	ACC	ABCA11P	79963	favorable	49|51	39|40	10|31	29|9	5.01131e-06	0.00023537		CD109	135228	unfavorable	6	BLCA,KIRC,LGG,LIHC,PAAD,UVM
	ACC	ABCA17P	650655	favorable	55|45	44|35	17|24	27|11	0.00115222	0.0102969		LDHA	3939	unfavorable	6	ACC,KIRC,KIRP,LGG,PAAD,PRAD
	ACC	ABCA3	21	favorable	50|50	40|39	12|29	28|10	2.0869e-05	0.00063284		PLOD1	5351	unfavorable	6	ACC,KIRC,KIRP,LGG,PAAD,UCEC
	ACC	ABCA4	24	favorable	82|18	65|14	30|11	35|3	0.00370827	0.0232522		P4HA1	5033	unfavorable	6	ACC,HNSC,KIRP,MESO,PAAD,UVM
	ACC	ABCA5	23461	favorable	82|18	65|14	30|11	35|3	0.00575058	0.0315133		MXI1	4601	favorable	6	ACC,KIRC,LGG,MESO,PRAD,UVM
	ACC	ABCA6	23460	favorable	75|25	60|19	25|16	35|3	0.000456642	0.0054141		STC2	8614	unfavorable	6	ACC,BLCA,KIRC,KIRP,THYM,UVM
	ACC	ABCA8	10351	favorable	82|18	65|14	29|12	36|2	0.000991823	0.00928369		CAST	831	unfavorable	6	BLCA,KIRC,LGG,PAAD,THCA,UVM
	ACC	ABCA9	10350	favorable	66|34	53|26	21|20	32|6	0.00121685	0.0106912		RAB11FIP5	26056	unfavorable	6	ACC,BLCA,LGG,MESO,PAAD,PRAD
	ACC	ABCB10	23456	unfavorable	38|62	31|48	22|19	9|29	0.00232218	0.0167693		SAP30	8819	unfavorable	5	KIRC,KIRP,LGG,MESO,UVM
	ACC	ABCB4	5244	unfavorable	22|78	18|61	15|26	3|35	2.211e-05	0.00065944		OSMR	9180	unfavorable	5	GBM,KIRC,LGG,PAAD,UVM
	ACC	ABCB6	10058	unfavorable	44|56	35|44	28|13	7|31	7.38358e-08	1.39622e-05		COL13A1	1305	unfavorable	5	ACC,GBM,KIRC,LGG,PAAD
	ACC	ABCC3	8714	unfavorable	26|74	21|58	16|25	5|33	0.00479022	0.0277787		RRAGD	58528	favorable	5	ACC,KIRC,LGG,PRAD,UVM
	ACC	ABCC4	10257	unfavorable	21|79	17|62	15|26	2|36	5.61483e-07	5.29397e-05		IL1RAP	3556	unfavorable	5	ACC,KIRC,KIRP,LGG,PAAD
	ACC	ABCC5	10057	unfavorable	19|81	16|63	14|27	2|36	9.43388e-07	7.51977e-05		GABARAPL1	23710	favorable	5	ACC,KIRC,LGG,LIHC,UVM
	ACC	ABCC6	368	favorable	51|49	41|38	14|27	27|11	0.0017728	0.0139053		LOXL2	4017	unfavorable	5	GBM,KIRC,LGG,MESO,UVM
	ACC	ABCC6P2	730013	favorable	71|29	57|22	24|17	33|5	0.00250246	0.0176547		KIAA0895L	653319	favorable	5	ACC,KIRC,KIRP,LGG,PAAD
	ACC	ABCD4	5826	unfavorable	40|60	32|47	24|17	8|30	0.00108482	0.00988787		FOXL1	2300	unfavorable	5	ACC,KIRC,LGG,PAAD,UVM
	ACC	ABCF1	23	unfavorable	14|86	12|67	10|31	2|36	0.00173495	0.0137067		SLC16A3	9123	unfavorable	5	KIRC,LGG,MESO,PAAD,PRAD
	ACC	ABCG1	9619	favorable	84|16	67|12	30|11	37|1	6.48854e-05	0.0013909		NBR1	4077	favorable	5	ACC,KIRC,LGG,PRAD,UCEC
	ACC	ABCG2	9429	favorable	84|16	67|12	31|10	36|2	0.00149832	0.0123626		CCNG2	901	favorable	5	ACC,BLCA,KIRC,KIRP,LGG
	ACC	ABHD10	55347	favorable	63|37	50|29	19|22	31|7	8.89045e-05	0.00172498		LRRC27	80313	favorable	5	GBM,KIRP,LGG,PAAD,UVM
	ACC	ABHD11	83451	favorable	56|44	45|34	18|23	27|11	0.00141445	0.0118757		PLS3	5358	unfavorable	5	KIRC,KIRP,LGG,PAAD,THCA
	ACC	ABHD12	26090	favorable	60|40	48|31	19|22	29|9	0.00138614	0.0117079		ICAM5	7087	unfavorable	5	ACC,KIRC,PAAD,PRAD,UVM
	ACC	ABHD14B	84836	favorable	75|25	60|19	24|17	36|2	8.04439e-08	1.46895e-05		SEC14L2	23541	unfavorable	5	KIRC,LGG,MESO,PAAD,UVM
	ACC	ABHD3	171586	unfavorable	23|77	19|60	14|27	5|33	0.00626605	0.0334305		HMGCL	3155	favorable	5	ACC,KIRC,KIRP,LIHC,PRAD
	ACC	ABHD4	63874	unfavorable	18|82	15|64	11|30	4|34	0.00563401	0.0310707		CEP250	11190	unfavorable	5	KIRC,LGG,LIHC,MESO,THCA
	ACC	ABI1	10006	unfavorable	14|86	12|67	10|31	2|36	0.00120557	0.0106219		ARID3A	1820	unfavorable	5	KIRC,KIRP,LGG,PRAD,UVM
	ACC	ABI2	10152	unfavorable	41|59	33|46	26|15	7|31	5.07912e-08	1.08814e-05		ANO6	196527	unfavorable	5	LGG,MESO,PAAD,UCEC,UVM
	ACC	ABI3	51225	favorable	73|27	58|21	25|16	33|5	0.00268229	0.0185427		KCMF1	56888	unfavorable	5	ACC,KIRC,KIRP,PAAD,UVM
	ACC	ABI3BP	25890	favorable	47|53	38|41	12|29	26|12	7.54249e-05	0.00154276		PELI2	57161	favorable	5	ACC,KIRC,LGG,LIHC,MESO
	ACC	ABLIM2	84448	unfavorable	56|44	45|34	31|10	14|24	0.000630073	0.00677344		RHCE	6006	unfavorable	5	ACC,KIRC,KIRP,LGG,THYM
	ACC	ABO	28	favorable	83|17	66|13	31|10	35|3	0.00631756	0.0336272		FGD6	55785	unfavorable	5	KIRC,KIRP,LGG,LIHC,PAAD
	ACC	ABP1	26	favorable	71|29	57|22	25|16	32|6	0.00787357	0.0391201		HERC3	8916	favorable	4	ACC,KIRC,KIRP,LGG
	ACC	ABR	29	unfavorable	45|55	36|43	28|13	8|30	4.95003e-05	0.0011545		DCBLD1	285761	unfavorable	4	CESC,KIRC,KIRP,LGG
	ACC	ACAA1	30	favorable	83|17	66|13	31|10	35|3	0.0103043	0.0470758		SFXN3	81855	unfavorable	4	ACC,KIRC,PAAD,UVM
	ACC	ACACA	31	unfavorable	36|64	29|50	23|18	6|32	0.000150075	0.00248741		TMEM57	55219	favorable	4	ACC,KIRC,LGG,THCA
	ACC	ACACB	32	unfavorable	27|73	22|57	16|25	6|32	0.000855249	0.00837664		ASPH	444	unfavorable	4	KIRC,KIRP,PAAD,UVM
	ACC	ACAD10	80724	favorable	36|64	29|50	10|31	19|19	0.00667594	0.0349363		SLC12A6	9990	favorable	4	ACC,KIRC,KIRP,LGG
	ACC	ACADL	33	favorable	76|24	61|18	24|17	37|1	1.38605e-08	4.94716e-06		NEBL	10529	favorable	4	KIRC,KIRP,LGG,PRAD
	ACC	ACADS	35	favorable	56|44	45|34	17|24	28|10	0.00195999	0.0148969		TLE6	79816	unfavorable	4	ACC,KIRC,KIRP,PRAD
	ACC	ACADSB	36	favorable	69|31	55|24	24|17	31|7	0.00497276	0.0284946		KLF9	687	favorable	4	ACC,KIRC,MESO,PRAD
	ACC	ACAN	176	unfavorable	26|74	21|58	17|24	4|34	4.62e-06	0.000223619		GJA3	2700	unfavorable	4	KIRC,KIRP,LGG,UVM
	ACC	ACAP1	9744	favorable	68|32	54|25	22|19	32|6	0.000125766	0.00220122		CSRP2	1466	unfavorable	4	KIRC,KIRP,LGG,PRAD
	ACC	ACAP3	116983	unfavorable	17|83	14|65	11|30	3|35	0.0111992	0.049855		GPRC5A	9052	unfavorable	4	KIRC,KIRP,LGG,PAAD
	ACC	ACAT2	39	unfavorable	40|60	32|47	24|17	8|30	0.00172736	0.0136678		SLC2A1	6513	unfavorable	4	ACC,KIRC,KIRP,PAAD
	ACC	ACBD3	64746	unfavorable	54|46	43|36	29|12	14|24	0.000878347	0.00853524		CDCP1	64866	unfavorable	4	GBM,KIRC,LGG,PAAD
	ACC	ACBD4	79777	favorable	83|17	66|13	29|12	37|1	1.63646e-06	0.000109763		LGALS8	3964	unfavorable	4	ACC,GBM,KIRP,LGG
	ACC	ACBD6	84320	unfavorable	30|70	24|55	21|20	3|35	2.35418e-07	2.93797e-05		GAPDH	2597	unfavorable	4	KIRC,KIRP,LGG,PAAD
	ACC	ACBD7	414149	unfavorable	14|86	12|67	10|31	2|36	5.24803e-05	0.00120228		PAIP2B	400961	favorable	4	KIRC,KIRP,LGG,UVM
	ACC	ACCN2	41	unfavorable	18|82	15|64	13|28	2|36	9.83649e-05	0.00185104		PPP1R3B	79660	unfavorable	4	KIRC,LGG,PAAD,STAD
	ACC	ACCN3	9311	unfavorable	38|62	31|48	24|17	7|31	9.32383e-06	0.000361752		MPI	4351	favorable	4	ACC,KIRC,LGG,PRAD
	ACC	ACE2	59272	favorable	74|26	59|20	25|16	34|4	3.09481e-05	0.000829506		SLC36A4	120103	unfavorable	4	ACC,KIRP,LGG,UVM
	ACC	ACHE	43	unfavorable	13|87	11|68	10|31	1|37	0.000641981	0.00686295		C8orf58	541565	unfavorable	4	ACC,KIRC,KIRP,LGG
	ACC	ACLY	47	unfavorable	41|59	33|46	26|15	7|31	1.36627e-05	0.000471767		WDR26	80232	unfavorable	4	ACC,KIRC,KIRP,THCA
	ACC	ACOT11	26027	favorable	46|54	37|42	10|31	27|11	5.31071e-06	0.000245074		RNF19A	25897	unfavorable	4	KIRP,LGG,PRAD,UVM
	ACC	ACOT13	55856	favorable	60|40	48|31	19|22	29|9	0.000898131	0.00867076		FCHO2	115548	favorable	4	ACC,KIRC,KIRP,PRAD
	ACC	ACOT8	10005	favorable	36|64	29|50	10|31	19|19	0.00484301	0.0279908		PDK1	5163	unfavorable	4	ACC,KIRP,LGG,PRAD
	ACC	ACOX3	8310	favorable	60|40	48|31	18|23	30|8	0.000297971	0.00401409		KIAA1217	56243	favorable	4	ACC,KIRC,PRAD,UVM
	ACC	ACOXL	55289	unfavorable	60|40	48|31	31|10	17|21	0.00523746	0.0295326		ANKZF1	55139	unfavorable	4	ACC,KIRC,LGG,PRAD
	ACC	ACP1	52	unfavorable	22|78	18|61	15|26	3|35	0.000233771	0.00339685		NCKIPSD	51517	favorable	4	KIRC,KIRP,LGG,UVM
	ACC	ACP2	53	unfavorable	40|60	32|47	23|18	9|29	0.000985732	0.00924048		KDM6B	23135	favorable	4	KIRC,KIRP,LIHC,PAAD
	ACC	ACPP	55	favorable	71|29	57|22	24|17	33|5	0.00321487	0.0210598		TUFT1	7286	unfavorable	4	KIRP,LGG,PAAD,THCA
	ACC	ACSF2	80221	favorable	68|32	54|25	21|20	33|5	9.88753e-07	7.76752e-05		VEGFA	7422	unfavorable	4	KIRP,LGG,LIHC,UVM
	ACC	ACSF3	197322	favorable	76|24	61|18	26|15	35|3	0.000186937	0.00290023		RNF24	11237	unfavorable	4	BLCA,KIRC,LIHC,PAAD
	ACC	ACSL4	2182	favorable	80|20	64|15	27|14	37|1	9.68405e-08	1.6442e-05		LRP2BP	55805	favorable	4	KIRC,KIRP,LGG,PAAD
	ACC	ACSL5	51703	favorable	42|58	34|45	10|31	24|14	0.000205336	0.00309937		MTHFR	4524	favorable	4	KIRC,KIRP,PAAD,UVM
	ACC	ACSL6	23305	favorable	38|62	31|48	10|31	21|17	0.00084855	0.0083308		S100A10	6281	unfavorable	4	KIRC,KIRP,LGG,PAAD
	ACC	ACSM3	6296	favorable	79|21	63|16	29|12	34|4	0.00572509	0.0314151		ETS1	2113	favorable	4	ACC,KIRC,LGG,LIHC
	ACC	ACSM5	54988	favorable	51|49	41|38	12|29	29|9	4.54182e-07	4.57403e-05		PLXNA3	55558	unfavorable	4	KIRC,LGG,PRAD,THCA
	ACC	ACSS2	55902	unfavorable	14|86	12|67	10|31	2|36	0.00364792	0.0229896		TIPARP	25976	favorable	4	BLCA,KIRC,PRAD,UVM
	ACC	ACSS3	79611	favorable	66|34	53|26	22|19	31|7	0.00375778	0.0234703		B3GNT4	79369	unfavorable	4	ACC,KIRC,KIRP,PRAD
	ACC	ACTB	60	favorable	44|56	35|44	11|30	24|14	0.000634296	0.00680578		C4orf3	401152	favorable	4	ACC,KIRC,KIRP,UVM
	ACC	ACTN1	87	unfavorable	14|86	12|67	10|31	2|36	0.000585155	0.00642949		BIRC3	330	unfavorable	4	KIRC,KIRP,LGG,PAAD
	ACC	ACTN2	88	unfavorable	38|62	31|48	25|16	6|32	6.54126e-05	0.00139831		FBXO32	114907	unfavorable	4	KIRC,KIRP,LGG,UVM
	ACC	ACTR1B	10120	unfavorable	19|81	16|63	14|27	2|36	0.000340294	0.00439943		ADM	133	unfavorable	4	ACC,KIRC,KIRP,LGG
	ACC	ACTR2	10097	unfavorable	16|84	13|66	10|31	3|35	0.00190996	0.0146432		RXRB	6257	favorable	4	KIRC,LGG,PAAD,UVM
	ACC	ACTR3	10096	unfavorable	13|87	11|68	10|31	1|37	2.31076e-05	0.000680196		PPP2R5B	5526	favorable	4	KIRP,LGG,PAAD,UVM
	ACC	ACTR3B	57180	unfavorable	26|74	21|58	16|25	5|33	0.00674453	0.0351764		ZNF395	55893	favorable	4	KIRC,KIRP,PRAD,UVM
	ACC	ACTR3C	653857	favorable	47|53	38|41	10|31	28|10	9.03448e-07	7.28941e-05		PKD1L2	114780	unfavorable	4	KIRC,LGG,PAAD,STAD
	ACC	ACVR1B	91	favorable	44|56	35|44	10|31	25|13	0.000330242	0.00430895		SEC61G	23480	unfavorable	4	ACC,KIRC,KIRP,LGG
	ACC	ACVR1C	130399	favorable	75|25	60|19	24|17	36|2	3.66394e-06	0.000191822		RSPH3	83861	favorable	4	KIRC,LGG,PRAD,UVM
	ACC	ACVR2A	92	favorable	70|30	56|23	23|18	33|5	0.000202194	0.00306785		SPRY1	10252	favorable	4	ACC,KIRC,PRAD,THYM
	ACC	ACYP1	97	unfavorable	61|39	49|30	31|10	18|20	0.00876825	0.0421077		AUH	549	favorable	4	KIRC,KIRP,MESO,STAD
	ACC	ACYP2	98	favorable	56|44	45|34	18|23	27|11	0.00304063	0.0202437		PPP1R3E	90673	favorable	4	KIRC,LGG,MESO,PAAD
	ACC	ADA	100	unfavorable	17|83	14|65	11|30	3|35	0.000791843	0.00793422		TMCC1	23023	unfavorable	4	KIRC,KIRP,PAAD,STAD
	ACC	ADAL	161823	favorable	71|29	57|22	24|17	33|5	6.32325e-05	0.00136512		HK1	3098	unfavorable	4	ACC,KIRC,PAAD,UVM
	ACC	ADAM10	102	unfavorable	26|74	21|58	15|26	6|32	0.00417525	0.0252384		QSOX1	5768	unfavorable	4	GBM,KIRC,KIRP,PRAD
	ACC	ADAM11	4185	unfavorable	37|63	30|49	23|18	7|31	1.69005e-05	0.000548175		FAM117B	150864	unfavorable	4	ACC,KIRP,PRAD,UVM
	ACC	ADAM12	8038	unfavorable	28|72	23|56	21|20	2|36	9.774e-11	3.03713e-07		ESYT2	57488	unfavorable	4	ACC,LGG,PAAD,UVM
	ACC	ADAM17	6868	unfavorable	16|84	13|66	12|29	1|37	1.11752e-07	1.81163e-05		PGK1	5230	unfavorable	4	BLCA,BRCA,PAAD,PRAD
	ACC	ADAM21	8747	favorable	84|16	67|12	31|10	36|2	0.00337941	0.0217932		FAM129B	64855	unfavorable	4	KIRC,LGG,PAAD,PRAD
	ACC	ADAM28	10863	favorable	82|18	65|14	29|12	36|2	0.000108505	0.00198263		PER1	5187	favorable	4	KIRC,KIRP,LIHC,THCA
	ACC	ADAM8	101	unfavorable	37|63	30|49	22|19	8|30	5.3851e-05	0.00122386		SLC1A1	6505	favorable	3	KIRC,LGG,PRAD
	ACC	ADAMTS1	9510	unfavorable	21|79	17|62	14|27	3|35	0.000498722	0.00575274		FOXO3	2309	favorable	3	ACC,LGG,UVM
	ACC	ADAMTS13	11093	unfavorable	60|40	48|31	31|10	17|21	0.00396994	0.0243864		VKORC1	79001	unfavorable	3	KIRC,KIRP,LGG
	ACC	ADAMTS14	140766	unfavorable	41|59	33|46	25|16	8|30	0.000833338	0.00822829		NFKB2	4791	unfavorable	3	KIRC,KIRP,LGG
	ACC	ADAMTS4	9507	unfavorable	35|65	28|51	20|21	8|30	0.00394586	0.0242886		NAMPT	10135	unfavorable	3	KIRC,LGG,PAAD
	ACC	ADAMTS7	11173	unfavorable	61|39	49|30	31|10	18|20	0.00314318	0.0207194		SERINC1	57515	favorable	3	KIRC,LGG,PRAD
	ACC	ADAMTSL1	92949	unfavorable	25|75	20|59	17|24	3|35	9.95065e-07	7.80053e-05		PCMTD1	115294	favorable	3	ACC,LGG,PRAD
	ACC	ADAMTSL4	54507	favorable	64|36	51|28	20|21	31|7	0.000904827	0.00871714		UFSP2	55325	favorable	3	KIRC,KIRP,LGG
	ACC	ADAMTSL5	339366	favorable	68|32	54|25	22|19	32|6	0.00547651	0.0304556		RIOK3	8780	unfavorable	3	ACC,LGG,PAAD
	ACC	ADAP1	11033	favorable	74|26	59|20	25|16	34|4	0.000139994	0.00236992		PPP2R5B	5526	unfavorable	3	ACC,KIRC,PRAD
	ACC	ADAP2	55803	favorable	52|48	42|37	16|25	26|12	0.00152174	0.0124923		KDM5B	10765	unfavorable	3	ACC,KIRP,PAAD
	ACC	ADAR	103	unfavorable	23|77	19|60	14|27	5|33	0.0050237	0.0287041		TMEM144	55314	favorable	3	ACC,KIRC,PRAD
	ACC	ADAT3	113179	unfavorable	17|83	14|65	11|30	3|35	0.000669076	0.00705812		PGM1	5236	unfavorable	3	LGG,PAAD,SARC
	ACC	ADC	113451	favorable	85|15	68|11	31|10	37|1	0.000168209	0.00269508		LOC143666	143666	favorable	3	KIRC,LGG,UVM
	ACC	ADCK1	57143	favorable	66|34	53|26	21|20	32|6	5.88091e-05	0.00129785		KIAA2013	90231	unfavorable	3	ACC,LGG,UCEC
	ACC	ADCK4	79934	favorable	79|21	63|16	28|13	35|3	0.00963117	0.0449463		PTPRM	5797	favorable	3	ACC,KIRC,LGG
	ACC	ADCY1	107	unfavorable	21|79	17|62	15|26	2|36	8.82161e-05	0.00171613		C6orf223	221416	unfavorable	3	ACC,KIRP,LIHC
	ACC	ADCY2	108	favorable	66|34	53|26	22|19	31|7	0.00589623	0.0320449		GPR155	151556	favorable	3	ACC,KIRC,LGG
	ACC	ADCY3	109	unfavorable	21|79	17|62	14|27	3|35	0.000281079	0.00385321		RAB3A	5864	favorable	3	KIRC,KIRP,LGG
	ACC	ADCY4	196883	favorable	61|39	49|30	20|21	29|9	0.00200669	0.0151515		RNF122	79845	unfavorable	3	KIRC,KIRP,LGG
	ACC	ADCY5	111	favorable	69|31	55|24	23|18	32|6	0.000459212	0.00543639		FBXO42	54455	unfavorable	3	ACC,KIRC,LGG
	ACC	ADCYAP1	116	favorable	63|37	50|29	19|22	31|7	0.0025585	0.0179245		OTUD1	220213	favorable	3	ACC,KIRC,LGG
	ACC	ADD1	118	favorable	61|39	49|30	21|20	28|10	0.00474195	0.0275801		SGSM2	9905	favorable	3	KIRP,LGG,PAAD
	ACC	ADH1B	125	favorable	38|62	31|48	10|31	21|17	0.00364277	0.0229696		TESK2	10420	favorable	3	ACC,KIRC,UVM
	ACC	ADH1C	126	favorable	63|37	50|29	20|21	30|8	0.00418604	0.0252843		SMAD9	4093	favorable	3	KIRC,LGG,PRAD
	ACC	ADIPOR1	51094	unfavorable	17|83	14|65	11|30	3|35	0.00697761	0.0359884		C3orf58	205428	unfavorable	3	ACC,KIRC,KIRP
	ACC	ADK	132	favorable	64|36	51|28	20|21	31|7	0.00169314	0.013479		C2orf81	388963	unfavorable	3	KIRC,LGG,UVM
	ACC	ADM	133	unfavorable	50|50	40|39	27|14	13|25	0.00592031	0.0321363		PFKP	5214	unfavorable	3	ACC,BLCA,UVM
	ACC	ADM2	79924	unfavorable	25|75	20|59	16|25	4|34	0.000309768	0.00412165		HYAL3	8372	unfavorable	3	ACC,KIRC,LGG
	ACC	ADNP2	22850	unfavorable	14|86	12|67	11|30	1|37	2.82087e-05	0.000780115		FA2H	79152	favorable	3	KIRP,LGG,PRAD
	ACC	ADORA1	134	unfavorable	45|55	36|43	25|16	11|27	0.00236659	0.0169871		USP28	57646	unfavorable	3	ACC,LGG,PRAD
	ACC	ADORA3	140	favorable	64|36	51|28	20|21	31|7	0.000336958	0.00436971		KDM4C	23081	favorable	3	ACC,KIRC,LGG
	ACC	ADPRH	141	favorable	40|60	32|47	10|31	22|16	0.000289986	0.00393677		CELF5	60680	favorable	3	KIRP,LGG,UVM
	ACC	ADRA2B	151	favorable	45|55	36|43	14|27	22|16	0.00542009	0.0302368		PHF3	23469	favorable	3	KIRC,LGG,PRAD
	ACC	ADRA2C	152	unfavorable	41|59	33|46	23|18	10|28	0.0100615	0.0463068		KDM4B	23030	favorable	3	LGG,THCA,UVM
	ACC	ADRB2	154	favorable	47|53	38|41	12|29	26|12	7.09279e-05	0.0014781		CRKL	1399	unfavorable	3	ACC,KIRC,KIRP
	ACC	ADRBK1	156	unfavorable	18|82	15|64	13|28	2|36	1.7816e-05	0.000568369		INSIG2	51141	unfavorable	3	HNSC,KIRP,PAAD
	ACC	ADSL	158	unfavorable	18|82	15|64	12|29	3|35	0.00279997	0.0191029		DNTTIP1	116092	unfavorable	3	KIRC,LGG,PRAD
	ACC	ADSS	159	unfavorable	23|77	19|60	15|26	4|34	0.000112551	0.00203584		ALPK1	80216	unfavorable	3	KIRC,LGG,THCA
	ACC	AEBP2	121536	favorable	75|25	60|19	26|15	34|4	0.00439548	0.0261578		SLC6A6	6533	favorable	3	ACC,KIRP,UVM
	ACC	AFAP1L1	134265	unfavorable	12|88	10|69	10|31	0|38	1.36347e-05	0.000471108		PLEKHA2	59339	unfavorable	3	KIRP,LGG,PAAD
	ACC	AFAP1L2	84632	favorable	71|29	57|22	24|17	33|5	0.000658667	0.00698607		NUDT13	25961	favorable	3	KIRC,KIRP,LGG
	ACC	AFF1	4299	favorable	46|54	37|42	10|31	27|11	8.51183e-06	0.000339289		SLC2A12	154091	unfavorable	3	KIRC,KIRP,UVM
	ACC	AFF3	3899	unfavorable	21|79	17|62	15|26	2|36	3.99947e-05	0.00099409		PLIN2	123	favorable	3	KIRC,PRAD,UVM
	ACC	AFF4	27125	favorable	80|20	64|15	29|12	35|3	0.00218878	0.016075		UACA	55075	unfavorable	3	BLCA,LGG,PAAD
	ACC	AFG3L1	172	favorable	66|34	53|26	19|22	34|4	0.000161597	0.00262105		EXPH5	23086	favorable	3	KIRC,LGG,UVM
	ACC	AFG3L2	10939	unfavorable	59|41	47|32	31|10	16|22	0.00403005	0.0246341		CSRNP1	64651	favorable	3	KIRC,LIHC,PRAD
	ACC	AFMID	125061	unfavorable	17|83	14|65	12|29	2|36	1.90895e-06	0.000122464		RNASE4	6038	favorable	3	KIRC,PRAD,UVM
	ACC	AFP	174	favorable	50|50	40|39	14|27	26|12	0.00463093	0.0271221		EGLN1	54583	unfavorable	3	ACC,CESC,KIRP
	ACC	AFTPH	54812	favorable	85|15	68|11	31|10	37|1	5.44706e-05	0.00123226		ATP7A	538	favorable	3	ACC,KIRC,MESO
	ACC	AGA	175	favorable	46|54	37|42	13|28	24|14	0.00133251	0.0113903		PDCD4	27250	favorable	3	KIRC,LGG,PRAD
	ACC	AGAP1	116987	unfavorable	13|87	11|68	10|31	1|37	5.78689e-05	0.00128373		ZNF84	7637	favorable	3	ACC,LGG,PAAD
	ACC	AGAP8	728404	unfavorable	51|49	41|38	29|12	12|26	0.000101371	0.00189145		MARCKS	4082	unfavorable	3	KIRC,LIHC,PRAD
	ACC	AGBL3	340351	favorable	54|46	43|36	15|26	28|10	0.000109541	0.00199594		ANKRA2	57763	favorable	3	ACC,LGG,PAAD
	ACC	AGBL5	60509	unfavorable	26|74	21|58	16|25	5|33	0.00696656	0.0359479		RND3	390	unfavorable	3	KIRC,LGG,PAAD
	ACC	AGER	177	unfavorable	59|41	47|32	31|10	16|22	0.00138822	0.0117196		RHPN2	85415	unfavorable	3	ACC,LGG,PAAD
	ACC	AGFG1	3267	unfavorable	33|67	27|52	21|20	6|32	1.25952e-06	9.16993e-05		RASSF7	8045	unfavorable	3	ACC,KIRC,LGG
	ACC	AGFG2	3268	favorable	74|26	59|20	24|17	35|3	1.62468e-06	0.00010929		NFIL3	4783	unfavorable	3	ACC,KIRP,LGG
	ACC	AGGF1	55109	favorable	69|31	55|24	22|19	33|5	0.000373394	0.00469873		CCDC114	93233	unfavorable	3	KIRC,LGG,PRAD
	ACC	AGK	55750	favorable	50|50	40|39	14|27	26|12	0.00052862	0.00598631		SLC2A12	154091	favorable	3	ACC,LGG,PRAD
	ACC	AGMAT	79814	unfavorable	35|65	28|51	21|20	7|31	0.000191436	0.0029505		PTPRH	5794	unfavorable	3	ACC,KIRC,UVM
	ACC	AGPAT4	56895	unfavorable	14|86	12|67	10|31	2|36	0.0099598	0.0459885		ELL	8178	unfavorable	3	KIRC,LGG,PRAD
	ACC	AGPAT9	84803	favorable	61|39	49|30	18|23	31|7	3.80196e-06	0.000196378		ACAP1	9744	unfavorable	3	KIRC,LGG,PRAD
	ACC	AGPS	8540	unfavorable	28|72	23|56	20|21	3|35	1.93287e-08	6.11935e-06		SMAD3	4088	unfavorable	3	ACC,PAAD,STAD
	ACC	AGT	183	favorable	41|59	33|46	11|30	22|16	0.00685974	0.035581		PFKFB4	5210	unfavorable	3	KIRC,MESO,THCA
	ACC	AGXT2L2	85007	favorable	68|32	54|25	20|21	34|4	1.02275e-05	0.000384768		PFKFB3	5209	unfavorable	3	ACC,KIRP,UVM
	ACC	AHCYL2	23382	favorable	57|43	46|33	19|22	27|11	0.00967226	0.0450779		BFSP1	631	unfavorable	3	KIRC,LGG,LIHC
	ACC	AHDC1	27245	unfavorable	32|68	26|53	20|21	6|32	0.000453123	0.00538659		SIAH2	6478	unfavorable	3	ACC,LGG,PAAD
	ACC	AHR	196	favorable	87|13	69|10	31|10	38|0	6.70928e-06	0.000286151		DOT1L	84444	unfavorable	3	ACC,KIRC,PRAD
	ACC	AHRR	57491	favorable	51|49	41|38	15|26	26|12	0.00252154	0.0177442		DNHD1	144132	unfavorable	3	KIRC,LGG,PRAD
	ACC	AIDA	64853	unfavorable	17|83	14|65	11|30	3|35	0.00137802	0.0116607		WASF2	10163	favorable	3	KIRC,KIRP,UVM
	ACC	AIF1	199	favorable	76|24	61|18	26|15	35|3	0.000191988	0.00295591		PAM	5066	unfavorable	3	GBM,LGG,UVM
	ACC	AIF1L	83543	unfavorable	16|84	13|66	13|28	0|38	2.74428e-07	3.23175e-05		DDR2	4921	unfavorable	3	KIRP,LGG,UVM
	ACC	AIFM1	9131	favorable	47|53	38|41	11|30	27|11	3.88275e-06	0.000198995		CDA	978	unfavorable	3	KIRC,PAAD,PRAD
	ACC	AIFM2	84883	unfavorable	31|69	25|54	17|24	8|30	0.00435494	0.0259835		WDR60	55112	unfavorable	3	LGG,PRAD,UVM
	ACC	AIG1	51390	favorable	84|16	67|12	30|11	37|1	2.6094e-05	0.000738703		PNRC1	10957	unfavorable	3	KIRP,LGG,STAD
	ACC	AIM1	202	favorable	60|40	48|31	17|24	31|7	0.000163006	0.00263641		ZSWIM5	57643	favorable	3	KIRC,KIRP,LGG
	ACC	AIMP2	7965	unfavorable	23|77	19|60	16|25	3|35	0.0034583	0.0221509		VGLL4	9686	unfavorable	3	LGG,PAAD,PRAD
	ACC	AKAP13	11214	favorable	84|16	67|12	31|10	36|2	0.00381949	0.0237398		ANKRD37	353322	favorable	3	KIRP,LGG,THCA
	ACC	AKAP3	10566	favorable	52|48	42|37	15|26	27|11	0.000218592	0.00323605		RBPJ	3516	favorable	3	ACC,LGG,PRAD
	ACC	AKAP6	9472	favorable	69|31	55|24	20|21	35|3	4.24206e-07	4.35122e-05		FKBP15	23307	unfavorable	3	ACC,LGG,PRAD
	ACC	AKAP7	9465	unfavorable	42|58	34|45	24|17	10|28	0.00620258	0.03319		ALDOA	226	unfavorable	3	KIRC,KIRP,PRAD
	ACC	AKD1	221264	favorable	75|25	60|19	27|14	33|5	0.000828067	0.00819391		PTPRR	5801	unfavorable	3	KIRP,MESO,PRAD
	ACC	AKIRIN2	55122	unfavorable	23|77	19|60	15|26	4|34	0.00131059	0.0112591		ZC3H6	376940	favorable	3	ACC,LGG,PAAD
	ACC	AKNAD1	254268	favorable	45|55	36|43	11|30	25|13	0.000379158	0.00475116		GBE1	2632	unfavorable	3	KIRC,KIRP,LGG
	ACC	AKR1A1	10327	favorable	74|26	59|20	27|14	32|6	0.00266369	0.0184492		MAP3K15	389840	unfavorable	3	KIRC,KIRP,LGG
	ACC	AKR1B10	57016	favorable	80|20	64|15	29|12	35|3	0.000560194	0.00623297		PER2	8864	favorable	3	KIRC,LGG,MESO
	ACC	AKR1C1	1645	favorable	80|20	64|15	28|13	36|2	4.77385e-06	0.000228571		CDK19	23097	unfavorable	3	KIRP,LIHC,UVM
	ACC	AKR1C2	1646	favorable	75|25	60|19	25|16	35|3	1.06907e-05	0.000397423		WSB1	26118	unfavorable	3	KIRC,LIHC,PRAD
	ACC	AKR1C3	8644	favorable	74|26	59|20	24|17	35|3	3.29711e-06	0.000177777		MAPK7	5598	unfavorable	3	KIRC,LGG,PRAD
	ACC	AKR1D1	6718	favorable	52|48	42|37	13|28	29|9	8.50744e-07	6.98051e-05		PTPRR	5801	favorable	3	BLCA,KIRC,LGG
	ACC	AKR7A2	8574	unfavorable	13|87	11|68	11|30	0|38	0.000130998	0.00226443		PRX	57716	favorable	3	KIRC,KIRP,UVM
	ACC	AKR7A3	22977	unfavorable	35|65	28|51	20|21	8|30	0.00647239	0.0341846		FLJ23867	200058	unfavorable	3	KIRC,KIRP,PAAD
	ACC	AKR7L	246181	unfavorable	16|84	13|66	10|31	3|35	0.00382306	0.0237529		TES	26136	unfavorable	3	KIRC,LGG,PAAD
	ACC	AKT2	208	unfavorable	25|75	20|59	15|26	5|33	0.000610308	0.00662024		MNT	4335	unfavorable	3	ACC,KIRC,PRAD
	ACC	AKT3	10000	favorable	80|20	64|15	28|13	36|2	0.000106878	0.001963		ANGPTL4	51129	unfavorable	3	ACC,KIRC,LGG
	ACC	AKTIP	64400	favorable	76|24	61|18	26|15	35|3	2.59229e-05	0.000735712		POLI	11201	favorable	3	KIRC,KIRP,PAAD
	ACC	ALAS1	211	unfavorable	14|86	12|67	11|30	1|37	0.0077317	0.038628		FOXN3	1112	favorable	3	KIRC,LGG,PRAD
	ACC	ALAS2	212	unfavorable	13|87	11|68	10|31	1|37	0.000222443	0.00327692		ENO1	2023	unfavorable	3	ACC,LGG,PAAD
	ACC	ALCAM	214	unfavorable	14|86	12|67	10|31	2|36	0.000356414	0.00454553		ALOXE3	59344	favorable	3	ACC,KIRP,LGG
	ACC	ALDH1A1	216	favorable	75|25	60|19	26|15	34|4	0.000384938	0.00480137		ADAMTS13	11093	unfavorable	3	ACC,KIRC,PRAD
	ACC	ALDH1B1	219	unfavorable	40|60	32|47	22|19	10|28	0.00665401	0.034862		GIPR	2696	favorable	3	KIRP,PAAD,UVM
	ACC	ALDH2	217	favorable	51|49	41|38	13|28	28|10	3.29464e-05	0.000866609		CITED2	10370	favorable	3	KIRC,KIRP,PAAD
	ACC	ALDH3B1	221	favorable	61|39	49|30	17|24	32|6	7.1735e-06	0.000300372		C4orf47	441054	unfavorable	3	KIRC,LGG,PRAD
	ACC	ALDH3B2	222	favorable	59|41	47|32	17|24	30|8	2.07912e-05	0.000631225		GTPBP1	9567	favorable	3	KIRP,LGG,PRAD
	ACC	ALDH5A1	7915	favorable	57|43	46|33	15|26	31|7	2.36364e-05	0.000690443		PLEKHA2	59339	favorable	3	ACC,KIRC,THCA
	ACC	ALDH7A1	501	favorable	57|43	46|33	16|25	30|8	9.14971e-06	0.000356968		FAM160A1	729830	unfavorable	3	BLCA,LGG,PAAD
	ACC	ALDH9A1	223	favorable	82|18	65|14	30|11	35|3	0.00141934	0.0119027		PAQR5	54852	unfavorable	3	LGG,LIHC,PAAD
	ACC	ALDOA	226	favorable	83|17	66|13	31|10	35|3	0.00779167	0.0388403		ENO2	2026	unfavorable	3	KIRC,MESO,PRAD
	ACC	ALG11	440138	unfavorable	31|69	25|54	21|20	4|34	0.00053878	0.00606348		FUT11	170384	unfavorable	3	ACC,BLCA,UVM
	ACC	ALG13	79868	favorable	46|54	37|42	10|31	27|11	2.55336e-05	0.000728722		DHX32	55760	unfavorable	3	ACC,KIRC,PAAD
	ACC	ALG1L	200810	favorable	56|44	45|34	18|23	27|11	0.00212387	0.0157522		BCL10	8915	unfavorable	3	KIRP,LGG,PAAD
	ACC	ALG6	29929	favorable	75|25	60|19	24|17	36|2	5.92259e-06	0.000262783		TES	26136	favorable	3	ACC,KIRP,UVM
	ACC	ALG9	79796	unfavorable	27|73	22|57	15|26	7|31	0.00802694	0.0396369		DDIT4	54541	unfavorable	3	ACC,KIRC,PAAD
	ACC	ALK	238	unfavorable	21|79	17|62	15|26	2|36	0.000135319	0.00231543		DHX32	55760	favorable	3	KIRP,LGG,PRAD
	ACC	ALKBH4	54784	favorable	68|32	54|25	24|17	30|8	0.00149656	0.0123514		GPRC5C	55890	favorable	3	KIRC,KIRP,PRAD
	ACC	ALKBH6	84964	unfavorable	14|86	12|67	10|31	2|36	0.000390801	0.00485092		SLC2A3	6515	unfavorable	3	KIRC,LGG,UVM
	ACC	ALKBH8	91801	favorable	65|35	52|27	22|19	30|8	0.00896157	0.0427571		OXSR1	9943	unfavorable	3	LGG,PAAD,PRAD
	ACC	ALLC	55821	unfavorable	14|86	12|67	10|31	2|36	0.00525979	0.0296237		DPYSL4	10570	unfavorable	3	ACC,KIRP,STAD
	ACC	ALMS1	7840	unfavorable	28|72	23|56	21|20	2|36	1.5851e-09	1.35366e-06		HK2	3099	unfavorable	3	KIRC,LGG,PAAD
	ACC	ALOX12P2	245	favorable	40|60	32|47	10|31	22|16	0.0102775	0.0469854		MEF2C	4208	favorable	3	ACC,KIRC,THCA
	ACC	ALOX5AP	241	favorable	80|20	64|15	30|11	34|4	0.0108656	0.0488115		PARP16	54956	unfavorable	3	KIRC,KIRP,LGG
	ACC	ALOXE3	59344	favorable	46|54	37|42	13|28	24|14	0.00288963	0.0195366		TMEM123	114908	unfavorable	3	ACC,LGG,PAAD
	ACC	ALPK1	80216	favorable	69|31	55|24	22|19	33|5	0.000730715	0.00750188		MNT	4335	favorable	3	KIRP,LGG,PAAD
	ACC	ALPK3	57538	favorable	68|32	54|25	21|20	33|5	6.61811e-05	0.00140928		MAFF	23764	unfavorable	3	ACC,KIRC,PAAD
	ACC	ALPL	249	unfavorable	36|64	29|50	24|17	5|33	6.80671e-06	0.000288888		TNFAIP8	25816	unfavorable	3	KIRC,LGG,UVM
	ACC	ALS2	57679	unfavorable	19|81	16|63	15|26	1|37	3.52587e-08	8.82723e-06		MKNK2	2872	unfavorable	3	KIRC,KIRP,LGG
	ACC	ALS2CR12	130540	unfavorable	16|84	13|66	10|31	3|35	0.00670159	0.035024		UGP2	7360	unfavorable	3	ACC,LGG,PAAD
	ACC	ALS2CR4	65062	unfavorable	21|79	17|62	16|25	1|37	9.97896e-09	4.03277e-06		PAM	5066	favorable	3	ACC,KIRC,PRAD
	ACC	ALX3	257	unfavorable	46|54	37|42	26|15	11|27	0.000324202	0.0042537		ALKBH5	54890	favorable	3	KIRP,LIHC,PAAD
	ACC	ALX4	60529	unfavorable	44|56	35|44	25|16	10|28	0.00364248	0.0229692		TMEM145	284339	unfavorable	3	ACC,KIRC,PRAD
	ACC	AMACR	23600	favorable	49|51	39|40	14|27	25|13	0.00210052	0.0156295		IRF2BP2	359948	unfavorable	3	KIRP,LGG,PRAD
	ACC	AMBRA1	55626	unfavorable	12|88	10|69	10|31	0|38	0.000740693	0.00756839		FAM63B	54629	unfavorable	3	LGG,PAAD,UVM
	ACC	AMD1	262	favorable	54|46	43|36	15|26	28|10	0.000280893	0.0038515		DARS	1615	unfavorable	3	KIRP,LIHC,PAAD
	ACC	AMDHD1	144193	unfavorable	18|82	15|64	13|28	2|36	0.000202005	0.00306582		GOLGA1	2800	favorable	3	KIRC,KIRP,UCEC
	ACC	AMH	268	unfavorable	44|56	35|44	26|15	9|29	7.2031e-05	0.00149368		CDH1	999	unfavorable	3	LGG,PAAD,UVM
	ACC	AMICA1	120425	favorable	45|55	36|43	12|29	24|14	0.000311447	0.00413833		MAFK	7975	unfavorable	3	LGG,LUAD,PRAD
	ACC	AMIGO2	347902	favorable	71|29	57|22	22|19	35|3	4.708e-05	0.00111527		TEC	7006	favorable	3	ACC,KIRC,UVM
	ACC	AMIGO3	386724	unfavorable	52|48	42|37	29|12	13|25	0.00198019	0.0150071		MANBA	4126	favorable	3	ACC,KIRC,PRAD
	ACC	AMMECR1	9949	favorable	84|16	67|12	31|10	36|2	0.000437735	0.00525754		NARF	26502	favorable	3	LGG,PAAD,UVM
	ACC	AMMECR1L	83607	unfavorable	27|73	22|57	18|23	4|34	3.46601e-07	3.81442e-05		THSD1	55901	favorable	3	ACC,LIHC,PAAD
	ACC	AMN	81693	unfavorable	36|64	29|50	20|21	9|29	0.00989662	0.0457813		GPR160	26996	favorable	3	BLCA,KIRC,KIRP
	ACC	AMN1	196394	favorable	65|35	52|27	21|20	31|7	0.000424183	0.00514002		MARCKS	4082	favorable	2	LGG,UVM
	ACC	AMPD3	272	favorable	83|17	66|13	29|12	37|1	1.04265e-05	0.00039031		TPD52	7163	unfavorable	2	KIRC,KIRP
	ACC	AMY1A	276	favorable	51|49	41|38	12|29	29|9	5.33427e-07	5.10081e-05		EFNA3	1944	unfavorable	2	ACC,KIRC
	ACC	AMY2A	279	favorable	51|49	41|38	12|29	29|9	5.749e-07	5.36718e-05		LOC100129034	100129034	unfavorable	2	ACC,LGG
	ACC	AMY2B	280	favorable	71|29	57|22	22|19	35|3	1.91879e-08	6.09665e-06		SNAPC3	6619	favorable	2	KIRC,LGG
	ACC	AMZ2	51321	favorable	83|17	66|13	31|10	35|3	0.00180251	0.0140656		KDM4B	23030	unfavorable	2	ACC,KIRC
	ACC	ANAPC1	64682	unfavorable	49|51	39|40	28|13	11|27	3.58585e-05	0.000920971		LOC100129034	100129034	favorable	2	KIRC,KIRP
	ACC	ANAPC13	25847	favorable	83|17	66|13	30|11	36|2	0.000640303	0.00685075		NR2F2	7026	unfavorable	2	LGG,UVM
	ACC	ANAPC4	29945	favorable	80|20	64|15	28|13	36|2	9.2658e-08	1.596e-05		RICTOR	253260	favorable	2	ACC,LGG
	ACC	ANG	283	unfavorable	52|48	42|37	31|10	11|27	4.75636e-06	0.000228025		GYS1	2997	unfavorable	2	KIRC,LGG
	ACC	ANGPT1	284	favorable	66|34	53|26	21|20	32|6	0.00393139	0.0242266		UPRT	139596	favorable	2	ACC,KIRC
	ACC	ANGPTL1	9068	favorable	50|50	40|39	14|27	26|12	0.00107837	0.00984581		SUN1	23353	unfavorable	2	LGG,PRAD
	ACC	ANGPTL4	51129	unfavorable	40|60	32|47	22|19	10|28	0.00138327	0.0116896		PLEKHM3	389072	favorable	2	KIRC,LGG
	ACC	ANK1	286	favorable	65|35	52|27	19|22	33|5	3.624e-06	0.000190351		NEDD4L	23327	favorable	2	KIRC,KIRP
	ACC	ANK2	287	favorable	65|35	52|27	21|20	31|7	0.00270605	0.0186567		FUT11	170384	favorable	2	KIRC,LGG
	ACC	ANK3	288	favorable	75|25	60|19	24|17	36|2	7.5586e-08	1.41899e-05		SPRY1	10252	unfavorable	2	KIRP,LGG
	ACC	ANKHD1	54882	favorable	46|54	37|42	13|28	24|14	0.00275119	0.0188718		IRS2	8660	unfavorable	2	KIRC,LGG
	ACC	ANKIB1	54467	favorable	85|15	68|11	30|11	38|0	0.00015585	0.00255326		EFEMP2	30008	unfavorable	2	KIRC,LGG
	ACC	ANKMY1	51281	unfavorable	21|79	17|62	15|26	2|36	0.000113445	0.00204727		NAB2	4665	unfavorable	2	KIRC,LGG
	ACC	ANKRA2	57763	favorable	84|16	67|12	31|10	36|2	0.00196879	0.0149455		ZBTB44	29068	favorable	2	KIRC,LGG
	ACC	ANKRD13B	124930	unfavorable	13|87	11|68	10|31	1|37	1.01294e-05	0.000382245		BNIP3L	665	favorable	2	LGG,PRAD
	ACC	ANKRD13C	81573	unfavorable	13|87	11|68	10|31	1|37	0.00226413	0.0164662		CDK19	23097	favorable	2	KIRC,LGG
	ACC	ANKRD13D	338692	unfavorable	32|68	26|53	19|22	7|31	0.00343332	0.0220341		EGLN3	112399	favorable	2	KIRC,LGG
	ACC	ANKRD23	200539	unfavorable	18|82	15|64	11|30	4|34	0.00824922	0.0403937		DDX50	79009	unfavorable	2	ACC,KIRP
	ACC	ANKRD26	22852	unfavorable	23|77	19|60	15|26	4|34	1.61201e-05	0.00052975		INSR	3643	favorable	2	KIRC,UVM
	ACC	ANKRD31	256006	favorable	71|29	57|22	25|16	32|6	0.00503441	0.0287466		BFSP1	631	favorable	2	ACC,UVM
	ACC	ANKRD34A	284615	unfavorable	41|59	33|46	25|16	8|30	0.000162373	0.00262948		ADAMTS16	170690	favorable	2	KIRC,KIRP
	ACC	ANKRD36B	57730	unfavorable	17|83	14|65	12|29	2|36	1.8583e-05	0.000585062		KDM5B	10765	favorable	2	LGG,UVM
	ACC	ANKRD37	353322	unfavorable	17|83	14|65	11|30	3|35	0.00289247	0.0195529		BTG1	694	unfavorable	2	KIRC,KIRP
	ACC	ANKRD43	134548	unfavorable	17|83	14|65	12|29	2|36	5.76503e-06	0.000258163		BBX	56987	favorable	2	ACC,KIRC
	ACC	ANKRD44	91526	unfavorable	16|84	13|66	11|30	2|36	0.000620934	0.00670423		MYADM	91663	unfavorable	2	ACC,LGG
	ACC	ANKRD45	339416	favorable	51|49	41|38	12|29	29|9	2.11507e-06	0.000131556		PDGFB	5155	unfavorable	2	LGG,PRAD
	ACC	ANKRD46	157567	favorable	41|59	33|46	10|31	23|15	0.0015535	0.0126795		RIOK3	8780	favorable	2	KIRC,KIRP
	ACC	ANKRD49	54851	favorable	76|24	61|18	27|14	34|4	0.00696238	0.0359349		RNMT	8731	favorable	2	KIRC,LGG
	ACC	ANKRD5	63926	favorable	56|44	45|34	15|26	30|8	4.27476e-05	0.00104048		ZSWIM4	65249	unfavorable	2	KIRC,PRAD
	ACC	ANKRD52	283373	favorable	45|55	36|43	13|28	23|15	0.00650239	0.0342902		NEDD9	4739	favorable	2	KIRC,UVM
	ACC	ANKRD54	129138	favorable	84|16	67|12	31|10	36|2	0.00514175	0.0291601		CLMN	79789	favorable	2	KIRC,KIRP
	ACC	ANKRD6	22881	favorable	54|46	43|36	16|25	27|11	0.00223293	0.0163056		SBF2	81846	favorable	2	KIRC,LGG
	ACC	ANKRD7	56311	favorable	63|37	50|29	20|21	30|8	0.000152261	0.00251254		FBXL20	84961	favorable	2	KIRC,LGG
	ACC	ANKS1B	56899	favorable	57|43	46|33	18|23	28|10	0.00370646	0.023244		PPP1R3B	79660	favorable	2	PRAD,UVM
	ACC	ANKS3	124401	favorable	85|15	68|11	31|10	37|1	0.000423058	0.0051289		ULK1	8408	unfavorable	2	KIRC,PRAD
	ACC	ANKS6	203286	unfavorable	26|74	21|58	16|25	5|33	0.000791718	0.0079334		BTG1	694	favorable	2	MESO,UVM
	ACC	ANKZF1	55139	unfavorable	42|58	34|45	25|16	9|29	0.000468172	0.00550913		FAM110C	642273	unfavorable	2	LGG,PRAD
	ACC	ANLN	54443	unfavorable	14|86	12|67	11|30	1|37	1.45361e-05	0.000492678		ZNF292	23036	favorable	2	KIRC,LGG
	ACC	ANO10	55129	favorable	87|13	69|10	31|10	38|0	1.64236e-05	0.000537473		PTCH1	5727	favorable	2	KIRC,LGG
	ACC	ANO6	196527	favorable	80|20	64|15	29|12	35|3	0.000800238	0.00799451		HELB	92797	unfavorable	2	KIRP,LGG
	ACC	ANO7	50636	unfavorable	37|63	30|49	21|20	9|29	0.00551007	0.0305893		PIGA	5277	unfavorable	2	KIRP,LGG
	ACC	ANO9	338440	favorable	63|37	50|29	21|20	29|9	0.00578401	0.0316436		EGLN1	54583	favorable	2	KIRC,LGG
	ACC	ANP32A	8125	unfavorable	52|48	42|37	29|12	13|25	0.00105787	0.00971742		ZC3HAV1L	92092	unfavorable	2	ACC,LGG
	ACC	ANP32B	10541	unfavorable	47|53	38|41	31|10	7|31	2.36388e-09	1.72113e-06		KCTD11	147040	favorable	2	ACC,KIRP
	ACC	ANP32C	23520	unfavorable	18|82	15|64	11|30	4|34	0.00723499	0.0369087		MXD1	4084	unfavorable	2	ACC,KIRP
	ACC	ANP32E	81611	unfavorable	30|70	24|55	22|19	2|36	2.33198e-09	1.71012e-06		STARD4	134429	favorable	2	KIRC,PRAD
	ACC	ANTXR1	84168	unfavorable	16|84	13|66	12|29	1|37	7.41699e-07	6.38711e-05		FBXO8	26269	favorable	2	KIRC,PRAD
	ACC	ANXA1	301	favorable	54|46	43|36	16|25	27|11	0.00357576	0.0226797		ASPH	444	favorable	2	ACC,LGG
	ACC	ANXA3	306	favorable	56|44	45|34	15|26	30|8	9.25245e-05	0.00177214		WASF2	10163	unfavorable	2	ACC,LGG
	ACC	ANXA4	307	favorable	85|15	68|11	31|10	37|1	0.000452222	0.00537877		FEM1C	56929	unfavorable	2	KIRC,LGG
	ACC	ANXA6	309	favorable	51|49	41|38	15|26	26|12	0.00253891	0.0178274		PGAM1	5223	unfavorable	2	ACC,UVM
	ACC	ANXA8	653145	favorable	74|26	59|20	27|14	32|6	0.0064634	0.0341526		MYO1E	4643	unfavorable	2	LGG,PAAD
	ACC	ANXA9	8416	favorable	57|43	46|33	18|23	28|10	0.00528433	0.0297252		ADAMTS13	11093	favorable	2	LGG,PAAD
	ACC	AOAH	313	favorable	84|16	67|12	30|11	37|1	0.000211484	0.00316367		FAM160A1	729830	favorable	2	ACC,KIRC
	ACC	AOC3	8639	unfavorable	45|55	36|43	24|17	12|26	0.00889387	0.0425325		TTC30A	92104	unfavorable	2	KIRP,LGG
	ACC	AOX1	316	favorable	84|16	67|12	31|10	36|2	0.000222896	0.00328227		RNASE4	6038	unfavorable	2	ACC,LGG
	ACC	AP1G1	164	favorable	78|22	62|17	27|14	35|3	0.00103665	0.00957753		TMEM45A	55076	unfavorable	2	KIRC,LGG
	ACC	AP1G2	8906	unfavorable	32|68	26|53	19|22	7|31	0.000150926	0.00249726		GPR137B	7107	unfavorable	2	ACC,KIRP
	ACC	AP1S1	1174	unfavorable	28|72	23|56	18|23	5|33	0.00317639	0.020878		ZNF511	118472	favorable	2	LGG,PRAD
	ACC	AP1S2	8905	favorable	65|35	52|27	21|20	31|7	0.0067257	0.0351098		PKD1	5310	favorable	2	PAAD,UVM
	ACC	AP1S3	130340	favorable	60|40	48|31	17|24	31|7	1.32854e-05	0.000462097		JMY	133746	favorable	2	LGG,PRAD
	ACC	AP2A2	161	unfavorable	45|55	36|43	25|16	11|27	0.00487864	0.0281266		RCOR2	283248	unfavorable	2	KIRC,UVM
	ACC	AP2S1	1175	unfavorable	18|82	15|64	12|29	3|35	0.00735312	0.0373193		RIMKLA	284716	favorable	2	KIRC,KIRP
	ACC	AP3B1	8546	favorable	54|46	43|36	13|28	30|8	1.5671e-05	0.00051887		PLIN2	123	unfavorable	2	KIRP,LGG
	ACC	AP3D1	8943	unfavorable	19|81	16|63	12|29	4|34	0.00415138	0.0251532		ERRFI1	54206	unfavorable	2	GBM,LGG
	ACC	AP4E1	23431	unfavorable	61|39	49|30	31|10	18|20	0.00967356	0.0450811		SH3GL3	6457	unfavorable	2	ACC,KIRC
	ACC	AP4M1	9179	favorable	37|63	30|49	10|31	20|18	0.00456349	0.0268491		FANK1	92565	favorable	2	KIRP,UVM
	ACC	AP4S1	11154	unfavorable	46|54	37|42	25|16	12|26	0.00998661	0.0460708		PFKP	5214	favorable	2	KIRC,LGG
	ACC	APBA1	320	favorable	83|17	66|13	29|12	37|1	2.72855e-06	0.000156548		NDRG1	10397	unfavorable	2	ACC,KIRP
	ACC	APBA2	321	unfavorable	18|82	15|64	13|28	2|36	0.000392172	0.00486368		PHLPP1	23239	favorable	2	KIRC,LGG
	ACC	APBB1IP	54518	favorable	69|31	55|24	23|18	32|6	0.000679412	0.00713743		SHB	6461	unfavorable	2	ACC,PAAD
	ACC	APBB2	323	favorable	73|27	58|21	23|18	35|3	3.48769e-06	0.000184872		CCDC110	256309	favorable	2	KIRC,PRAD
	ACC	APC	324	favorable	69|31	55|24	23|18	32|6	0.00217725	0.0160189		BNIP3	664	favorable	2	KIRC,LGG
	ACC	APC2	10297	unfavorable	13|87	11|68	11|30	0|38	9.34872e-08	1.60415e-05		BCKDHA	593	favorable	2	KIRC,KIRP
	ACC	APEX1	328	unfavorable	37|63	30|49	24|17	6|32	4.96085e-05	0.00115618		SGSM2	9905	unfavorable	2	KIRC,UVM
	ACC	APEX2	27301	favorable	56|44	45|34	14|27	31|7	2.30856e-06	0.000139462		SHB	6461	favorable	2	KIRC,LGG
	ACC	APH1A	51107	unfavorable	25|75	20|59	16|25	4|34	0.00199325	0.015076		ACAP1	9744	favorable	2	ACC,LIHC
	ACC	APH1B	83464	favorable	61|39	49|30	17|24	32|6	7.06915e-07	6.18699e-05		RNF217	154214	favorable	2	KIRC,LGG
	ACC	APLN	8862	unfavorable	19|81	16|63	13|28	3|35	0.00356041	0.0226103		GPI	2821	unfavorable	2	LGG,PRAD
	ACC	APLP1	333	favorable	74|26	59|20	25|16	34|4	0.000580251	0.00638979		APAF1	317	unfavorable	2	KIRC,LGG
	ACC	APOA1	335	unfavorable	18|82	15|64	13|28	2|36	0.000126187	0.00220608		STARD4	134429	unfavorable	2	ACC,KIRP
	ACC	APOB48R	55911	favorable	44|56	35|44	13|28	22|16	0.00504182	0.0287716		VGLL4	9686	favorable	2	KIRP,UVM
	ACC	APOBEC2	10930	unfavorable	31|69	25|54	20|21	5|33	0.000105252	0.00194064		ANKRD12	23253	favorable	2	KIRC,LGG
	ACC	APOBEC3A	200315	unfavorable	25|75	20|59	18|23	2|36	2.38967e-07	2.96624e-05		BHLHE41	79365	unfavorable	2	LGG,PAAD
	ACC	APOBEC3B	9582	unfavorable	26|74	21|58	19|22	2|36	2.09661e-09	1.62192e-06		ANO6	196527	favorable	2	ACC,PRAD
	ACC	APOBEC3C	27350	favorable	44|56	35|44	12|29	23|15	0.00245029	0.0174		OXSM	54995	favorable	2	ACC,KIRP
	ACC	APOBEC3D	140564	favorable	61|39	49|30	17|24	32|6	1.16234e-05	0.000421728		C14orf28	122525	favorable	2	LGG,PAAD
	ACC	APOBEC3G	60489	favorable	61|39	49|30	20|21	29|9	0.0032797	0.0213521		SMAP1	60682	unfavorable	2	KIRP,UVM
	ACC	APOBEC3H	164668	favorable	73|27	58|21	25|16	33|5	0.00695726	0.035919		DDX50	79009	favorable	2	KIRC,LGG
	ACC	APOE	348	unfavorable	55|45	44|35	30|11	14|24	0.00336877	0.0217481		RIPK4	54101	favorable	2	KIRC,UVM
	ACC	APOL2	23780	favorable	36|64	29|50	10|31	19|19	0.00773224	0.0386294		SEMA4B	10509	unfavorable	2	KIRC,KIRP
	ACC	APOL3	80833	favorable	76|24	61|18	25|16	36|2	1.85448e-05	0.000584244		CDH1	999	favorable	2	KIRC,PRAD
	ACC	APOL4	80832	favorable	45|55	36|43	12|29	24|14	0.00714935	0.0366		TNXB	7148	unfavorable	2	ACC,LGG
	ACC	APOL6	80830	favorable	68|32	54|25	20|21	34|4	2.12983e-06	0.000132203		SIAH2	6478	favorable	2	BRCA,UVM
	ACC	APOM	55937	favorable	82|18	65|14	30|11	35|3	0.000934696	0.00891208		SERTAD2	9792	unfavorable	2	LGG,PAAD
	ACC	APOO	79135	favorable	51|49	41|38	12|29	29|9	1.03378e-06	8.00781e-05		RAB40C	57799	unfavorable	2	ACC,KIRC
	ACC	APOOL	139322	favorable	52|48	42|37	16|25	26|12	0.00754462	0.0379707		BNIP3	664	unfavorable	2	KIRP,THYM
	ACC	AQP2	359	unfavorable	46|54	37|42	28|13	9|29	0.000222368	0.00327621		INSIG1	3638	unfavorable	2	ACC,THCA
	ACC	AQP6	363	unfavorable	21|79	17|62	13|28	4|34	0.00216333	0.0159525		ALDOC	230	unfavorable	2	KIRP,THYM
	ACC	AQP7	364	favorable	78|22	62|17	28|13	34|4	0.00265571	0.0184108		FEM1C	56929	favorable	2	ACC,PRAD
	ACC	AR	367	favorable	57|43	46|33	18|23	28|10	0.00705636	0.0362712		SLC45A1	50651	unfavorable	2	STAD,UVM
	ACC	ARAF	369	favorable	80|20	64|15	30|11	34|4	0.00236602	0.016985		EFEMP2	30008	favorable	2	KIRP,UVM
	ACC	ARAP2	116984	favorable	56|44	45|34	16|25	29|9	0.000444228	0.00531153		GIPR	2696	unfavorable	2	ACC,PRAD
	ACC	ARAP3	64411	favorable	56|44	45|34	14|27	31|7	8.08661e-06	0.000326695		BCL10	8915	favorable	2	KIRC,PRAD
	ACC	ARCN1	372	unfavorable	13|87	11|68	10|31	1|37	4.27128e-05	0.00104004		GOLGA1	2800	unfavorable	2	PAAD,PRAD
	ACC	AREG	374	unfavorable	32|68	26|53	21|20	5|33	2.64501e-05	0.000745758		PNRC1	10957	favorable	2	PAAD,UVM
	ACC	ARF3	377	favorable	76|24	61|18	27|14	34|4	0.00640231	0.0339386		TRIM8	81603	favorable	2	LGG,UVM
	ACC	ARF4	378	unfavorable	25|75	20|59	16|25	4|34	0.0025256	0.0177623		GOLGA8A	23015	favorable	2	LGG,PAAD
	ACC	ARF6	382	unfavorable	61|39	49|30	31|10	18|20	0.00878991	0.0421837		PMS2CL	441194	unfavorable	2	CESC,PRAD
	ACC	ARFGAP2	84364	unfavorable	23|77	19|60	15|26	4|34	0.00982417	0.0455528		ZSWIM5	57643	unfavorable	2	LIHC,PAAD
	ACC	ARFGAP3	26286	unfavorable	26|74	21|58	17|24	4|34	0.000414346	0.00505777		FAM162A	26355	favorable	2	ACC,LGG
	ACC	ARFIP2	23647	unfavorable	26|74	21|58	16|25	5|33	0.00468925	0.0273618		RSBN1	54665	favorable	2	ACC,KIRC
	ACC	ARFRP1	10139	favorable	70|30	56|23	23|18	33|5	0.00012913	0.0022414		KIAA1217	56243	unfavorable	2	LGG,PAAD
	ACC	ARG1	383	unfavorable	23|77	19|60	15|26	4|34	0.00347244	0.0222172		CITED2	10370	unfavorable	2	LGG,UVM
	ACC	ARHGAP1	392	unfavorable	59|41	47|32	30|11	17|21	0.00789806	0.0392068		GPR160	26996	unfavorable	2	ACC,LGG
	ACC	ARHGAP10	79658	favorable	73|27	58|21	23|18	35|3	2.13227e-05	0.000642592		C2orf81	388963	favorable	2	KIRP,PAAD
	ACC	ARHGAP11A	9824	unfavorable	14|86	12|67	11|30	1|37	4.06304e-08	9.63086e-06		KDM3A	55818	unfavorable	2	ACC,LIHC
	ACC	ARHGAP11B	89839	unfavorable	19|81	16|63	15|26	1|37	1.42606e-08	5.01259e-06		MAPK7	5598	favorable	2	KIRP,PAAD
	ACC	ARHGAP12	94134	unfavorable	31|69	25|54	21|20	4|34	5.37757e-06	0.000246987		HES1	3280	unfavorable	2	LGG,PAAD
	ACC	ARHGAP17	55114	favorable	84|16	67|12	30|11	37|1	3.93579e-07	4.13455e-05		OXSR1	9943	favorable	2	KIRC,KIRP
	ACC	ARHGAP19	84986	unfavorable	17|83	14|65	11|30	3|35	0.00169023	0.0134621		RND3	390	favorable	2	ACC,PRAD
	ACC	ARHGAP22	58504	favorable	54|46	43|36	17|24	26|12	0.00282921	0.0192457		NHS	4810	favorable	2	KIRP,LGG
	ACC	ARHGAP24	83478	favorable	52|48	42|37	12|29	30|8	9.92684e-07	7.78766e-05		TNFRSF10D	8793	unfavorable	2	CESC,LGG
	ACC	ARHGAP25	9938	favorable	46|54	37|42	13|28	24|14	0.00398744	0.0244528		TRIM8	81603	unfavorable	2	KIRC,STAD
	ACC	ARHGAP26	23092	favorable	65|35	52|27	19|22	33|5	0.000101611	0.0018943		XPNPEP1	7511	unfavorable	2	BLCA,KIRC
	ACC	ARHGAP29	9411	favorable	42|58	34|45	10|31	24|14	0.00182055	0.0141624		PDK3	5165	unfavorable	2	KIRC,LGG
	ACC	ARHGAP30	257106	favorable	85|15	68|11	31|10	37|1	0.000150971	0.00249744		BHLHE40	8553	unfavorable	2	LGG,PAAD
	ACC	ARHGAP31	57514	favorable	45|55	36|43	12|29	24|14	0.00151857	0.0124724		ZNF84	7637	unfavorable	2	LIHC,PRAD
	ACC	ARHGAP32	9743	unfavorable	45|55	36|43	24|17	12|26	0.00153467	0.0125682		HBP1	26959	unfavorable	2	ACC,LGG
	ACC	ARHGAP33	115703	unfavorable	42|58	34|45	22|19	12|26	0.00460743	0.0270311		TBC1D8B	54885	unfavorable	2	LGG,UVM
	ACC	ARHGAP4	393	unfavorable	17|83	14|65	11|30	3|35	0.00899331	0.0428694		GLRX	2745	favorable	2	KIRC,PRAD
	ACC	ARHGAP8	23779	unfavorable	32|68	26|53	21|20	5|33	8.03044e-06	0.000324958		THSD1	55901	unfavorable	2	LGG,UVM
	ACC	ARHGAP9	64333	favorable	42|58	34|45	12|29	22|16	0.00321902	0.0210791		FAM162A	26355	unfavorable	2	KIRC,KIRP
	ACC	ARHGDIA	396	unfavorable	14|86	12|67	10|31	2|36	0.0027156	0.0187006		SAV1	60485	unfavorable	2	BLCA,PAAD
	ACC	ARHGDIB	397	favorable	38|62	31|48	10|31	21|17	0.00106329	0.00975142		EFHD2	79180	unfavorable	2	ACC,KIRC
	ACC	ARHGDIG	398	unfavorable	28|72	23|56	20|21	3|35	1.73547e-08	5.69301e-06		SH3GL3	6457	favorable	2	LGG,PAAD
	ACC	ARHGEF10L	55160	favorable	80|20	64|15	29|12	35|3	0.00147384	0.0122195		NOD2	64127	unfavorable	2	ACC,KIRC
	ACC	ARHGEF11	9826	unfavorable	55|45	44|35	29|12	15|23	0.0107395	0.0484223		UNC5CL	222643	favorable	2	KIRP,MESO
	ACC	ARHGEF15	22899	favorable	56|44	45|34	17|24	28|10	0.00240582	0.0171761		GOLGA8A	23015	unfavorable	2	KIRC,PRAD
	ACC	ARHGEF16	27237	unfavorable	37|63	30|49	24|17	6|32	9.30011e-06	0.000361349		MANBA	4126	unfavorable	2	LGG,UVM
	ACC	ARHGEF18	23370	unfavorable	41|59	33|46	25|16	8|30	0.000797127	0.00797248		CEP250	11190	favorable	2	PAAD,UVM
	ACC	ARHGEF2	9181	unfavorable	13|87	11|68	10|31	1|37	0.00111709	0.0100885		RASSF7	8045	favorable	2	BLCA,UVM
	ACC	ARHGEF3	50650	favorable	60|40	48|31	17|24	31|7	4.03169e-05	0.000999613		ZDBF2	57683	unfavorable	2	KIRP,LIHC
	ACC	ARHGEF33	100271715	unfavorable	17|83	14|65	11|30	3|35	0.000834521	0.00823577		ULK1	8408	favorable	2	ACC,PAAD
	ACC	ARHGEF35	445328	favorable	57|43	46|33	16|25	30|8	1.58214e-05	0.000522588		AKAP12	9590	unfavorable	2	LGG,STAD
	ACC	ARHGEF37	389337	favorable	57|43	46|33	16|25	30|8	0.00026428	0.00369369		SEMA4B	10509	favorable	2	ACC,LGG
	ACC	ARHGEF5	7984	favorable	55|45	44|35	15|26	29|9	9.00303e-05	0.00174082		C1GALT1	56913	unfavorable	2	HNSC,LGG
	ACC	ARHGEF6	9459	unfavorable	37|63	30|49	24|17	6|32	0.000196766	0.0030097		PPP1R13L	10848	unfavorable	2	KIRC,PAAD
	ACC	ARHGEF7	8874	unfavorable	51|49	41|38	27|14	14|24	0.00710089	0.0364352		FAM129B	64855	favorable	2	ACC,KIRP
	ACC	ARID1A	8289	unfavorable	41|59	33|46	22|19	11|27	0.0076062	0.0381839		MBNL2	10150	favorable	2	KIRC,PRAD
	ACC	ARID2	196528	favorable	63|37	50|29	20|21	30|8	0.00638476	0.0338732		CLMN	79789	unfavorable	2	LGG,PAAD
	ACC	ARID4B	51742	unfavorable	45|55	36|43	26|15	10|28	4.2286e-05	0.00103299		TTC30A	92104	favorable	2	ACC,KIRC
	ACC	ARL1	400	favorable	60|40	48|31	19|22	29|9	0.00409405	0.024917		DHRS3	9249	favorable	2	ACC,KIRC
	ACC	ARL10	285598	unfavorable	14|86	12|67	10|31	2|36	0.00333358	0.0215933		RCOR2	283248	favorable	2	ACC,LGG
	ACC	ARL11	115761	favorable	78|22	62|17	26|15	36|2	2.09422e-05	0.000634383		AHNAK	79026	favorable	2	KIRC,KIRP
	ACC	ARL13B	200894	favorable	42|58	34|45	11|30	23|15	0.00881539	0.0422747		SNAPC3	6619	unfavorable	2	ACC,UVM
	ACC	ARL15	54622	favorable	74|26	59|20	25|16	34|4	0.00233761	0.0168436		MEGF6	1953	unfavorable	2	KIRC,LGG
	ACC	ARL16	339231	unfavorable	27|73	22|57	18|23	4|34	0.000129663	0.00224804		CELF5	60680	unfavorable	2	KIRC,PRAD
	ACC	ARL17B	641522	unfavorable	27|73	22|57	16|25	6|32	0.00332076	0.0215361		ZBTB44	29068	unfavorable	2	ACC,PAAD
	ACC	ARL2BP	23568	favorable	52|48	42|37	15|26	27|11	0.00170761	0.01356		ARRDC3	57561	unfavorable	2	KIRC,LGG
	ACC	ARL3	403	unfavorable	16|84	13|66	10|31	3|35	0.00855564	0.0414055		PFKL	5211	unfavorable	2	LGG,PRAD
	ACC	ARL4A	10124	unfavorable	21|79	17|62	15|26	2|36	3.00215e-05	0.000812443		ETS1	2113	unfavorable	2	KIRP,PAAD
	ACC	ARL4D	379	favorable	59|41	47|32	19|22	28|10	0.00392513	0.0242015		AHNAK	79026	unfavorable	2	BLCA,PAAD
	ACC	ARL5B	221079	unfavorable	40|60	32|47	25|16	7|31	5.76219e-07	5.37789e-05		ZNF654	55279	favorable	2	KIRC,LGG
	ACC	ARL6IP4	51329	favorable	83|17	66|13	30|11	36|2	2.33103e-05	0.000683961		MYO1E	4643	favorable	2	KIRP,UVM
	ACC	ARL6IP5	10550	favorable	63|37	50|29	19|22	31|7	4.16323e-05	0.00102229		AK7	122481	unfavorable	2	LGG,UVM
	ACC	ARL6IP6	151188	unfavorable	21|79	17|62	15|26	2|36	5.4684e-06	0.000249778		HK1	3098	favorable	2	LGG,PRAD
	ACC	ARL8A	127829	unfavorable	16|84	13|66	11|30	2|36	0.00548379	0.0304792		TMEM144	55314	unfavorable	2	KIRP,PAAD
	ACC	ARMC10	83787	favorable	61|39	49|30	21|20	28|10	0.0066548	0.0348642		SNX33	257364	unfavorable	2	LGG,PAAD
	ACC	ARMC2	84071	favorable	49|51	39|40	12|29	27|11	5.93026e-05	0.00130543		NPEPPS	9520	unfavorable	2	LIHC,PAAD
	ACC	ARMC5	79798	favorable	78|22	62|17	28|13	34|4	0.00135499	0.0115243		RNF19A	25897	favorable	2	BLCA,MESO
	ACC	ARMC8	25852	unfavorable	44|56	35|44	25|16	10|28	0.000343731	0.00442931		TNXB	7148	favorable	2	LIHC,UVM
	ACC	ARMC9	80210	favorable	76|24	61|18	27|14	34|4	0.00601807	0.0325023		GTPBP1	9567	unfavorable	2	ACC,KIRC
	ACC	ARMCX1	51309	favorable	80|20	64|15	30|11	34|4	0.00618729	0.0331341		SEC14L2	23541	favorable	2	LIHC,PRAD
	ACC	ARMCX3	51566	favorable	73|27	58|21	24|17	34|4	1.15935e-05	0.000420871		HIVEP2	3097	favorable	2	LGG,PRAD
	ACC	ARMCX5	64860	favorable	57|43	46|33	18|23	28|10	0.000567299	0.00628864		FBXO42	54455	favorable	2	THCA,UVM
	ACC	ARMCX6	54470	favorable	80|20	64|15	30|11	34|4	0.00991872	0.0458558		TLE6	79816	favorable	2	LGG,PAAD
	ACC	ARPC1B	10095	unfavorable	35|65	28|51	21|20	7|31	0.00320272	0.0210029		RARA	5914	favorable	2	ACC,LGG
	ACC	ARPC2	10109	unfavorable	25|75	20|59	18|23	2|36	4.27417e-08	9.84726e-06		WDR60	55112	favorable	2	ACC,KIRP
	ACC	ARPC3	10094	favorable	80|20	64|15	29|12	35|3	0.00478352	0.0277529		NHS	4810	unfavorable	2	PAAD,UVM
	ACC	ARPC5	10092	unfavorable	31|69	25|54	19|22	6|32	0.00392654	0.0242058		CUL4B	8450	favorable	2	ACC,PAAD
	ACC	ARPC5L	81873	unfavorable	36|64	29|50	22|19	7|31	0.00114266	0.0102436		NGLY1	55768	favorable	2	KIRC,KIRP
	ACC	ARPM1	84517	unfavorable	18|82	15|64	12|29	3|35	0.00264921	0.0183782		TPI1	7167	unfavorable	2	ACC,KIRC
	ACC	ARRB2	409	favorable	49|51	39|40	15|26	24|14	0.00261973	0.0182308		RNMT	8731	unfavorable	2	ACC,KIRP
	ACC	ARRDC2	27106	favorable	74|26	59|20	26|15	33|5	0.00592557	0.0321592		DPYSL4	10570	favorable	1	LGG
	ACC	ARRDC5	645432	favorable	41|59	33|46	12|29	21|17	0.00504764	0.0287931		PGAM1	5223	favorable	1	LGG
	ACC	ARSB	411	favorable	82|18	65|14	28|13	37|1	1.00637e-05	0.000380718		XPNPEP1	7511	favorable	1	LGG
	ACC	ARSD	414	favorable	80|20	64|15	28|13	36|2	0.000219319	0.00324317		SMAP1	60682	favorable	1	LGG
	ACC	ARSG	22901	favorable	59|41	47|32	17|24	30|8	0.000374782	0.00471027		PAQR5	54852	favorable	1	KIRC
	ACC	ARSI	340075	favorable	82|18	65|14	29|12	36|2	4.7311e-05	0.00111929		ALDOC	230	favorable	1	LGG
	ACC	ARSJ	79642	unfavorable	38|62	31|48	21|20	10|28	0.00570714	0.0313436		FAM117B	150864	favorable	1	LGG
	ACC	ARSK	153642	favorable	64|36	51|28	19|22	32|6	2.06223e-05	0.000627545		TMCC1	23023	favorable	1	LGG
	ACC	ARTN	9048	unfavorable	37|63	30|49	23|18	7|31	9.88233e-06	0.000376311		AVPI1	60370	favorable	1	LGG
	ACC	ARV1	64801	favorable	80|20	64|15	29|12	35|3	0.000210472	0.00315283		PRSS53	339105	unfavorable	1	KIRC
	ACC	AS3MT	57412	favorable	87|13	69|10	31|10	38|0	0.000207171	0.00311714		WFDC3	140686	unfavorable	1	KIRC
	ACC	ASAH1	427	favorable	44|56	35|44	10|31	25|13	5.03821e-05	0.00116898		NARF	26502	unfavorable	1	KIRC
	ACC	ASAH2	56624	unfavorable	54|46	43|36	30|11	13|25	0.000662193	0.00701352		ENO2	2026	favorable	1	LGG
	ACC	ASAM	79827	unfavorable	19|81	16|63	12|29	4|34	0.0103057	0.0470799		MXD1	4084	favorable	1	LGG
	ACC	ASAP2	8853	unfavorable	17|83	14|65	11|30	3|35	0.00555681	0.0307726		TMEM145	284339	favorable	1	LGG
	ACC	ASB1	51665	unfavorable	19|81	16|63	14|27	2|36	4.21643e-08	9.83062e-06		AK7	122481	favorable	1	KIRC
	ACC	ASB12	142689	favorable	69|31	55|24	24|17	31|7	0.00551134	0.030595		RBM43	375287	unfavorable	1	LGG
	ACC	ASB13	79754	unfavorable	51|49	41|38	28|13	13|25	0.00146883	0.0121906		RHPN2	85415	favorable	1	KIRC
	ACC	ASB3	51130	unfavorable	36|64	29|50	23|18	6|32	2.22402e-06	0.000135753		DBP	1628	favorable	1	LGG
	ACC	ASB4	51666	unfavorable	45|55	36|43	27|14	9|29	4.73803e-05	0.00112074		GPRC5A	9052	favorable	1	ACC
	ACC	ASB6	140459	unfavorable	38|62	31|48	24|17	7|31	0.00011736	0.00209668		TCP11L2	255394	favorable	1	KIRC
	ACC	ASB8	140461	favorable	59|41	47|32	15|26	32|6	1.66715e-07	2.35564e-05		SLC6A6	6533	unfavorable	1	LGG
	ACC	ASCC1	51008	unfavorable	14|86	12|67	11|30	1|37	4.02918e-07	4.19955e-05		SLC1A1	6505	unfavorable	1	UVM
	ACC	ASCL2	430	favorable	80|20	64|15	28|13	36|2	0.000737324	0.00754642		ALDH8A1	64577	favorable	1	KIRC
	ACC	ASF1B	55723	unfavorable	35|65	28|51	23|18	5|33	1.99513e-07	2.63522e-05		PGK1	5230	favorable	1	KIRC
	ACC	ASGR1	432	unfavorable	52|48	42|37	31|10	11|27	8.47577e-06	0.000338423		TUFT1	7286	favorable	1	KIRC
	ACC	ASGR2	433	favorable	47|53	38|41	13|28	25|13	0.000127113	0.00221725		ALOXE3	59344	unfavorable	1	KIRC
	ACC	ASIP	434	favorable	55|45	44|35	16|25	28|10	0.000556253	0.00620087		PPP1R13L	10848	favorable	1	UVM
	ACC	ASMTL	8623	favorable	66|34	53|26	21|20	32|6	0.000824292	0.00816818		GLRX	2745	unfavorable	1	LGG
	ACC	ASPG	374569	favorable	69|31	55|24	20|21	35|3	2.84373e-07	3.3057e-05		NGLY1	55768	unfavorable	1	LGG
	ACC	ASPH	444	favorable	83|17	66|13	28|13	38|0	4.27156e-08	9.84726e-06		C8orf58	541565	favorable	1	UVM
	ACC	ASPHD1	253982	unfavorable	35|65	28|51	21|20	7|31	0.00105379	0.00969081		RIPK4	54101	unfavorable	1	ACC
	ACC	ASPHD2	57168	unfavorable	25|75	20|59	16|25	4|34	0.0014312	0.0119768		ATP7A	538	unfavorable	1	LGG
	ACC	ASPM	259266	unfavorable	33|67	27|52	24|17	3|35	3.79355e-12	4.39337e-08		C4orf47	441054	favorable	1	KIRP
	ACC	ASPN	54829	favorable	61|39	49|30	20|21	29|9	0.00543793	0.0303108		FAM63B	54629	favorable	1	KIRC
	ACC	ASRGL1	80150	unfavorable	13|87	11|68	10|31	1|37	6.02954e-05	0.00132076		SCARB1	949	favorable	1	LGG
	ACC	ASTE1	28990	favorable	60|40	48|31	19|22	29|9	0.00121264	0.0106654		BCKDK	10295	unfavorable	1	KIRC
	ACC	ASTN1	460	unfavorable	22|78	18|61	13|28	5|33	0.00682804	0.0354718		TIPARP	25976	unfavorable	1	LGG
	ACC	ASXL1	171023	unfavorable	22|78	18|61	15|26	3|35	1.18898e-05	0.000428766		IRF2BP2	359948	favorable	1	UVM
	ACC	ATAD2	29028	unfavorable	56|44	45|34	31|10	14|24	1.88517e-05	0.000590553		MAP3K2	10746	unfavorable	1	LGG
	ACC	ATAD2B	54454	unfavorable	27|73	22|57	16|25	6|32	0.000312169	0.00414511		YEATS2	55689	favorable	1	LGG
	ACC	ATAD3A	55210	unfavorable	30|70	24|55	19|22	5|33	0.00556053	0.0307844		RBPJ	3516	unfavorable	1	KIRC
	ACC	ATAD3B	83858	unfavorable	18|82	15|64	13|28	2|36	3.7387e-05	0.000948334		CRKL	1399	favorable	1	LGG
	ACC	ATAD5	79915	unfavorable	25|75	20|59	15|26	5|33	3.55961e-05	0.000916629		CAST	831	favorable	1	ACC
	ACC	ATE1	11101	unfavorable	21|79	17|62	13|28	4|34	0.00726587	0.0370144		RAB11FIP5	26056	favorable	1	KIRC
	ACC	ATF2	1386	unfavorable	14|86	12|67	10|31	2|36	0.00035942	0.00457394		HBP1	26959	favorable	1	KIRC
	ACC	ATF3	467	unfavorable	17|83	14|65	11|30	3|35	0.00513789	0.0291427		RLF	6018	unfavorable	1	LGG
	ACC	ATF4	468	unfavorable	54|46	43|36	29|12	14|24	0.00214341	0.0158522		ZSWIM6	57688	favorable	1	ACC
	ACC	ATF5	22809	unfavorable	17|83	14|65	13|28	1|37	1.69976e-05	0.000549721		ZNF511	118472	unfavorable	1	KIRC
	ACC	ATF6	22926	unfavorable	22|78	18|61	13|28	5|33	0.00997021	0.0460234		LMLN	89782	unfavorable	1	LGG
	ACC	ATF6B	1388	favorable	47|53	38|41	14|27	24|14	0.00815995	0.0400882		NPEPPS	9520	favorable	1	LGG
	ACC	ATF7IP2	80063	favorable	84|16	67|12	30|11	37|1	9.77453e-05	0.00184351		TNIP1	10318	favorable	1	ACC
	ACC	ATG10	83734	favorable	79|21	63|16	27|14	36|2	4.36485e-05	0.00105629		FAM110C	642273	favorable	1	KIRC
	ACC	ATG16L1	55054	unfavorable	59|41	47|32	31|10	16|22	0.00320492	0.0210136		SAV1	60485	favorable	1	KIRC
	ACC	ATG4A	115201	favorable	40|60	32|47	10|31	22|16	0.000687352	0.00719219		UPRT	139596	unfavorable	1	LGG
	ACC	ATG4B	23192	unfavorable	17|83	14|65	12|29	2|36	0.000149881	0.00248498		FLJ37453	729614	favorable	1	KIRP
	ACC	ATG4C	84938	favorable	59|41	47|32	17|24	30|8	0.000276449	0.00381135		DPCD	25911	favorable	1	UVM
	ACC	ATG4D	84971	unfavorable	37|63	30|49	22|19	8|30	0.000964336	0.00910686		EFNA3	1944	favorable	1	LGG
	ACC	ATG5	9474	favorable	79|21	63|16	29|12	34|4	0.00394722	0.0242925		KIAA0355	9710	unfavorable	1	LGG
	ACC	ATG7	10533	favorable	65|35	52|27	21|20	31|7	3.17924e-05	0.000844667		MTHFR	4524	unfavorable	1	LGG
	ACC	ATG9A	79065	unfavorable	26|74	21|58	19|22	2|36	2.10358e-06	0.000131173		RXRB	6257	unfavorable	1	PRAD
	ACC	ATHL1	80162	unfavorable	16|84	13|66	11|30	2|36	5.72752e-05	0.00127484		LMBRD2	92255	favorable	1	KIRC
	ACC	ATIC	471	unfavorable	14|86	12|67	10|31	2|36	0.00157999	0.0128321		SMAD9	4093	unfavorable	1	UVM
	ACC	ATL2	64225	unfavorable	52|48	42|37	29|12	13|25	0.000352999	0.00451428		C6orf223	221416	favorable	1	KIRC
	ACC	ATL3	25923	unfavorable	36|64	29|50	22|19	7|31	9.2514e-05	0.00177214		SLC36A4	120103	favorable	1	KIRC
	ACC	ATM	472	favorable	84|16	67|12	31|10	36|2	0.0100514	0.0462727		KLHL24	54800	favorable	1	ACC
	ACC	ATMIN	23300	favorable	80|20	64|15	27|14	37|1	0.000108213	0.0019796		RBM43	375287	favorable	1	KIRC
	ACC	ATOH8	84913	favorable	85|15	68|11	30|11	38|0	5.06507e-09	2.63424e-06		KIAA0355	9710	favorable	1	KIRC
	ACC	ATOX1	475	favorable	69|31	55|24	21|20	34|4	1.40697e-06	9.89851e-05		DARS	1615	favorable	1	LGG
	ACC	ATP10B	23120	favorable	52|48	42|37	16|25	26|12	0.00432845	0.0258814		PGM1	5236	favorable	1	KIRC
	ACC	ATP10D	57205	unfavorable	13|87	11|68	10|31	1|37	0.00271183	0.0186824		MXI1	4601	unfavorable	1	KIRP
	ACC	ATP13A1	57130	unfavorable	18|82	15|64	13|28	2|36	2.95742e-05	0.000804757		SNX33	257364	favorable	1	PRAD
	ACC	ATP1A1	476	favorable	60|40	48|31	20|21	28|10	0.00405091	0.0247273		FLJ23867	200058	favorable	1	LGG
	ACC	ATP1A3	478	unfavorable	31|69	25|54	20|21	5|33	0.000248364	0.00354208		LPIN2	9663	unfavorable	1	LGG
	ACC	ATP1B1	481	favorable	49|51	39|40	10|31	29|9	1.55208e-07	2.24451e-05		FBXL20	84961	unfavorable	1	KIRP
	ACC	ATP2A1	487	unfavorable	59|41	47|32	31|10	16|22	0.000125627	0.00219921		SUN1	23353	favorable	1	KIRP
	ACC	ATP2B4	493	unfavorable	19|81	16|63	13|28	3|35	9.78141e-05	0.00184434		RNF122	79845	favorable	1	UVM
	ACC	ATP4A	495	unfavorable	44|56	35|44	25|16	10|28	0.00250017	0.0176431		HMGCL	3155	unfavorable	1	LGG
	ACC	ATP5EP2	432369	favorable	65|35	52|27	22|19	30|8	0.0060357	0.0325695		NEDD9	4739	unfavorable	1	LGG
	ACC	ATP5H	10476	favorable	85|15	68|11	31|10	37|1	5.76301e-05	0.00128009		RSBN1	54665	unfavorable	1	LGG
	ACC	ATP5I	521	favorable	44|56	35|44	11|30	24|14	8.60877e-05	0.00168948		DHX40	79665	favorable	1	KIRC
	ACC	ATP5O	539	favorable	56|44	45|34	16|25	29|9	0.000566372	0.0062811		PKD1L2	114780	favorable	1	ACC
	ACC	ATP6AP1	537	favorable	50|50	40|39	16|25	24|14	0.0081489	0.0400503		DDIT4	54541	favorable	1	LGG
	ACC	ATP6AP2	10159	favorable	60|40	48|31	17|24	31|7	4.17774e-05	0.00102497		IRS2	8660	favorable	1	UVM
	ACC	ATP6V0B	533	unfavorable	37|63	30|49	22|19	8|30	0.00460414	0.0270148		LTBP3	4054	unfavorable	1	LGG
	ACC	ATP6V0C	527	favorable	57|43	46|33	16|25	30|8	1.56577e-05	0.000518524		ZNF608	57507	unfavorable	1	KIRC
	ACC	ATP6V0D2	245972	unfavorable	14|86	12|67	10|31	2|36	0.00142988	0.0119691		NR1D1	9572	favorable	1	LGG
	ACC	ATP6V0E1	8992	favorable	59|41	47|32	15|26	32|6	1.28829e-06	9.32065e-05		INSIG1	3638	favorable	1	LGG
	ACC	ATP6V0E2	155066	favorable	46|54	37|42	14|27	23|15	0.00541984	0.0302362		STC2	8614	favorable	1	LGG
	ACC	ATP6V1A	523	favorable	83|17	66|13	31|10	35|3	0.00180526	0.0140792		FBXO32	114907	favorable	1	ACC
	ACC	ATP6V1B1	525	unfavorable	18|82	15|64	13|28	2|36	1.20112e-06	8.89538e-05		CSRP2	1466	favorable	1	THCA
	ACC	ATP6V1B2	526	favorable	51|49	41|38	12|29	29|9	2.98625e-06	0.000166227		GPI	2821	favorable	1	ACC
	ACC	ATP6V1C2	245973	unfavorable	46|54	37|42	26|15	11|27	0.00138993	0.0117287		FANK1	92565	unfavorable	1	LGG
	ACC	ATP6V1F	9296	favorable	47|53	38|41	14|27	24|14	0.0011874	0.0105144		WSB1	26118	favorable	1	ACC
	ACC	ATP6V1H	51606	favorable	38|62	31|48	10|31	21|17	0.0029408	0.0197682		FKBP15	23307	favorable	1	KIRC
	ACC	ATP7A	538	favorable	74|26	59|20	25|16	34|4	0.000160249	0.00260559		RICTOR	253260	unfavorable	1	LIHC
	ACC	ATP8A1	10396	favorable	85|15	68|11	31|10	37|1	7.34711e-05	0.00151568		TMEM87B	84910	favorable	1	PRAD
	ACC	ATP8B2	57198	unfavorable	27|73	22|57	15|26	7|31	0.00487032	0.0280934		ERRFI1	54206	favorable	1	PRAD
	ACC	ATP8B3	148229	unfavorable	18|82	15|64	14|27	1|37	1.77401e-07	2.44523e-05		SLC25A36	55186	favorable	1	LGG
	ACC	ATP8B4	79895	favorable	52|48	42|37	14|27	28|10	0.000100923	0.00188525		SMAD3	4088	favorable	1	KIRC
	ACC	ATP9B	374868	unfavorable	25|75	20|59	16|25	4|34	0.000670935	0.00707249		SFXN3	81855	favorable	1	LGG
	ACC	ATPAF1	64756	favorable	84|16	67|12	30|11	37|1	2.7708e-06	0.000158187		SLC35E1	79939	favorable	1	KIRC
	ACC	ATPAF2	91647	favorable	80|20	64|15	30|11	34|4	0.00332956	0.0215745		ZBTB25	7597	favorable	1	LGG
	ACC	ATPBD4	89978	favorable	76|24	61|18	26|15	35|3	0.000712071	0.00736865		DHRS3	9249	unfavorable	1	KIRP
	ACC	ATRNL1	26033	unfavorable	18|82	15|64	12|29	3|35	0.000373707	0.00470091		FOSL2	2355	unfavorable	1	LGG
	ACC	ATRX	546	favorable	68|32	54|25	21|20	33|5	1.38884e-05	0.000477196		KLHL24	54800	unfavorable	1	PRAD
	ACC	ATXN1	6310	unfavorable	38|62	31|48	24|17	7|31	6.39615e-05	0.00137644		ZNF185	7739	unfavorable	1	PAAD
	ACC	ATXN10	25814	unfavorable	17|83	14|65	12|29	2|36	0.00220115	0.0161379		OPTN	10133	unfavorable	1	KIRP
	ACC	ATXN7	6314	unfavorable	18|82	15|64	13|28	2|36	0.000401407	0.00494228		TBC1D8B	54885	favorable	1	ACC
	ACC	ATXN7L3B	552889	favorable	38|62	31|48	10|31	21|17	0.00284486	0.0193215		ELF3	1999	favorable	1	KIRP
	ACC	AUP1	550	unfavorable	35|65	28|51	21|20	7|31	0.000272706	0.00377431		LOC143666	143666	unfavorable	1	PRAD
	ACC	AURKA	6790	unfavorable	18|82	15|64	12|29	3|35	2.32311e-06	0.00014009		CUL4B	8450	unfavorable	1	KIRP
	ACC	AURKAIP1	54998	favorable	82|18	65|14	29|12	36|2	0.00016212	0.00262677		MAP3K2	10746	favorable	1	KIRC
	ACC	AURKAPS1	6791	unfavorable	14|86	12|67	11|30	1|37	6.11013e-08	1.23396e-05		PER1	5187	unfavorable	1	LGG
	ACC	AURKB	9212	unfavorable	21|79	17|62	16|25	1|37	1.40113e-08	4.96267e-06		MAP2K1	5604	favorable	1	KIRC
	ACC	AUTS2	26053	unfavorable	33|67	27|52	22|19	5|33	1.62177e-06	0.000109211		UCA1	652995	unfavorable	1	PAAD
	ACC	AVIL	10677	favorable	74|26	59|20	26|15	33|5	0.00423633	0.0254914		KIAA2013	90231	favorable	1	UVM
	ACC	AVPR2	554	favorable	64|36	51|28	21|20	30|8	0.00223555	0.0163179		FBXO8	26269	unfavorable	1	UVM
	ACC	AXIN2	8313	unfavorable	56|44	45|34	30|11	15|23	0.00143717	0.0120101		RLF	6018	favorable	1	KIRC
	ACC	AZGP1	563	favorable	59|41	47|32	19|22	28|10	0.00791215	0.0392513		ESYT2	57488	favorable	1	KIRP
	ACC	AZI1	22994	unfavorable	41|59	33|46	23|18	10|28	0.000424877	0.00514623		ALPK1	80216	favorable	1	ACC
	ACC	AZI2	64343	favorable	82|18	65|14	30|11	35|3	0.00852141	0.0412997		FLJ37453	729614	unfavorable	1	KIRC
	ACC	B2M	567	favorable	41|59	33|46	10|31	23|15	0.000585234	0.00643011		PLS3	5358	favorable	1	ACC
	ACC	B3GALNT1	8706	favorable	83|17	66|13	30|11	36|2	0.00980777	0.0455022		PDGFB	5155	favorable	1	KIRC
	ACC	B3GALNT2	148789	unfavorable	52|48	42|37	31|10	11|27	1.71545e-06	0.000113294		ARRDC3	57561	favorable	1	MESO
	ACC	B3GALT2	8707	favorable	42|58	34|45	10|31	24|14	0.000439754	0.00527374		CCDC110	256309	unfavorable	1	LIHC
	ACC	B3GALT6	126792	unfavorable	57|43	46|33	31|10	15|23	0.00170397	0.0135401		ZNF160	90338	unfavorable	1	LGG
	ACC	B3GAT1	27087	unfavorable	17|83	14|65	12|29	2|36	0.00042335	0.00513168		DDR2	4921	favorable	1	KIRC
	ACC	B3GAT3	26229	unfavorable	21|79	17|62	13|28	4|34	0.00773177	0.038628		CLK3	1198	unfavorable	1	KIRC
	ACC	B3GNT1	11041	favorable	75|25	60|19	26|15	34|4	2.26279e-05	0.000670614		RAB20	55647	favorable	1	KIRP
	ACC	B3GNT2	10678	favorable	65|35	52|27	20|21	32|6	0.000385447	0.00480438		RYBP	23429	favorable	1	KIRP
	ACC	B3GNT4	79369	unfavorable	57|43	46|33	30|11	16|22	0.00247837	0.0175365		PFKFB3	5209	favorable	1	LGG
	ACC	B3GNT8	374907	favorable	71|29	57|22	21|20	36|2	2.83974e-08	7.72109e-06		UNC5CL	222643	unfavorable	1	PRAD
	ACC	B3GNTL1	146712	favorable	54|46	43|36	14|27	29|9	1.43835e-06	0.000100447		BCKDK	10295	favorable	1	ACC
	ACC	B4GALNT1	2583	unfavorable	26|74	21|58	15|26	6|32	0.00297398	0.0199265		GPR137B	7107	favorable	1	LGG
	ACC	B4GALNT4	338707	unfavorable	31|69	25|54	19|22	6|32	6.98547e-05	0.00146192		ZDBF2	57683	favorable	1	KIRC
	ACC	B4GALT1	2683	favorable	78|22	62|17	27|14	35|3	0.0058627	0.031929		FA2H	79152	unfavorable	1	PAAD
	ACC	B4GALT2	8704	unfavorable	41|59	33|46	28|13	5|33	8.96505e-09	3.77576e-06		BACH2	60468	favorable	1	LGG
	ACC	B4GALT3	8703	unfavorable	33|67	27|52	22|19	5|33	1.717e-06	0.000113376		PCMTD1	115294	unfavorable	1	KIRP
	ACC	B4GALT5	9334	unfavorable	50|50	40|39	29|12	11|27	0.00016516	0.00266168		DNTTIP1	116092	favorable	1	ACC
	ACC	B4GALT6	9331	favorable	84|16	67|12	31|10	36|2	0.00722057	0.0368579		TPD52	7163	favorable	1	ACC
	ACC	B4GALT7	11285	favorable	66|34	53|26	19|22	34|4	1.29084e-07	1.99127e-05		KDM6B	23135	unfavorable	1	LGG
	ACC	B9D1	27077	favorable	55|45	44|35	16|25	28|10	0.000174716	0.00276645		TNFRSF10D	8793	favorable	1	KIRC
	ACC	B9D2	80776	favorable	76|24	61|18	26|15	35|3	0.00194954	0.014846		AVPI1	60370	unfavorable	1	PAAD
	ACC	BAALC	79870	favorable	78|22	62|17	27|14	35|3	4.33586e-05	0.001051		ARID3B	10620	unfavorable	1	LGG
	ACC	BAAT	570	unfavorable	54|46	43|36	30|11	13|25	0.000753416	0.0076615		LPIN2	9663	favorable	1	KIRC
	ACC	BACE1	23621	unfavorable	45|55	36|43	28|13	8|30	1.43411e-06	0.000100303		KIAA0895L	653319	unfavorable	1	PRAD
	ACC	BAG3	9531	favorable	41|59	33|46	10|31	23|15	0.00569289	0.0312904		DPCD	25911	unfavorable	1	KIRC
	ACC	BAHCC1	57597	unfavorable	44|56	35|44	23|18	12|26	0.00963928	0.0449741		GPRC5C	55890	unfavorable	1	ACC
	ACC	BAHD1	22893	favorable	59|41	47|32	19|22	28|10	0.00095206	0.00902435		RAB40C	57799	favorable	1	LGG
	ACC	BAI3	577	unfavorable	17|83	14|65	12|29	2|36	0.00176466	0.0138674		OTUD1	220213	unfavorable	1	KIRP
	ACC	BAIAP2L2	80115	unfavorable	38|62	31|48	23|18	8|30	0.000260501	0.00365957		HELB	92797	favorable	1	KIRC
	ACC	BAIAP3	8938	unfavorable	30|70	24|55	17|24	7|31	0.00670142	0.0350236		BIRC3	330	favorable	1	ACC
	ACC	BAK1	578	unfavorable	17|83	14|65	13|28	1|37	1.76797e-05	0.000565333		HIVEP2	3097	unfavorable	1	PAAD
	ACC	BANK1	55024	favorable	46|54	37|42	12|29	25|13	0.000230391	0.00336107		RIMKLA	284716	unfavorable	1	ACC
	ACC	BANP	54971	unfavorable	33|67	27|52	21|20	6|32	0.000526723	0.00597189		LANCL3	347404	favorable	1	ACC
	ACC	BARD1	580	unfavorable	26|74	21|58	15|26	6|32	0.00260632	0.018164		ARID3A	1820	favorable	1	PAAD
	ACC	BARX1	56033	unfavorable	26|74	21|58	18|23	3|35	2.01101e-06	0.000127095		ZMYM2	7750	favorable	1	LGG
	ACC	BAT2L1	84726	unfavorable	52|48	42|37	31|10	11|27	5.72818e-06	0.00025715		TNFAIP8	25816	favorable	1	ACC
	ACC	BAT2L2	23215	unfavorable	17|83	14|65	11|30	3|35	0.00293126	0.0197247		SBF2	81846	unfavorable	1	ACC
	ACC	BAT4	7918	favorable	84|16	67|12	31|10	36|2	0.00119639	0.0105711		LANCL3	347404	unfavorable	1	LGG
	ACC	BATF2	116071	favorable	83|17	66|13	31|10	35|3	0.00197025	0.014952		SLCO1B3	28234	unfavorable	1	PAAD
	ACC	BAZ1A	11177	unfavorable	16|84	13|66	10|31	3|35	0.00670975	0.0350513		PTPRM	5797	unfavorable	1	CESC
	ACC	BBS1	582	favorable	60|40	48|31	19|22	29|9	0.000590742	0.00647485		ANKRD37	353322	unfavorable	1	ACC
	ACC	BBS12	166379	favorable	80|20	64|15	28|13	36|2	1.01286e-07	1.69394e-05		KCTD11	147040	unfavorable	1	LGG
	ACC	BBS2	583	favorable	70|30	56|23	25|16	31|7	0.00426858	0.0256328		SLC35E1	79939	unfavorable	1	UVM
	ACC	BBS5	129880	favorable	73|27	58|21	25|16	33|5	0.00111805	0.010095		FOXN3	1112	unfavorable	1	ACC
	ACC	BBX	56987	favorable	83|17	66|13	29|12	37|1	0.000174721	0.00276645		CLK3	1198	favorable	1	UVM
	ACC	BCAM	4059	unfavorable	32|68	26|53	18|23	8|30	0.00747161	0.0377193		PHF3	23469	unfavorable	1	KIRP
	ACC	BCAN	63827	unfavorable	33|67	27|52	22|19	5|33	9.0916e-05	0.00175197		SERTAD2	9792	favorable	1	KIRC
	ACC	BCAP29	55973	unfavorable	22|78	18|61	13|28	5|33	0.00646736	0.0341687		TNIP1	10318	unfavorable	1	THYM
	ACC	BCAP31	10134	favorable	80|20	64|15	29|12	35|3	0.000562685	0.00625087		LTBP3	4054	favorable	1	KIRP
	ACC	BCAR1	9564	favorable	44|56	35|44	11|30	24|14	0.00310774	0.0205641		P4HA1	5033	favorable	1	PRAD
	ACC	BCAS4	55653	favorable	49|51	39|40	11|30	28|10	6.35873e-05	0.00137074		LMBRD2	92255	unfavorable	1	UVM
	ACC	BCAT1	586	unfavorable	22|78	18|61	16|25	2|36	7.12939e-07	6.21324e-05		TMEM57	55219	unfavorable	1	PRAD
	ACC	BCCIP	56647	unfavorable	19|81	16|63	12|29	4|34	0.00394114	0.0242687		BACH2	60468	unfavorable	1	STAD
	ACC	BCKDHB	594	favorable	59|41	47|32	20|21	27|11	0.0075786	0.0380865		ZNF292	23036	unfavorable	1	LIHC
	ACC	BCKDK	10295	favorable	41|59	33|46	10|31	23|15	0.00122645	0.0107501		EXPH5	23086	unfavorable	1	PAAD
	ACC	BCL11A	53335	unfavorable	31|69	25|54	20|21	5|33	4.29949e-05	0.00104533		LRP2BP	55805	unfavorable	1	PRAD
	ACC	BCL11B	64919	unfavorable	31|69	25|54	18|23	7|31	0.00530186	0.0297921		SCARB1	949	unfavorable	1	ACC
	ACC	BCL2L1	598	favorable	73|27	58|21	23|18	35|3	6.4654e-07	5.81691e-05		PHLPP1	23239	unfavorable	1	ACC
	ACC	BCL2L10	10017	favorable	61|39	49|30	19|22	30|8	0.000280974	0.00385217		TCP11L2	255394	unfavorable	1	LGG
	ACC	BCL2L12	83596	unfavorable	40|60	32|47	22|19	10|28	0.00139559	0.0117605		PLOD2	5352	favorable	1	ACC
	ACC	BCL2L13	23786	favorable	74|26	59|20	27|14	32|6	0.00281175	0.019161		ALKBH5	54890	unfavorable	1	KIRC
	ACC	BCL3	602	favorable	66|34	53|26	21|20	32|6	0.00512015	0.0290765		BNIP3L	665	unfavorable	1	KIRP
	ACC	BCL6B	255877	favorable	75|25	60|19	26|15	34|4	0.000609022	0.00661036		MAFK	7975	favorable	1	KIRP
	ACC	BCL7A	605	unfavorable	36|64	29|50	22|19	7|31	0.000395714	0.00489383		TEC	7006	unfavorable	1	PAAD
	ACC	BCL7B	9275	favorable	41|59	33|46	13|28	20|18	0.00891189	0.0425889		MAP2K1	5604	unfavorable	1	UVM
	ACC	BCL9	607	favorable	42|58	34|45	11|30	23|15	0.00582118	0.0317848		GBE1	2632	favorable	1	UVM
	ACC	BCO2	83875	favorable	79|21	63|16	27|14	36|2	5.93649e-05	0.00130649		ARID3B	10620	favorable	1	KIRC
	ACC	BCOR	54880	unfavorable	55|45	44|35	31|10	13|25	0.000160472	0.00260829		ELF3	1999	unfavorable	1	LGG
	ACC	BCORL1	63035	unfavorable	22|78	18|61	15|26	3|35	5.30323e-05	0.00121121		RNF217	154214	unfavorable	1	BLCA
	ACC	BDH2	56898	favorable	52|48	42|37	10|31	32|6	7.69121e-09	3.47394e-06		SERINC1	57515	unfavorable	1	KIRP
	ACC	BDNFOS	497258	favorable	74|26	59|20	24|17	35|3	1.7775e-07	2.44523e-05		ANKRA2	57763	unfavorable	1	THCA
	ACC	BEND7	222389	favorable	82|18	65|14	29|12	36|2	0.00447236	0.026473		INSR	3643	unfavorable	1	KIRP
	ACC	BEST1	7439	favorable	73|27	58|21	26|15	32|6	0.00682324	0.0354518		HK2	3099	favorable	1	ACC
	ACC	BEST3	144453	favorable	84|16	67|12	29|12	38|0	4.17258e-08	9.75297e-06		ZBTB1	22890	favorable	1	LGG
	ACC	BEST4	266675	unfavorable	50|50	40|39	30|11	10|28	3.15827e-05	0.000840423		MEF2C	4208	unfavorable	1	LGG
	ACC	BET1	10282	favorable	80|20	64|15	30|11	34|4	0.00690612	0.0357443		ALDOA	226	favorable	1	ACC
	ACC	BEX1	55859	favorable	51|49	41|38	16|25	25|13	0.00823623	0.0403471		BHLHE41	79365	favorable	1	ACC
	ACC	BEX2	84707	favorable	79|21	63|16	30|11	33|5	0.0104076	0.0474		DNHD1	144132	favorable	1	PAAD
	ACC	BEX5	340542	favorable	64|36	51|28	19|22	32|6	7.30837e-06	0.000303989		ZMYM2	7750	unfavorable	1	UVM
	ACC	BFAR	51283	unfavorable	13|87	11|68	10|31	1|37	3.15133e-05	0.000839362		PLOD1	5351	favorable	1	PRAD
	ACC	BFSP1	631	favorable	54|46	43|36	13|28	30|8	6.33096e-06	0.000274866		FOXO3	2309	unfavorable	1	PAAD
	ACC	BGN	633	unfavorable	16|84	13|66	10|31	3|35	0.00784718	0.0390312		PIGA	5277	favorable	1	KIRC
	ACC	BHLHB9	80823	favorable	65|35	52|27	21|20	31|7	0.00283675	0.0192802		MAP3K15	389840	favorable	1	PAAD
	ACC	BHLHE22	27319	favorable	56|44	45|34	18|23	27|11	0.0013812	0.0116793		HELZ	9931	favorable	1	KIRP
	ACC	BHLHE41	79365	favorable	51|49	41|38	16|25	25|13	0.00790615	0.0392301		PTCH1	5727	unfavorable	1	PRAD
	ACC	BHMT	635	favorable	40|60	32|47	10|31	22|16	0.00149927	0.0123679		CHD2	1106	favorable	1	LGG
	ACC	BHMT2	23743	favorable	76|24	61|18	24|17	37|1	1.43222e-06	0.000100246		ZBTB1	22890	unfavorable	1	UVM
	ACC	BICD1	636	unfavorable	25|75	20|59	15|26	5|33	0.000257751	0.00363521		EFHD2	79180	favorable	1	BLCA
	ACC	BICD2	23299	unfavorable	56|44	45|34	30|11	15|23	0.00199814	0.0151032		UAP1	6675	favorable	1	PRAD
	ACC	BIK	638	unfavorable	36|64	29|50	26|15	3|35	9.22831e-08	1.59161e-05		PDK3	5165	favorable	1	PAAD
	ACC	BIN2	51411	favorable	80|20	64|15	28|13	36|2	0.0001078	0.00197483		PARP16	54956	favorable	1	ACC
	ACC	BIN3	55909	favorable	46|54	37|42	13|28	24|14	0.00470795	0.027439		WFDC3	140686	favorable	1	PRAD
	ACC	BIRC2	329	unfavorable	49|51	39|40	29|12	10|28	6.61872e-06	0.000283499		ANKZF1	55139	favorable	1	PAAD
	ACC	BIRC3	330	favorable	54|46	43|36	16|25	27|11	0.00219844	0.0161247		PDCD4	27250	unfavorable	1	KIRP
	ACC	BIRC5	332	unfavorable	28|72	23|56	19|22	4|34	2.31889e-07	2.91271e-05		ARHGEF37	389337	unfavorable	1	LIHC
	ACC	BIRC6	57448	unfavorable	42|58	34|45	24|17	10|28	0.00190073	0.0145928
	ACC	BIVM	54841	favorable	80|20	64|15	28|13	36|2	0.000688529	0.00719966
	ACC	BLM	641	unfavorable	16|84	13|66	11|30	2|36	7.97247e-05	0.00160263
	ACC	BLMH	642	unfavorable	18|82	15|64	13|28	2|36	2.60123e-05	0.000737518
	ACC	BLOC1S1	2647	favorable	69|31	55|24	22|19	33|5	1.32335e-05	0.000460688
	ACC	BLVRA	644	favorable	38|62	31|48	10|31	21|17	0.00455534	0.0268127
	ACC	BLVRB	645	favorable	44|56	35|44	10|31	25|13	0.000197585	0.00301847
	ACC	BMF	90427	favorable	61|39	49|30	19|22	30|8	0.000116559	0.00208711
	ACC	BMP1	649	unfavorable	46|54	37|42	27|14	10|28	1.43975e-05	0.000489506
	ACC	BMP2	650	favorable	85|15	68|11	31|10	37|1	0.000340432	0.00440029
	ACC	BMP2K	55589	favorable	76|24	61|18	27|14	34|4	0.00474822	0.027607
	ACC	BMP4	652	unfavorable	64|36	51|28	31|10	20|18	0.00454293	0.0267635
	ACC	BMP6	654	unfavorable	33|67	27|52	20|21	7|31	0.00669325	0.0349962
	ACC	BMP7	655	unfavorable	12|88	10|69	10|31	0|38	0.000257419	0.00363145
	ACC	BMP8B	656	unfavorable	36|64	29|50	21|20	8|30	0.00163714	0.0131618
	ACC	BMPER	168667	favorable	59|41	47|32	16|25	31|7	9.04331e-05	0.00174559
	ACC	BMPR1B	658	favorable	41|59	33|46	10|31	23|15	0.00166663	0.0133288
	ACC	BMPR2	659	unfavorable	46|54	37|42	28|13	9|29	1.33637e-05	0.000463954
	ACC	BMS1	9790	unfavorable	21|79	17|62	15|26	2|36	1.43792e-06	0.000100436
	ACC	BMS1P5	399761	unfavorable	32|68	26|53	18|23	8|30	0.00371816	0.0232913
	ACC	BMX	660	favorable	46|54	37|42	13|28	24|14	0.00196325	0.0149148
	ACC	BNC2	54796	favorable	68|32	54|25	22|19	32|6	0.000321318	0.00422877
	ACC	BNIPL	149428	unfavorable	44|56	35|44	27|14	8|30	5.04808e-06	0.000236465
	ACC	BOD1L	259282	favorable	56|44	45|34	18|23	27|11	0.00442191	0.0262631
	ACC	BOK	666	unfavorable	26|74	21|58	18|23	3|35	5.79974e-09	2.88863e-06
	ACC	BOLA3	388962	unfavorable	21|79	17|62	12|29	5|33	0.0074111	0.0375292
	ACC	BPGM	669	favorable	83|17	66|13	31|10	35|3	0.00851328	0.041268
	ACC	BPNT1	10380	unfavorable	23|77	19|60	16|25	3|35	1.47775e-05	0.000498029
	ACC	BRAP	8315	favorable	80|20	64|15	28|13	36|2	0.000290689	0.00394219
	ACC	BRCA1	672	unfavorable	22|78	18|61	15|26	3|35	6.24305e-06	0.000272232
	ACC	BRCA2	675	unfavorable	17|83	14|65	13|28	1|37	1.19429e-05	0.000430074
	ACC	BRCC3	79184	favorable	46|54	37|42	12|29	25|13	0.000241606	0.00347505
	ACC	BRD1	23774	unfavorable	44|56	35|44	25|16	10|28	0.00134486	0.0114643
	ACC	BRD3	8019	unfavorable	47|53	38|41	30|11	8|30	3.36847e-07	3.74048e-05
	ACC	BRD4	23476	unfavorable	26|74	21|58	16|25	5|33	0.000716631	0.00740018
	ACC	BRD7	29117	favorable	84|16	67|12	30|11	37|1	8.22525e-05	0.00163759
	ACC	BRD8	10902	favorable	64|36	51|28	20|21	31|7	0.00160582	0.0129774
	ACC	BRD9	65980	unfavorable	51|49	41|38	27|14	14|24	0.00465969	0.0272398
	ACC	BRE	9577	favorable	76|24	61|18	26|15	35|3	4.88217e-05	0.00114369
	ACC	BRI3	25798	favorable	46|54	37|42	15|26	22|16	0.00833205	0.0406611
	ACC	BRP44L	51660	favorable	40|60	32|47	11|30	21|17	0.00249627	0.0176226
	ACC	BRPF3	27154	unfavorable	27|73	22|57	16|25	6|32	0.0083053	0.0405769
	ACC	BRSK1	84446	unfavorable	30|70	24|55	21|20	3|35	6.24486e-07	5.6779e-05
	ACC	BSCL2	26580	favorable	69|31	55|24	22|19	33|5	0.000111051	0.00201581
	ACC	BSG	682	favorable	76|24	61|18	26|15	35|3	8.24796e-05	0.00164079
	ACC	BST2	684	favorable	51|49	41|38	14|27	27|11	0.00029506	0.00398392
	ACC	BTAF1	9044	unfavorable	14|86	12|67	10|31	2|36	0.0037234	0.0233143
	ACC	BTBD11	121551	favorable	71|29	57|22	24|17	33|5	0.00169946	0.0135153
	ACC	BTBD12	84464	favorable	57|43	46|33	16|25	30|8	0.000301902	0.00405036
	ACC	BTBD19	149478	favorable	60|40	48|31	19|22	29|9	0.0010244	0.00949591
	ACC	BTBD2	55643	unfavorable	17|83	14|65	12|29	2|36	0.000127848	0.00222733
	ACC	BTBD6	90135	unfavorable	44|56	35|44	26|15	9|29	0.000181453	0.00283952
	ACC	BTD	686	favorable	65|35	52|27	22|19	30|8	0.00369363	0.0231879
	ACC	BTG2	7832	unfavorable	18|82	15|64	13|28	2|36	0.00351509	0.0224072
	ACC	BTK	695	favorable	44|56	35|44	12|29	23|15	0.000532072	0.00601453
	ACC	BUB1	699	unfavorable	25|75	20|59	18|23	2|36	1.26868e-11	8.74556e-08
	ACC	BUB1B	701	unfavorable	17|83	14|65	13|28	1|37	8.61966e-08	1.5287e-05
	ACC	BUB3	9184	unfavorable	45|55	36|43	26|15	10|28	4.44798e-05	0.00107039
	ACC	BUD13	84811	unfavorable	36|64	29|50	24|17	5|33	1.2674e-06	9.2164e-05
	ACC	BYSL	705	unfavorable	46|54	37|42	26|15	11|27	0.00273073	0.0187757
	ACC	BZRAP1	9256	favorable	76|24	61|18	27|14	34|4	0.00490981	0.0282527
	ACC	BZW1	9689	unfavorable	16|84	13|66	11|30	2|36	0.000111453	0.00202103
	ACC	C10orf105	414152	favorable	55|45	44|35	13|28	31|7	1.62571e-06	0.00010932
	ACC	C10orf107	219621	favorable	46|54	37|42	12|29	25|13	0.000927893	0.00886678
	ACC	C10orf110	55853	unfavorable	25|75	20|59	17|24	3|35	1.56269e-05	0.000517783
	ACC	C10orf111	221060	unfavorable	55|45	44|35	29|12	15|23	0.00650752	0.0343075
	ACC	C10orf114	399726	unfavorable	18|82	15|64	12|29	3|35	0.000795845	0.00796283
	ACC	C10orf116	10974	favorable	47|53	38|41	13|28	25|13	0.000995799	0.00930795
	ACC	C10orf119	79892	unfavorable	13|87	11|68	10|31	1|37	1.75707e-06	0.000115424
	ACC	C10orf12	26148	unfavorable	27|73	22|57	16|25	6|32	0.000216066	0.00321164
	ACC	C10orf128	170371	favorable	45|55	36|43	10|31	26|12	1.00254e-05	0.000379833
	ACC	C10orf137	26098	unfavorable	12|88	10|69	10|31	0|38	3.53247e-09	2.17254e-06
	ACC	C10orf18	54906	unfavorable	32|68	26|53	18|23	8|30	0.000896943	0.00866132
	ACC	C10orf2	56652	unfavorable	51|49	41|38	29|12	12|26	8.0046e-05	0.0016069
	ACC	C10orf25	220979	favorable	74|26	59|20	26|15	33|5	0.00332233	0.0215427
	ACC	C10orf26	54838	unfavorable	28|72	23|56	18|23	5|33	0.000154089	0.00253283
	ACC	C10orf28	27291	unfavorable	32|68	26|53	21|20	5|33	1.30735e-06	9.41255e-05
	ACC	C10orf35	219738	unfavorable	18|82	15|64	12|29	3|35	0.00136599	0.0115845
	ACC	C10orf54	64115	favorable	47|53	38|41	12|29	26|12	0.000173282	0.00274954
	ACC	C10orf62	414157	favorable	76|24	61|18	26|15	35|3	0.000671478	0.0070764
	ACC	C10orf72	196740	unfavorable	45|55	36|43	26|15	10|28	0.000457489	0.00542119
	ACC	C10orf82	143379	unfavorable	25|75	20|59	15|26	5|33	0.00525446	0.0296013
	ACC	C10orf88	80007	unfavorable	16|84	13|66	10|31	3|35	0.00273751	0.0188101
	ACC	C10orf93	255352	unfavorable	54|46	43|36	28|13	15|23	0.00498625	0.0285452
	ACC	C10orf95	79946	unfavorable	18|82	15|64	12|29	3|35	0.00346352	0.0221751
	ACC	C11orf21	29125	favorable	41|59	33|46	10|31	23|15	0.00102668	0.00951129
	ACC	C11orf30	56946	unfavorable	30|70	24|55	19|22	5|33	1.33265e-06	9.5377e-05
	ACC	C11orf41	25758	favorable	64|36	51|28	20|21	31|7	0.00101935	0.00946232
	ACC	C11orf45	219833	favorable	83|17	66|13	31|10	35|3	0.00368193	0.0231381
	ACC	C11orf46	120534	favorable	65|35	52|27	20|21	32|6	0.00015345	0.00252454
	ACC	C11orf49	79096	favorable	64|36	51|28	21|20	30|8	0.000800382	0.00799515
	ACC	C11orf52	91894	favorable	44|56	35|44	10|31	25|13	9.80051e-05	0.00184634
	ACC	C11orf57	55216	unfavorable	14|86	12|67	11|30	1|37	6.36782e-05	0.00137194
	ACC	C11orf58	10944	unfavorable	16|84	13|66	10|31	3|35	0.0056115	0.030983
	ACC	C11orf63	79864	favorable	49|51	39|40	14|27	25|13	0.00293639	0.0197466
	ACC	C11orf70	85016	favorable	66|34	53|26	19|22	34|4	2.75215e-05	0.00076636
	ACC	C11orf71	54494	favorable	75|25	60|19	27|14	33|5	0.000327453	0.00428359
	ACC	C11orf75	56935	favorable	84|16	67|12	31|10	36|2	0.00330936	0.0214873
	ACC	C11orf82	220042	unfavorable	12|88	10|69	10|31	0|38	1.7642e-15	1.6309e-10
	ACC	C11orf83	790955	unfavorable	16|84	13|66	10|31	3|35	0.00814079	0.0400236
	ACC	C11orf84	144097	unfavorable	23|77	19|60	14|27	5|33	0.000454892	0.00540046
	ACC	C11orf88	399949	favorable	61|39	49|30	19|22	30|8	0.000415803	0.00507111
	ACC	C11orf9	745	unfavorable	54|46	43|36	30|11	13|25	0.000370627	0.00467648
	ACC	C11orf92	399948	favorable	70|30	56|23	21|20	35|3	4.91341e-07	4.80906e-05
	ACC	C11orf93	120376	favorable	51|49	41|38	13|28	28|10	4.70403e-05	0.00111481
	ACC	C11orf95	65998	favorable	74|26	59|20	25|16	34|4	0.00022078	0.00326035
	ACC	C12orf10	60314	favorable	76|24	61|18	27|14	34|4	0.00154087	0.012606
	ACC	C12orf23	90488	favorable	51|49	41|38	15|26	26|12	0.00346011	0.0221598
	ACC	C12orf26	84190	favorable	54|46	43|36	17|24	26|12	0.00316463	0.0208207
	ACC	C12orf29	91298	favorable	55|45	44|35	17|24	27|11	0.0045969	0.0269847
	ACC	C12orf35	55196	favorable	49|51	39|40	12|29	27|11	0.000258392	0.00364058
	ACC	C12orf4	57102	unfavorable	16|84	13|66	12|29	1|37	7.57106e-05	0.00154725
	ACC	C12orf41	54934	unfavorable	17|83	14|65	12|29	2|36	0.00435682	0.025993
	ACC	C12orf43	64897	favorable	82|18	65|14	29|12	36|2	0.000371718	0.00468545
	ACC	C12orf44	60673	unfavorable	40|60	32|47	23|18	9|29	0.00204869	0.0153702
	ACC	C12orf48	55010	unfavorable	14|86	12|67	11|30	1|37	1.47487e-05	0.000497284
	ACC	C12orf51	283450	favorable	55|45	44|35	17|24	27|11	0.0111094	0.0495775
	ACC	C12orf53	196500	unfavorable	33|67	27|52	21|20	6|32	2.87687e-05	0.000789812
	ACC	C12orf54	121273	favorable	47|53	38|41	13|28	25|13	0.000791824	0.00793422
	ACC	C12orf60	144608	favorable	79|21	63|16	27|14	36|2	9.77752e-06	0.00037354
	ACC	C12orf69	440087	favorable	75|25	60|19	26|15	34|4	0.000220662	0.003259
	ACC	C12orf72	254013	favorable	74|26	59|20	24|17	35|3	6.74251e-08	1.3136e-05
	ACC	C12orf73	728568	favorable	59|41	47|32	18|23	29|9	0.00288694	0.0195231
	ACC	C13orf1	57213	favorable	82|18	65|14	30|11	35|3	0.00259034	0.0180834
	ACC	C13orf15	28984	unfavorable	47|53	38|41	26|15	12|26	0.00914079	0.0433667
	ACC	C13orf27	93081	unfavorable	25|75	20|59	15|26	5|33	0.00315062	0.0207562
	ACC	C13orf31	144811	favorable	80|20	64|15	28|13	36|2	0.000291246	0.00394793
	ACC	C13orf34	79866	unfavorable	21|79	17|62	13|28	4|34	0.00150994	0.0124285
	ACC	C13orf37	440145	unfavorable	56|44	45|34	30|11	15|23	0.000707385	0.00733401
	ACC	C13orf38	728591	unfavorable	57|43	46|33	30|11	16|22	0.00939199	0.0441671
	ACC	C14orf1	11161	unfavorable	41|59	33|46	26|15	7|31	0.000220618	0.00325856
	ACC	C14orf102	55051	favorable	80|20	64|15	29|12	35|3	6.83134e-05	0.00143976
	ACC	C14orf104	55172	unfavorable	56|44	45|34	29|12	16|22	0.00379904	0.0236513
	ACC	C14orf106	55320	unfavorable	35|65	28|51	22|19	6|32	3.31558e-06	0.000178479
	ACC	C14orf109	26175	unfavorable	21|79	17|62	15|26	2|36	0.0100274	0.0461955
	ACC	C14orf118	55668	unfavorable	60|40	48|31	31|10	17|21	0.00283469	0.0192705
	ACC	C14orf129	51527	unfavorable	35|65	28|51	20|21	8|30	0.00693269	0.0358322
	ACC	C14orf135	64430	unfavorable	27|73	22|57	16|25	6|32	0.00796148	0.039411
	ACC	C14orf138	79609	unfavorable	31|69	25|54	20|21	5|33	3.53816e-05	0.00091279
	ACC	C14orf139	79686	favorable	75|25	60|19	26|15	34|4	0.00833938	0.0406891
	ACC	C14orf142	84520	unfavorable	23|77	19|60	15|26	4|34	0.00773852	0.038655
	ACC	C14orf145	145508	unfavorable	14|86	12|67	11|30	1|37	4.9063e-05	0.00114723
	ACC	C14orf159	80017	favorable	82|18	65|14	30|11	35|3	0.00429828	0.0257568
	ACC	C14orf167	55449	unfavorable	28|72	23|56	17|24	6|32	0.00149104	0.0123191
	ACC	C14orf169	79697	favorable	78|22	62|17	28|13	34|4	0.00405986	0.0247686
	ACC	C14orf179	112752	favorable	82|18	65|14	30|11	35|3	0.00385504	0.023889
	ACC	C14orf180	400258	favorable	45|55	36|43	13|28	23|15	0.00555489	0.0307647
	ACC	C14orf181	400223	unfavorable	18|82	15|64	13|28	2|36	0.000508631	0.00583084
	ACC	C14orf21	161424	unfavorable	63|37	50|29	31|10	19|19	0.00413289	0.0250783
	ACC	C14orf37	145407	unfavorable	50|50	40|39	28|13	12|26	0.000432983	0.00521333
	ACC	C14orf43	91748	unfavorable	16|84	13|66	10|31	3|35	0.00463975	0.0271608
	ACC	C14orf45	80127	favorable	70|30	56|23	20|21	36|2	1.22273e-09	1.1623e-06
	ACC	C14orf49	161176	favorable	78|22	62|17	28|13	34|4	0.00795475	0.0393888
	ACC	C14orf70	283601	unfavorable	19|81	16|63	12|29	4|34	0.00958698	0.0448086
	ACC	C14orf80	283643	unfavorable	30|70	24|55	21|20	3|35	6.95426e-08	1.33724e-05
	ACC	C14orf93	60686	unfavorable	28|72	23|56	18|23	5|33	0.000152826	0.00251844
	ACC	C15orf17	57184	unfavorable	41|59	33|46	24|17	9|29	0.00206476	0.0154501
	ACC	C15orf21	283651	unfavorable	37|63	30|49	24|17	6|32	2.62711e-05	0.000742636
	ACC	C15orf23	90417	unfavorable	22|78	18|61	16|25	2|36	1.5626e-07	2.25356e-05
	ACC	C15orf29	79768	unfavorable	25|75	20|59	15|26	5|33	0.00427612	0.0256672
	ACC	C15orf34	80072	favorable	56|44	45|34	17|24	28|10	0.000120926	0.00214145
	ACC	C15orf39	56905	favorable	45|55	36|43	14|27	22|16	0.00925202	0.0437398
	ACC	C15orf41	84529	favorable	83|17	66|13	29|12	37|1	0.000372769	0.0046936
	ACC	C15orf42	90381	unfavorable	26|74	21|58	19|22	2|36	3.03484e-12	3.76921e-08
	ACC	C15orf52	388115	favorable	74|26	59|20	23|18	36|2	7.82985e-08	1.44348e-05
	ACC	C15orf57	90416	favorable	52|48	42|37	16|25	26|12	0.000244263	0.00350231
	ACC	C15orf58	390637	favorable	57|43	46|33	18|23	28|10	8.63027e-05	0.0016919
	ACC	C16orf5	29965	favorable	61|39	49|30	16|25	33|5	5.57671e-07	5.26369e-05
	ACC	C16orf52	730094	favorable	51|49	41|38	12|29	29|9	6.04361e-05	0.00132303
	ACC	C16orf54	283897	favorable	38|62	31|48	11|30	20|18	0.00515049	0.0291953
	ACC	C16orf59	80178	unfavorable	46|54	37|42	29|12	8|30	1.76544e-07	2.43975e-05
	ACC	C16orf62	57020	favorable	63|37	50|29	18|23	32|6	7.19067e-06	0.000300773
	ACC	C16orf7	9605	favorable	75|25	60|19	25|16	35|3	0.00684508	0.0355299
	ACC	C16orf70	80262	favorable	65|35	52|27	20|21	32|6	0.000886306	0.00858911
	ACC	C16orf71	146562	favorable	52|48	42|37	14|27	28|10	0.000167379	0.00268667
	ACC	C16orf72	29035	favorable	55|45	44|35	18|23	26|12	0.00977948	0.0454133
	ACC	C16orf74	404550	unfavorable	27|73	22|57	17|24	5|33	0.000619415	0.00669136
	ACC	C16orf75	116028	unfavorable	38|62	31|48	25|16	6|32	1.0461e-07	1.7323e-05
	ACC	C16orf79	283870	unfavorable	57|43	46|33	31|10	15|23	0.00127875	0.0110676
	ACC	C16orf81	283860	unfavorable	44|56	35|44	23|18	12|26	0.0100671	0.0463206
	ACC	C17orf101	79701	favorable	84|16	67|12	31|10	36|2	0.00194925	0.014845
	ACC	C17orf106	100134934	favorable	38|62	31|48	10|31	21|17	0.000655064	0.00695774
	ACC	C17orf107	100130311	unfavorable	31|69	25|54	18|23	7|31	0.00393152	0.0242266
	ACC	C17orf108	201229	favorable	61|39	49|30	20|21	29|9	0.000449296	0.00535448
	ACC	C17orf28	283987	favorable	70|30	56|23	22|19	34|4	0.000576704	0.00636305
	ACC	C17orf37	84299	favorable	83|17	66|13	31|10	35|3	0.0111824	0.0498027
	ACC	C17orf53	78995	unfavorable	16|84	13|66	12|29	1|37	1.09784e-08	4.31865e-06
	ACC	C17orf55	284185	unfavorable	16|84	13|66	12|29	1|37	2.32809e-09	1.71012e-06
	ACC	C17orf57	124989	favorable	56|44	45|34	18|23	27|11	0.00838176	0.0408387
	ACC	C17orf58	284018	favorable	85|15	68|11	31|10	37|1	0.000842479	0.00828908
	ACC	C17orf59	54785	favorable	83|17	66|13	31|10	35|3	0.00107097	0.00980119
	ACC	C17orf60	284021	favorable	47|53	38|41	12|29	26|12	1.04764e-05	0.000391542
	ACC	C17orf61	254863	favorable	75|25	60|19	27|14	33|5	0.00242642	0.0172784
	ACC	C17orf67	339210	favorable	42|58	34|45	10|31	24|14	0.0024546	0.0174185
	ACC	C17orf72	92340	unfavorable	27|73	22|57	17|24	5|33	0.00681905	0.035436
	ACC	C17orf76	388341	unfavorable	54|46	43|36	28|13	15|23	0.0089756	0.0428049
	ACC	C17orf81	23587	unfavorable	28|72	23|56	18|23	5|33	0.006067	0.0326835
	ACC	C17orf96	100170841	unfavorable	57|43	46|33	31|10	15|23	0.000180292	0.00282704
	ACC	C17orf97	400566	favorable	63|37	50|29	21|20	29|9	0.00712267	0.0365115
	ACC	C18orf10	25941	unfavorable	13|87	11|68	10|31	1|37	8.50816e-07	6.98051e-05
	ACC	C18orf19	125228	unfavorable	16|84	13|66	11|30	2|36	0.00364472	0.0229757
	ACC	C18orf21	83608	unfavorable	41|59	33|46	22|19	11|27	0.011123	0.0496178
	ACC	C18orf25	147339	unfavorable	22|78	18|61	15|26	3|35	0.00766413	0.0383971
	ACC	C18orf45	85019	unfavorable	28|72	23|56	20|21	3|35	3.15727e-06	0.00017267
	ACC	C18orf54	162681	unfavorable	26|74	21|58	15|26	6|32	0.000314133	0.00416086
	ACC	C18orf56	494514	unfavorable	32|68	26|53	20|21	6|32	0.000250524	0.00356395
	ACC	C18orf8	29919	unfavorable	21|79	17|62	16|25	1|37	5.14007e-05	0.00118555
	ACC	C19orf10	56005	unfavorable	14|86	12|67	11|30	1|37	0.000360126	0.00457993
	ACC	C19orf18	147685	favorable	56|44	45|34	17|24	28|10	0.00200842	0.0151605
	ACC	C19orf2	8725	unfavorable	22|78	18|61	14|27	4|34	4.46518e-05	0.00107348
	ACC	C19orf21	126353	favorable	70|30	56|23	22|19	34|4	0.000231562	0.00337349
	ACC	C19orf22	91300	unfavorable	18|82	15|64	11|30	4|34	0.00841732	0.0409516
	ACC	C19orf26	255057	unfavorable	16|84	13|66	12|29	1|37	2.41635e-05	0.000701671
	ACC	C19orf28	126321	unfavorable	22|78	18|61	14|27	4|34	0.00278151	0.0190172
	ACC	C19orf35	374872	favorable	46|54	37|42	14|27	23|15	0.00963963	0.0449745
	ACC	C19orf39	126074	favorable	80|20	64|15	30|11	34|4	0.00515023	0.0291947
	ACC	C19orf40	91442	unfavorable	33|67	27|52	20|21	7|31	0.00593196	0.0321816
	ACC	C19orf51	352909	favorable	78|22	62|17	28|13	34|4	0.0089387	0.0426784
	ACC	C19orf54	284325	unfavorable	44|56	35|44	25|16	10|28	0.000764739	0.00773855
	ACC	C19orf56	51398	unfavorable	16|84	13|66	11|30	2|36	0.00074295	0.00758532
	ACC	C19orf60	55049	unfavorable	33|67	27|52	19|22	8|30	0.00427496	0.0256607
	ACC	C19orf70	125988	favorable	65|35	52|27	22|19	30|8	0.00059151	0.00648078
	ACC	C19orf71	100128569	unfavorable	19|81	16|63	12|29	4|34	0.00911566	0.0432849
	ACC	C1GALT1C1	29071	favorable	54|46	43|36	12|29	31|7	1.24103e-07	1.94616e-05
	ACC	C1orf104	284618	unfavorable	12|88	10|69	10|31	0|38	3.13808e-08	8.22509e-06
	ACC	C1orf105	92346	favorable	44|56	35|44	12|29	23|15	0.00268937	0.0185735
	ACC	C1orf106	55765	unfavorable	27|73	22|57	16|25	6|32	0.00418192	0.0252692
	ACC	C1orf112	55732	unfavorable	27|73	22|57	21|20	1|37	1.82815e-12	3.41479e-08
	ACC	C1orf115	79762	unfavorable	41|59	33|46	22|19	11|27	0.00308439	0.0204499
	ACC	C1orf123	54987	favorable	71|29	57|22	23|18	34|4	7.22447e-06	0.000301653
	ACC	C1orf124	83932	unfavorable	42|58	34|45	24|17	10|28	0.000212654	0.00317587
	ACC	C1orf125	126859	unfavorable	45|55	36|43	25|16	11|27	0.00417754	0.0252479
	ACC	C1orf127	148345	favorable	65|35	52|27	22|19	30|8	0.00933229	0.043984
	ACC	C1orf130	400746	favorable	46|54	37|42	11|30	26|12	0.000171818	0.00273478
	ACC	C1orf131	128061	unfavorable	18|82	15|64	11|30	4|34	0.00498581	0.028544
	ACC	C1orf133	574036	favorable	37|63	30|49	10|31	20|18	0.00479546	0.0278004
	ACC	C1orf135	79000	unfavorable	17|83	14|65	12|29	2|36	2.54148e-06	0.000149099
	ACC	C1orf162	128346	favorable	63|37	50|29	21|20	29|9	0.00441506	0.0262357
	ACC	C1orf172	126695	favorable	78|22	62|17	28|13	34|4	0.00371453	0.0232753
	ACC	C1orf174	339448	unfavorable	14|86	12|67	11|30	1|37	4.16581e-05	0.00102278
	ACC	C1orf175	374977	favorable	70|30	56|23	21|20	35|3	3.24793e-06	0.000176023
	ACC	C1orf192	257177	unfavorable	13|87	11|68	10|31	1|37	0.000872065	0.00848825
	ACC	C1orf201	90529	favorable	46|54	37|42	11|30	26|12	7.67287e-05	0.00156098
	ACC	C1orf21	81563	favorable	83|17	66|13	31|10	35|3	0.00198642	0.0150373
	ACC	C1orf223	374973	favorable	36|64	29|50	10|31	19|19	0.00284113	0.0193014
	ACC	C1orf230	284485	favorable	63|37	50|29	17|24	33|5	5.98435e-05	0.00131343
	ACC	C1orf25	81627	favorable	74|26	59|20	27|14	32|6	0.00374561	0.0234105
	ACC	C1orf35	79169	unfavorable	45|55	36|43	28|13	8|30	2.17423e-05	0.00065168
	ACC	C1orf43	25912	unfavorable	32|68	26|53	22|19	4|34	2.55827e-06	0.000149776
	ACC	C1orf50	79078	unfavorable	22|78	18|61	15|26	3|35	0.000264481	0.00369498
	ACC	C1orf52	148423	unfavorable	19|81	16|63	14|27	2|36	3.73417e-05	0.000947575
	ACC	C1orf55	163859	unfavorable	41|59	33|46	26|15	7|31	1.25244e-07	1.95576e-05
	ACC	C1orf59	113802	favorable	84|16	67|12	31|10	36|2	0.0012683	0.0110035
	ACC	C1orf61	10485	unfavorable	33|67	27|52	24|17	3|35	5.88539e-09	2.91185e-06
	ACC	C1orf69	200205	unfavorable	46|54	37|42	26|15	11|27	0.00370511	0.0232387
	ACC	C1orf74	148304	unfavorable	36|64	29|50	22|19	7|31	0.000189848	0.00293251
	ACC	C1orf77	26097	unfavorable	42|58	34|45	24|17	10|28	0.000738283	0.00755227
	ACC	C1orf85	112770	favorable	38|62	31|48	11|30	20|18	0.00512631	0.0290993
	ACC	C1orf88	128344	favorable	52|48	42|37	13|28	29|9	6.06837e-07	5.57638e-05
	ACC	C1orf89	79363	favorable	71|29	57|22	24|17	33|5	1.86531e-05	0.000586668
	ACC	C1orf9	51430	favorable	83|17	66|13	30|11	36|2	0.000205301	0.00309904
	ACC	C1orf91	56063	favorable	64|36	51|28	21|20	30|8	0.00144316	0.0120429
	ACC	C1orf92	149499	unfavorable	31|69	25|54	18|23	7|31	0.00529969	0.0297835
	ACC	C1orf93	127281	unfavorable	44|56	35|44	24|17	11|27	0.00488669	0.0281574
	ACC	C1orf94	84970	favorable	40|60	32|47	11|30	21|17	0.0042948	0.0257423
	ACC	C1orf96	126731	unfavorable	37|63	30|49	22|19	8|30	0.000185829	0.00288805
	ACC	C1QA	712	favorable	51|49	41|38	15|26	26|12	0.000329363	0.00430066
	ACC	C1QB	713	favorable	52|48	42|37	16|25	26|12	0.00138371	0.0116925
	ACC	C1QBP	708	favorable	79|21	63|16	29|12	34|4	0.00143185	0.0119798
	ACC	C1QC	714	favorable	54|46	43|36	16|25	27|11	0.00116564	0.0103777
	ACC	C1QL2	165257	unfavorable	27|73	22|57	17|24	5|33	0.000619584	0.00669239
	ACC	C1QL4	338761	unfavorable	49|51	39|40	27|14	12|26	0.00111175	0.0100555
	ACC	C1QTNF2	114898	unfavorable	14|86	12|67	10|31	2|36	0.000210062	0.00314937
	ACC	C1QTNF9	338872	favorable	59|41	47|32	18|23	29|9	0.00216142	0.0159418
	ACC	C1RL	51279	favorable	55|45	44|35	16|25	28|10	0.00130461	0.0112246
	ACC	C20orf108	116151	favorable	70|30	56|23	22|19	34|4	3.23996e-06	0.000175772
	ACC	C20orf118	140711	favorable	74|26	59|20	24|17	35|3	6.82466e-05	0.00143893
	ACC	C20orf12	55184	favorable	69|31	55|24	23|18	32|6	0.00469498	0.0273882
	ACC	C20orf134	170487	favorable	78|22	62|17	28|13	34|4	0.00164182	0.0131873
	ACC	C20orf135	140701	favorable	78|22	62|17	29|12	33|5	0.0069079	0.0357491
	ACC	C20orf160	140706	unfavorable	14|86	12|67	11|30	1|37	0.000388672	0.00483309
	ACC	C20orf194	25943	favorable	37|63	30|49	10|31	20|18	0.0064336	0.0340429
	ACC	C20orf195	79025	unfavorable	16|84	13|66	12|29	1|37	4.75082e-06	0.000227882
	ACC	C20orf196	149840	favorable	84|16	67|12	31|10	36|2	8.00895e-05	0.00160742
	ACC	C20orf197	284756	favorable	52|48	42|37	12|29	30|8	4.86746e-06	0.000231227
	ACC	C20orf199	441951	unfavorable	32|68	26|53	19|22	7|31	0.00131379	0.0112774
	ACC	C20orf26	26074	favorable	57|43	46|33	19|22	27|11	0.0058917	0.032028
	ACC	C20orf27	54976	favorable	80|20	64|15	28|13	36|2	0.00023056	0.00336261
	ACC	C20orf29	55317	favorable	49|51	39|40	11|30	28|10	5.36179e-06	0.000246477
	ACC	C20orf3	57136	favorable	71|29	57|22	24|17	33|5	0.000959216	0.00907172
	ACC	C20orf30	29058	favorable	51|49	41|38	13|28	28|10	4.44674e-05	0.00107023
	ACC	C20orf43	51507	favorable	68|32	54|25	21|20	33|5	1.10116e-05	0.000405724
	ACC	C20orf54	113278	favorable	83|17	66|13	31|10	35|3	0.00883437	0.0423361
	ACC	C20orf7	79133	favorable	80|20	64|15	29|12	35|3	0.000542439	0.00609058
	ACC	C20orf72	92667	favorable	83|17	66|13	31|10	35|3	0.00349179	0.0223002
	ACC	C20orf94	128710	favorable	68|32	54|25	22|19	32|6	0.00294902	0.0198092
	ACC	C20orf96	140680	favorable	56|44	45|34	15|26	30|8	7.57461e-05	0.00154781
	ACC	C21orf125	284836	unfavorable	49|51	39|40	26|15	13|25	0.00247855	0.0175368
	ACC	C21orf15	54094	unfavorable	12|88	10|69	10|31	0|38	6.68132e-05	0.00141833
	ACC	C21orf2	755	favorable	84|16	67|12	31|10	36|2	0.000766567	0.00775111
	ACC	C21orf34	388815	favorable	55|45	44|35	13|28	31|7	1.47342e-06	0.00010224
	ACC	C21orf58	54058	unfavorable	45|55	36|43	24|17	12|26	0.00430336	0.0257776
	ACC	C21orf70	85395	unfavorable	59|41	47|32	30|11	17|21	0.00814639	0.0400434
	ACC	C21orf81	391267	unfavorable	16|84	13|66	11|30	2|36	0.00832876	0.0406492
	ACC	C21orf91	54149	favorable	75|25	60|19	25|16	35|3	2.06068e-05	0.000627203
	ACC	C22orf15	150248	unfavorable	61|39	49|30	31|10	18|20	0.00163059	0.0131221
	ACC	C22orf29	79680	unfavorable	26|74	21|58	20|21	1|37	1.86605e-08	5.95872e-06
	ACC	C22orf30	253143	unfavorable	27|73	22|57	18|23	4|34	1.22795e-05	0.000437959
	ACC	C22orf36	388886	unfavorable	18|82	15|64	13|28	2|36	0.000360277	0.00458106
	ACC	C2CD4A	145741	favorable	56|44	45|34	15|26	30|8	0.000149111	0.00247554
	ACC	C2CD4B	388125	favorable	42|58	34|45	10|31	24|14	0.000524897	0.0059582
	ACC	C2orf15	150590	favorable	64|36	51|28	21|20	30|8	0.00231343	0.0167223
	ACC	C2orf27A	29798	unfavorable	16|84	13|66	12|29	1|37	5.5766e-05	0.00125249
	ACC	C2orf40	84417	favorable	60|40	48|31	19|22	29|9	0.00291935	0.0196728
	ACC	C2orf44	80304	unfavorable	18|82	15|64	13|28	2|36	2.62669e-05	0.000742631
	ACC	C2orf47	79568	unfavorable	16|84	13|66	10|31	3|35	0.00323908	0.0211689
	ACC	C2orf48	348738	unfavorable	18|82	15|64	14|27	1|37	1.06552e-09	1.07946e-06
	ACC	C2orf55	343990	favorable	80|20	64|15	29|12	35|3	0.000511211	0.00585207
	ACC	C2orf60	129450	unfavorable	28|72	23|56	21|20	2|36	2.80413e-10	5.45737e-07
	ACC	C2orf65	130951	favorable	47|53	38|41	10|31	28|10	3.18026e-06	0.000173631
	ACC	C2orf66	401027	favorable	40|60	32|47	10|31	22|16	0.00454176	0.0267592
	ACC	C2orf68	388969	unfavorable	38|62	31|48	21|20	10|28	0.00176092	0.0138468
	ACC	C2orf73	129852	favorable	83|17	66|13	31|10	35|3	0.00112909	0.0101592
	ACC	C2orf74	339804	favorable	82|18	65|14	30|11	35|3	0.00091518	0.00878581
	ACC	C2orf79	391356	favorable	83|17	66|13	29|12	37|1	0.000240211	0.00346105
	ACC	C2orf88	84281	favorable	59|41	47|32	19|22	28|10	0.00113513	0.0101942
	ACC	C3	718	favorable	70|30	56|23	20|21	36|2	3.91555e-09	2.28371e-06
	ACC	C3AR1	719	favorable	63|37	50|29	20|21	30|8	0.00119444	0.0105592
	ACC	C3orf1	51300	favorable	70|30	56|23	23|18	33|5	7.65111e-05	0.00155801
	ACC	C3orf15	89876	favorable	71|29	57|22	23|18	34|4	3.52075e-05	0.000909381
	ACC	C3orf21	152002	unfavorable	22|78	18|61	13|28	5|33	0.00118545	0.0105034
	ACC	C3orf23	285343	favorable	68|32	54|25	22|19	32|6	0.000191212	0.00294767
	ACC	C3orf33	285315	favorable	80|20	64|15	30|11	34|4	0.00536867	0.0300402
	ACC	C3orf36	80111	favorable	47|53	38|41	13|28	25|13	0.00220261	0.0161454
	ACC	C3orf37	56941	unfavorable	19|81	16|63	13|28	3|35	0.00353225	0.022485
	ACC	C3orf39	84892	favorable	37|63	30|49	10|31	20|18	0.00170403	0.0135401
	ACC	C3orf45	132228	unfavorable	33|67	27|52	20|21	7|31	0.00233752	0.0168436
	ACC	C3orf52	79669	favorable	57|43	46|33	16|25	30|8	0.000140262	0.00237285
	ACC	C3orf57	165679	favorable	74|26	59|20	26|15	33|5	0.00110741	0.0100277
	ACC	C3orf58	205428	unfavorable	30|70	24|55	19|22	5|33	6.70569e-05	0.00142184
	ACC	C3orf59	151963	unfavorable	17|83	14|65	13|28	1|37	4.06477e-06	0.000205195
	ACC	C3orf62	375341	unfavorable	17|83	14|65	11|30	3|35	0.00410862	0.0249781
	ACC	C3orf64	285203	unfavorable	22|78	18|61	13|28	5|33	0.00954648	0.0446658
	ACC	C3orf67	200844	favorable	83|17	66|13	30|11	36|2	0.000237467	0.00343311
	ACC	C3orf70	285382	unfavorable	14|86	12|67	10|31	2|36	0.000206315	0.00310856
	ACC	C3orf72	401089	unfavorable	26|74	21|58	17|24	4|34	0.000162516	0.002631
	ACC	C4orf19	55286	favorable	44|56	35|44	11|30	24|14	0.000642285	0.0068644
	ACC	C4orf3	401152	favorable	83|17	66|13	31|10	35|3	0.00202904	0.0152678
	ACC	C4orf33	132321	favorable	49|51	39|40	15|26	24|14	0.00189406	0.0145576
	ACC	C4orf34	201895	favorable	73|27	58|21	26|15	32|6	0.00146379	0.0121599
	ACC	C4orf41	60684	favorable	82|18	65|14	29|12	36|2	0.000116278	0.00208328
	ACC	C4orf42	92070	favorable	51|49	41|38	17|24	24|14	0.00931067	0.0439158
	ACC	C4orf46	201725	unfavorable	17|83	14|65	13|28	1|37	3.95423e-07	4.14459e-05
	ACC	C4orf49	84709	favorable	82|18	65|14	29|12	36|2	0.000138701	0.00235526
	ACC	C4orf50	389197	unfavorable	25|75	20|59	17|24	3|35	6.98467e-05	0.00146183
	ACC	C4orf52	389203	favorable	65|35	52|27	23|18	29|9	0.000648808	0.00691175
	ACC	C5orf20	140947	favorable	40|60	32|47	11|30	21|17	0.00249622	0.0176226
	ACC	C5orf22	55322	favorable	49|51	39|40	15|26	24|14	0.00526968	0.0296672
	ACC	C5orf23	79614	favorable	37|63	30|49	10|31	20|18	0.00786614	0.0390932
	ACC	C5orf24	134553	favorable	76|24	61|18	25|16	36|2	0.000115285	0.00207011
	ACC	C5orf27	202299	favorable	52|48	42|37	16|25	26|12	0.00492788	0.0283191
	ACC	C5orf28	64417	favorable	54|46	43|36	13|28	30|8	2.84198e-06	0.000160688
	ACC	C5orf32	84418	favorable	52|48	42|37	10|31	32|6	4.57436e-10	7.01863e-07
	ACC	C5orf34	375444	unfavorable	44|56	35|44	26|15	9|29	6.70571e-06	0.000286065
	ACC	C5orf36	285600	favorable	59|41	47|32	14|27	33|5	1.32648e-08	4.79472e-06
	ACC	C5orf38	153571	unfavorable	17|83	14|65	12|29	2|36	0.000748718	0.00762374
	ACC	C5orf4	10826	favorable	73|27	58|21	23|18	35|3	9.77075e-09	3.97468e-06
	ACC	C5orf41	153222	favorable	57|43	46|33	19|22	27|11	0.00688936	0.0356881
	ACC	C5orf43	643155	favorable	41|59	33|46	10|31	23|15	0.000686185	0.00718408
	ACC	C5orf51	285636	favorable	64|36	51|28	20|21	31|7	7.95831e-05	0.00160082
	ACC	C5orf53	492311	favorable	79|21	63|16	26|15	37|1	5.2331e-09	2.70521e-06
	ACC	C5orf54	63920	favorable	71|29	57|22	24|17	33|5	0.000566518	0.0062821
	ACC	C5orf55	116349	favorable	79|21	63|16	28|13	35|3	0.000133147	0.00228871
	ACC	C5orf56	441108	favorable	78|22	62|17	26|15	36|2	1.41033e-05	0.000482608
	ACC	C5orf58	133874	favorable	38|62	31|48	10|31	21|17	0.0106023	0.0479959
	ACC	C5orf62	85027	favorable	69|31	55|24	18|23	37|1	7.37629e-10	9.03171e-07
	ACC	C6	729	favorable	84|16	67|12	30|11	37|1	3.67261e-05	0.00093697
	ACC	C6orf120	387263	favorable	83|17	66|13	30|11	36|2	0.00252165	0.0177447
	ACC	C6orf122	401288	unfavorable	16|84	13|66	11|30	2|36	0.00558004	0.0308605
	ACC	C6orf132	647024	favorable	44|56	35|44	12|29	23|15	0.0037991	0.0236513
	ACC	C6orf134	79969	unfavorable	13|87	11|68	10|31	1|37	0.000212104	0.00317072
	ACC	C6orf136	221545	favorable	59|41	47|32	18|23	29|9	0.00036883	0.00466191
	ACC	C6orf138	442213	favorable	60|40	48|31	19|22	29|9	0.000825841	0.00817784
	ACC	C6orf141	135398	favorable	59|41	47|32	16|25	31|7	0.00013562	0.00231861
	ACC	C6orf142	90523	favorable	83|17	66|13	31|10	35|3	0.00367216	0.0230998
	ACC	C6orf150	115004	favorable	54|46	43|36	14|27	29|9	0.000502102	0.00577875
	ACC	C6orf153	88745	unfavorable	26|74	21|58	16|25	5|33	0.00482942	0.0279363
	ACC	C6orf165	154313	favorable	63|37	50|29	19|22	31|7	0.000518723	0.0059104
	ACC	C6orf174	387104	unfavorable	50|50	40|39	28|13	12|26	0.00243177	0.0173075
	ACC	C6orf176	90632	unfavorable	49|51	39|40	29|12	10|28	1.56258e-05	0.000517783
	ACC	C6orf192	116843	favorable	84|16	67|12	30|11	37|1	0.000799252	0.00798725
	ACC	C6orf195	154386	unfavorable	42|58	34|45	25|16	9|29	0.000692273	0.00722614
	ACC	C6orf201	404220	unfavorable	61|39	49|30	31|10	18|20	0.00272039	0.0187225
	ACC	C6orf203	51250	favorable	84|16	67|12	30|11	37|1	6.55848e-07	5.88205e-05
	ACC	C6orf211	79624	unfavorable	27|73	22|57	16|25	6|32	0.0043067	0.025793
	ACC	C6orf217	100131814	favorable	82|18	65|14	31|10	34|4	0.0105754	0.0479191
	ACC	C6orf223	221416	unfavorable	22|78	18|61	16|25	2|36	1.20506e-05	0.000432665
	ACC	C6orf225	619208	favorable	75|25	60|19	25|16	35|3	4.57575e-06	0.000222252
	ACC	C6orf27	80737	favorable	82|18	65|14	30|11	35|3	0.00932959	0.0439753
	ACC	C6orf47	57827	favorable	78|22	62|17	29|12	33|5	0.00592754	0.032167
	ACC	C6orf48	50854	unfavorable	21|79	17|62	14|27	3|35	2.06874e-05	0.000628985
	ACC	C6orf57	135154	favorable	76|24	61|18	28|13	33|5	0.00491888	0.0282835
	ACC	C6orf64	55776	favorable	83|17	66|13	29|12	37|1	2.2303e-05	0.00066344
	ACC	C6orf70	55780	favorable	74|26	59|20	25|16	34|4	3.92185e-05	0.0009802
	ACC	C6orf81	221481	unfavorable	33|67	27|52	22|19	5|33	0.000126898	0.00221495
	ACC	C6orf97	80129	unfavorable	16|84	13|66	10|31	3|35	0.00647815	0.0342059
	ACC	C7	730	favorable	54|46	43|36	15|26	28|10	0.00016672	0.00267923
	ACC	C7orf23	79161	favorable	83|17	66|13	31|10	35|3	0.00477731	0.0277286
	ACC	C7orf25	79020	favorable	36|64	29|50	10|31	19|19	0.00746644	0.0377034
	ACC	C7orf27	221927	unfavorable	23|77	19|60	14|27	5|33	0.00905206	0.0430679
	ACC	C7orf29	113763	favorable	63|37	50|29	19|22	31|7	0.000153303	0.00252317
	ACC	C7orf40	285958	unfavorable	12|88	10|69	10|31	0|38	1.37864e-05	0.000474796
	ACC	C7orf41	222166	favorable	70|30	56|23	24|17	32|6	0.0042853	0.0257049
	ACC	C7orf46	340277	favorable	70|30	56|23	24|17	32|6	0.00211899	0.0157251
	ACC	C7orf49	78996	favorable	46|54	37|42	15|26	22|16	0.0106296	0.0480747
	ACC	C7orf51	222950	unfavorable	14|86	12|67	10|31	2|36	0.00152094	0.0124877
	ACC	C7orf52	375607	unfavorable	27|73	22|57	19|22	3|35	1.53252e-05	0.000511589
	ACC	C7orf53	286006	favorable	44|56	35|44	11|30	24|14	0.000136969	0.00233572
	ACC	C7orf54	27099	unfavorable	49|51	39|40	27|14	12|26	0.00544734	0.0303454
	ACC	C7orf55	154791	favorable	79|21	63|16	29|12	34|4	0.00325235	0.021229
	ACC	C7orf58	79974	favorable	68|32	54|25	22|19	32|6	0.000135884	0.0023214
	ACC	C7orf60	154743	favorable	71|29	57|22	25|16	32|6	0.00464374	0.0271763
	ACC	C7orf63	79846	favorable	45|55	36|43	11|30	25|13	0.000474616	0.00556583
	ACC	C7orf68	29923	unfavorable	42|58	34|45	23|18	11|27	0.00459695	0.0269847
	ACC	C8orf30A	51236	favorable	54|46	43|36	16|25	27|11	0.00277244	0.0189775
	ACC	C8orf34	116328	favorable	40|60	32|47	10|31	22|16	0.00435457	0.0259828
	ACC	C8orf37	157657	favorable	57|43	46|33	18|23	28|10	0.0106918	0.048279
	ACC	C8orf4	56892	favorable	56|44	45|34	17|24	28|10	0.00999732	0.0461032
	ACC	C8orf45	157777	favorable	64|36	51|28	19|22	32|6	1.46766e-05	0.000495587
	ACC	C8orf51	78998	favorable	83|17	66|13	29|12	37|1	0.000109355	0.00199324
	ACC	C8orf55	51337	favorable	82|18	65|14	28|13	37|1	4.0306e-07	4.19955e-05
	ACC	C8orf56	157556	favorable	87|13	69|10	31|10	38|0	8.51213e-06	0.000339289
	ACC	C8orf58	541565	unfavorable	17|83	14|65	11|30	3|35	0.000628967	0.0067641
	ACC	C8orf84	157869	unfavorable	26|74	21|58	16|25	5|33	0.00357824	0.0226905
	ACC	C8ORFK29	340393	unfavorable	46|54	37|42	28|13	9|29	7.87562e-06	0.000320587
	ACC	C9orf100	84904	unfavorable	45|55	36|43	27|14	9|29	1.8132e-06	0.000118167
	ACC	C9orf109	286333	unfavorable	26|74	21|58	19|22	2|36	7.15104e-07	6.22184e-05
	ACC	C9orf110	100128385	unfavorable	19|81	16|63	15|26	1|37	1.2279e-05	0.000437959
	ACC	C9orf114	51490	unfavorable	17|83	14|65	11|30	3|35	0.00326333	0.0212757
	ACC	C9orf119	375757	unfavorable	41|59	33|46	26|15	7|31	0.000169692	0.00271178
	ACC	C9orf123	90871	favorable	80|20	64|15	30|11	34|4	0.00931995	0.0439466
	ACC	C9orf125	84302	unfavorable	30|70	24|55	19|22	5|33	0.000270468	0.0037524
	ACC	C9orf139	401563	favorable	70|30	56|23	24|17	32|6	0.000293865	0.00397236
	ACC	C9orf142	286257	unfavorable	26|74	21|58	15|26	6|32	0.00431912	0.0258436
	ACC	C9orf150	286343	favorable	57|43	46|33	17|24	29|9	0.00104493	0.00963521
	ACC	C9orf16	79095	unfavorable	51|49	41|38	30|11	11|27	5.70843e-05	0.00127197
	ACC	C9orf163	158055	unfavorable	19|81	16|63	13|28	3|35	0.00354077	0.0225235
	ACC	C9orf172	389813	unfavorable	51|49	41|38	28|13	13|25	0.000137253	0.00233918
	ACC	C9orf21	195827	unfavorable	60|40	48|31	31|10	17|21	0.00140678	0.0118303
	ACC	C9orf23	138716	favorable	85|15	68|11	31|10	37|1	0.000378327	0.00474305
	ACC	C9orf24	84688	favorable	83|17	66|13	31|10	35|3	0.00570564	0.0313369
	ACC	C9orf3	84909	unfavorable	47|53	38|41	25|16	13|25	0.0105146	0.0477408
	ACC	C9orf30	91283	unfavorable	37|63	30|49	26|15	4|34	1.69051e-08	5.60637e-06
	ACC	C9orf37	85026	unfavorable	56|44	45|34	30|11	15|23	0.000576472	0.00636163
	ACC	C9orf4	23732	unfavorable	44|56	35|44	25|16	10|28	0.00108653	0.00989735
	ACC	C9orf40	55071	unfavorable	25|75	20|59	15|26	5|33	0.00320779	0.0210284
	ACC	C9orf41	138199	unfavorable	61|39	49|30	31|10	18|20	0.00535971	0.0300055
	ACC	C9orf44	158314	favorable	44|56	35|44	11|30	24|14	0.000664218	0.00702711
	ACC	C9orf46	55848	favorable	64|36	51|28	22|19	29|9	0.0106846	0.0482533
	ACC	C9orf47	286223	unfavorable	36|64	29|50	23|18	6|32	5.28804e-06	0.000244393
	ACC	C9orf50	375759	unfavorable	30|70	24|55	19|22	5|33	7.81048e-05	0.00158028
	ACC	C9orf72	203228	unfavorable	18|82	15|64	12|29	3|35	0.00837009	0.0407964
	ACC	C9orf78	51759	unfavorable	18|82	15|64	13|28	2|36	0.00299865	0.02004
	ACC	C9orf80	58493	unfavorable	57|43	46|33	31|10	15|23	0.000514727	0.00587801
	ACC	C9orf82	79886	favorable	83|17	66|13	30|11	36|2	0.00375469	0.0234554
	ACC	C9orf84	158401	unfavorable	19|81	16|63	14|27	2|36	8.8983e-06	0.000350152
	ACC	C9orf85	138241	unfavorable	18|82	15|64	12|29	3|35	0.00381095	0.0237026
	ACC	C9orf86	55684	unfavorable	28|72	23|56	20|21	3|35	4.75205e-06	0.000227911
	ACC	C9orf95	54981	favorable	80|20	64|15	29|12	35|3	0.00453743	0.0267379
	ACC	CA2	760	unfavorable	54|46	43|36	30|11	13|25	0.000238299	0.00344222
	ACC	CA5B	11238	favorable	71|29	57|22	24|17	33|5	0.00666453	0.0348984
	ACC	CA8	767	favorable	84|16	67|12	31|10	36|2	2.20291e-05	0.000658024
	ACC	CAB39L	81617	favorable	66|34	53|26	19|22	34|4	3.83754e-07	4.06366e-05
	ACC	CABC1	56997	favorable	56|44	45|34	11|30	34|4	5.77105e-13	1.64154e-08
	ACC	CABLES2	81928	favorable	64|36	51|28	21|20	30|8	0.0109557	0.0490983
	ACC	CABP7	164633	unfavorable	54|46	43|36	28|13	15|23	0.00695475	0.035909
	ACC	CABYR	26256	unfavorable	17|83	14|65	11|30	3|35	0.00964921	0.0450011
	ACC	CACNA1B	774	unfavorable	38|62	31|48	22|19	9|29	0.00300068	0.0200499
	ACC	CACNA1C	775	unfavorable	23|77	19|60	14|27	5|33	0.00915245	0.0434061
	ACC	CACNA1D	776	favorable	80|20	64|15	29|12	35|3	0.00405373	0.0247412
	ACC	CACNA2D3	55799	favorable	68|32	54|25	22|19	32|6	0.00158096	0.0128376
	ACC	CACNA2D4	93589	favorable	47|53	38|41	14|27	24|14	0.00109952	0.00997632
	ACC	CACNB1	782	unfavorable	42|58	34|45	27|14	7|31	7.15481e-07	6.22219e-05
	ACC	CACNB2	783	unfavorable	47|53	38|41	26|15	12|26	0.00140345	0.0118102
	ACC	CACNB3	784	unfavorable	17|83	14|65	11|30	3|35	0.000746363	0.00760882
	ACC	CACNB4	785	unfavorable	22|78	18|61	15|26	3|35	0.00190016	0.0145896
	ACC	CACNG2	10369	unfavorable	23|77	19|60	16|25	3|35	0.000631349	0.00678282
	ACC	CAD	790	unfavorable	18|82	15|64	14|27	1|37	1.11138e-07	1.80409e-05
	ACC	CADM1	23705	unfavorable	49|51	39|40	28|13	11|27	0.000374591	0.00470914
	ACC	CADM3	57863	unfavorable	14|86	12|67	11|30	1|37	0.000362154	0.0045986
	ACC	CADM4	199731	favorable	75|25	60|19	26|15	34|4	0.000769885	0.00777679
	ACC	CADPS	8618	favorable	46|54	37|42	13|28	24|14	0.00185796	0.0143609
	ACC	CAGE1	285782	unfavorable	23|77	19|60	15|26	4|34	0.00562497	0.0310343
	ACC	CALB1	793	favorable	70|30	56|23	25|16	31|7	0.00921502	0.043622
	ACC	CALB2	794	favorable	68|32	54|25	20|21	34|4	3.68004e-07	3.96675e-05
	ACC	CALCOCO1	57658	favorable	73|27	58|21	26|15	32|6	0.00647643	0.0341991
	ACC	CALCOCO2	10241	favorable	76|24	61|18	25|16	36|2	0.000133267	0.00229013
	ACC	CALCRL	10203	favorable	65|35	52|27	21|20	31|7	0.00288713	0.0195239
	ACC	CALD1	800	favorable	76|24	61|18	26|15	35|3	0.000167282	0.00268557
	ACC	CALHM1	255022	favorable	79|21	63|16	28|13	35|3	0.00172524	0.0136565
	ACC	CALHM2	51063	favorable	56|44	45|34	18|23	27|11	0.00350989	0.0223822
	ACC	CALM2	805	unfavorable	44|56	35|44	27|14	8|30	0.000374727	0.0047099
	ACC	CAMK1	8536	unfavorable	13|87	11|68	10|31	1|37	0.000358084	0.00456117
	ACC	CAMK1D	57118	favorable	74|26	59|20	26|15	33|5	0.00194347	0.0148187
	ACC	CAMK2A	815	favorable	41|59	33|46	10|31	23|15	0.000889395	0.00861055
	ACC	CAMK2D	817	favorable	71|29	57|22	22|19	35|3	2.85863e-06	0.000161283
	ACC	CAMK2G	818	unfavorable	23|77	19|60	15|26	4|34	0.000271074	0.00375869
	ACC	CAMK2N1	55450	favorable	55|45	44|35	15|26	29|9	0.00031611	0.00417882
	ACC	CAMK2N2	94032	unfavorable	19|81	16|63	15|26	1|37	0.000191177	0.00294749
	ACC	CAMKK1	84254	favorable	41|59	33|46	11|30	22|16	0.00345211	0.0221209
	ACC	CAMLG	819	favorable	51|49	41|38	13|28	28|10	0.000106424	0.0019562
	ACC	CAMSAP1	157922	unfavorable	54|46	43|36	30|11	13|25	0.00112095	0.010111
	ACC	CAMTA1	23261	unfavorable	32|68	26|53	21|20	5|33	8.57832e-05	0.00168529
	ACC	CANX	821	favorable	85|15	68|11	31|10	37|1	0.0060379	0.0325795
	ACC	CAPN1	823	favorable	59|41	47|32	18|23	29|9	0.000916514	0.00879336
	ACC	CAPN3	825	favorable	55|45	44|35	16|25	28|10	0.000105897	0.00194968
	ACC	CAPN8	388743	unfavorable	49|51	39|40	29|12	10|28	9.60293e-05	0.00181981
	ACC	CAPNS1	826	favorable	57|43	46|33	16|25	30|8	0.000137222	0.00233885
	ACC	CAPRIN1	4076	unfavorable	38|62	31|48	23|18	8|30	0.000285277	0.00389429
	ACC	CAPS2	84698	favorable	66|34	53|26	19|22	34|4	1.00244e-05	0.000379833
	ACC	CAPZA2	830	favorable	80|20	64|15	30|11	34|4	0.00682521	0.03546
	ACC	CARD11	84433	favorable	70|30	56|23	24|17	32|6	0.000224741	0.00330013
	ACC	CARD14	79092	unfavorable	51|49	41|38	30|11	11|27	6.05658e-05	0.0013251
	ACC	CARD16	114769	favorable	55|45	44|35	17|24	27|11	0.00415543	0.0251671
	ACC	CARD6	84674	favorable	71|29	57|22	24|17	33|5	0.000975551	0.00917645
	ACC	CARD8	22900	unfavorable	17|83	14|65	11|30	3|35	0.000231106	0.00336871
	ACC	CARHSP1	23589	favorable	76|24	61|18	24|17	37|1	3.09568e-09	1.99427e-06
	ACC	CASC1	55259	favorable	57|43	46|33	14|27	32|6	6.62929e-08	1.29935e-05
	ACC	CASC2	255082	favorable	80|20	64|15	28|13	36|2	0.000377639	0.00473619
	ACC	CASC5	57082	unfavorable	16|84	13|66	12|29	1|37	1.98052e-07	2.62426e-05
	ACC	CASP1	834	favorable	51|49	41|38	13|28	28|10	1.56224e-05	0.000517771
	ACC	CASP10	843	favorable	73|27	58|21	25|16	33|5	0.00286458	0.0194205
	ACC	CASP3	836	unfavorable	17|83	14|65	13|28	1|37	0.000197216	0.00301508
	ACC	CASP7	840	unfavorable	18|82	15|64	13|28	2|36	0.000130642	0.00226045
	ACC	CASP9	842	unfavorable	30|70	24|55	21|20	3|35	8.10191e-07	6.75968e-05
	ACC	CASS4	57091	favorable	83|17	66|13	31|10	35|3	0.00523129	0.0295077
	ACC	CAST	831	favorable	80|20	64|15	27|14	37|1	6.8699e-07	6.06862e-05
	ACC	CASZ1	54897	unfavorable	32|68	26|53	20|21	6|32	9.70409e-05	0.00183387
	ACC	CATSPER2	117155	favorable	71|29	57|22	23|18	34|4	5.98204e-05	0.00131316
	ACC	CATSPER2P1	440278	favorable	68|32	54|25	23|18	31|7	0.00364944	0.0229961
	ACC	CATSPER3	347732	favorable	84|16	67|12	30|11	37|1	1.92452e-05	0.00059847
	ACC	CAV2	858	favorable	42|58	34|45	11|30	23|15	0.00191692	0.0146795
	ACC	CBFA2T2	9139	favorable	54|46	43|36	15|26	28|10	0.0098175	0.0455298
	ACC	CBFB	865	unfavorable	28|72	23|56	20|21	3|35	6.06066e-06	0.000267082
	ACC	CBL	867	unfavorable	14|86	12|67	10|31	2|36	0.000299802	0.00403243
	ACC	CBLN4	140689	favorable	54|46	43|36	13|28	30|8	6.32273e-06	0.000274606
	ACC	CBR4	84869	favorable	46|54	37|42	10|31	27|11	7.90952e-07	6.66231e-05
	ACC	CBS	875	unfavorable	40|60	32|47	28|13	4|34	7.00754e-10	8.7838e-07
	ACC	CBWD1	55871	unfavorable	16|84	13|66	12|29	1|37	2.83404e-05	0.000782527
	ACC	CBWD2	150472	unfavorable	37|63	30|49	28|13	2|36	1.76373e-10	4.12775e-07
	ACC	CBWD3	445571	unfavorable	31|69	25|54	21|20	4|34	0.000118641	0.0021126
	ACC	CBWD6	644019	unfavorable	33|67	27|52	18|23	9|29	0.00730679	0.0371571
	ACC	CBX1	10951	unfavorable	40|60	32|47	23|18	9|29	5.82417e-05	0.00128972
	ACC	CBX2	84733	unfavorable	30|70	24|55	22|19	2|36	8.04458e-12	7.25535e-08
	ACC	CBX3	11335	unfavorable	27|73	22|57	20|21	2|36	2.77539e-09	1.86656e-06
	ACC	CBX4	8535	unfavorable	38|62	31|48	21|20	10|28	0.00392694	0.0242075
	ACC	CBX5	23468	favorable	74|26	59|20	26|15	33|5	0.00247592	0.0175272
	ACC	CBX7	23492	favorable	85|15	68|11	31|10	37|1	1.17312e-06	8.75109e-05
	ACC	CBX8	57332	unfavorable	17|83	14|65	13|28	1|37	3.21527e-06	0.000174817
	ACC	CC2D1A	54862	favorable	65|35	52|27	22|19	30|8	0.00600632	0.0324622
	ACC	CC2D1B	200014	favorable	83|17	66|13	29|12	37|1	1.81163e-05	0.000575364
	ACC	CCAR1	55749	unfavorable	19|81	16|63	13|28	3|35	0.0027934	0.019073
	ACC	CCBL1	883	unfavorable	40|60	32|47	22|19	10|28	0.00640643	0.0339517
	ACC	CCDC106	29903	unfavorable	61|39	49|30	31|10	18|20	0.0096486	0.0450003
	ACC	CCDC11	220136	favorable	76|24	61|18	28|13	33|5	0.00354769	0.0225532
	ACC	CCDC112	153733	favorable	83|17	66|13	30|11	36|2	0.00133845	0.0114257
	ACC	CCDC113	29070	favorable	64|36	51|28	20|21	31|7	7.70507e-05	0.0015659
	ACC	CCDC117	150275	unfavorable	18|82	15|64	12|29	3|35	0.00328386	0.0213686
	ACC	CCDC121	79635	favorable	54|46	43|36	15|26	28|10	2.59256e-05	0.000735712
	ACC	CCDC123	84902	unfavorable	17|83	14|65	14|27	0|38	2.77629e-09	1.86656e-06
	ACC	CCDC125	202243	favorable	47|53	38|41	13|28	25|13	0.00610599	0.0328333
	ACC	CCDC127	133957	favorable	73|27	58|21	25|16	33|5	0.000391734	0.00485972
	ACC	CCDC138	165055	unfavorable	22|78	18|61	16|25	2|36	1.90868e-06	0.000122464
	ACC	CCDC142	84865	unfavorable	38|62	31|48	25|16	6|32	2.42859e-07	2.9965e-05
	ACC	CCDC144C	348254	unfavorable	35|65	28|51	20|21	8|30	0.00402738	0.0246213
	ACC	CCDC146	57639	favorable	54|46	43|36	16|25	27|11	0.00113439	0.010191
	ACC	CCDC147	159686	favorable	60|40	48|31	16|25	32|6	1.64373e-06	0.000110112
	ACC	CCDC149	91050	favorable	84|16	67|12	30|11	37|1	0.000303998	0.00406787
	ACC	CCDC15	80071	unfavorable	49|51	39|40	28|13	11|27	1.71416e-05	0.000552716
	ACC	CCDC150	284992	unfavorable	22|78	18|61	15|26	3|35	4.2235e-06	0.000210195
	ACC	CCDC151	115948	unfavorable	31|69	25|54	21|20	4|34	0.000141172	0.00238409
	ACC	CCDC152	100129792	favorable	68|32	54|25	18|23	36|2	3.15665e-09	2.0143e-06
	ACC	CCDC155	147872	unfavorable	16|84	13|66	12|29	1|37	4.52903e-05	0.00108502
	ACC	CCDC159	126075	favorable	59|41	47|32	16|25	31|7	6.14119e-06	0.000269603
	ACC	CCDC160	347475	favorable	37|63	30|49	10|31	20|18	0.00682909	0.0354757
	ACC	CCDC17	149483	unfavorable	30|70	24|55	19|22	5|33	1.48255e-05	0.000499327
	ACC	CCDC18	343099	unfavorable	17|83	14|65	13|28	1|37	4.573e-07	4.59943e-05
	ACC	CCDC21	64793	unfavorable	17|83	14|65	12|29	2|36	3.22802e-05	0.000854007
	ACC	CCDC22	28952	favorable	59|41	47|32	18|23	29|9	0.000137587	0.00234274
	ACC	CCDC23	374969	favorable	38|62	31|48	10|31	21|17	0.0104542	0.0475423
	ACC	CCDC28A	25901	favorable	73|27	58|21	26|15	32|6	0.000747324	0.00761568
	ACC	CCDC3	83643	unfavorable	17|83	14|65	11|30	3|35	0.00627576	0.0334693
	ACC	CCDC39	339829	favorable	65|35	52|27	21|20	31|7	0.00229099	0.016607
	ACC	CCDC61	729440	favorable	64|36	51|28	19|22	32|6	5.89041e-05	0.00129952
	ACC	CCDC64B	146439	unfavorable	52|48	42|37	29|12	13|25	0.000702866	0.00730105
	ACC	CCDC65	85478	favorable	44|56	35|44	11|30	24|14	0.00134451	0.0114622
	ACC	CCDC67	159989	favorable	47|53	38|41	11|30	27|11	4.82471e-06	0.000229969
	ACC	CCDC68	80323	favorable	49|51	39|40	13|28	26|12	0.000687717	0.00719421
	ACC	CCDC73	493860	unfavorable	27|73	22|57	20|21	2|36	1.58353e-10	3.85232e-07
	ACC	CCDC76	54482	favorable	69|31	55|24	22|19	33|5	0.000255166	0.00361068
	ACC	CCDC77	84318	unfavorable	17|83	14|65	12|29	2|36	2.77454e-05	0.000770875
	ACC	CCDC8	83987	favorable	54|46	43|36	15|26	28|10	0.00480163	0.0278239
	ACC	CCDC84	338657	unfavorable	40|60	32|47	21|20	11|27	0.0111365	0.049658
	ACC	CCDC85A	114800	favorable	74|26	59|20	24|17	35|3	9.808e-05	0.00184719
	ACC	CCDC88A	55704	unfavorable	17|83	14|65	12|29	2|36	4.42582e-05	0.001067
	ACC	CCDC89	220388	favorable	36|64	29|50	10|31	19|19	0.00657619	0.0345625
	ACC	CCDC9	26093	unfavorable	13|87	11|68	10|31	1|37	4.87869e-09	2.5589e-06
	ACC	CCDC90B	60492	unfavorable	12|88	10|69	10|31	0|38	5.96497e-06	0.000264219
	ACC	CCDC91	55297	favorable	64|36	51|28	18|23	33|5	1.84529e-06	0.000119662
	ACC	CCDC92	80212	favorable	55|45	44|35	13|28	31|7	2.66322e-06	0.000153699
	ACC	CCDC93	54520	unfavorable	33|67	27|52	20|21	7|31	0.0073175	0.0371982
	ACC	CCDC94	55702	favorable	83|17	66|13	31|10	35|3	0.00173693	0.0137168
	ACC	CCDC96	257236	favorable	54|46	43|36	17|24	26|12	0.00992486	0.0458764
	ACC	CCDC99	54908	unfavorable	14|86	12|67	12|29	0|38	7.95442e-08	1.45639e-05
	ACC	CCL14	6358	favorable	45|55	36|43	11|30	25|13	6.6385e-05	0.00141208
	ACC	CCL16	6360	favorable	52|48	42|37	14|27	28|10	0.000180731	0.00283164
	ACC	CCL2	6347	favorable	51|49	41|38	15|26	26|12	0.0012639	0.010977
	ACC	CCL21	6366	favorable	82|18	65|14	31|10	34|4	0.00793414	0.0393193
	ACC	CCL22	6367	unfavorable	19|81	16|63	15|26	1|37	3.1884e-07	3.58684e-05
	ACC	CCL28	56477	favorable	54|46	43|36	16|25	27|11	0.0011086	0.0100353
	ACC	CCL5	6352	favorable	42|58	34|45	11|30	23|15	0.000759202	0.00770339
	ACC	CCL8	6355	favorable	73|27	58|21	24|17	34|4	0.000189389	0.00292688
	ACC	CCNA2	890	unfavorable	17|83	14|65	13|28	1|37	6.01222e-08	1.22152e-05
	ACC	CCNB1	891	unfavorable	25|75	20|59	17|24	3|35	1.47762e-07	2.17511e-05
	ACC	CCNB1IP1	57820	unfavorable	36|64	29|50	25|16	4|34	2.29442e-08	6.80715e-06
	ACC	CCNB2	9133	unfavorable	23|77	19|60	18|23	1|37	1.44114e-10	3.61078e-07
	ACC	CCNB3	85417	unfavorable	25|75	20|59	17|24	3|35	0.00239619	0.0171317
	ACC	CCND1	595	unfavorable	18|82	15|64	12|29	3|35	0.000983585	0.00922573
	ACC	CCND2	894	favorable	63|37	50|29	18|23	32|6	0.000161227	0.00261678
	ACC	CCND3	896	favorable	52|48	42|37	17|24	25|13	0.00787952	0.0391405
	ACC	CCNE1	898	unfavorable	27|73	22|57	17|24	5|33	0.000715157	0.00739032
	ACC	CCNE2	9134	unfavorable	23|77	19|60	16|25	3|35	8.32848e-06	0.000333843
	ACC	CCNF	899	unfavorable	19|81	16|63	12|29	4|34	0.00169204	0.0134728
	ACC	CCNG2	901	favorable	82|18	65|14	29|12	36|2	0.000758501	0.00769795
	ACC	CCNH	902	favorable	85|15	68|11	31|10	37|1	0.000203603	0.00308214
	ACC	CCNI2	645121	unfavorable	16|84	13|66	10|31	3|35	0.00153597	0.0125756
	ACC	CCNY	219771	unfavorable	13|87	11|68	11|30	0|38	1.20275e-05	0.000432005
	ACC	CCPG1	9236	favorable	84|16	67|12	31|10	36|2	0.000103028	0.00191357
	ACC	CCR1	1230	favorable	50|50	40|39	13|28	27|11	4.3186e-05	0.00104819
	ACC	CCR2	729230	favorable	74|26	59|20	25|16	34|4	0.000528353	0.00598475
	ACC	CCR6	1235	favorable	46|54	37|42	11|30	26|12	3.73388e-05	0.000947575
	ACC	CCR7	1236	favorable	60|40	48|31	18|23	30|8	0.000186101	0.00289096
	ACC	CCRL2	9034	unfavorable	16|84	13|66	12|29	1|37	7.20737e-05	0.00149432
	ACC	CCT2	10576	unfavorable	51|49	41|38	27|14	14|24	0.00439601	0.0261606
	ACC	CCT3	7203	unfavorable	22|78	18|61	14|27	4|34	0.00124852	0.0108818
	ACC	CCT4	10575	unfavorable	14|86	12|67	12|29	0|38	3.25952e-08	8.43163e-06
	ACC	CCT6B	10693	favorable	47|53	38|41	15|26	23|15	0.00665725	0.0348746
	ACC	CCT6P1	643253	unfavorable	14|86	12|67	12|29	0|38	2.79734e-13	9.40353e-09
	ACC	CD101	9398	unfavorable	31|69	25|54	16|25	9|29	0.00677359	0.0352732
	ACC	CD14	929	favorable	55|45	44|35	15|26	29|9	1.20972e-05	0.000433666
	ACC	CD163	9332	favorable	56|44	45|34	17|24	28|10	0.000362954	0.0046056
	ACC	CD163L1	283316	favorable	84|16	67|12	29|12	38|0	3.22129e-06	0.000175015
	ACC	CD164	8763	favorable	84|16	67|12	31|10	36|2	0.0011445	0.0102524
	ACC	CD164L2	388611	favorable	59|41	47|32	18|23	29|9	0.00130538	0.0112287
	ACC	CD1C	911	favorable	44|56	35|44	10|31	25|13	0.000126711	0.00221263
	ACC	CD1E	913	favorable	47|53	38|41	13|28	25|13	0.00169614	0.013497
	ACC	CD2	914	favorable	85|15	68|11	31|10	37|1	5.23756e-05	0.00120117
	ACC	CD200R1	131450	favorable	41|59	33|46	10|31	23|15	0.0015996	0.0129421
	ACC	CD209	30835	favorable	55|45	44|35	15|26	29|9	0.000260213	0.0036576
	ACC	CD24	100133941	favorable	73|27	58|21	26|15	32|6	0.00424494	0.0255299
	ACC	CD244	51744	favorable	71|29	57|22	23|18	34|4	5.66314e-05	0.00126447
	ACC	CD247	919	favorable	82|18	65|14	29|12	36|2	0.00122225	0.0107256
	ACC	CD27	939	favorable	45|55	36|43	13|28	23|15	0.00271586	0.0187013
	ACC	CD274	29126	favorable	49|51	39|40	10|31	29|9	1.04314e-05	0.000390415
	ACC	CD276	80381	unfavorable	13|87	11|68	11|30	0|38	6.48958e-05	0.00139104
	ACC	CD28	940	favorable	47|53	38|41	14|27	24|14	0.00554988	0.0307476
	ACC	CD2AP	23607	favorable	85|15	68|11	31|10	37|1	0.00035255	0.0045101
	ACC	CD302	9936	favorable	84|16	67|12	30|11	37|1	0.00112201	0.0101181
	ACC	CD33	945	favorable	42|58	34|45	10|31	24|14	3.47376e-05	0.000900338
	ACC	CD37	951	favorable	37|63	30|49	10|31	20|18	0.00295134	0.0198208
	ACC	CD3E	916	favorable	51|49	41|38	16|25	25|13	0.00602526	0.0325307
	ACC	CD4	920	favorable	87|13	69|10	31|10	38|0	1.19821e-05	0.000430824
	ACC	CD40	958	favorable	59|41	47|32	18|23	29|9	0.000812046	0.00808255
	ACC	CD40LG	959	favorable	47|53	38|41	14|27	24|14	0.00177037	0.0138944
	ACC	CD44	960	favorable	83|17	66|13	30|11	36|2	0.00682857	0.0354735
	ACC	CD46	4179	unfavorable	16|84	13|66	11|30	2|36	5.87523e-05	0.00129712
	ACC	CD48	962	favorable	37|63	30|49	10|31	20|18	0.00552429	0.0306439
	ACC	CD53	963	favorable	74|26	59|20	26|15	33|5	0.00196117	0.0149011
	ACC	CD55	1604	favorable	83|17	66|13	30|11	36|2	0.000265273	0.00370192
	ACC	CD58	965	favorable	85|15	68|11	31|10	37|1	0.00222005	0.0162359
	ACC	CD59	966	favorable	63|37	50|29	17|24	33|5	4.29641e-06	0.000212389
	ACC	CD68	968	favorable	55|45	44|35	16|25	28|10	0.000236645	0.00342515
	ACC	CD69	969	favorable	84|16	67|12	30|11	37|1	0.000191771	0.00295431
	ACC	CD7	924	favorable	47|53	38|41	13|28	25|13	0.000579791	0.00638721
	ACC	CD74	972	favorable	61|39	49|30	19|22	30|8	0.000209951	0.0031482
	ACC	CD79B	974	favorable	55|45	44|35	17|24	27|11	0.00332624	0.021559
	ACC	CD83	9308	unfavorable	27|73	22|57	20|21	2|36	2.6804e-06	0.000154433
	ACC	CD86	942	favorable	50|50	40|39	13|28	27|11	0.000152596	0.00251594
	ACC	CD8A	925	favorable	65|35	52|27	22|19	30|8	0.00655373	0.0344801
	ACC	CD8B	926	favorable	68|32	54|25	23|18	31|7	0.00275194	0.0188752
	ACC	CD9	928	favorable	61|39	49|30	19|22	30|8	0.00147244	0.0122129
	ACC	CD93	22918	favorable	63|37	50|29	21|20	29|9	0.0103634	0.0472543
	ACC	CD96	10225	favorable	85|15	68|11	31|10	37|1	0.000181021	0.00283511
	ACC	CD97	976	unfavorable	18|82	15|64	14|27	1|37	2.92705e-06	0.000163919
	ACC	CD99	4267	unfavorable	55|45	44|35	28|13	16|22	0.0112202	0.0499239
	ACC	CD99L2	83692	favorable	59|41	47|32	17|24	30|8	0.000201541	0.00306158
	ACC	CDAN1	146059	unfavorable	14|86	12|67	11|30	1|37	0.000682211	0.0071589
	ACC	CDC123	8872	unfavorable	26|74	21|58	18|23	3|35	8.28523e-06	0.000332692
	ACC	CDC20	991	unfavorable	26|74	21|58	19|22	2|36	2.96677e-10	5.65485e-07
	ACC	CDC25A	993	unfavorable	21|79	17|62	16|25	1|37	5.35385e-10	7.52748e-07
	ACC	CDC25B	994	unfavorable	21|79	17|62	12|29	5|33	0.00313809	0.020699
	ACC	CDC25C	995	unfavorable	42|58	34|45	26|15	8|30	6.89064e-06	0.000291599
	ACC	CDC26	246184	unfavorable	33|67	27|52	23|18	4|34	1.25803e-05	0.000445028
	ACC	CDC37	11140	unfavorable	19|81	16|63	12|29	4|34	0.00426574	0.0256208
	ACC	CDC42	998	unfavorable	22|78	18|61	15|26	3|35	3.14028e-05	0.000837263
	ACC	CDC42BPB	9578	unfavorable	40|60	32|47	23|18	9|29	0.00588054	0.0319894
	ACC	CDC42BPG	55561	unfavorable	19|81	16|63	13|28	3|35	0.000592104	0.00648515
	ACC	CDC42EP1	11135	favorable	42|58	34|45	13|28	21|17	0.00730034	0.037135
	ACC	CDC42EP2	10435	favorable	82|18	65|14	30|11	35|3	0.00512559	0.0290975
	ACC	CDC42SE1	56882	unfavorable	19|81	16|63	15|26	1|37	7.10258e-09	3.30045e-06
	ACC	CDC42SE2	56990	favorable	73|27	58|21	24|17	34|4	0.000961513	0.00908798
	ACC	CDC45	8318	unfavorable	22|78	18|61	17|24	1|37	2.54486e-09	1.78225e-06
	ACC	CDC6	990	unfavorable	31|69	25|54	20|21	5|33	7.96164e-07	6.68902e-05
	ACC	CDC7	8317	unfavorable	25|75	20|59	18|23	2|36	3.57772e-08	8.8789e-06
	ACC	CDC73	79577	unfavorable	31|69	25|54	19|22	6|32	5.77834e-05	0.00128242
	ACC	CDCA2	157313	unfavorable	22|78	18|61	16|25	2|36	7.62796e-09	3.46515e-06
	ACC	CDCA3	83461	unfavorable	31|69	25|54	21|20	4|34	7.811e-09	3.5095e-06
	ACC	CDCA5	113130	unfavorable	35|65	28|51	25|16	3|35	5.82038e-11	2.12349e-07
	ACC	CDCA7	83879	unfavorable	22|78	18|61	17|24	1|37	1.06546e-10	3.13851e-07
	ACC	CDCA7L	55536	unfavorable	27|73	22|57	18|23	4|34	0.000451336	0.00537223
	ACC	CDCA8	55143	unfavorable	26|74	21|58	19|22	2|36	2.08175e-09	1.61719e-06
	ACC	CDCP2	200008	favorable	37|63	30|49	11|30	19|19	0.0103112	0.0470992
	ACC	CDH10	1008	unfavorable	30|70	24|55	19|22	5|33	0.000122094	0.00215615
	ACC	CDH11	1009	unfavorable	16|84	13|66	10|31	3|35	0.00658829	0.034608
	ACC	CDH13	1012	unfavorable	47|53	38|41	25|16	13|25	0.00513042	0.0291146
	ACC	CDH15	1013	unfavorable	57|43	46|33	28|13	18|20	0.00890721	0.0425743
	ACC	CDH2	1000	unfavorable	26|74	21|58	18|23	3|35	0.000193893	0.00297589
	ACC	CDH23	64072	favorable	87|13	69|10	31|10	38|0	1.19117e-06	8.85179e-05
	ACC	CDH26	60437	favorable	75|25	60|19	24|17	36|2	1.96271e-05	0.00060652
	ACC	CDH3	1001	favorable	57|43	46|33	17|24	29|9	0.00150803	0.012417
	ACC	CDH5	1003	favorable	49|51	39|40	14|27	25|13	0.00839688	0.0408855
	ACC	CDHR1	92211	unfavorable	27|73	22|57	18|23	4|34	2.48516e-05	0.000715696
	ACC	CDHR2	54825	favorable	38|62	31|48	10|31	21|17	0.00684068	0.0355141
	ACC	CDHR3	222256	unfavorable	12|88	10|69	10|31	0|38	3.82276e-09	2.25809e-06
	ACC	CDHR5	53841	unfavorable	19|81	16|63	15|26	1|37	6.40788e-06	0.000277132
	ACC	CDIPT	10423	favorable	65|35	52|27	21|20	31|7	0.00037662	0.00472774
	ACC	CDK1	983	unfavorable	18|82	15|64	13|28	2|36	3.53363e-08	8.82871e-06
	ACC	CDK14	5218	favorable	74|26	59|20	22|19	37|1	1.5845e-06	0.000107526
	ACC	CDK16	5127	unfavorable	30|70	24|55	18|23	6|32	0.00791836	0.0392696
	ACC	CDK18	5129	unfavorable	16|84	13|66	11|30	2|36	0.00464417	0.0271772
	ACC	CDK2	1017	unfavorable	21|79	17|62	14|27	3|35	3.25804e-05	0.00085948
	ACC	CDK5	1020	favorable	80|20	64|15	31|10	33|5	0.0101714	0.0466529
	ACC	CDK5RAP2	55755	unfavorable	49|51	39|40	30|11	9|29	1.39635e-06	9.84434e-05
	ACC	CDK6	1021	unfavorable	31|69	25|54	23|18	2|36	9.50534e-10	1.02137e-06
	ACC	CDK7	1022	favorable	60|40	48|31	19|22	29|9	0.00258776	0.0180718
	ACC	CDKAL1	54901	favorable	41|59	33|46	10|31	23|15	0.00225973	0.0164432
	ACC	CDKL2	8999	favorable	41|59	33|46	10|31	23|15	0.000249017	0.00354838
	ACC	CDKN1A	1026	favorable	85|15	68|11	30|11	38|0	5.9402e-07	5.49823e-05
	ACC	CDKN2A	1029	unfavorable	16|84	13|66	10|31	3|35	0.00491526	0.0282706
	ACC	CDKN2AIPNL	91368	favorable	56|44	45|34	15|26	30|8	4.87942e-05	0.00114339
	ACC	CDKN2B	1030	unfavorable	26|74	21|58	16|25	5|33	0.00208772	0.0155606
	ACC	CDKN2BAS	100048912	unfavorable	21|79	17|62	14|27	3|35	0.00312339	0.0206316
	ACC	CDKN2D	1032	unfavorable	25|75	20|59	16|25	4|34	0.000281668	0.00385878
	ACC	CDKN3	1033	unfavorable	19|81	16|63	15|26	1|37	6.02803e-08	1.22214e-05
	ACC	CDR2	1039	favorable	71|29	57|22	24|17	33|5	0.00741579	0.0375433
	ACC	CDRT1	374286	unfavorable	17|83	14|65	11|30	3|35	0.00116744	0.0103894
	ACC	CDS1	1040	favorable	69|31	55|24	24|17	31|7	0.00715042	0.036602
	ACC	CDS2	8760	favorable	50|50	40|39	10|31	30|8	7.37364e-07	6.3565e-05
	ACC	CDSN	1041	favorable	71|29	57|22	24|17	33|5	0.00290425	0.019606
	ACC	CDT1	81620	unfavorable	45|55	36|43	28|13	8|30	2.37915e-07	2.96212e-05
	ACC	CDX1	1044	unfavorable	52|48	42|37	28|13	14|24	0.00157577	0.0128073
	ACC	CDYL	9425	unfavorable	36|64	29|50	20|21	9|29	0.00850302	0.0412372
	ACC	CEACAM1	634	unfavorable	14|86	12|67	10|31	2|36	0.000421984	0.00512059
	ACC	CEACAM19	56971	unfavorable	60|40	48|31	31|10	17|21	0.00533421	0.0299134
	ACC	CEBPA	1050	favorable	76|24	61|18	26|15	35|3	9.93274e-05	0.00186444
	ACC	CEBPB	1051	favorable	52|48	42|37	15|26	27|11	0.000857789	0.00839393
	ACC	CEBPG	1054	favorable	85|15	68|11	31|10	37|1	0.00190021	0.0145897
	ACC	CEBPZ	10153	unfavorable	49|51	39|40	29|12	10|28	0.000117954	0.00210413
	ACC	CECR1	51816	favorable	52|48	42|37	16|25	26|12	0.00601069	0.0324758
	ACC	CECR2	27443	unfavorable	54|46	43|36	30|11	13|25	0.00539378	0.0301365
	ACC	CECR5	27440	unfavorable	23|77	19|60	17|24	2|36	5.36497e-05	0.00122067
	ACC	CECR7	100130418	favorable	66|34	53|26	22|19	31|7	0.0011648	0.0103737
	ACC	CEL	1056	favorable	73|27	58|21	23|18	35|3	4.97776e-05	0.00115885
	ACC	CELF2	10659	favorable	84|16	67|12	30|11	37|1	0.00010206	0.00190055
	ACC	CELF4	56853	unfavorable	35|65	28|51	21|20	7|31	0.00075174	0.00764866
	ACC	CELSR3	1951	unfavorable	38|62	31|48	28|13	3|35	4.75384e-08	1.04821e-05
	ACC	CEND1	51286	favorable	36|64	29|50	10|31	19|19	0.00755426	0.038
	ACC	CENPA	1058	unfavorable	28|72	23|56	21|20	2|36	3.68297e-11	1.76124e-07
	ACC	CENPB	1059	favorable	73|27	58|21	25|16	33|5	0.00179739	0.0140413
	ACC	CENPBD1	92806	favorable	84|16	67|12	30|11	37|1	4.0171e-05	0.000997488
	ACC	CENPE	1062	unfavorable	22|78	18|61	16|25	2|36	5.74271e-08	1.18798e-05
	ACC	CENPF	1063	unfavorable	21|79	17|62	16|25	1|37	1.04009e-09	1.06542e-06
	ACC	CENPH	64946	unfavorable	30|70	24|55	17|24	7|31	0.00434828	0.0259613
	ACC	CENPI	2491	unfavorable	32|68	26|53	22|19	4|34	2.68682e-09	1.82633e-06
	ACC	CENPJ	55835	unfavorable	31|69	25|54	22|19	3|35	8.85756e-09	3.75609e-06
	ACC	CENPK	64105	unfavorable	61|39	49|30	30|11	19|19	0.00312659	0.0206453
	ACC	CENPL	91687	unfavorable	36|64	29|50	25|16	4|34	2.20816e-10	4.66585e-07
	ACC	CENPM	79019	unfavorable	28|72	23|56	21|20	2|36	2.04927e-09	1.60206e-06
	ACC	CENPN	55839	unfavorable	13|87	11|68	10|31	1|37	4.62413e-06	0.00022372
	ACC	CENPO	79172	unfavorable	37|63	30|49	24|17	6|32	1.11285e-06	8.43077e-05
	ACC	CENPP	401541	unfavorable	33|67	27|52	22|19	5|33	2.24446e-05	0.000666467
	ACC	CENPW	387103	unfavorable	21|79	17|62	14|27	3|35	9.21568e-05	0.00176819
	ACC	CEP110	11064	unfavorable	45|55	36|43	24|17	12|26	0.00356577	0.022635
	ACC	CEP120	153241	favorable	80|20	64|15	29|12	35|3	0.00521336	0.0294326
	ACC	CEP152	22995	unfavorable	22|78	18|61	15|26	3|35	1.21012e-05	0.000433726
	ACC	CEP164	22897	unfavorable	51|49	41|38	30|11	11|27	9.46133e-06	0.000365539
	ACC	CEP192	55125	unfavorable	26|74	21|58	16|25	5|33	0.00114931	0.0102811
	ACC	CEP350	9857	unfavorable	23|77	19|60	14|27	5|33	0.0075692	0.0380566
	ACC	CEP55	55165	unfavorable	17|83	14|65	13|28	1|37	1.56089e-09	1.35023e-06
	ACC	CEP57	9702	unfavorable	14|86	12|67	11|30	1|37	7.12259e-09	3.30045e-06
	ACC	CEP68	23177	unfavorable	18|82	15|64	12|29	3|35	0.00126822	0.0110035
	ACC	CEP72	55722	unfavorable	23|77	19|60	14|27	5|33	0.00304216	0.0202506
	ACC	CEP76	79959	unfavorable	50|50	40|39	30|11	10|28	1.78942e-05	0.000570466
	ACC	CEPT1	10390	unfavorable	17|83	14|65	11|30	3|35	0.00678207	0.0352999
	ACC	CERCAM	51148	unfavorable	22|78	18|61	15|26	3|35	7.46327e-06	0.000308696
	ACC	CES2	8824	favorable	51|49	41|38	13|28	28|10	4.09827e-05	0.00101083
	ACC	CES8	283848	favorable	80|20	64|15	27|14	37|1	6.33813e-08	1.2615e-05
	ACC	CETN2	1069	favorable	51|49	41|38	17|24	24|14	0.00757163	0.0380635
	ACC	CETN3	1070	favorable	65|35	52|27	21|20	31|7	0.000545877	0.0061197
	ACC	CETN4P	729338	favorable	70|30	56|23	22|19	34|4	4.42841e-05	0.00106727
	ACC	CFB	629	favorable	51|49	41|38	12|29	29|9	3.72667e-06	0.000193871
	ACC	CFH	3075	favorable	83|17	66|13	31|10	35|3	0.00268624	0.0185612
	ACC	CFLP1	142913	favorable	68|32	54|25	24|17	30|8	0.00765102	0.0383475
	ACC	CGB7	94027	unfavorable	40|60	32|47	23|18	9|29	0.00294073	0.0197682
	ACC	CGREF1	10669	unfavorable	28|72	23|56	16|25	7|31	0.00422559	0.0254461
	ACC	CH25H	9023	favorable	54|46	43|36	18|23	25|13	0.0106199	0.0480483
	ACC	CHAD	1101	favorable	47|53	38|41	15|26	23|15	0.00598127	0.0323707
	ACC	CHAF1A	10036	unfavorable	25|75	20|59	18|23	2|36	1.30129e-08	4.74544e-06
	ACC	CHAF1B	8208	unfavorable	17|83	14|65	13|28	1|37	1.34459e-06	9.58732e-05
	ACC	CHCHD2	51142	unfavorable	28|72	23|56	18|23	5|33	0.00279625	0.0190862
	ACC	CHCHD4	131474	favorable	87|13	69|10	31|10	38|0	7.77388e-05	0.00157512
	ACC	CHCHD5	84269	favorable	64|36	51|28	22|19	29|9	0.00314039	0.0207072
	ACC	CHCHD7	79145	favorable	80|20	64|15	29|12	35|3	0.00192014	0.014696
	ACC	CHD1	1105	favorable	63|37	50|29	20|21	30|8	0.00552138	0.0306332
	ACC	CHD1L	9557	unfavorable	17|83	14|65	11|30	3|35	0.000107099	0.00196561
	ACC	CHD3	1107	unfavorable	16|84	13|66	10|31	3|35	0.00739316	0.0374608
	ACC	CHD4	1108	favorable	45|55	36|43	12|29	24|14	0.00172468	0.0136548
	ACC	CHD7	55636	favorable	82|18	65|14	28|13	37|1	4.09647e-06	0.000206185
	ACC	CHD8	57680	unfavorable	32|68	26|53	18|23	8|30	0.00524633	0.029569
	ACC	CHDH	55349	favorable	79|21	63|16	28|13	35|3	0.00155186	0.012672
	ACC	CHEK1	1111	unfavorable	21|79	17|62	16|25	1|37	2.99396e-09	1.95946e-06
	ACC	CHEK2	11200	unfavorable	42|58	34|45	27|14	7|31	1.46006e-07	2.16012e-05
	ACC	CHERP	10523	unfavorable	14|86	12|67	11|30	1|37	0.000144856	0.00242618
	ACC	CHGB	1114	favorable	66|34	53|26	20|21	33|5	0.000265468	0.00370339
	ACC	CHI3L2	1117	favorable	76|24	61|18	26|15	35|3	0.000226111	0.0033159
	ACC	CHIC1	53344	favorable	63|37	50|29	16|25	34|4	2.64437e-08	7.43029e-06
	ACC	CHIC2	26511	unfavorable	44|56	35|44	28|13	7|31	6.89372e-06	0.000291696
	ACC	CHKA	1119	unfavorable	30|70	24|55	19|22	5|33	0.00131198	0.0112671
	ACC	CHL1	10752	unfavorable	27|73	22|57	16|25	6|32	0.00520459	0.0293956
	ACC	CHMP2A	27243	favorable	73|27	58|21	26|15	32|6	0.00252212	0.017747
	ACC	CHMP4B	128866	favorable	50|50	40|39	12|29	28|10	3.44808e-05	0.000895458
	ACC	CHMP4C	92421	favorable	64|36	51|28	19|22	32|6	0.000502004	0.0057778
	ACC	CHN1	1123	unfavorable	35|65	28|51	21|20	7|31	0.000822427	0.00815372
	ACC	CHODL	140578	favorable	73|27	58|21	24|17	34|4	0.000366349	0.00463792
	ACC	CHPT1	56994	favorable	42|58	34|45	10|31	24|14	0.000421769	0.00511882
	ACC	CHRAC1	54108	favorable	85|15	68|11	31|10	37|1	0.00227989	0.0165525
	ACC	CHRFAM7A	89832	unfavorable	32|68	26|53	21|20	5|33	3.84236e-05	0.000966246
	ACC	CHRM3	1131	unfavorable	17|83	14|65	12|29	2|36	0.000917158	0.00879612
	ACC	CHRM4	1132	unfavorable	59|41	47|32	31|10	16|22	0.00098631	0.00924402
	ACC	CHRNA3	1136	unfavorable	47|53	38|41	29|12	9|29	2.11868e-06	0.000131714
	ACC	CHRNA4	1137	unfavorable	47|53	38|41	29|12	9|29	1.47469e-06	0.00010227
	ACC	CHRNA5	1138	unfavorable	22|78	18|61	14|27	4|34	0.000730089	0.00749832
	ACC	CHRNA6	8973	favorable	51|49	41|38	15|26	26|12	0.00207306	0.0154919
	ACC	CHRNA7	1139	unfavorable	30|70	24|55	20|21	4|34	9.7446e-06	0.00037286
	ACC	CHRNB4	1143	unfavorable	23|77	19|60	16|25	3|35	0.000204369	0.00308982
	ACC	CHST1	8534	unfavorable	49|51	39|40	26|15	13|25	0.00997341	0.0460346
	ACC	CHST10	9486	unfavorable	38|62	31|48	24|17	7|31	1.12966e-05	0.000413543
	ACC	CHST11	50515	favorable	78|22	62|17	27|14	35|3	0.0010204	0.0094697
	ACC	CHST12	55501	favorable	63|37	50|29	19|22	31|7	0.000630581	0.00677755
	ACC	CHST13	166012	favorable	82|18	65|14	29|12	36|2	0.000323388	0.00424645
	ACC	CHST3	9469	unfavorable	50|50	40|39	27|14	13|25	0.00431183	0.0258132
	ACC	CHST4	10164	favorable	79|21	63|16	26|15	37|1	1.41e-07	2.11945e-05
	ACC	CHST5	23563	favorable	60|40	48|31	18|23	30|8	0.000670166	0.0070659
	ACC	CHST6	4166	favorable	79|21	63|16	27|14	36|2	2.72165e-05	0.000760465
	ACC	CHSY1	22856	unfavorable	12|88	10|69	10|31	0|38	3.11485e-05	0.000832621
	ACC	CHTF18	63922	unfavorable	14|86	12|67	10|31	2|36	0.000326739	0.00427797
	ACC	CHUK	1147	unfavorable	23|77	19|60	14|27	5|33	0.00855795	0.0414129
	ACC	CIAO1	9391	unfavorable	26|74	21|58	16|25	5|33	0.00633058	0.0336747
	ACC	CIB4	130106	unfavorable	42|58	34|45	25|16	9|29	0.000246588	0.00352573
	ACC	CIC	23152	unfavorable	16|84	13|66	11|30	2|36	0.00039673	0.0049038
	ACC	CIDEA	1149	unfavorable	28|72	23|56	21|20	2|36	3.23287e-09	2.03999e-06
	ACC	CIDEB	27141	unfavorable	38|62	31|48	24|17	7|31	4.25555e-05	0.00103745
	ACC	CIITA	4261	favorable	40|60	32|47	10|31	22|16	0.000639107	0.00684171
	ACC	CILP2	148113	unfavorable	36|64	29|50	23|18	6|32	8.36322e-07	6.91065e-05
	ACC	CIRBP	1153	favorable	79|21	63|16	28|13	35|3	8.80033e-05	0.00171334
	ACC	CISD2	493856	favorable	57|43	46|33	19|22	27|11	0.0068511	0.0355482
	ACC	CISD3	284106	favorable	80|20	64|15	30|11	34|4	0.00177455	0.0139146
	ACC	CISH	1154	favorable	69|31	55|24	20|21	35|3	9.63882e-07	7.63376e-05
	ACC	CIT	11113	unfavorable	13|87	11|68	11|30	0|38	3.93637e-08	9.49539e-06
	ACC	CIZ1	25792	unfavorable	59|41	47|32	31|10	16|22	0.00117694	0.0104508
	ACC	CKAP2	26586	unfavorable	47|53	38|41	28|13	10|28	1.46293e-05	0.000494603
	ACC	CKAP2L	150468	unfavorable	41|59	33|46	27|14	6|32	7.11733e-10	8.87878e-07
	ACC	CKLF	51192	unfavorable	40|60	32|47	23|18	9|29	0.000477035	0.0055841
	ACC	CKM	1158	unfavorable	22|78	18|61	16|25	2|36	0.000438417	0.00526273
	ACC	CKMT1A	548596	favorable	82|18	65|14	30|11	35|3	0.00397148	0.0243927
	ACC	CKMT2	1160	favorable	76|24	61|18	28|13	33|5	0.00676431	0.0352427
	ACC	CKS1B	1163	unfavorable	32|68	26|53	23|18	3|35	2.75528e-10	5.44832e-07
	ACC	CKS2	1164	unfavorable	17|83	14|65	14|27	0|38	3.70823e-08	9.11107e-06
	ACC	CLCA2	9635	favorable	57|43	46|33	19|22	27|11	0.00350752	0.022372
	ACC	CLCN2	1181	unfavorable	27|73	22|57	18|23	4|34	0.00018019	0.00282606
	ACC	CLCN4	1183	favorable	59|41	47|32	16|25	31|7	2.41254e-06	0.000144096
	ACC	CLCN5	1184	favorable	75|25	60|19	27|14	33|5	0.00251173	0.0176978
	ACC	CLCN6	1185	unfavorable	22|78	18|61	16|25	2|36	0.000217288	0.00322281
	ACC	CLCNKB	1188	favorable	60|40	48|31	20|21	28|10	0.00283165	0.0192579
	ACC	CLDN1	9076	unfavorable	38|62	31|48	22|19	9|29	0.00195995	0.0148969
	ACC	CLDN15	24146	unfavorable	30|70	24|55	20|21	4|34	1.10354e-05	0.000406437
	ACC	CLDN23	137075	favorable	66|34	53|26	22|19	31|7	0.00638562	0.033876
	ACC	CLEC10A	10462	favorable	80|20	64|15	27|14	37|1	8.02443e-06	0.000324863
	ACC	CLEC12A	160364	favorable	84|16	67|12	31|10	36|2	0.00493369	0.0283387
	ACC	CLEC14A	161198	favorable	59|41	47|32	19|22	28|10	0.00762448	0.0382516
	ACC	CLEC16A	23274	favorable	79|21	63|16	29|12	34|4	0.00979698	0.0454729
	ACC	CLEC1A	51267	favorable	49|51	39|40	15|26	24|14	0.00636186	0.033791
	ACC	CLEC2B	9976	favorable	63|37	50|29	21|20	29|9	0.00506968	0.0288763
	ACC	CLEC2D	29121	favorable	44|56	35|44	10|31	25|13	0.00225464	0.0164168
	ACC	CLEC3B	7123	favorable	46|54	37|42	12|29	25|13	0.000675205	0.00710534
	ACC	CLEC4A	50856	favorable	71|29	57|22	25|16	32|6	0.00247501	0.0175225
	ACC	CLEC4E	26253	favorable	68|32	54|25	22|19	32|6	0.00131119	0.0112624
	ACC	CLEC7A	64581	favorable	75|25	60|19	27|14	33|5	0.00452713	0.0266963
	ACC	CLEC9A	283420	favorable	61|39	49|30	17|24	32|6	1.32803e-05	0.000461987
	ACC	CLECL1	160365	favorable	42|58	34|45	12|29	22|16	0.00503044	0.028731
	ACC	CLGN	1047	favorable	42|58	34|45	11|30	23|15	0.00742359	0.0375664
	ACC	CLIC1	1192	unfavorable	16|84	13|66	10|31	3|35	0.00153134	0.0125491
	ACC	CLIC2	1193	favorable	52|48	42|37	14|27	28|10	1.05046e-05	0.000392232
	ACC	CLINT1	9685	favorable	65|35	52|27	18|23	34|4	1.68074e-06	0.00011174
	ACC	CLIP1	6249	favorable	85|15	68|11	31|10	37|1	0.00201712	0.0152081
	ACC	CLIP2	7461	unfavorable	36|64	29|50	22|19	7|31	0.000842332	0.00828812
	ACC	CLK2	1196	unfavorable	30|70	24|55	21|20	3|35	3.13855e-08	8.22509e-06
	ACC	CLK2P	1197	unfavorable	16|84	13|66	12|29	1|37	7.70367e-09	3.47394e-06
	ACC	CLN3	1201	favorable	47|53	38|41	13|28	25|13	0.000277253	0.00381887
	ACC	CLN5	1203	favorable	50|50	40|39	15|26	25|13	0.00319257	0.0209549
	ACC	CLNS1A	1207	unfavorable	16|84	13|66	10|31	3|35	0.00815609	0.0400761
	ACC	CLPTM1L	81037	unfavorable	18|82	15|64	13|28	2|36	0.00102848	0.00952415
	ACC	CLSPN	63967	unfavorable	30|70	24|55	19|22	5|33	3.26294e-05	0.000860475
	ACC	CLSTN1	22883	unfavorable	37|63	30|49	26|15	4|34	1.29274e-08	4.74317e-06
	ACC	CLSTN2	64084	favorable	76|24	61|18	26|15	35|3	5.10146e-05	0.00117959
	ACC	CLTA	1211	unfavorable	26|74	21|58	16|25	5|33	0.0036446	0.0229757
	ACC	CLTCL1	8218	unfavorable	21|79	17|62	16|25	1|37	2.79802e-07	3.27004e-05
	ACC	CLUAP1	23059	favorable	74|26	59|20	25|16	34|4	0.00203248	0.0152853
	ACC	CLVS1	157807	favorable	38|62	31|48	10|31	21|17	0.00328951	0.0213952
	ACC	CLYBL	171425	favorable	42|58	34|45	12|29	22|16	0.00372742	0.0233285
	ACC	CMAH	8418	favorable	49|51	39|40	13|28	26|12	0.000181456	0.00283952
	ACC	CMC1	152100	favorable	84|16	67|12	31|10	36|2	0.00239347	0.0171186
	ACC	CMIP	80790	unfavorable	36|64	29|50	20|21	9|29	0.00835099	0.0407264
	ACC	CMKLR1	1240	favorable	80|20	64|15	27|14	37|1	4.1097e-06	0.000206617
	ACC	CMPK2	129607	favorable	63|37	50|29	20|21	30|8	0.00291373	0.0196471
	ACC	CMTM1	113540	unfavorable	36|64	29|50	23|18	6|32	5.51471e-06	0.000250885
	ACC	CMTM3	123920	unfavorable	26|74	21|58	16|25	5|33	0.0011179	0.0100938
	ACC	CMTM4	146223	unfavorable	40|60	32|47	24|17	8|30	5.11964e-05	0.00118261
	ACC	CNGA1	1259	favorable	66|34	53|26	21|20	32|6	0.000191346	0.00294936
	ACC	CNGA3	1261	unfavorable	37|63	30|49	20|21	10|28	0.00926534	0.0437803
	ACC	CNGA4	1262	favorable	52|48	42|37	15|26	27|11	0.0018081	0.0140924
	ACC	CNIH	10175	unfavorable	57|43	46|33	30|11	16|22	0.0045805	0.0269171
	ACC	CNIH2	254263	unfavorable	14|86	12|67	11|30	1|37	7.30571e-05	0.00150971
	ACC	CNKSR1	10256	unfavorable	36|64	29|50	22|19	7|31	0.000462734	0.00546457
	ACC	CNNM2	54805	favorable	84|16	67|12	30|11	37|1	0.00544458	0.0303337
	ACC	CNNM4	26504	unfavorable	26|74	21|58	15|26	6|32	0.00346641	0.0221887
	ACC	CNO	55330	favorable	51|49	41|38	17|24	24|14	0.00509752	0.0289825
	ACC	CNOT2	4848	unfavorable	12|88	10|69	10|31	0|38	1.19348e-05	0.000429884
	ACC	CNOT3	4849	unfavorable	51|49	41|38	28|13	13|25	0.000399207	0.00492337
	ACC	CNOT4	4850	favorable	71|29	57|22	24|17	33|5	0.000125372	0.0021964
	ACC	CNTD2	79935	unfavorable	13|87	11|68	11|30	0|38	1.69699e-08	5.60946e-06
	ACC	CNTF	1270	unfavorable	14|86	12|67	10|31	2|36	0.00189634	0.014569
	ACC	CNTLN	54875	unfavorable	51|49	41|38	28|13	13|25	0.00142119	0.0119147
	ACC	CNTN3	5067	favorable	49|51	39|40	11|30	28|10	8.11384e-07	6.76506e-05
	ACC	CNTN4	152330	favorable	70|30	56|23	25|16	31|7	0.00816305	0.0400954
	ACC	CNTNAP1	8506	unfavorable	21|79	17|62	13|28	4|34	0.00583679	0.0318339
	ACC	CNTNAP3	79937	unfavorable	35|65	28|51	22|19	6|32	1.12575e-05	0.000412561
	ACC	CNTROB	116840	unfavorable	16|84	13|66	13|28	0|38	3.81628e-07	4.05275e-05
	ACC	COBRA1	25920	unfavorable	27|73	22|57	20|21	2|36	7.89224e-09	3.52885e-06
	ACC	COG7	91949	favorable	49|51	39|40	12|29	27|11	9.16951e-05	0.00176212
	ACC	COG8	84342	favorable	65|35	52|27	22|19	30|8	0.0055719	0.0308307
	ACC	COL11A1	1301	unfavorable	16|84	13|66	12|29	1|37	5.07805e-06	0.000237448
	ACC	COL11A2	1302	unfavorable	14|86	12|67	10|31	2|36	8.58613e-05	0.0016865
	ACC	COL13A1	1305	unfavorable	26|74	21|58	17|24	4|34	5.7332e-05	0.00127565
	ACC	COL14A1	7373	favorable	74|26	59|20	25|16	34|4	0.000242532	0.00348512
	ACC	COL18A1	80781	unfavorable	33|67	27|52	22|19	5|33	7.19108e-05	0.00149178
	ACC	COL1A1	1277	unfavorable	16|84	13|66	10|31	3|35	0.00649759	0.0342775
	ACC	COL22A1	169044	unfavorable	14|86	12|67	10|31	2|36	0.00636448	0.0337981
	ACC	COL2A1	1280	unfavorable	25|75	20|59	17|24	3|35	2.17445e-06	0.000133609
	ACC	COL4A1	1282	unfavorable	36|64	29|50	22|19	7|31	0.000191784	0.00295431
	ACC	COL4A2	1284	unfavorable	36|64	29|50	24|17	5|33	9.03825e-07	7.29085e-05
	ACC	COL4A3	1285	favorable	59|41	47|32	17|24	30|8	0.000619509	0.00669198
	ACC	COL4A3BP	10087	unfavorable	56|44	45|34	30|11	15|23	0.0090734	0.0431344
	ACC	COL4A4	1286	favorable	75|25	60|19	26|15	34|4	0.000363522	0.00461144
	ACC	COL5A1	1289	unfavorable	16|84	13|66	10|31	3|35	0.000329256	0.0042999
	ACC	COL5A3	50509	unfavorable	41|59	33|46	22|19	11|27	0.00335313	0.0216804
	ACC	COL6A1	1291	favorable	64|36	51|28	20|21	31|7	0.00773113	0.0386275
	ACC	COL7A1	1294	unfavorable	42|58	34|45	25|16	9|29	0.000125723	0.00220068
	ACC	COL8A2	1296	favorable	56|44	45|34	18|23	27|11	0.00546323	0.0304058
	ACC	COL9A2	1298	favorable	75|25	60|19	26|15	34|4	0.000594178	0.00650004
	ACC	COL9A3	1299	unfavorable	30|70	24|55	18|23	6|32	0.00271531	0.0186996
	ACC	COLEC10	10584	favorable	54|46	43|36	13|28	30|8	1.29499e-06	9.34899e-05
	ACC	COLEC11	78989	favorable	36|64	29|50	10|31	19|19	0.0110132	0.0492788
	ACC	COLEC12	81035	favorable	40|60	32|47	10|31	22|16	0.00182816	0.0142019
	ACC	COMMD10	51397	favorable	56|44	45|34	15|26	30|8	0.000101334	0.00189094
	ACC	COMMD5	28991	favorable	40|60	32|47	10|31	22|16	0.00304025	0.0202418
	ACC	COMMD6	170622	unfavorable	49|51	39|40	27|14	12|26	0.00777748	0.038791
	ACC	COMMD7	149951	favorable	50|50	40|39	12|29	28|10	7.2753e-05	0.0015051
	ACC	COMMD9	29099	favorable	82|18	65|14	29|12	36|2	0.000812637	0.00808668
	ACC	COMTD1	118881	favorable	75|25	60|19	25|16	35|3	0.00374841	0.0234227
	ACC	COPA	1314	unfavorable	17|83	14|65	12|29	2|36	0.000591043	0.0064768
	ACC	COPB1	1315	unfavorable	16|84	13|66	10|31	3|35	0.000687158	0.00719115
	ACC	COPG2	26958	favorable	52|48	42|37	16|25	26|12	0.000641808	0.00686169
	ACC	COPS3	8533	unfavorable	44|56	35|44	26|15	9|29	0.000314807	0.0041677
	ACC	COPS6	10980	favorable	66|34	53|26	23|18	30|8	0.00524264	0.0295541
	ACC	COPS7A	50813	favorable	68|32	54|25	21|20	33|5	1.63393e-06	0.000109653
	ACC	COPS7B	64708	unfavorable	30|70	24|55	21|20	3|35	1.00821e-07	1.68982e-05
	ACC	COQ10A	93058	favorable	59|41	47|32	18|23	29|9	0.00153049	0.0125442
	ACC	COQ10B	80219	unfavorable	33|67	27|52	21|20	6|32	0.00513774	0.0291422
	ACC	COQ5	84274	favorable	74|26	59|20	27|14	32|6	0.00923012	0.0436661
	ACC	COQ7	10229	favorable	46|54	37|42	12|29	25|13	0.000315126	0.00417043
	ACC	COQ9	57017	favorable	85|15	68|11	30|11	38|0	1.48833e-06	0.000102862
	ACC	CORO1A	11151	favorable	45|55	36|43	13|28	23|15	0.00228145	0.0165591
	ACC	CORO2A	7464	favorable	70|30	56|23	23|18	33|5	0.000147738	0.00246025
	ACC	CORO6	84940	unfavorable	47|53	38|41	27|14	11|27	0.000602636	0.00655895
	ACC	CORT	1325	unfavorable	23|77	19|60	16|25	3|35	0.000164308	0.00265119
	ACC	COX11	1353	favorable	70|30	56|23	24|17	32|6	0.00784316	0.0390156
	ACC	COX17	10063	favorable	64|36	51|28	21|20	30|8	0.00131842	0.0113061
	ACC	COX18	285521	favorable	49|51	39|40	12|29	27|11	1.51489e-05	0.00050721
	ACC	COX4I1	1327	favorable	50|50	40|39	13|28	27|11	0.00048863	0.00567456
	ACC	COX5A	9377	favorable	83|17	66|13	31|10	35|3	0.00308036	0.0204327
	ACC	COX6A1	1337	favorable	66|34	53|26	20|21	33|5	5.92008e-05	0.00130412
	ACC	COX6B1	1340	favorable	56|44	45|34	17|24	28|10	0.00764154	0.0383166
	ACC	COX6B2	125965	unfavorable	19|81	16|63	13|28	3|35	0.000875801	0.00851729
	ACC	COX6C	1345	favorable	59|41	47|32	17|24	30|8	3.98325e-05	0.000990925
	ACC	COX7A1	1346	favorable	59|41	47|32	18|23	29|9	0.00368238	0.0231397
	ACC	COX7B	1349	favorable	56|44	45|34	13|28	32|6	2.37512e-08	6.98698e-06
	ACC	COX7C	1350	favorable	51|49	41|38	12|29	29|9	4.599e-07	4.61743e-05
	ACC	CP	1356	favorable	52|48	42|37	15|26	27|11	8.97219e-05	0.00173692
	ACC	CPA3	1359	favorable	66|34	53|26	21|20	32|6	0.000628536	0.00676079
	ACC	CPB1	1360	favorable	83|17	66|13	31|10	35|3	0.00634782	0.0337349
	ACC	CPEB2	132864	favorable	71|29	57|22	23|18	34|4	8.72025e-05	0.00170305
	ACC	CPEB3	22849	favorable	56|44	45|34	18|23	27|11	0.0102893	0.0470265
	ACC	CPEB4	80315	favorable	70|30	56|23	23|18	33|5	0.000162172	0.00262726
	ACC	CPLX1	10815	favorable	59|41	47|32	18|23	29|9	0.000432413	0.00520765
	ACC	CPM	1368	favorable	41|59	33|46	11|30	22|16	0.00426347	0.0256117
	ACC	CPN2	1370	unfavorable	36|64	29|50	23|18	6|32	2.88784e-05	0.000791883
	ACC	CPNE4	131034	favorable	50|50	40|39	10|31	30|8	4.76837e-08	1.05011e-05
	ACC	CPNE7	27132	unfavorable	23|77	19|60	15|26	4|34	0.0010922	0.00993235
	ACC	CPO	130749	favorable	63|37	50|29	18|23	32|6	1.68849e-06	0.000112002
	ACC	CPS1	1373	favorable	82|18	65|14	28|13	37|1	0.000381242	0.00476908
	ACC	CPSF3	51692	unfavorable	26|74	21|58	16|25	5|33	0.00245305	0.0174115
	ACC	CPSF6	11052	unfavorable	32|68	26|53	18|23	8|30	0.0045728	0.0268885
	ACC	CPSF7	79869	unfavorable	51|49	41|38	28|13	13|25	0.000719875	0.00742486
	ACC	CPT1A	1374	unfavorable	14|86	12|67	10|31	2|36	0.000836233	0.00824759
	ACC	CPT1C	126129	unfavorable	19|81	16|63	14|27	2|36	0.000129427	0.00224501
	ACC	CPXM2	119587	favorable	57|43	46|33	17|24	29|9	0.00131503	0.0112841
	ACC	CR1	1378	favorable	59|41	47|32	18|23	29|9	0.000398802	0.00492016
	ACC	CRAMP1L	57585	unfavorable	31|69	25|54	17|24	8|30	0.00479628	0.0278033
	ACC	CRAT	1384	unfavorable	46|54	37|42	27|14	10|28	0.000896231	0.00865715
	ACC	CRB1	23418	favorable	57|43	46|33	18|23	28|10	0.000640323	0.00685075
	ACC	CRBN	51185	favorable	69|31	55|24	22|19	33|5	4.91266e-05	0.00114814
	ACC	CREB3	10488	unfavorable	21|79	17|62	13|28	4|34	0.00696284	0.0359363
	ACC	CREB3L1	90993	favorable	44|56	35|44	11|30	24|14	0.000996477	0.00931194
	ACC	CREB3L2	64764	favorable	82|18	65|14	29|12	36|2	0.000232701	0.00338529
	ACC	CREB3L3	84699	favorable	46|54	37|42	11|30	26|12	2.48266e-06	0.000146743
	ACC	CREB5	9586	unfavorable	16|84	13|66	11|30	2|36	0.00439621	0.0261613
	ACC	CREBL2	1389	favorable	80|20	64|15	30|11	34|4	0.0112425	0.0499814
	ACC	CREBZF	58487	unfavorable	21|79	17|62	14|27	3|35	7.53864e-07	6.4528e-05
	ACC	CREG1	8804	favorable	42|58	34|45	10|31	24|14	3.96738e-05	0.000988231
	ACC	CRELD2	79174	unfavorable	13|87	11|68	10|31	1|37	0.00214234	0.0158472
	ACC	CREM	1390	unfavorable	33|67	27|52	22|19	5|33	2.8631e-06	0.000161414
	ACC	CRHBP	1393	favorable	37|63	30|49	10|31	20|18	0.00558886	0.0308968
	ACC	CRIM1	51232	favorable	56|44	45|34	17|24	28|10	0.00674852	0.0351922
	ACC	CRIP3	401262	favorable	47|53	38|41	12|29	26|12	9.86342e-05	0.00185502
	ACC	CRIPAK	285464	favorable	49|51	39|40	15|26	24|14	0.00537081	0.030049
	ACC	CRKL	1399	unfavorable	22|78	18|61	16|25	2|36	2.48202e-05	0.000715125
	ACC	CRLS1	54675	favorable	41|59	33|46	10|31	23|15	0.00360914	0.02283
	ACC	CRMP1	1400	unfavorable	46|54	37|42	30|11	7|31	2.35991e-06	0.000141616
	ACC	CRNKL1	51340	favorable	59|41	47|32	16|25	31|7	2.54714e-05	0.000727594
	ACC	CROCCL1	84809	unfavorable	28|72	23|56	19|22	4|34	1.47681e-05	0.000497895
	ACC	CROCCL2	114819	unfavorable	17|83	14|65	12|29	2|36	1.7912e-07	2.45949e-05
	ACC	CROT	54677	favorable	73|27	58|21	25|16	33|5	0.00196281	0.0149126
	ACC	CRTAM	56253	favorable	69|31	55|24	21|20	34|4	2.75641e-06	0.000157535
	ACC	CRTC1	23373	unfavorable	14|86	12|67	10|31	2|36	0.00198164	0.0150135
	ACC	CRTC2	200186	unfavorable	45|55	36|43	28|13	8|30	3.50023e-05	0.00090555
	ACC	CRYAB	1410	favorable	38|62	31|48	11|30	20|18	0.0104595	0.0475576
	ACC	CRYBB1	1414	favorable	46|54	37|42	13|28	24|14	0.00090131	0.00869169
	ACC	CRYBB2	1415	unfavorable	16|84	13|66	10|31	3|35	0.00116178	0.010358
	ACC	CRYBB3	1417	unfavorable	36|64	29|50	24|17	5|33	5.3481e-07	5.11139e-05
	ACC	CRYGS	1427	favorable	47|53	38|41	12|29	26|12	0.00122426	0.010738
	ACC	CRYL1	51084	favorable	68|32	54|25	22|19	32|6	0.000147784	0.00246058
	ACC	CRYM	1428	favorable	41|59	33|46	11|30	22|16	0.00431496	0.0258282
	ACC	CRYZ	1429	favorable	76|24	61|18	25|16	36|2	1.7042e-06	0.000112742
	ACC	CSDC2	27254	favorable	61|39	49|30	16|25	33|5	5.74374e-09	2.87013e-06
	ACC	CSE1L	1434	unfavorable	19|81	16|63	13|28	3|35	4.631e-05	0.00110224
	ACC	CSF1	1435	favorable	84|16	67|12	30|11	37|1	2.64407e-05	0.000745606
	ACC	CSF1R	1436	favorable	52|48	42|37	14|27	28|10	4.74739e-05	0.00112242
	ACC	CSF2RA	1438	favorable	40|60	32|47	11|30	21|17	0.0029317	0.0197259
	ACC	CSF2RB	1439	favorable	44|56	35|44	11|30	24|14	0.000952772	0.00902878
	ACC	CSF3R	1441	favorable	54|46	43|36	16|25	27|11	0.00158736	0.0128755
	ACC	CSGALNACT1	55790	favorable	59|41	47|32	13|28	34|4	1.25522e-08	4.63685e-06
	ACC	CSGALNACT2	55454	unfavorable	16|84	13|66	11|30	2|36	0.00192567	0.0147251
	ACC	CSMD2	114784	favorable	82|18	65|14	29|12	36|2	0.000412068	0.00503778
	ACC	CSNK1A1	1452	favorable	54|46	43|36	15|26	28|10	0.0010238	0.00949221
	ACC	CSNK1D	1453	favorable	83|17	66|13	30|11	36|2	0.00555514	0.0307656
	ACC	CSNK1E	1454	unfavorable	38|62	31|48	25|16	6|32	9.87076e-06	0.000376092
	ACC	CSNK1G2	1455	unfavorable	26|74	21|58	16|25	5|33	0.000644639	0.00688141
	ACC	CSNK1G3	1456	favorable	82|18	65|14	28|13	37|1	0.000577278	0.00636761
	ACC	CSNK2A2	1459	favorable	55|45	44|35	16|25	28|10	0.00120813	0.0106377
	ACC	CSPG5	10675	unfavorable	38|62	31|48	24|17	7|31	4.93651e-05	0.00115208
	ACC	CSRNP3	80034	unfavorable	14|86	12|67	10|31	2|36	0.000421315	0.00511594
	ACC	CSRP2BP	57325	favorable	61|39	49|30	16|25	33|5	1.85994e-07	2.50978e-05
	ACC	CST3	1471	favorable	78|22	62|17	26|15	36|2	6.9822e-07	6.13703e-05
	ACC	CST5	1473	unfavorable	30|70	24|55	18|23	6|32	0.00711596	0.0364897
	ACC	CST7	8530	favorable	45|55	36|43	12|29	24|14	0.000667684	0.00704966
	ACC	CSTA	1475	favorable	75|25	60|19	27|14	33|5	0.00652618	0.0343779
	ACC	CSTF1	1477	unfavorable	17|83	14|65	12|29	2|36	0.000453165	0.00538659
	ACC	CSTF3	1479	unfavorable	22|78	18|61	16|25	2|36	5.74926e-07	5.36718e-05
	ACC	CTAGE4	100128553	favorable	47|53	38|41	13|28	25|13	0.00116967	0.0104048
	ACC	CTAGE9	643854	favorable	55|45	44|35	16|25	28|10	0.000819709	0.00813475
	ACC	CTBP1	1487	favorable	38|62	31|48	10|31	21|17	0.00145553	0.0121139
	ACC	CTBP2	1488	unfavorable	14|86	12|67	11|30	1|37	1.01319e-05	0.000382279
	ACC	CTBS	1486	favorable	85|15	68|11	30|11	38|0	4.89344e-06	0.000232014
	ACC	CTDP1	9150	unfavorable	16|84	13|66	12|29	1|37	0.00250238	0.0176545
	ACC	CTDSPL2	51496	unfavorable	38|62	31|48	26|15	5|33	1.77166e-08	5.76408e-06
	ACC	CTF1	1489	favorable	65|35	52|27	20|21	32|6	0.000227925	0.00333443
	ACC	CTHRC1	115908	unfavorable	57|43	46|33	31|10	15|23	0.000544213	0.00610604
	ACC	CTNNA1	1495	favorable	42|58	34|45	10|31	24|14	0.000325437	0.00426522
	ACC	CTNNAL1	8727	unfavorable	52|48	42|37	30|11	12|26	0.000131511	0.00227008
	ACC	CTNNB1	1499	unfavorable	19|81	16|63	14|27	2|36	2.60265e-05	0.000737695
	ACC	CTNNBL1	56259	favorable	82|18	65|14	30|11	35|3	0.00212019	0.0157328
	ACC	CTNS	1497	favorable	71|29	57|22	26|15	31|7	0.00310347	0.020543
	ACC	CTPS2	56474	favorable	76|24	61|18	25|16	36|2	3.88498e-06	0.000199054
	ACC	CTRB1	1504	unfavorable	12|88	10|69	10|31	0|38	1.44202e-07	2.14298e-05
	ACC	CTRB2	440387	unfavorable	14|86	12|67	11|30	1|37	5.84979e-05	0.00129319
	ACC	CTRC	11330	unfavorable	28|72	23|56	16|25	7|31	0.00972745	0.045253
	ACC	CTRL	1506	unfavorable	50|50	40|39	26|15	14|24	0.00765125	0.0383481
	ACC	CTSA	5476	favorable	61|39	49|30	15|26	34|4	3.27697e-10	6.03996e-07
	ACC	CTSB	1508	favorable	60|40	48|31	19|22	29|9	0.00318406	0.0209125
	ACC	CTSH	1512	favorable	85|15	68|11	30|11	38|0	1.69434e-07	2.3723e-05
	ACC	CTSL2	1515	unfavorable	38|62	31|48	25|16	6|32	7.97112e-07	6.69132e-05
	ACC	CTSS	1520	favorable	52|48	42|37	16|25	26|12	0.00395844	0.0243408
	ACC	CTSW	1521	favorable	46|54	37|42	12|29	25|13	0.00027278	0.00377512
	ACC	CTTN	2017	favorable	82|18	65|14	29|12	36|2	0.000569364	0.0063044
	ACC	CTTNBP2	83992	favorable	78|22	62|17	24|17	38|0	2.1407e-09	1.63692e-06
	ACC	CTU2	348180	favorable	38|62	31|48	10|31	21|17	0.00534509	0.0299539
	ACC	CUL2	8453	unfavorable	31|69	25|54	19|22	6|32	0.000570636	0.0063157
	ACC	CUL3	8452	unfavorable	41|59	33|46	24|17	9|29	0.00175118	0.0137943
	ACC	CUL4B	8450	favorable	47|53	38|41	14|27	24|14	0.00704564	0.0362307
	ACC	CWC22	57703	unfavorable	17|83	14|65	11|30	3|35	0.00191188	0.0146521
	ACC	CWC25	54883	favorable	85|15	68|11	31|10	37|1	9.43421e-06	0.000364684
	ACC	CWC27	10283	favorable	57|43	46|33	15|26	31|7	2.86334e-05	0.000787326
	ACC	CWF19L1	55280	unfavorable	37|63	30|49	21|20	9|29	0.00184896	0.0143175
	ACC	CX3CR1	1524	favorable	68|32	54|25	21|20	33|5	5.2531e-05	0.00120301
	ACC	CXCL10	3627	favorable	84|16	67|12	29|12	38|0	7.20056e-07	6.25457e-05
	ACC	CXCL11	6373	favorable	47|53	38|41	13|28	25|13	0.00292554	0.0197001
	ACC	CXCL12	6387	favorable	70|30	56|23	22|19	34|4	2.74277e-06	0.000157071
	ACC	CXCL13	10563	favorable	51|49	41|38	14|27	27|11	0.000234417	0.00340303
	ACC	CXCL14	9547	favorable	83|17	66|13	30|11	36|2	0.00107733	0.00983922
	ACC	CXCL9	4283	favorable	54|46	43|36	15|26	28|10	0.000992198	0.00928519
	ACC	CXCR1	3577	favorable	56|44	45|34	17|24	28|10	0.00409372	0.0249154
	ACC	CXCR2	3579	favorable	70|30	56|23	23|18	33|5	0.0001886	0.00291871
	ACC	CXCR6	10663	favorable	84|16	67|12	30|11	37|1	8.52325e-06	0.000339581
	ACC	CXCR7	57007	unfavorable	13|87	11|68	10|31	1|37	8.30556e-07	6.87651e-05
	ACC	CXorf21	80231	favorable	42|58	34|45	12|29	22|16	0.00345364	0.0221276
	ACC	CXorf23	256643	favorable	80|20	64|15	28|13	36|2	0.00118504	0.0105012
	ACC	CXorf42	158801	favorable	47|53	38|41	12|29	26|12	0.00014443	0.00242108
	ACC	CXorf48	54967	favorable	76|24	61|18	28|13	33|5	0.00657014	0.0345416
	ACC	CXorf58	254158	favorable	71|29	57|22	22|19	35|3	1.17002e-06	8.73665e-05
	ACC	CXXC5	51523	favorable	71|29	57|22	25|16	32|6	0.00328838	0.0213898
	ACC	CYB561	1534	favorable	74|26	59|20	24|17	35|3	0.000393199	0.00487141
	ACC	CYB561D1	284613	unfavorable	41|59	33|46	24|17	9|29	0.00180416	0.0140734
	ACC	CYB5B	80777	unfavorable	14|86	12|67	10|31	2|36	0.00364712	0.0229861
	ACC	CYB5D1	124637	favorable	85|15	68|11	31|10	37|1	1.76695e-06	0.000115847
	ACC	CYB5R4	51167	favorable	61|39	49|30	21|20	28|10	0.00439508	0.0261559
	ACC	CYB5RL	606495	favorable	69|31	55|24	24|17	31|7	0.00582718	0.031803
	ACC	CYBA	1535	favorable	47|53	38|41	14|27	24|14	0.00543605	0.0303021
	ACC	CYBASC3	220002	favorable	44|56	35|44	13|28	22|16	0.00606918	0.0326934
	ACC	CYBB	1536	favorable	38|62	31|48	10|31	21|17	0.000463955	0.00547465
	ACC	CYHR1	50626	favorable	55|45	44|35	15|26	29|9	0.000531643	0.00601115
	ACC	CYLD	1540	favorable	78|22	62|17	27|14	35|3	3.44684e-05	0.000895458
	ACC	CYP1A1	1543	unfavorable	51|49	41|38	28|13	13|25	0.00155407	0.0126821
	ACC	CYP24A1	1591	unfavorable	41|59	33|46	24|17	9|29	0.000237146	0.00342972
	ACC	CYP26B1	56603	unfavorable	32|68	26|53	21|20	5|33	2.73842e-05	0.000763826
	ACC	CYP27A1	1593	favorable	49|51	39|40	11|30	28|10	6.01286e-07	5.54466e-05
	ACC	CYP27B1	1594	unfavorable	44|56	35|44	27|14	8|30	1.17071e-05	0.000423831
	ACC	CYP2A6	1548	favorable	71|29	57|22	23|18	34|4	4.8006e-06	0.000229317
	ACC	CYP2D6	1565	unfavorable	13|87	11|68	10|31	1|37	8.0524e-05	0.00161319
	ACC	CYP2D7P1	1564	unfavorable	19|81	16|63	13|28	3|35	0.000165915	0.0026701
	ACC	CYP2R1	120227	unfavorable	23|77	19|60	16|25	3|35	0.000184549	0.00287455
	ACC	CYP2U1	113612	favorable	74|26	59|20	24|17	35|3	2.57233e-07	3.10816e-05
	ACC	CYP39A1	51302	favorable	57|43	46|33	14|27	32|6	1.85922e-06	0.000120087
	ACC	CYP3A4	1576	favorable	47|53	38|41	10|31	28|10	1.22204e-06	8.99982e-05
	ACC	CYP3A5	1577	favorable	78|22	62|17	26|15	36|2	2.0223e-07	2.66025e-05
	ACC	CYP3A7	1551	favorable	56|44	45|34	14|27	31|7	2.54803e-06	0.000149389
	ACC	CYP46A1	10858	favorable	84|16	67|12	31|10	36|2	0.000318179	0.00419866
	ACC	CYP4B1	1580	favorable	52|48	42|37	14|27	28|10	6.94122e-05	0.00145521
	ACC	CYP4F11	57834	favorable	78|22	62|17	29|12	33|5	0.0070169	0.0361296
	ACC	CYP4F12	66002	favorable	59|41	47|32	19|22	28|10	0.000658266	0.00698313
	ACC	CYP4V2	285440	favorable	78|22	62|17	28|13	34|4	0.00044719	0.00533438
	ACC	CYP4X1	260293	favorable	78|22	62|17	28|13	34|4	0.000814053	0.00809643
	ACC	CYP51A1	1595	unfavorable	23|77	19|60	16|25	3|35	0.000436584	0.00524711
	ACC	CYP7A1	1581	favorable	65|35	52|27	20|21	32|6	0.00010216	0.00190213
	ACC	CYP7B1	9420	favorable	52|48	42|37	12|29	30|8	5.73949e-07	5.36718e-05
	ACC	CYR61	3491	unfavorable	42|58	34|45	22|19	12|26	0.00531372	0.0298361
	ACC	CYSLTR1	10800	favorable	49|51	39|40	12|29	27|11	3.35041e-05	0.000876291
	ACC	CYSLTR2	57105	favorable	46|54	37|42	10|31	27|11	1.88137e-05	0.000589714
	ACC	CYTH1	9267	unfavorable	18|82	15|64	13|28	2|36	8.28471e-05	0.00164586
	ACC	CYTH3	9265	unfavorable	26|74	21|58	16|25	5|33	0.000705457	0.00732159
	ACC	CYTH4	27128	favorable	51|49	41|38	14|27	27|11	5.40229e-05	0.00122583
	ACC	CYTSA	23384	unfavorable	35|65	28|51	20|21	8|30	0.00373369	0.0233554
	ACC	CYYR1	116159	favorable	82|18	65|14	29|12	36|2	0.000111233	0.00201822
	ACC	D4S234E	27065	unfavorable	28|72	23|56	19|22	4|34	0.000192542	0.00296087
	ACC	DAAM2	23500	unfavorable	26|74	21|58	17|24	4|34	0.000653961	0.00695022
	ACC	DAB2	1601	unfavorable	33|67	27|52	19|22	8|30	0.00456115	0.026839
	ACC	DACH1	1602	unfavorable	38|62	31|48	23|18	8|30	0.000438282	0.00526211
	ACC	DACT1	51339	unfavorable	26|74	21|58	15|26	6|32	0.00936594	0.0440904
	ACC	DACT3	147906	unfavorable	19|81	16|63	14|27	2|36	0.000650269	0.00692268
	ACC	DAD1	1603	unfavorable	60|40	48|31	31|10	17|21	0.00350161	0.0223444
	ACC	DAGLA	747	favorable	50|50	40|39	14|27	26|12	0.000534801	0.00603229
	ACC	DALRD3	55152	unfavorable	55|45	44|35	29|12	15|23	0.00866803	0.0417821
	ACC	DAND5	199699	favorable	44|56	35|44	10|31	25|13	0.000105822	0.00194844
	ACC	DAP	1611	favorable	70|30	56|23	22|19	34|4	7.72378e-05	0.00156884
	ACC	DAP3	7818	unfavorable	16|84	13|66	11|30	2|36	0.000152824	0.00251844
	ACC	DAPK1	1612	favorable	73|27	58|21	25|16	33|5	0.00306358	0.0203522
	ACC	DAPK2	23604	favorable	69|31	55|24	22|19	33|5	0.000130835	0.00226275
	ACC	DAPP1	27071	favorable	78|22	62|17	25|16	37|1	6.79333e-07	6.01679e-05
	ACC	DAXX	1616	unfavorable	57|43	46|33	30|11	16|22	0.00416157	0.0251878
	ACC	DAZAP1	26528	unfavorable	42|58	34|45	25|16	9|29	0.000292106	0.00395593
	ACC	DBC1	1620	favorable	85|15	68|11	31|10	37|1	0.000156333	0.00255909
	ACC	DBF4	10926	unfavorable	12|88	10|69	10|31	0|38	8.81359e-07	7.16276e-05
	ACC	DBF4B	80174	unfavorable	17|83	14|65	10|31	4|34	0.00355908	0.0226049
	ACC	DBH	1621	favorable	79|21	63|16	27|14	36|2	1.6605e-05	0.000541743
	ACC	DBN1	1627	unfavorable	16|84	13|66	10|31	3|35	0.00127267	0.0110289
	ACC	DBT	1629	favorable	69|31	55|24	23|18	32|6	0.00203795	0.0153146
	ACC	DCAF11	80344	unfavorable	56|44	45|34	31|10	14|24	0.00171362	0.013592
	ACC	DCAF15	90379	unfavorable	17|83	14|65	12|29	2|36	5.75732e-06	0.000257977
	ACC	DCAF17	80067	unfavorable	13|87	11|68	10|31	1|37	1.13784e-05	0.000415715
	ACC	DCAKD	79877	favorable	74|26	59|20	25|16	34|4	0.00110665	0.0100237
	ACC	DCBLD2	131566	unfavorable	28|72	23|56	16|25	7|31	0.00482593	0.0279201
	ACC	DCDC2	51473	favorable	83|17	66|13	30|11	36|2	0.00113926	0.0102218
	ACC	DCHS1	8642	favorable	65|35	52|27	22|19	30|8	0.00451125	0.0266329
	ACC	DCI	1632	favorable	84|16	67|12	30|11	37|1	0.000507794	0.00582503
	ACC	DCLK2	166614	favorable	52|48	42|37	16|25	26|12	0.00351276	0.0223969
	ACC	DCLRE1B	64858	unfavorable	23|77	19|60	16|25	3|35	3.19848e-05	0.000848864
	ACC	DCLRE1C	64421	unfavorable	28|72	23|56	20|21	3|35	5.15195e-07	4.97113e-05
	ACC	DCP1B	196513	favorable	63|37	50|29	18|23	32|6	8.78623e-06	0.000346738
	ACC	DCPS	28960	unfavorable	13|87	11|68	10|31	1|37	0.000305501	0.00408108
	ACC	DCT	1638	favorable	54|46	43|36	17|24	26|12	0.00438918	0.0261304
	ACC	DCTN3	11258	favorable	79|21	63|16	29|12	34|4	0.00991563	0.0458452
	ACC	DCTN4	51164	favorable	78|22	62|17	26|15	36|2	3.90007e-06	0.00019955
	ACC	DCTN6	10671	favorable	40|60	32|47	11|30	21|17	0.00824589	0.0403805
	ACC	DCUN1D3	123879	favorable	87|13	69|10	31|10	38|0	3.31592e-06	0.000178479
	ACC	DCUN1D5	84259	unfavorable	17|83	14|65	13|28	1|37	2.1922e-10	4.66585e-07
	ACC	DDB1	1642	unfavorable	46|54	37|42	25|16	12|26	0.0111756	0.0497799
	ACC	DDHD1	80821	favorable	78|22	62|17	26|15	36|2	0.000699276	0.00727542
	ACC	DDI2	84301	unfavorable	38|62	31|48	22|19	9|29	0.00100416	0.00936433
	ACC	DDIT4	54541	unfavorable	47|53	38|41	26|15	12|26	0.00391187	0.024142
	ACC	DDIT4L	115265	favorable	57|43	46|33	16|25	30|8	0.000171172	0.00272755
	ACC	DDN	23109	unfavorable	26|74	21|58	18|23	3|35	2.71957e-07	3.21494e-05
	ACC	DDO	8528	favorable	84|16	67|12	30|11	37|1	1.94572e-05	0.000602933
	ACC	DDRGK1	65992	favorable	49|51	39|40	11|30	28|10	5.58016e-06	0.000252652
	ACC	DDT	1652	unfavorable	41|59	33|46	24|17	9|29	0.00611176	0.0328534
	ACC	DDTL	100037417	unfavorable	46|54	37|42	27|14	10|28	0.00131546	0.0112867
	ACC	DDX11	1663	unfavorable	13|87	11|68	10|31	1|37	1.39558e-05	0.000478713
	ACC	DDX12	440081	unfavorable	28|72	23|56	15|26	8|30	0.00789235	0.0391874
	ACC	DDX18	8886	unfavorable	17|83	14|65	13|28	1|37	7.90722e-06	0.000321317
	ACC	DDX21	9188	unfavorable	56|44	45|34	31|10	14|24	6.7083e-05	0.00142218
	ACC	DDX25	29118	unfavorable	31|69	25|54	19|22	6|32	0.00152904	0.0125357
	ACC	DDX28	55794	favorable	68|32	54|25	22|19	32|6	0.000253345	0.00359358
	ACC	DDX31	64794	unfavorable	49|51	39|40	30|11	9|29	4.26019e-07	4.36497e-05
	ACC	DDX39	10212	unfavorable	23|77	19|60	18|23	1|37	1.29423e-10	3.46794e-07
	ACC	DDX4	54514	favorable	40|60	32|47	10|31	22|16	0.00298676	0.0199858
	ACC	DDX43	55510	unfavorable	21|79	17|62	13|28	4|34	0.00289275	0.0195541
	ACC	DDX46	9879	unfavorable	25|75	20|59	16|25	4|34	2.26087e-05	0.000670207
	ACC	DDX49	54555	unfavorable	13|87	11|68	10|31	1|37	0.0012056	0.010622
	ACC	DDX50	79009	unfavorable	23|77	19|60	16|25	3|35	1.8948e-06	0.000121747
	ACC	DDX52	11056	unfavorable	35|65	28|51	19|22	9|29	0.00251816	0.0177285
	ACC	DDX6	1656	favorable	63|37	50|29	19|22	31|7	0.00215973	0.0159328
	ACC	DDX60	55601	favorable	59|41	47|32	17|24	30|8	0.000260116	0.00365665
	ACC	DDX60L	91351	favorable	78|22	62|17	27|14	35|3	0.0011396	0.0102241
	ACC	DEAF1	10522	unfavorable	23|77	19|60	17|24	2|36	4.07964e-05	0.00100738
	ACC	DECR2	26063	favorable	54|46	43|36	15|26	28|10	0.000789332	0.00791828
	ACC	DEDD	9191	unfavorable	47|53	38|41	27|14	11|27	5.81469e-05	0.00128797
	ACC	DEF6	50619	favorable	38|62	31|48	10|31	21|17	0.00150143	0.0123808
	ACC	DEF8	54849	favorable	41|59	33|46	10|31	23|15	0.00301928	0.0201359
	ACC	DEGS1	8560	unfavorable	23|77	19|60	15|26	4|34	1.2965e-05	0.000454315
	ACC	DEK	7913	unfavorable	27|73	22|57	18|23	4|34	5.60594e-05	0.00125549
	ACC	DEM1	64789	unfavorable	47|53	38|41	27|14	11|27	0.000117743	0.00210199
	ACC	DENND1A	57706	unfavorable	52|48	42|37	30|11	12|26	0.000525961	0.00596606
	ACC	DENND1C	79958	unfavorable	30|70	24|55	17|24	7|31	0.0035422	0.0225291
	ACC	DENND2C	163259	favorable	40|60	32|47	10|31	22|16	0.00498468	0.0285407
	ACC	DENND3	22898	favorable	87|13	69|10	31|10	38|0	9.27666e-05	0.0017753
	ACC	DENND4B	9909	unfavorable	38|62	31|48	25|16	6|32	1.27777e-07	1.97777e-05
	ACC	DENND4C	55667	favorable	75|25	60|19	27|14	33|5	0.00229215	0.0166119
	ACC	DENND5A	23258	unfavorable	36|64	29|50	24|17	5|33	4.17909e-07	4.30573e-05
	ACC	DEPDC1	55635	unfavorable	22|78	18|61	16|25	2|36	6.09223e-08	1.23155e-05
	ACC	DEPDC5	9681	unfavorable	54|46	43|36	29|12	14|24	0.00135654	0.0115325
	ACC	DERA	51071	favorable	79|21	63|16	27|14	36|2	0.000286829	0.0039087
	ACC	DERL3	91319	unfavorable	19|81	16|63	13|28	3|35	0.00117372	0.0104302
	ACC	DET1	55070	favorable	82|18	65|14	31|10	34|4	0.00550218	0.0305579
	ACC	DEXI	28955	favorable	79|21	63|16	28|13	35|3	4.44267e-05	0.00106974
	ACC	DFNA5	1687	favorable	56|44	45|34	13|28	32|6	4.46977e-08	1.01581e-05
	ACC	DGCR2	9993	unfavorable	16|84	13|66	11|30	2|36	0.0110732	0.0494623
	ACC	DGCR8	54487	unfavorable	31|69	25|54	17|24	8|30	0.00901743	0.0429533
	ACC	DGCR9	25787	unfavorable	42|58	34|45	25|16	9|29	0.000589698	0.00646744
	ACC	DGKB	1607	unfavorable	56|44	45|34	30|11	15|23	0.00254317	0.0178475
	ACC	DGKD	8527	unfavorable	18|82	15|64	13|28	2|36	6.73651e-06	0.000286842
	ACC	DGKE	8526	favorable	71|29	57|22	23|18	34|4	0.000296582	0.00399986
	ACC	DGKG	1608	favorable	74|26	59|20	26|15	33|5	0.00137878	0.0116649
	ACC	DHCR7	1717	unfavorable	19|81	16|63	13|28	3|35	0.000602256	0.00655698
	ACC	DHDDS	79947	unfavorable	36|64	29|50	21|20	8|30	0.00196739	0.0149367
	ACC	DHDH	27294	unfavorable	30|70	24|55	21|20	3|35	7.38903e-07	6.36452e-05
	ACC	DHDPSL	112817	favorable	54|46	43|36	12|29	31|7	1.01191e-07	1.69312e-05
	ACC	DHFRL1	200895	favorable	68|32	54|25	22|19	32|6	5.69415e-05	0.00126976
	ACC	DHRS12	79758	favorable	83|17	66|13	31|10	35|3	0.00501334	0.0286568
	ACC	DHRS2	10202	unfavorable	27|73	22|57	18|23	4|34	0.000329483	0.00430193
	ACC	DHRS3	9249	favorable	38|62	31|48	10|31	21|17	0.00913369	0.0433408
	ACC	DHRS7B	25979	favorable	80|20	64|15	28|13	36|2	6.02055e-06	0.00026579
	ACC	DHRS9	10170	favorable	52|48	42|37	15|26	27|11	0.00156523	0.0127454
	ACC	DHTKD1	55526	favorable	73|27	58|21	23|18	35|3	9.45082e-05	0.00179851
	ACC	DHX16	8449	unfavorable	28|72	23|56	17|24	6|32	0.00484324	0.0279908
	ACC	DHX32	55760	unfavorable	54|46	43|36	29|12	14|24	0.00190834	0.0146344
	ACC	DHX34	9704	unfavorable	40|60	32|47	22|19	10|28	0.00279945	0.0191001
	ACC	DHX35	60625	favorable	40|60	32|47	10|31	22|16	0.00210096	0.0156321
	ACC	DHX57	90957	unfavorable	51|49	41|38	29|12	12|26	0.000489755	0.00568316
	ACC	DHX58	79132	favorable	61|39	49|30	18|23	31|7	1.25533e-05	0.000444563
	ACC	DHX9	1660	unfavorable	40|60	32|47	25|16	7|31	4.97199e-07	4.84587e-05
	ACC	DIAPH2	1730	favorable	74|26	59|20	24|17	35|3	0.000206589	0.00311167
	ACC	DIAPH3	81624	unfavorable	16|84	13|66	12|29	1|37	1.83404e-06	0.000119176
	ACC	DIDO1	11083	favorable	82|18	65|14	29|12	36|2	0.000564367	0.00626518
	ACC	DIMT1L	27292	favorable	56|44	45|34	17|24	28|10	0.00265909	0.0184274
	ACC	DIP2A	23181	unfavorable	40|60	32|47	22|19	10|28	0.00290188	0.0195943
	ACC	DIP2B	57609	unfavorable	59|41	47|32	29|12	18|20	0.00813284	0.0399953
	ACC	DIRAS1	148252	favorable	47|53	38|41	11|30	27|11	0.000250064	0.00355919
	ACC	DIRC2	84925	favorable	83|17	66|13	31|10	35|3	0.00827405	0.0404707
	ACC	DIS3	22894	unfavorable	33|67	27|52	21|20	6|32	0.00133476	0.0114036
	ACC	DIS3L	115752	favorable	70|30	56|23	24|17	32|6	0.00173554	0.0137103
	ACC	DISC1	27185	favorable	78|22	62|17	27|14	35|3	0.00053968	0.00606895
	ACC	DIXDC1	85458	favorable	45|55	36|43	13|28	23|15	0.00792292	0.0392846
	ACC	DKFZp686O24166	374383	unfavorable	12|88	10|69	10|31	0|38	8.0789e-10	9.48375e-07
	ACC	DKK1	22943	unfavorable	46|54	37|42	26|15	11|27	0.00100338	0.00935941
	ACC	DLAT	1737	unfavorable	14|86	12|67	10|31	2|36	0.0066972	0.0350075
	ACC	DLC1	10395	unfavorable	52|48	42|37	30|11	12|26	2.20723e-05	0.00065869
	ACC	DLEU1	10301	unfavorable	44|56	35|44	23|18	12|26	0.00858809	0.0415098
	ACC	DLEU2	8847	unfavorable	13|87	11|68	10|31	1|37	2.66091e-05	0.000748813
	ACC	DLG2	1740	favorable	69|31	55|24	20|21	35|3	1.20574e-07	1.90536e-05
	ACC	DLG3	1741	favorable	66|34	53|26	19|22	34|4	1.58505e-05	0.000523211
	ACC	DLGAP3	58512	unfavorable	26|74	21|58	19|22	2|36	7.90103e-06	0.000321228
	ACC	DLGAP4	22839	favorable	71|29	57|22	24|17	33|5	0.00121542	0.0106824
	ACC	DLGAP5	9787	unfavorable	30|70	24|55	21|20	3|35	3.68371e-09	2.21487e-06
	ACC	DLK2	65989	unfavorable	35|65	28|51	20|21	8|30	0.00164572	0.0132086
	ACC	DLL1	28514	unfavorable	26|74	21|58	17|24	4|34	4.81907e-06	0.000229804
	ACC	DLL3	10683	unfavorable	51|49	41|38	29|12	12|26	0.000235264	0.00341179
	ACC	DLX1	1745	unfavorable	21|79	17|62	16|25	1|37	6.92813e-10	8.76141e-07
	ACC	DLX2	1746	unfavorable	30|70	24|55	20|21	4|34	1.11114e-05	0.00040879
	ACC	DLX4	1748	unfavorable	33|67	27|52	22|19	5|33	4.9466e-06	0.000233397
	ACC	DLX5	1749	unfavorable	30|70	24|55	18|23	6|32	0.00169203	0.0134728
	ACC	DLX6	1750	unfavorable	50|50	40|39	28|13	12|26	0.000623004	0.00671854
	ACC	DLX6AS	285987	unfavorable	41|59	33|46	24|17	9|29	0.000353892	0.00452196
	ACC	DMBX1	127343	unfavorable	36|64	29|50	25|16	4|34	7.67217e-08	1.42779e-05
	ACC	DMGDH	29958	favorable	57|43	46|33	16|25	30|8	0.000152264	0.00251254
	ACC	DMKN	93099	unfavorable	35|65	28|51	23|18	5|33	3.20432e-07	3.596e-05
	ACC	DMRTA2	63950	unfavorable	21|79	17|62	15|26	2|36	0.000137858	0.00234602
[truncated: 61,403 more rows]

## Sheet: C. LogRank Gene Exp. vs. OS
Iterative Log Rank Results for Individual Gene Expression vs. Overall Survival (OS)
	All Genes: 'Best' Partition by Gene Expression per Cancer Type											Summary: Upregulated Acute Response Genes
	Cancer Type	Gene ID	Entrez ID	Prognosis	% Split (high|low)	Samples (high|low)	Events (high|low)	Censored (high|low)	p	adjusted p (BH)		Gene ID	Entrez ID	Prognosis	Number of Significant Cancer Types	Cancer Types
	ACC	A2ML1	144568	favorable	79|21	63|16	18|10	45|6	0.0043943	0.0288965		SLC2A1	6513	unfavorable	9	ACC,KIRC,KIRP,LIHC,LUAD,MESO,PAAD,SARC,SKCM
	ACC	AACS	65985	unfavorable	32|68	26|53	16|12	10|41	0.000781902	0.00851854		PLOD1	5351	unfavorable	9	ACC,BLCA,CESC,KIRC,KIRP,LGG*,LUAD,MESO,READ*
	ACC	AADAC	13	favorable	79|21	63|16	18|10	45|6	0.0260845	0.0976382		PLOD2	5352	unfavorable	8	KIRC,KIRP,LGG*,LIHC,LUAD,MESO,PAAD,SARC
	ACC	AARS2	57505	unfavorable	33|67	27|52	15|13	12|39	0.00928783	0.0484333		P4HA1	5033	unfavorable	8	CESC,HNSC,KIRC,KIRP,MESO,PAAD,SARC,UVM
	ACC	AASDH	132949	favorable	78|22	62|17	18|10	44|7	0.0231638	0.0901847		S100A10	6281	unfavorable	8	BLCA,KIRC,KIRP,LGG*,LIHC,LUAD,PAAD,UVM
	ACC	AATF	26574	unfavorable	42|58	34|45	18|10	16|35	0.0192446	0.0795925		SERPINE1	5054	unfavorable	8	HNSC,KIRC,KIRP,LGG*,LUAD,MESO,STAD,UVM
	ACC	AATK	9625	unfavorable	46|54	37|42	18|10	19|32	0.00626308	0.0369224		DDIT4	54541	unfavorable	8	ACC,HNSC,KIRC,KIRP,LAML,LUAD,MESO,PAAD
	ACC	ABAT	18	favorable	69|31	55|24	13|15	42|9	0.000109528	0.00202996		TMEM87B	84910	unfavorable	7	CESC,HNSC,KIRC,KIRP,LGG*,SARC,UVM
	ACC	ABCA1	19	favorable	79|21	63|16	18|10	45|6	0.00785102	0.0431775		GAPDH	2597	unfavorable	7	HNSC,KIRC,KIRP,LGG*,LIHC,LUAD,MESO
	ACC	ABCA11P	79963	favorable	56|44	45|34	10|18	35|16	0.0112685	0.0553429		SFXN3	81855	unfavorable	7	ACC,KIRC,LAML,LIHC,MESO,SKCM,UVM
	ACC	ABCA17P	650655	favorable	55|45	44|35	10|18	34|17	0.00532596	0.0330341		CD109	135228	unfavorable	7	BLCA,LAML,LGG*,LIHC,LUAD,MESO,UVM
	ACC	ABCA3	21	favorable	82|18	65|14	17|11	48|3	1.27477e-05	0.00039703		SLC2A3	6515	unfavorable	7	ACC,HNSC,KIRC,LGG*,MESO,THCA*,UVM
	ACC	ABCA4	24	favorable	68|32	54|25	15|13	39|12	0.00753143	0.0419707		ALPK1	80216	favorable	7	ACC,BLCA,LIHC,MESO,READ*,SARC,SKCM
	ACC	ABCA8	10351	favorable	82|18	65|14	17|11	48|3	5.56002e-05	0.00123289		KDM4C	23081	favorable	7	ACC,KIRC,KIRP,LGG*,LUAD,MESO,SKCM
	ACC	ABCB10	23456	unfavorable	37|63	30|49	16|12	14|37	0.00196494	0.01632		LOXL2	4017	unfavorable	7	CESC,KIRC,KIRP,LGG*,LUAD,MESO,PAAD
	ACC	ABCB4	5244	unfavorable	22|78	18|61	12|16	6|45	0.000236787	0.00359054		FOXL1	2300	unfavorable	7	ACC,BLCA,KIRC,KIRP,LGG*,PAAD,UVM
	ACC	ABCB6	10058	unfavorable	16|84	13|66	11|17	2|49	2.39449e-05	0.000649595		SLC16A3	9123	unfavorable	6	KIRC,LAML,LGG*,LIHC,LUAD,MESO
	ACC	ABCC10	89845	unfavorable	42|58	34|45	17|11	17|34	0.0196557	0.0807536		DCBLD1	285761	unfavorable	6	CESC,KIRC,KIRP,LGG*,MESO,UVM
	ACC	ABCC4	10257	unfavorable	18|82	15|64	10|18	5|46	2.49457e-05	0.000670202		BIRC3	330	unfavorable	6	KIRC,KIRP,LGG*,LUAD,PAAD,UVM
	ACC	ABCC5	10057	unfavorable	19|81	16|63	10|18	6|45	0.000509463	0.00627331		LDHA	3939	unfavorable	6	CESC,KIRP,LGG*,LIHC,LUAD,PAAD
	ACC	ABCD4	5826	unfavorable	40|60	32|47	18|10	14|37	0.00247289	0.019272		PINK1	65018	favorable	6	ACC,KIRC,KIRP,LGG*,LIHC,MESO
	ACC	ABCF1	23	unfavorable	22|78	18|61	11|17	7|44	0.00308512	0.0225281		PFKFB4	5210	unfavorable	6	KIRC,KIRP,LIHC,MESO,SARC,THCA*
	ACC	ABCF3	55324	favorable	82|18	65|14	18|10	47|4	0.000255641	0.00378982		KLF9	687	favorable	6	ACC,KIRC,LGG*,LIHC,MESO,SKCM
	ACC	ABCG1	9619	favorable	76|24	61|18	18|10	43|8	0.0155086	0.0688508		RNASE4	6038	favorable	6	KIRC,LIHC,MESO,SARC,SKCM,UVM
	ACC	ABCG2	9429	favorable	52|48	42|37	10|18	32|19	0.0148116	0.0667179		RNF122	79845	unfavorable	6	ACC,KIRC,KIRP,LGG*,MESO,THCA*
	ACC	ABHD10	55347	favorable	75|25	60|19	15|13	45|6	2.57689e-05	0.000686045		GPRC5A	9052	unfavorable	6	KIRC,KIRP,LGG*,LUAD,PAAD,SKCM
	ACC	ABHD11	83451	favorable	59|41	47|32	12|16	35|16	0.003043	0.0223142		ARHGEF37	389337	favorable	6	KIRC,KIRP,LGG*,MESO,SARC,UVM
	ACC	ABHD12	26090	favorable	59|41	47|32	12|16	35|16	0.0229549	0.0896066		MXD1	4084	unfavorable	6	ACC,KIRC,KIRP,LUAD,PAAD,THCA*
	ACC	ABHD14B	84836	favorable	78|22	62|17	15|13	47|4	5.14158e-08	4.68541e-06		EXPH5	23086	favorable	6	HNSC,KIRC,LGG*,LIHC,LUAD,UVM
	ACC	ABHD15	116236	favorable	76|24	61|18	18|10	43|8	0.0106075	0.0530417		SEC61G	23480	unfavorable	6	ACC,HNSC,KIRC,LGG*,LIHC,LUAD
	ACC	ABHD3	171586	unfavorable	26|74	21|58	12|16	9|42	0.00215021	0.0174061		ANGPTL4	51129	unfavorable	6	ACC,CESC,KIRC,LGG*,LUAD,MESO
	ACC	ABI2	10152	unfavorable	22|78	18|61	13|15	5|46	8.09263e-07	4.36898e-05		B3GNT4	79369	unfavorable	6	KIRC,KIRP,LIHC,MESO,SARC,SKCM
	ACC	ABI3BP	25890	favorable	59|41	47|32	10|18	37|14	0.00137598	0.0127049		DBP	1628	favorable	6	KIRC,KIRP,LGG*,LUAD,MESO,SARC
	ACC	ABLIM2	84448	unfavorable	49|51	39|40	18|10	21|30	0.024015	0.0923342		PER2	8864	favorable	6	ACC,HNSC,KIRC,LGG*,MESO,UVM
	ACC	ABO	28	favorable	78|22	62|17	16|12	46|5	6.78421e-05	0.00142576		PFKP	5214	unfavorable	6	CESC,HNSC,LIHC,LUAD,SKCM,UVM
	ACC	ABR	29	unfavorable	42|58	34|45	18|10	16|35	0.0106048	0.0530333		STC2	8614	unfavorable	6	HNSC,KIRP,LIHC,LUAD,MESO,UVM
	ACC	ABT1	29777	favorable	78|22	62|17	18|10	44|7	0.0250545	0.0949649		PGK1	5230	unfavorable	6	BRCA*,CESC,HNSC,LGG*,PAAD,SARC
	ACC	ACACA	31	unfavorable	19|81	16|63	11|17	5|46	0.00212759	0.0172729		GPR155	151556	favorable	6	ACC,KIRC,LGG*,LIHC,LUAD,SKCM
	ACC	ACACB	32	unfavorable	22|78	18|61	11|17	7|44	0.000638601	0.00736917		PAIP2B	400961	favorable	6	KIRC,KIRP,LGG*,LIHC,LUAD,UVM
	ACC	ACAD11	84129	favorable	55|45	44|35	11|17	33|18	0.0117384	0.0568821		ZC3H6	376940	favorable	5	ACC,KIRP,LGG*,MESO,SKCM
	ACC	ACADL	33	favorable	65|35	52|27	10|18	42|9	6.10522e-06	0.000221581		TMEM57	55219	favorable	5	ACC,KIRC,KIRP,LGG*,LUAD
	ACC	ACADS	35	favorable	60|40	48|31	11|17	37|14	0.00163991	0.0143693		COL1A1	1277	unfavorable	5	KIRC,KIRP,LGG*,MESO,SKCM
	ACC	ACADSB	36	favorable	76|24	61|18	17|11	44|7	0.000504392	0.00622911		ZSWIM5	57643	favorable	5	KIRC,KIRP,LGG*,MESO,PAAD
	ACC	ACAN	176	unfavorable	35|65	28|51	17|11	11|40	7.23994e-06	0.000253284		FBXO32	114907	unfavorable	5	KIRC,KIRP,LGG*,MESO,UVM
	ACC	ACAP1	9744	favorable	68|32	54|25	14|14	40|11	0.00109172	0.010783		FCHO2	115548	favorable	5	ACC,KIRC,KIRP,LAML,SKCM
	ACC	ACAT1	38	favorable	57|43	46|33	11|17	35|16	0.00662991	0.0383929		KCMF1	56888	unfavorable	5	ACC,KIRC,KIRP,MESO,PAAD
	ACC	ACBD3	64746	unfavorable	36|64	29|50	15|13	14|37	0.00382936	0.0262139		SAP30	8819	unfavorable	5	KIRC,LGG*,LIHC,MESO,UVM
	ACC	ACBD4	79777	favorable	83|17	66|13	17|11	49|2	1.59408e-08	1.7744e-06		LRRC27	80313	favorable	5	KIRP,LGG*,LUAD,MESO,UVM
	ACC	ACBD6	84320	unfavorable	33|67	27|52	17|11	10|41	0.00013144	0.00232283		QSOX1	5768	unfavorable	5	GBM,KIRC,KIRP,MESO,THCA*
	ACC	ACBD7	414149	unfavorable	44|56	35|44	18|10	17|34	0.000569681	0.00679413		GABARAPL1	23710	favorable	5	KIRC,LGG*,LIHC,SKCM,UVM
	ACC	ACCN2	41	unfavorable	18|82	15|64	10|18	5|46	0.00133859	0.0124708		CSRP2	1466	unfavorable	5	ACC,KIRC,KIRP,LGG*,MESO
	ACC	ACCN3	9311	unfavorable	28|72	23|56	15|13	8|43	1.65016e-05	0.000488764		ADM	133	unfavorable	5	KIRC,KIRP,LGG*,LUAD,MESO
	ACC	ACE2	59272	favorable	74|26	59|20	14|14	45|6	4.72387e-06	0.000181598		EFNA3	1944	unfavorable	5	ACC,KIRC,LIHC,READ*,SKCM
	ACC	ACLY	47	unfavorable	41|59	33|46	18|10	15|36	0.00207414	0.0169737		PDCD4	27250	favorable	5	KIRC,LGG*,MESO,SKCM,UVM
	ACC	ACN9	57001	favorable	47|53	38|41	10|18	28|23	0.020496	0.0830603		UAP1	6675	unfavorable	5	ACC,KIRP,LGG*,PAAD,UVM
	ACC	ACO2	50	favorable	69|31	55|24	14|14	41|10	0.000424391	0.00550427		NBR1	4077	favorable	5	ACC,KIRC,LGG*,LIHC,MESO
	ACC	ACOT1	641371	favorable	63|37	50|29	14|14	36|15	0.024596	0.0938286		CDCP1	64866	unfavorable	5	KIRC,KIRP,LGG*,LUAD,PAAD
	ACC	ACOT11	26027	favorable	61|39	49|30	10|18	39|12	0.000493153	0.00612582		ZNF395	55893	favorable	5	ACC,KIRC,KIRP,MESO,UVM
	ACC	ACOT13	55856	favorable	68|32	54|25	15|13	39|12	0.000799922	0.00866246		CAST	831	unfavorable	5	BLCA,KIRP,LGG*,PAAD,UVM
	ACC	ACOT2	10965	favorable	52|48	42|37	11|17	31|20	0.0165078	0.0718144		NAMPT	10135	unfavorable	5	BLCA,CESC,KIRC,LGG*,PAAD
	ACC	ACOT7	11332	unfavorable	36|64	29|50	16|12	13|38	0.000546484	0.00660444		IL1RAP	3556	unfavorable	5	KIRC,KIRP,LAML,LGG*,PAAD
	ACC	ACOX3	8310	favorable	57|43	46|33	10|18	36|15	0.00250895	0.0194663		C6orf223	221416	unfavorable	5	ACC,KIRP,LAML,LGG*,LIHC
	ACC	ACP1	52	unfavorable	22|78	18|61	13|15	5|46	6.37009e-05	0.0013629		MTHFR	4524	favorable	5	KIRC,KIRP,LUAD,MESO,PAAD
	ACC	ACP2	53	unfavorable	35|65	28|51	14|14	14|37	0.00977966	0.0501607		ENO1	2023	unfavorable	5	LGG*,LIHC,LUAD,PAAD,SARC
	ACC	ACPP	55	favorable	70|30	56|23	14|14	42|9	0.0090886	0.0477014		MAPK7	5598	unfavorable	5	KIRC,LAML,LGG*,LIHC,SKCM
	ACC	ACSF2	80221	favorable	65|35	52|27	10|18	42|9	6.58565e-07	3.70757e-05		ASPH	444	unfavorable	5	KIRP,LUAD,PAAD,THCA*,UVM
	ACC	ACSF3	197322	favorable	74|26	59|20	14|14	45|6	0.000502872	0.00621338		VGLL4	9686	unfavorable	5	LGG*,LIHC,MESO,PAAD,SARC
	ACC	ACSL4	2182	favorable	80|20	64|15	16|12	48|3	8.1366e-08	6.7259e-06		TPI1	7167	unfavorable	5	ACC,LGG*,LIHC,LUAD,SKCM
	ACC	ACSL6	23305	favorable	61|39	49|30	15|13	34|17	0.0243362	0.093162		BFSP1	631	unfavorable	5	BRCA*,KIRC,LAML,LIHC,THCA*
	ACC	ACSM1	116285	favorable	69|31	55|24	16|12	39|12	0.0267996	0.0993927		LGALS8	3964	unfavorable	5	ACC,KIRP,LGG*,READ*,UVM
	ACC	ACSM3	6296	favorable	56|44	45|34	10|18	35|16	0.00146892	0.0133121		RNF24	11237	unfavorable	5	KIRP,LIHC,PAAD,SARC,SKCM
	ACC	ACSM5	54988	favorable	52|48	42|37	10|18	32|19	0.0069516	0.0396838		ICAM5	7087	unfavorable	5	ACC,KIRC,KIRP,MESO,UVM
	ACC	ACSS2	55902	favorable	64|36	51|28	15|13	36|15	0.0223759	0.0880767		HK1	3098	unfavorable	5	ACC,HNSC,KIRC,MESO,THCA*
	ACC	ACTG2	72	unfavorable	23|77	19|60	11|17	8|43	0.0254744	0.0960605		KLHL24	54800	favorable	5	ACC,KIRC,LGG*,LUAD,SKCM
	ACC	ACTL7B	10880	unfavorable	33|67	27|52	15|13	12|39	0.00819391	0.0444667		DPYSL4	10570	unfavorable	5	KIRC,KIRP,LIHC,SARC,SKCM
	ACC	ACTN1	87	unfavorable	30|70	24|55	12|16	12|39	0.0207964	0.0838956		DARS	1615	unfavorable	5	KIRP,LIHC,LUAD,PAAD,THCA*
	ACC	ACTN2	88	unfavorable	18|82	15|64	10|18	5|46	0.00032052	0.00448734		JMY	133746	favorable	5	ACC,KIRC,LGG*,LIHC,SKCM
	ACC	ACTR1A	10121	unfavorable	35|65	28|51	15|13	13|38	0.00566543	0.0344551		SLC12A6	9990	favorable	4	ACC,KIRC,LGG*,SKCM
	ACC	ACTR2	10097	unfavorable	35|65	28|51	13|15	15|36	0.0256936	0.096598		GYS1	2997	unfavorable	4	KIRC,LGG*,MESO,SKCM
	ACC	ACTR3	10096	unfavorable	30|70	24|55	16|12	8|43	0.000129448	0.00229592		PTPRM	5797	favorable	4	ACC,BLCA,KIRC,LGG*
	ACC	ACTR3B	57180	unfavorable	26|74	21|58	12|16	9|42	0.0185841	0.0777083		MXI1	4601	favorable	4	ACC,KIRC,LGG*,MESO
	ACC	ACTR3C	653857	favorable	64|36	51|28	10|18	41|10	6.81004e-07	3.80839e-05		PCMTD1	115294	favorable	4	ACC,LGG*,MESO,SKCM
	ACC	ACTR6	64431	favorable	54|46	43|36	11|17	32|19	0.015781	0.0697103		KDM4B	23030	unfavorable	4	ACC,KIRC,MESO,SKCM
	ACC	ACVR1B	91	favorable	68|32	54|25	16|12	38|13	0.0160056	0.0703755		FOXO3	2309	favorable	4	ACC,KIRC,LGG*,UVM
	ACC	ACVR1C	130399	favorable	75|25	60|19	15|13	45|6	0.000521451	0.00638092		AUH	549	favorable	4	KIRC,KIRP,MESO,SKCM
	ACC	ACVR2B	93	favorable	76|24	61|18	18|10	43|8	0.0160987	0.0706227		SERINC1	57515	favorable	4	ACC,KIRC,LGG*,SKCM
	ACC	ACYP2	98	favorable	73|27	58|21	18|10	40|11	0.0146274	0.0661477		MYO1E	4643	unfavorable	4	LGG*,LUAD,MESO,PAAD
	ACC	ADA	100	favorable	78|22	62|17	18|10	44|7	0.0153408	0.068332		UFSP2	55325	favorable	4	KIRC,KIRP,LGG*,MESO
	ACC	ADAL	161823	favorable	50|50	40|39	11|17	29|22	0.0205976	0.0833406		CCDC28A	25901	favorable	4	ACC,KIRC,KIRP,SKCM
	ACC	ADAM10	102	unfavorable	23|77	19|60	11|17	8|43	0.0128013	0.0603851		NCKIPSD	51517	favorable	4	KIRC,KIRP,LGG*,UVM
	ACC	ADAM11	4185	unfavorable	33|67	27|52	16|12	11|40	0.000360767	0.00488033		TMEM45A	55076	unfavorable	4	KIRC,KIRP,LGG*,THCA*
	ACC	ADAM12	8038	unfavorable	28|72	23|56	16|12	7|44	2.58011e-07	1.73312e-05		DOT1L	84444	unfavorable	4	ACC,KIRC,LGG*,MESO
	ACC	ADAM17	6868	unfavorable	16|84	13|66	10|18	3|48	5.87704e-07	3.37522e-05		EGLN1	54583	unfavorable	4	CESC,KIRP,LUAD,UVM
	ACC	ADAM21P1	145241	favorable	55|45	44|35	11|17	33|18	0.0133354	0.0620774		MPI	4351	favorable	4	ACC,KIRC,LGG*,MESO
	ACC	ADAM8	101	unfavorable	30|70	24|55	17|11	7|44	8.8642e-07	4.69833e-05		PHF3	23469	favorable	4	KIRC,LGG*,READ*,SKCM
	ACC	ADAMTS1	9510	unfavorable	18|82	15|64	11|17	4|47	2.33731e-06	0.000102727		RAB3A	5864	favorable	4	KIRP,LGG*,LUAD,MESO
	ACC	ADAMTS13	11093	unfavorable	32|68	26|53	14|14	12|39	0.00655365	0.0380716		ARID3A	1820	unfavorable	4	KIRC,KIRP,LGG*,MESO
	ACC	ADAMTS17	170691	favorable	79|21	63|16	16|12	47|4	5.27623e-06	0.000197855		HERC3	8916	favorable	4	ACC,KIRC,KIRP,LGG*
	ACC	ADAMTS7	11173	unfavorable	33|67	27|52	16|12	11|40	0.000150375	0.00256261		NFKB2	4791	unfavorable	4	KIRC,KIRP,LGG*,LUAD
	ACC	ADAMTSL1	92949	unfavorable	23|77	19|60	12|16	7|44	2.01883e-05	0.000570549		HMGCL	3155	favorable	4	ACC,KIRC,KIRP,MESO
	ACC	ADAP1	11033	favorable	57|43	46|33	10|18	36|15	0.00207897	0.017005		UPRT	139596	favorable	4	ACC,KIRC,MESO,SKCM
	ACC	ADARB1	104	unfavorable	25|75	20|59	11|17	9|42	0.019874	0.0813165		ZNF185	7739	unfavorable	4	LGG*,LUAD,PAAD,SKCM
	ACC	ADAT3	113179	unfavorable	21|79	17|62	10|18	7|44	0.00316987	0.0229344		RXRB	6257	favorable	4	LGG*,LUAD,PAAD,UVM
	ACC	ADC	113451	favorable	80|20	64|15	17|11	47|4	2.57065e-05	0.000684987		RBM43	375287	favorable	4	ACC,KIRC,MESO,SKCM
	ACC	ADCK1	57143	favorable	68|32	54|25	14|14	40|11	0.00117544	0.0113722		LRP2BP	55805	favorable	4	KIRP,LGG*,LUAD,PAAD
	ACC	ADCK2	90956	favorable	56|44	45|34	12|16	33|18	0.0131106	0.0613747		NUDT13	25961	favorable	4	KIRP,LGG*,MESO,SARC
	ACC	ADCY3	109	unfavorable	21|79	17|62	11|17	6|45	0.0057002	0.0345881		CDK19	23097	favorable	4	HNSC,KIRC,LGG*,SKCM
	ACC	ADCY5	111	favorable	56|44	45|34	11|17	34|17	0.00120569	0.0115839		RND3	390	unfavorable	4	KIRC,LGG*,LUAD,MESO
	ACC	ADD1	118	favorable	68|32	54|25	14|14	40|11	0.00470924	0.030301		ZBTB44	29068	favorable	4	KIRC,LGG*,MESO,SKCM
	ACC	ADH5	128	favorable	68|32	54|25	14|14	40|11	0.0204615	0.0829602		NAB2	4665	unfavorable	4	KIRC,KIRP,LGG*,SKCM
	ACC	ADIPOR1	51094	unfavorable	25|75	20|59	12|16	8|43	0.0234089	0.0908187		PTPRH	5794	unfavorable	4	KIRC,KIRP,LUAD,UVM
	ACC	ADK	132	favorable	71|29	57|22	17|11	40|11	0.0149453	0.0671122		SAV1	60485	favorable	4	BRCA*,KIRC,MESO,SKCM
	ACC	ADM2	79924	unfavorable	25|75	20|59	13|15	7|44	0.000448874	0.00573061		RICTOR	253260	favorable	4	ACC,LGG*,MESO,SKCM
	ACC	ADNP2	22850	unfavorable	26|74	21|58	12|16	9|42	0.0155548	0.0689911		FAM117B	150864	favorable	4	HNSC,LGG*,SKCM,UCS
	ACC	ADPRH	141	favorable	59|41	47|32	10|18	37|14	0.000388687	0.00515541		SNAPC3	6619	favorable	4	KIRC,LGG*,MESO,THCA*
	ACC	ADRA2C	152	unfavorable	32|68	26|53	14|14	12|39	0.0256169	0.0964103		PGAM1	5223	unfavorable	4	CESC,LUAD,SKCM,UVM
	ACC	ADRBK1	156	unfavorable	22|78	18|61	13|15	5|46	2.05077e-05	0.000577163		FBXO8	26269	favorable	4	KIRC,MESO,SARC,SKCM
	ACC	ADSL	158	unfavorable	47|53	38|41	18|10	20|31	0.01343	0.0623946		KDM5B	10765	favorable	4	KIRC,LAML,LGG*,UVM
	ACC	ADSS	159	unfavorable	28|72	23|56	15|13	8|43	7.56284e-05	0.00154622		SMAD3	4088	unfavorable	4	ACC,KIRC,LUAD,PAAD
	ACC	AEBP2	121536	favorable	68|32	54|25	13|15	41|10	0.000903929	0.00944657		MEGF6	1953	unfavorable	4	ACC,KIRC,LGG*,SKCM
	ACC	AFF1	4299	favorable	73|27	58|21	14|14	44|7	3.3361e-05	0.000835113		PDK1	5163	unfavorable	4	CESC,LGG*,MESO,UVM
	ACC	AFF3	3899	unfavorable	21|79	17|62	11|17	6|45	0.000646543	0.00742908		SLC36A4	120103	unfavorable	4	ACC,LGG*,LUAD,UVM
	ACC	AFMID	125061	unfavorable	21|79	17|62	11|17	6|45	0.000185086	0.00299383		SEC14L2	23541	unfavorable	4	HNSC,KIRC,LGG*,MESO
	ACC	AFTPH	54812	favorable	85|15	68|11	18|10	50|1	1.28766e-06	6.36353e-05		ZNF292	23036	favorable	4	ACC,KIRC,LGG*,SKCM
	ACC	AG2	387763	unfavorable	37|63	30|49	16|12	14|37	0.0162513	0.0710882		LOC143666	143666	favorable	4	KIRC,LGG*,MESO,UVM
	ACC	AGA	175	favorable	51|49	41|38	10|18	31|20	0.0130246	0.061097		FGD6	55785	unfavorable	4	KIRC,KIRP,LGG*,PAAD
	ACC	AGAP1	116987	unfavorable	18|82	15|64	10|18	5|46	0.000717201	0.00801392		VEGFA	7422	unfavorable	4	KIRC,KIRP,LGG*,LIHC
	ACC	AGAP4	119016	unfavorable	38|62	31|48	16|12	15|36	0.0217717	0.0865058		PLXNA3	55558	unfavorable	4	KIRC,KIRP,LGG*,MESO
	ACC	AGAP8	728404	unfavorable	36|64	29|50	17|11	12|39	0.000164281	0.00274116		PLEKHM3	389072	favorable	4	ACC,KIRC,LGG*,MESO
	ACC	AGBL3	340351	favorable	55|45	44|35	10|18	34|17	0.00785445	0.0431853		OSMR	9180	unfavorable	4	CESC,KIRC,KIRP,LGG*
	ACC	AGER	177	unfavorable	28|72	23|56	13|15	10|41	0.00847876	0.0455048		IRS2	8660	unfavorable	4	KIRC,KIRP,LGG*,THCA*
	ACC	AGFG1	3267	unfavorable	33|67	27|52	17|11	10|41	1.345e-05	0.000414211		YEATS2	55689	unfavorable	4	KIRC,KIRP,LIHC,PAAD
	ACC	AGFG2	3268	favorable	71|29	57|22	12|16	45|6	3.15765e-07	2.04797e-05		SCARB1	949	unfavorable	4	ACC,LUAD,SKCM,UVM
	ACC	AGGF1	55109	favorable	82|18	65|14	18|10	47|4	0.00130126	0.0122119		PLS3	5358	unfavorable	4	HNSC,KIRP,LGG*,MESO
	ACC	AGK	55750	favorable	55|45	44|35	10|18	34|17	0.00333705	0.0237673		SEMA4B	10509	unfavorable	4	KIRC,KIRP,LUAD,PAAD
	ACC	AGMAT	79814	unfavorable	35|65	28|51	16|12	12|39	0.00195726	0.0162811		HYAL3	8372	unfavorable	4	ACC,BLCA,KIRC,MESO
	ACC	AGPAT1	10554	unfavorable	41|59	33|46	17|11	16|35	0.0192915	0.0797056		EFEMP2	30008	unfavorable	4	GBM,KIRC,LGG*,MESO
	ACC	AGPAT2	10555	unfavorable	26|74	21|58	11|17	10|41	0.0141299	0.0645914		PPP2R5B	5526	unfavorable	4	ACC,KIRC,LAML,MESO
	ACC	AGPAT4	56895	unfavorable	44|56	35|44	18|10	17|34	0.0138752	0.0638068		KIAA0895L	653319	favorable	4	KIRP,LGG*,MESO,PAAD
	ACC	AGPAT5	55326	favorable	61|39	49|30	11|17	38|13	0.0031844	0.0230175		OXSM	54995	favorable	4	ACC,KIRP,LGG*,UVM
	ACC	AGPAT9	84803	favorable	65|35	52|27	10|18	42|9	5.17788e-07	3.04536e-05		SLC45A1	50651	favorable	4	KIRC,LGG*,LIHC,PAAD
	ACC	AGPS	8540	unfavorable	31|69	25|54	16|12	9|42	1.28631e-06	6.35889e-05		GPR160	26996	favorable	4	BLCA,KIRC,READ*,SKCM
	ACC	AGT	183	favorable	54|46	43|36	10|18	33|18	0.00832798	0.0449315		ENO2	2026	unfavorable	4	KIRC,KIRP,MESO,SKCM
	ACC	AGXT2L1	64850	favorable	51|49	41|38	11|17	30|21	0.0231119	0.0900496		UACA	55075	unfavorable	4	BLCA,LGG*,MESO,PAAD
	ACC	AGXT2L2	85007	favorable	61|39	49|30	10|18	39|12	0.000494273	0.00613672		ETS1	2113	favorable	4	KIRC,LGG*,LIHC,UVM
	ACC	AHCY	191	unfavorable	41|59	33|46	16|12	17|34	0.0189429	0.0787255		MANBA	4126	favorable	4	ACC,KIRC,LAML,SKCM
	ACC	AHR	196	favorable	76|24	61|18	16|12	45|6	0.00334871	0.0238137		FKBP15	23307	unfavorable	4	ACC,COAD,KIRC,LGG*
	ACC	AHRR	57491	favorable	52|48	42|37	10|18	32|19	0.0206181	0.0833942		PAQR5	54852	unfavorable	4	LGG*,PAAD,SKCM,THCA*
	ACC	AIDA	64853	unfavorable	32|68	26|53	15|13	11|40	0.0028696	0.0214144		STARD4	134429	unfavorable	4	ACC,BLCA,KIRP,MESO
	ACC	AIF1L	83543	unfavorable	22|78	18|61	11|17	7|44	0.000333175	0.00461189		UNC5CL	222643	favorable	4	BLCA,LUAD,MESO,UVM
	ACC	AIFM1	9131	favorable	84|16	67|12	18|10	49|2	9.15019e-07	4.82247e-05		WFDC3	140686	favorable	4	ACC,KIRP,SKCM,UVM
	ACC	AIFM2	84883	unfavorable	14|86	12|67	11|17	1|50	1.1599e-05	0.000368537		ESYT2	57488	unfavorable	4	ACC,BLCA,PAAD,UVM
	ACC	AIG1	51390	favorable	74|26	59|20	18|10	41|10	0.0155253	0.0688942		FLJ37453	729614	favorable	4	KIRP,LUAD,MESO,PAAD
	ACC	AIM1	202	favorable	70|30	56|23	15|13	41|10	0.00410547	0.0275517		FA2H	79152	unfavorable	4	KIRC,LIHC,LUAD,PAAD
	ACC	AIMP2	7965	unfavorable	18|82	15|64	10|18	5|46	0.00375673	0.0258607		PTPRR	5801	unfavorable	4	HNSC,KIRP,MESO,PAAD
	ACC	AK2	204	unfavorable	23|77	19|60	12|16	7|44	0.00182411	0.0154786		NR2F2	7026	unfavorable	4	BLCA,LGG*,LUAD,UVM
	ACC	AK3L1	205	unfavorable	42|58	34|45	17|11	17|34	0.0113125	0.0554955		FANK1	92565	favorable	4	ACC,LAML,MESO,UVM
	ACC	AK7	122481	favorable	54|46	43|36	11|17	32|19	0.0135546	0.062808		PMS2CL	441194	unfavorable	4	CESC,KIRC,LGG*,THCA*
	ACC	AKAP1	8165	favorable	59|41	47|32	13|15	34|17	0.0147732	0.0666041		BACH2	60468	unfavorable	4	ACC,KIRP,MESO,SARC
	ACC	AKAP12	9590	unfavorable	19|81	16|63	10|18	6|45	0.000333004	0.00461131		RRAGD	58528	favorable	3	ACC,KIRC,LGG*
	ACC	AKAP13	11214	favorable	75|25	60|19	17|11	43|8	0.00921139	0.0481504		SLC1A1	6505	favorable	3	KIRC,KIRP,LGG*
	ACC	AKAP2	11217	favorable	52|48	42|37	10|18	32|19	0.0191076	0.0792332		PELI2	57161	favorable	3	ACC,KIRC,LGG*
	ACC	AKAP3	10566	favorable	49|51	39|40	10|18	29|22	0.0253082	0.0956164		DNTTIP1	116092	unfavorable	3	KIRC,LAML,LGG*
	ACC	AKAP6	9472	favorable	76|24	61|18	15|13	46|5	3.42321e-07	2.18773e-05		LOC100129034	100129034	unfavorable	3	ACC,LGG*,READ*
	ACC	AKAP7	9465	unfavorable	38|62	31|48	16|12	15|36	0.00842389	0.0453052		ACAP1	9744	unfavorable	3	KIRC,LGG*,UVM
	ACC	AKAP8L	26993	unfavorable	19|81	16|63	11|17	5|46	0.00215562	0.0174387		ATP7A	538	favorable	3	ACC,KIRC,MESO
	ACC	AKAP9	10142	favorable	76|24	61|18	17|11	44|7	0.00139799	0.0128385		OTUD1	220213	favorable	3	ACC,KIRC,LGG*
	ACC	AKD1	221264	favorable	71|29	57|22	18|10	39|12	0.0264307	0.098476		C4orf3	401152	favorable	3	ACC,KIRC,KIRP
	ACC	AKIRIN2	55122	unfavorable	23|77	19|60	11|17	8|43	0.00649215	0.0378276		ALOXE3	59344	unfavorable	3	KIRC,KIRP,SKCM
	ACC	AKNAD1	254268	favorable	51|49	41|38	10|18	31|20	0.0239755	0.0922341		GBE1	2632	unfavorable	3	KIRP,LGG*,LUAD
	ACC	AKR1B1	231	favorable	51|49	41|38	10|18	31|20	0.00730866	0.0411262		THSD1	55901	unfavorable	3	LGG*,MESO,READ*
	ACC	AKR1B10	57016	favorable	61|39	49|30	10|18	39|12	0.000340257	0.00467666		WASF2	10163	unfavorable	3	ACC,LGG*,LIHC
	ACC	AKR1C1	1645	favorable	76|24	61|18	17|11	44|7	0.00724127	0.0408473		SMAD9	4093	favorable	3	KIRC,LGG*,LUAD
	ACC	AKR1C3	8644	favorable	74|26	59|20	15|13	44|7	0.00130854	0.0122636		WDR26	80232	unfavorable	3	KIRC,KIRP,MESO
	ACC	AKR1D1	6718	favorable	63|37	50|29	10|18	40|11	5.69453e-05	0.0012548		SGSM2	9905	favorable	3	KIRP,LGG*,PAAD
	ACC	AKR7A3	22977	unfavorable	18|82	15|64	10|18	5|46	0.0116015	0.0564284		MAP3K15	389840	unfavorable	3	KIRC,KIRP,LGG*
	ACC	AKR7L	246181	unfavorable	26|74	21|58	12|16	9|42	0.0032834	0.0235107		INSR	3643	favorable	3	KIRC,LAML,UVM
	ACC	AKT1	207	favorable	69|31	55|24	14|14	41|10	0.0256863	0.0965777		NEBL	10529	favorable	3	KIRC,KIRP,LGG*
	ACC	AKT1S1	84335	unfavorable	35|65	28|51	15|13	13|38	0.0171502	0.0737262		TUFT1	7286	unfavorable	3	KIRP,LGG*,SKCM
	ACC	AKT2	208	unfavorable	30|70	24|55	14|14	10|41	0.00203437	0.0167288		FBXO42	54455	unfavorable	3	ACC,KIRC,LGG*
	ACC	AKT3	10000	favorable	84|16	67|12	18|10	49|2	1.03546e-05	0.000337139		DDX50	79009	favorable	3	KIRC,LGG*,SKCM
	ACC	AKTIP	64400	favorable	78|22	62|17	15|13	47|4	3.80383e-06	0.000153239		KDM5B	10765	unfavorable	3	ACC,KIRP,SKCM
	ACC	ALAD	210	favorable	79|21	63|16	16|12	47|4	0.000128285	0.0022809		SLC2A12	154091	favorable	3	LGG*,SKCM,UVM
	ACC	ALAS1	211	unfavorable	18|82	15|64	11|17	4|47	0.00255163	0.0197105		CEP250	11190	unfavorable	3	KIRC,LIHC,MESO
	ACC	ALDH18A1	5832	unfavorable	27|73	22|57	10|18	12|39	0.0213794	0.0854573		RNF19A	25897	favorable	3	BLCA,MESO,SKCM
	ACC	ALDH1A1	216	favorable	75|25	60|19	16|12	44|7	0.00299379	0.0220635		PLIN2	123	favorable	3	KIRC,THCA*,UVM
	ACC	ALDH1B1	219	unfavorable	38|62	31|48	17|11	14|37	0.008564	0.0458274		NFIL3	4783	unfavorable	3	ACC,KIRP,LGG*
	ACC	ALDH1L1	10840	favorable	60|40	48|31	13|15	35|16	0.0114624	0.0559911		CCNG2	901	favorable	3	ACC,BLCA,KIRC
	ACC	ALDH2	217	favorable	59|41	47|32	10|18	37|14	0.000349167	0.00476277		RSBN1	54665	favorable	3	ACC,KIRC,SKCM
	ACC	ALDH3A1	218	favorable	75|25	60|19	18|10	42|9	0.0131145	0.0613895		SLC6A6	6533	unfavorable	3	GBM,KIRC,LGG*
	ACC	ALDH3B1	221	favorable	64|36	51|28	10|18	41|10	1.94162e-05	0.000553133		SLC25A36	55186	favorable	3	LGG*,LUAD,SKCM
	ACC	ALDH3B2	222	favorable	63|37	50|29	10|18	40|11	9.74762e-05	0.00186133		RHPN2	85415	favorable	3	KIRC,MESO,SKCM
	ACC	ALDH5A1	7915	favorable	68|32	54|25	12|16	42|9	2.98169e-05	0.00076813		RHCE	6006	unfavorable	3	KIRC,KIRP,THCA*
	ACC	ALDH6A1	4329	favorable	78|22	62|17	17|11	45|6	0.000833771	0.00892108		GPI	2821	unfavorable	3	LGG*,LUAD,SKCM
	ACC	ALDH7A1	501	favorable	59|41	47|32	10|18	37|14	6.75801e-05	0.00142223		MAFK	7975	unfavorable	3	KIRC,LGG*,LUAD
	ACC	ALDH9A1	223	favorable	82|18	65|14	17|11	48|3	2.73747e-05	0.000718803		HBP1	26959	favorable	3	KIRC,MESO,SKCM
	ACC	ALDOA	226	favorable	69|31	55|24	14|14	41|10	0.00534572	0.0331165		CDH1	999	unfavorable	3	KIRP,LGG*,UVM
	ACC	ALG1	56052	favorable	63|37	50|29	12|16	38|13	0.0138331	0.0636683		BBX	56987	favorable	3	ACC,KIRC,SKCM
	ACC	ALG11	440138	unfavorable	38|62	31|48	16|12	15|36	0.0112559	0.0553003		GJA3	2700	unfavorable	3	KIRP,LGG*,UVM
	ACC	ALG13	79868	favorable	56|44	45|34	10|18	35|16	0.00377809	0.0259625		AK7	122481	favorable	3	KIRC,MESO,SARC
	ACC	ALG6	29929	favorable	75|25	60|19	18|10	42|9	0.0187855	0.0782907		NDRG1	10397	unfavorable	3	KIRP,LIHC,THCA*
	ACC	ALG9	79796	unfavorable	18|82	15|64	10|18	5|46	0.00122544	0.0117069		RHPN2	85415	unfavorable	3	ACC,LGG*,LUAD
	ACC	ALK	238	unfavorable	21|79	17|62	12|16	5|46	0.000653255	0.00748517		MEF2C	4208	favorable	3	ACC,KIRC,LUAD
	ACC	ALKBH1	8846	favorable	69|31	55|24	16|12	39|12	0.020826	0.083986		RASSF7	8045	unfavorable	3	ACC,KIRC,LGG*
	ACC	ALKBH2	121642	unfavorable	22|78	18|61	11|17	7|44	0.00137835	0.0127184		EFHD2	79180	unfavorable	3	KIRC,LGG*,LUAD
	ACC	ALKBH4	54784	favorable	51|49	41|38	10|18	31|20	0.00585887	0.0352651		ZC3HAV1L	92092	unfavorable	3	ACC,LGG*,SKCM
	ACC	ALLC	55821	unfavorable	18|82	15|64	10|18	5|46	0.0151418	0.0677212		MARCKS	4082	unfavorable	3	KIRC,LIHC,MESO
	ACC	ALMS1	7840	unfavorable	19|81	16|63	11|17	5|46	4.32691e-06	0.000169263		BNIP3L	665	favorable	3	KIRC,LGG*,SKCM
	ACC	ALPK1	80216	favorable	74|26	59|20	13|15	46|5	2.5656e-06	0.000110602		TESK2	10420	favorable	3	KIRC,LUAD,UVM
	ACC	ALPK3	57538	favorable	68|32	54|25	14|14	40|11	0.00537432	0.0332332		BTG1	694	unfavorable	3	KIRC,KIRP,READ*
	ACC	ALPL	249	unfavorable	36|64	29|50	16|12	13|38	0.0261629	0.0978372		TMEM123	114908	unfavorable	3	ACC,LGG*,PAAD
	ACC	ALS2	57679	unfavorable	19|81	16|63	11|17	5|46	4.61881e-05	0.00107113		PAM	5066	unfavorable	3	LGG*,LIHC,UVM
	ACC	ALS2CR12	130540	unfavorable	19|81	16|63	10|18	6|45	0.003051	0.0223603		AKAP12	9590	unfavorable	3	ACC,LGG*,LUAD
	ACC	ALS2CR4	65062	unfavorable	35|65	28|51	17|11	11|40	0.000166809	0.00277048		BNIP3	664	favorable	3	KIRC,LAML,LGG*
	ACC	ALS2CR8	79800	favorable	74|26	59|20	17|11	42|9	0.0106265	0.0531155		LMBRD2	92255	favorable	3	KIRC,READ*,SKCM
	ACC	ALX3	257	unfavorable	30|70	24|55	16|12	8|43	3.79804e-05	0.000920745		MAP2K1	5604	favorable	3	KIRC,LGG*,SKCM
	ACC	AMACR	23600	favorable	64|36	51|28	12|16	39|12	0.00186502	0.0157116		SEMA4B	10509	favorable	3	ACC,LGG*,SKCM
	ACC	AMD1	262	favorable	73|27	58|21	13|15	45|6	8.16019e-05	0.00163671		APAF1	317	unfavorable	3	KIRC,KIRP,LGG*
	ACC	AMDHD1	144193	unfavorable	45|55	36|43	17|11	19|32	0.0258075	0.0969035		COL13A1	1305	unfavorable	3	ACC,GBM,KIRC
	ACC	AMH	268	unfavorable	16|84	13|66	10|18	3|48	8.36384e-07	4.49295e-05		PTCH1	5727	favorable	3	KIRC,LGG*,LUAD
	ACC	AMICA1	120425	favorable	52|48	42|37	10|18	32|19	0.00256989	0.0198155		RIOK3	8780	favorable	3	KIRC,KIRP,SKCM
	ACC	AMIGO1	57463	favorable	79|21	63|16	18|10	45|6	0.000323389	0.00451705		C3orf58	205428	unfavorable	3	KIRC,KIRP,MESO
	ACC	AMIGO2	347902	favorable	70|30	56|23	12|16	44|7	0.000214682	0.00334488		ANKRD12	23253	favorable	3	ACC,KIRC,SKCM
	ACC	AMIGO3	386724	unfavorable	45|55	36|43	18|10	18|33	0.0122047	0.0583919		NDRG1	10397	favorable	3	KIRC,MESO,SKCM
	ACC	AMMECR1L	83607	unfavorable	23|77	19|60	14|14	5|46	8.26681e-10	1.53629e-07		AVPI1	60370	favorable	3	LGG*,LIHC,MESO
	ACC	AMN	81693	unfavorable	42|58	34|45	17|11	17|34	0.0131043	0.061355		KIAA1217	56243	favorable	3	ACC,KIRC,UVM
	ACC	AMN1	196394	favorable	65|35	52|27	13|15	39|12	0.000271017	0.00395384		CAST	831	favorable	3	ACC,MESO,SKCM
	ACC	AMPD3	272	favorable	83|17	66|13	18|10	48|3	1.27044e-06	6.2969e-05		INSIG2	51141	unfavorable	3	KIRP,LGG*,PAAD
	ACC	AMY1A	276	favorable	64|36	51|28	13|15	38|13	0.00308863	0.0225494		CCDC114	93233	unfavorable	3	KIRC,LGG*,SKCM
	ACC	AMY2A	279	favorable	56|44	45|34	10|18	35|16	0.00243055	0.0190357		PNRC1	10957	favorable	3	ACC,SARC,SKCM
	ACC	AMY2B	280	favorable	71|29	57|22	13|15	44|7	5.92616e-06	0.00021638		PGM1	5236	unfavorable	3	CESC,LGG*,PAAD
	ACC	ANAPC1	64682	unfavorable	47|53	38|41	18|10	20|31	0.00966809	0.049791		ERRFI1	54206	unfavorable	3	LGG*,LUAD,SARC
	ACC	ANAPC13	25847	favorable	56|44	45|34	11|17	34|17	0.003498	0.0245602		TBC1D8B	54885	favorable	3	ACC,KIRC,SKCM
	ACC	ANAPC4	29945	favorable	70|30	56|23	13|15	43|8	1.93435e-05	0.000551684		USP28	57646	unfavorable	3	ACC,KIRP,LGG*
	ACC	ANAPC5	51433	unfavorable	27|73	22|57	13|15	9|42	0.00812544	0.0442316		CRKL	1399	unfavorable	3	KIRC,KIRP,SKCM
	ACC	ANG	283	unfavorable	38|62	31|48	18|10	13|38	0.00030259	0.00429069		PPP1R3E	90673	favorable	3	LGG*,LUAD,MESO
	ACC	ANGPT1	284	favorable	63|37	50|29	13|15	37|14	0.0266289	0.0989866		DHRS3	9249	favorable	3	KIRC,SKCM,THCA*
	ACC	ANGPTL1	9068	favorable	57|43	46|33	11|17	35|16	0.0109992	0.0544156		ALDOA	226	unfavorable	3	LIHC,LUAD,SKCM
	ACC	ANGPTL4	51129	unfavorable	35|65	28|51	17|11	11|40	0.000600018	0.00704813		BCL10	8915	unfavorable	3	KIRP,LGG*,LIHC
	ACC	ANK1	286	favorable	76|24	61|18	14|14	47|4	1.54523e-06	7.38314e-05		C4orf47	441054	unfavorable	3	KIRC,LGG*,LIHC
	ACC	ANK2	287	favorable	79|21	63|16	16|12	47|4	9.2109e-06	0.000308167		RCOR2	283248	unfavorable	3	KIRC,LIHC,MESO
	ACC	ANK3	288	favorable	75|25	60|19	15|13	45|6	1.37887e-06	6.71985e-05		TRIM8	81603	favorable	3	LGG*,SKCM,UVM
	ACC	ANKFY1	51479	favorable	65|35	52|27	14|14	38|13	0.0182593	0.0768366		ACAP1	9744	favorable	3	ACC,LUAD,SKCM
	ACC	ANKIB1	54467	favorable	59|41	47|32	12|16	35|16	0.00919874	0.0481059		PKD1L2	114780	unfavorable	3	KIRC,LGG*,LUAD
	ACC	ANKLE1	126549	unfavorable	33|67	27|52	14|14	13|38	0.0147393	0.0665093		SIAH2	6478	unfavorable	3	ACC,LGG*,PAAD
	ACC	ANKMY1	51281	unfavorable	27|73	22|57	13|15	9|42	0.00301086	0.0221505		NHS	4810	favorable	3	BLCA,KIRP,LGG*
	ACC	ANKRA2	57763	favorable	65|35	52|27	14|14	38|13	0.0083874	0.0451603		SMAP1	60682	favorable	3	ACC,LGG*,SKCM
	ACC	ANKRD12	23253	favorable	71|29	57|22	14|14	43|8	7.04652e-05	0.00146848		RBPJ	3516	favorable	3	LGG*,LUAD,SKCM
	ACC	ANKRD13B	124930	unfavorable	33|67	27|52	16|12	11|40	0.000160433	0.00269657		BCKDK	10295	unfavorable	3	KIRC,LAML,SKCM
	ACC	ANKRD13C	81573	unfavorable	37|63	30|49	17|11	13|38	0.00362743	0.0252001		FOXN3	1112	favorable	3	KIRC,LGG*,LUAD
	ACC	ANKRD13D	338692	unfavorable	25|75	20|59	13|15	7|44	9.86587e-05	0.00187934		GOLGA8A	23015	favorable	3	BLCA,LGG*,MESO
	ACC	ANKRD23	200539	unfavorable	44|56	35|44	18|10	17|34	0.0151081	0.0676131		KIAA1217	56243	unfavorable	3	LGG*,MESO,PAAD
	ACC	ANKRD26	22852	unfavorable	22|78	18|61	12|16	6|45	0.000162617	0.00272359		PDGFB	5155	unfavorable	3	LGG*,LUAD,MESO
	ACC	ANKRD34A	284615	unfavorable	36|64	29|50	18|10	11|40	3.88125e-05	0.000936104		RIPK4	54101	favorable	3	KIRC,KIRP,LGG*
	ACC	ANKRD36B	57730	unfavorable	21|79	17|62	10|18	7|44	0.000336984	0.00464772		OPTN	10133	favorable	3	LGG*,SARC,SKCM
	ACC	ANKRD37	353322	unfavorable	17|83	14|65	10|18	4|47	0.00260192	0.0199954		PTPRR	5801	favorable	3	BLCA,KIRC,LGG*
	ACC	ANKRD39	51239	unfavorable	33|67	27|52	14|14	13|38	0.0237236	0.0915723		ANO6	196527	favorable	3	ACC,KIRC,SKCM
	ACC	ANKRD42	338699	favorable	79|21	63|16	18|10	45|6	0.00197117	0.0163558		FAM129B	64855	unfavorable	3	BRCA*,LGG*,MESO
	ACC	ANKRD43	134548	unfavorable	17|83	14|65	11|17	3|48	2.18774e-05	0.000606195		HIVEP2	3097	favorable	3	ACC,KIRC,SKCM
	ACC	ANKRD44	91526	unfavorable	41|59	33|46	17|11	16|35	0.00805422	0.0439562		SH3GL3	6457	unfavorable	3	ACC,KIRC,MESO
	ACC	ANKRD45	339416	favorable	64|36	51|28	11|17	40|11	0.000264296	0.00388373		RIOK3	8780	unfavorable	3	ACC,LGG*,PAAD
	ACC	ANKRD5	63926	favorable	65|35	52|27	13|15	39|12	0.00182562	0.0154845		FLJ23867	200058	unfavorable	3	KIRC,KIRP,MESO
	ACC	ANKRD6	22881	favorable	82|18	65|14	18|10	47|4	4.54557e-06	0.000175996		KDM6B	23135	favorable	3	KIRC,LGG*,UVM
	ACC	ANKRD7	56311	favorable	63|37	50|29	12|16	38|13	0.000133205	0.00234577		PRX	57716	favorable	3	KIRC,KIRP,UVM
	ACC	ANKS1B	56899	favorable	57|43	46|33	11|17	35|16	0.0084283	0.0453176		TIPARP	25976	favorable	3	KIRC,SKCM,UVM
	ACC	ANKS6	203286	unfavorable	27|73	22|57	11|17	11|40	0.0101952	0.0516252		TRIM8	81603	unfavorable	3	KIRC,KIRP,READ*
	ACC	ANKZF1	55139	unfavorable	41|59	33|46	17|11	16|35	0.0208634	0.0840953		NPEPPS	9520	favorable	3	LGG*,READ*,SKCM
	ACC	ANLN	54443	unfavorable	17|83	14|65	10|18	4|47	2.27884e-05	0.000625723		CDA	978	unfavorable	3	KIRC,PAAD,SKCM
	ACC	ANO10	55129	favorable	54|46	43|36	10|18	33|18	0.0156255	0.0692151		ZNF160	90338	unfavorable	3	KIRC,LGG*,LIHC
	ACC	ANO5	203859	favorable	68|32	54|25	15|13	39|12	0.0054891	0.0337162		RIMKLA	284716	favorable	3	KIRC,LUAD,MESO
	ACC	ANO6	196527	favorable	80|20	64|15	18|10	46|5	0.0028427	0.021266		TNFAIP8	25816	favorable	3	ACC,KIRP,SKCM
	ACC	ANO7	50636	unfavorable	21|79	17|62	10|18	7|44	0.0148056	0.0667101		PDK3	5165	unfavorable	3	LGG*,LIHC,MESO
	ACC	ANO8	57719	favorable	73|27	58|21	15|13	43|8	0.00601868	0.0359212		SNX33	257364	unfavorable	3	LGG*,PAAD,SKCM
	ACC	ANO9	338440	favorable	64|36	51|28	14|14	37|14	0.00967465	0.0498095		CLMN	79789	favorable	3	KIRC,LIHC,SKCM
	ACC	ANP32A	8125	unfavorable	30|70	24|55	14|14	10|41	0.00225258	0.0180007		PPP1R3B	79660	unfavorable	3	KIRP,LGG*,PAAD
	ACC	ANP32B	10541	unfavorable	27|73	22|57	16|12	6|45	2.62136e-10	5.98097e-08		EGLN3	112399	unfavorable	3	LIHC,LUAD,MESO
	ACC	ANP32C	23520	unfavorable	44|56	35|44	16|12	19|32	0.0183432	0.0770644		NEDD9	4739	favorable	3	KIRC,SKCM,UVM
	ACC	ANP32E	81611	unfavorable	30|70	24|55	17|11	7|44	1.02419e-07	8.02079e-06		ARRDC3	57561	unfavorable	3	KIRC,KIRP,LGG*
	ACC	ANXA4	307	favorable	55|45	44|35	10|18	34|17	0.0263605	0.0983104		MAFF	23764	unfavorable	3	ACC,KIRC,LGG*
	ACC	ANXA8L2	244	favorable	71|29	57|22	14|14	43|8	0.000418733	0.00545587		ANKRA2	57763	favorable	3	ACC,LGG*,SKCM
	ACC	ANXA9	8416	favorable	57|43	46|33	12|16	34|17	0.00451122	0.0294541		ZSWIM4	65249	unfavorable	3	KIRC,KIRP,MESO
	ACC	AOX1	316	favorable	70|30	56|23	11|17	45|6	5.42703e-08	4.8954e-06		ZNF185	7739	favorable	3	ACC,KIRC,UVM
	ACC	AP1G1	164	favorable	75|25	60|19	15|13	45|6	0.00236341	0.0186481		PARP16	54956	favorable	3	LIHC,MESO,SKCM
	ACC	AP1G2	8906	unfavorable	32|68	26|53	15|13	11|40	1.78548e-05	0.000520043		TPD52	7163	favorable	3	ACC,BLCA,SKCM
	ACC	AP1M2	10053	unfavorable	38|62	31|48	17|11	14|37	0.00339403	0.0240418		SMAP2	64744	favorable	3	HNSC,LUAD,SKCM
	ACC	AP1S1	1174	unfavorable	21|79	17|62	11|17	6|45	0.0030991	0.0225921		ZMYM2	7750	favorable	3	KIRP,LAML,LGG*
	ACC	AP1S3	130340	favorable	70|30	56|23	13|15	43|8	2.29766e-05	0.000628998		SMAD9	4093	unfavorable	3	SKCM,THCA*,UVM
	ACC	AP2S1	1175	unfavorable	13|87	11|68	10|18	1|50	4.76054e-06	0.000182729		ALDH8A1	64577	favorable	3	BLCA,KIRC,LIHC
	ACC	AP3B1	8546	favorable	63|37	50|29	11|17	39|12	0.000366147	0.00493432		C14orf28	122525	favorable	3	LAML,LGG*,SARC
	ACC	AP3D1	8943	unfavorable	19|81	16|63	10|18	6|45	0.00752929	0.0419622		WDR60	55112	unfavorable	3	KIRC,LGG*,THCA*
	ACC	AP3M1	26985	unfavorable	36|64	29|50	17|11	12|39	0.000680559	0.00770753		ARID3B	10620	unfavorable	3	KIRC,LGG*,MESO
	ACC	AP4B1	10717	unfavorable	31|69	25|54	16|12	9|42	0.0002686	0.00392918		TBC1D8B	54885	unfavorable	3	LGG*,SARC,UVM
	ACC	AP4E1	23431	unfavorable	44|56	35|44	18|10	17|34	0.0051237	0.0321607		LPIN2	9663	favorable	3	HNSC,KIRC,LIHC
	ACC	APBA1	320	favorable	76|24	61|18	18|10	43|8	0.00526727	0.032787		PRSS53	339105	unfavorable	3	KIRC,KIRP,MESO
	ACC	APBA2	321	unfavorable	30|70	24|55	14|14	10|41	0.0228687	0.0893901		SERTAD2	9792	unfavorable	3	LGG*,MESO,PAAD
	ACC	APBA3	9546	unfavorable	38|62	31|48	15|13	16|35	0.0237043	0.0915225		MAP2K1	5604	unfavorable	3	KIRP,LUAD,MESO
	ACC	APBB2	323	favorable	70|30	56|23	14|14	42|9	0.00121499	0.011644		PPP1R13L	10848	unfavorable	3	KIRC,LIHC,LUAD
	ACC	APBB3	10307	favorable	76|24	61|18	18|10	43|8	0.0204813	0.0830138		OXSR1	9943	unfavorable	3	LGG*,MESO,PAAD
	ACC	APC2	10297	unfavorable	22|78	18|61	12|16	6|45	0.00147567	0.0133565		NR1D1	9572	favorable	3	CHOL,KIRP,LGG*
	ACC	APEX1	328	unfavorable	32|68	26|53	13|15	13|38	0.0269905	0.0998729		AKAP12	9590	favorable	3	KIRC,LAML,SKCM
	ACC	APEX2	27301	favorable	60|40	48|31	10|18	38|13	0.000166523	0.00276695		ZBTB25	7597	favorable	3	LGG*,MESO,SKCM
	ACC	APH1A	51107	unfavorable	25|75	20|59	11|17	9|42	0.026568	0.0988196		WDR54	84058	unfavorable	3	HNSC,LAML,MESO
	ACC	APH1B	83464	favorable	73|27	58|21	11|17	47|4	6.57754e-13	7.21661e-10		ALPK1	80216	unfavorable	2	KIRC,LGG*
	ACC	APLP2	334	unfavorable	21|79	17|62	10|18	7|44	0.00884513	0.0468101		MARCKS	4082	favorable	2	LGG*,UVM
	ACC	APOA1	335	unfavorable	37|63	30|49	18|10	12|39	0.00122137	0.0116832		NEDD4L	23327	favorable	2	KIRC,KIRP
	ACC	APOB	338	unfavorable	44|56	35|44	17|11	18|33	0.0162537	0.0710925		ULK1	8408	unfavorable	2	KIRC,SKCM
	ACC	APOBEC2	10930	unfavorable	22|78	18|61	12|16	6|45	0.00266777	0.0203314		VKORC1	79001	unfavorable	2	KIRC,LGG*
	ACC	APOBEC3A	200315	unfavorable	23|77	19|60	16|12	3|48	8.68773e-11	2.60756e-08		FUT11	170384	favorable	2	KIRC,LGG*
	ACC	APOBEC3B	9582	unfavorable	26|74	21|58	17|11	4|47	6.90149e-13	7.45716e-10		HELB	92797	unfavorable	2	KIRP,LGG*
	ACC	APOBEC3C	27350	favorable	59|41	47|32	10|18	37|14	0.00348563	0.0244995		SBF2	81846	favorable	2	KIRC,LGG*
	ACC	APOBEC3D	140564	favorable	69|31	55|24	14|14	41|10	0.00040619	0.00532869		C8orf58	541565	unfavorable	2	KIRC,MESO
	ACC	APOC2	344	unfavorable	42|58	34|45	17|11	17|34	0.0151569	0.0677684		DARS	1615	favorable	2	KIRC,LGG*
	ACC	APOC4	346	unfavorable	23|77	19|60	13|15	6|45	0.000968625	0.00991697		KDM4B	23030	favorable	2	LGG*,UVM
	ACC	APOL3	80833	favorable	69|31	55|24	13|15	42|9	9.9637e-05	0.00189255		PLEKHA2	59339	unfavorable	2	KIRP,LGG*
	ACC	APOL6	80830	favorable	64|36	51|28	12|16	39|12	0.00173514	0.0149464		DDR2	4921	unfavorable	2	KIRP,LGG*
	ACC	APOM	55937	favorable	74|26	59|20	16|12	43|8	0.000522473	0.00639136		TLE6	79816	unfavorable	2	KIRC,KIRP
	ACC	APOO	79135	favorable	75|25	60|19	16|12	44|7	0.000283965	0.00410002		CELF5	60680	favorable	2	LGG*,UVM
	ACC	APOOL	139322	favorable	52|48	42|37	10|18	32|19	0.0113581	0.055651		TPD52	7163	unfavorable	2	KIRC,KIRP
	ACC	APPL2	55198	favorable	64|36	51|28	13|15	38|13	0.00695165	0.0396838		EGLN1	54583	favorable	2	KIRC,LGG*
	ACC	AQP4	361	favorable	59|41	47|32	11|17	36|15	0.00167927	0.0146042		RAB40C	57799	unfavorable	2	KIRC,SKCM
	ACC	AQP7	364	favorable	57|43	46|33	11|17	35|16	0.025079	0.0950331		LOC100129034	100129034	favorable	2	KIRC,KIRP
	ACC	AQP7P1	375719	unfavorable	37|63	30|49	17|11	13|38	0.00376356	0.02589		MYADM	91663	unfavorable	2	LGG*,MESO
	ACC	AQPEP	206338	favorable	68|32	54|25	16|12	38|13	0.0202675	0.0824053		DDX50	79009	unfavorable	2	ACC,KIRP
	ACC	AR	367	favorable	60|40	48|31	10|18	38|13	0.00159298	0.0140821		SLC6A6	6533	favorable	2	ACC,UVM
	ACC	ARAF	369	favorable	80|20	64|15	18|10	46|5	2.71538e-05	0.000715237		KIAA0355	9710	favorable	2	KIRC,SKCM
	ACC	ARAP3	64411	favorable	57|43	46|33	10|18	36|15	0.00461566	0.0299049		SLC2A12	154091	unfavorable	2	KIRC,KIRP
	ACC	ARCN1	372	unfavorable	14|86	12|67	10|18	2|49	3.69351e-06	0.000149512		BCL10	8915	favorable	2	KIRC,SKCM
	ACC	AREG	374	unfavorable	31|69	25|54	16|12	9|42	7.17548e-06	0.000251611		PFKP	5214	favorable	2	KIRC,LGG*
	ACC	ARFGAP2	84364	unfavorable	46|54	37|42	18|10	19|32	0.00813908	0.0442771		RYBP	23429	favorable	2	KIRC,SKCM
	ACC	ARFGEF2	10564	favorable	78|22	62|17	18|10	44|7	0.0140797	0.0644453		ASPH	444	favorable	2	ACC,KIRC
	ACC	ARHGAP1	392	unfavorable	25|75	20|59	13|15	7|44	0.000446255	0.00570344		TNFAIP8	25816	unfavorable	2	LGG*,UVM
	ACC	ARHGAP10	79658	favorable	57|43	46|33	10|18	36|15	0.00184725	0.0156067		KIAA2013	90231	unfavorable	2	ACC,LGG*
	ACC	ARHGAP11A	9824	unfavorable	14|86	12|67	10|18	2|49	7.18672e-11	2.28355e-08		PAM	5066	favorable	2	ACC,KIRC
	ACC	ARHGAP11B	89839	unfavorable	19|81	16|63	13|15	3|48	1.54944e-08	1.73492e-06		PHLPP1	23239	favorable	2	KIRC,LGG*
	ACC	ARHGAP12	94134	unfavorable	19|81	16|63	12|16	4|47	0.000212402	0.00331995		SGSM2	9905	unfavorable	2	KIRC,UVM
	ACC	ARHGAP17	55114	favorable	85|15	68|11	18|10	50|1	7.42788e-07	4.0726e-05		BFSP1	631	favorable	2	ACC,UVM
	ACC	ARHGAP19	84986	unfavorable	26|74	21|58	12|16	9|42	0.00970592	0.0499117		MAP3K2	10746	favorable	2	KIRC,SKCM
	ACC	ARHGAP24	83478	favorable	56|44	45|34	10|18	35|16	0.00496139	0.0314064		INSIG1	3638	unfavorable	2	ACC,THCA*
	ACC	ARHGAP26	23092	favorable	65|35	52|27	12|16	40|11	0.00174089	0.0149806		CCDC110	256309	favorable	2	KIRC,KIRP
	ACC	ARHGAP29	9411	favorable	55|45	44|35	10|18	34|17	0.0234303	0.0908783		FOSL2	2355	unfavorable	2	LGG*,SKCM
	ACC	ARHGAP32	9743	unfavorable	41|59	33|46	18|10	15|36	0.000562102	0.00673597		ZNF511	118472	unfavorable	2	ACC,KIRC
	ACC	ARHGAP33	115703	unfavorable	38|62	31|48	17|11	14|37	0.000760795	0.00836388		TMEM145	284339	unfavorable	2	KIRC,SARC
	ACC	ARHGAP8	23779	unfavorable	31|69	25|54	17|11	8|43	3.33164e-05	0.000834411		ZNF654	55279	favorable	2	KIRC,SKCM
	ACC	ARHGDIA	396	unfavorable	27|73	22|57	13|15	9|42	0.00196439	0.0163175		MKNK2	2872	unfavorable	2	KIRC,LGG*
	ACC	ARHGDIG	398	unfavorable	28|72	23|56	13|15	10|41	0.00732673	0.0411852		SUN1	23353	unfavorable	2	LGG*,MESO
	ACC	ARHGEF1	9138	unfavorable	41|59	33|46	16|12	17|34	0.010342	0.0521226		IRF2BP2	359948	favorable	2	KIRC,UVM
	ACC	ARHGEF10L	55160	favorable	85|15	68|11	18|10	50|1	2.78991e-06	0.000118516		CLK3	1198	unfavorable	2	KIRC,READ*
	ACC	ARHGEF16	27237	unfavorable	45|55	36|43	18|10	18|33	0.013548	0.0627832		RBPJ	3516	unfavorable	2	KIRC,UVM
	ACC	ARHGEF3	50650	favorable	63|37	50|29	12|16	38|13	0.00073131	0.00812595		PIGA	5277	unfavorable	2	KIRP,LGG*
	ACC	ARHGEF33	100271715	unfavorable	17|83	14|65	11|17	3|48	6.4521e-05	0.00137623		C2orf81	388963	unfavorable	2	KIRC,LGG*
	ACC	ARHGEF35	445328	favorable	57|43	46|33	10|18	36|15	0.000125287	0.00223971		DHX40	79665	favorable	2	KIRC,LUAD
	ACC	ARHGEF37	389337	favorable	56|44	45|34	12|16	33|18	0.0259339	0.0972335		FBXL20	84961	favorable	2	KIRC,LGG*
	ACC	ARID2	196528	favorable	76|24	61|18	17|11	44|7	0.0111649	0.055		POLI	11201	favorable	2	KIRP,MESO
	ACC	ARID4B	51742	unfavorable	28|72	23|56	12|16	11|40	0.00429371	0.028434		PPP1R3B	79660	favorable	2	ACC,UVM
	ACC	ARL1	400	favorable	78|22	62|17	18|10	44|7	0.0198456	0.0812428		PKD1	5310	unfavorable	2	KIRC,LGG*
	ACC	ARL11	115761	favorable	51|49	41|38	10|18	31|20	0.0129833	0.0609507		RNMT	8731	favorable	2	KIRC,LGG*
	ACC	ARL14	80117	favorable	56|44	45|34	11|17	34|17	0.0109386	0.054195		UGP2	7360	favorable	2	LIHC,MESO
	ACC	ARL16	339231	unfavorable	27|73	22|57	15|13	7|44	9.00636e-05	0.00175005		PNRC1	10957	unfavorable	2	KIRP,LGG*
	ACC	ARL17B	641522	unfavorable	33|67	27|52	14|14	13|38	0.0125693	0.0596156		SPRY1	10252	unfavorable	2	KIRP,LGG*
	ACC	ARL2BP	23568	favorable	64|36	51|28	12|16	39|12	0.0078852	0.0432798		GOLGA1	2800	favorable	2	KIRP,PAAD
	ACC	ARL3	403	unfavorable	16|84	13|66	10|18	3|48	0.000867652	0.00918035		ZBTB1	22890	favorable	2	LGG*,SKCM
	ACC	ARL4A	10124	unfavorable	19|81	16|63	12|16	4|47	1.74435e-05	0.000510686		DNHD1	144132	unfavorable	2	KIRC,THCA*
	ACC	ARL5B	221079	unfavorable	40|60	32|47	18|10	14|37	2.8838e-05	0.000748778		TES	26136	unfavorable	2	LGG*,PAAD
	ACC	ARL6	84100	favorable	73|27	58|21	17|11	41|10	0.0193337	0.0798212		FAM110C	642273	favorable	2	ACC,KIRC
	ACC	ARL6IP5	10550	favorable	84|16	67|12	18|10	49|2	2.29148e-10	5.37421e-08		EFHD2	79180	favorable	2	BLCA,THCA*
	ACC	ARL6IP6	151188	unfavorable	19|81	16|63	11|17	5|46	3.27822e-05	0.000825201		RNF217	154214	favorable	2	LGG*,SKCM
	ACC	ARL8B	55207	favorable	54|46	43|36	10|18	33|18	0.00279966	0.0210408		LMLN	89782	unfavorable	2	KIRC,LGG*
	ACC	ARMC10	83787	favorable	51|49	41|38	10|18	31|20	0.0213938	0.0854871		ADAMTS16	170690	favorable	2	KIRC,KIRP
	ACC	ARMC2	84071	favorable	84|16	67|12	18|10	49|2	1.23559e-06	6.16457e-05		RNF19A	25897	unfavorable	2	LGG*,UVM
	ACC	ARMC5	79798	favorable	78|22	62|17	18|10	44|7	0.0163272	0.0713229		PKD1	5310	favorable	2	PAAD,UVM
	ACC	ARMC6	93436	unfavorable	23|77	19|60	12|16	7|44	0.000861596	0.00913736		ANKZF1	55139	unfavorable	2	KIRC,LIHC
	ACC	ARMCX1	51309	favorable	78|22	62|17	16|12	46|5	1.0472e-05	0.000339867		RAB11FIP5	26056	favorable	2	KIRC,KIRP
	ACC	ARMCX2	9823	favorable	78|22	62|17	18|10	44|7	0.00498022	0.0314861		NARF	26502	unfavorable	2	KIRC,SARC
	ACC	ARMCX3	51566	favorable	73|27	58|21	15|13	43|8	0.000617545	0.00719646		PARP16	54956	unfavorable	2	KIRC,LGG*
	ACC	ARMCX5	64860	favorable	60|40	48|31	10|18	38|13	3.19328e-05	0.000809814		NOD2	64127	unfavorable	2	ACC,KIRC
	ACC	ARMCX6	54470	favorable	80|20	64|15	17|11	47|4	0.000177148	0.00289703		FUT11	170384	unfavorable	2	ACC,CESC
	ACC	ARNTL	406	unfavorable	21|79	17|62	10|18	7|44	0.0116529	0.0566109		ELF3	1999	unfavorable	2	LGG*,SKCM
	ACC	ARPC1B	10095	unfavorable	35|65	28|51	16|12	12|39	0.00222108	0.0178249		NFKB2	4791	favorable	2	SARC,SKCM
	ACC	ARPC2	10109	unfavorable	25|75	20|59	16|12	4|47	1.50414e-08	1.6917e-06		PER1	5187	favorable	2	KIRP,LIHC
	ACC	ARPC5	10092	unfavorable	31|69	25|54	14|14	11|40	0.0115567	0.0562992		ARRDC3	57561	favorable	2	MESO,SKCM
	ACC	ARPC5L	81873	unfavorable	19|81	16|63	12|16	4|47	6.1494e-06	0.000223024		ADAMTS13	11093	favorable	2	LGG*,PAAD
	ACC	ARPM1	84517	unfavorable	23|77	19|60	12|16	7|44	0.0077205	0.0426613		KDM3A	55818	unfavorable	2	KIRP,LIHC
	ACC	ARRB2	409	favorable	49|51	39|40	10|18	29|22	0.0201267	0.0820007		RLF	6018	favorable	2	KIRC,SKCM
	ACC	ARSD	414	favorable	80|20	64|15	17|11	47|4	1.5442e-05	0.000462379		RASSF7	8045	favorable	2	MESO,SKCM
	ACC	ARSG	22901	favorable	66|34	53|26	13|15	40|11	0.00135942	0.0126024		TNFRSF10D	8793	unfavorable	2	LGG*,MESO
	ACC	ARSJ	79642	unfavorable	38|62	31|48	15|13	16|35	0.0198589	0.0812797		FAM63B	54629	favorable	2	KIRC,SKCM
	ACC	ARSK	153642	favorable	66|34	53|26	12|16	41|10	0.000126769	0.00225979		ZDBF2	57683	unfavorable	2	KIRP,LIHC
	ACC	ARTN	9048	unfavorable	36|64	29|50	18|10	11|40	2.4392e-05	0.000658899		LANCL3	347404	favorable	2	ACC,THCA*
	ACC	AS3MT	57412	favorable	80|20	64|15	18|10	46|5	0.00108839	0.0107575		WDR60	55112	favorable	2	ACC,KIRP
	ACC	ASAH1	427	favorable	76|24	61|18	16|12	45|6	0.00107875	0.0106948		FAM162A	26355	unfavorable	2	KIRC,LAML
	ACC	ASAH2B	653308	unfavorable	45|55	36|43	18|10	18|33	0.020274	0.0824212		TTC30A	92104	favorable	2	ACC,KIRC
	ACC	ASAM	79827	unfavorable	28|72	23|56	12|16	11|40	0.0139568	0.0640614		SERTAD2	9792	favorable	2	ACC,KIRC
	ACC	ASB1	51665	unfavorable	23|77	19|60	13|15	6|45	2.143e-06	9.61092e-05		TMEM123	114908	favorable	2	KIRC,SKCM
	ACC	ASB12	142689	favorable	69|31	55|24	13|15	42|9	0.000421413	0.00547804		CHD2	1106	favorable	2	LGG*,MESO
	ACC	ASB3	51130	unfavorable	36|64	29|50	17|11	12|39	0.000109123	0.00202394		ATP7A	538	unfavorable	2	KIRP,LGG*
	ACC	ASB4	51666	unfavorable	45|55	36|43	18|10	18|33	0.00533554	0.0330764		HES1	3280	unfavorable	2	LGG*,UVM
	ACC	ASB6	140459	unfavorable	27|73	22|57	13|15	9|42	0.00223041	0.0178773		BHLHE40	8553	unfavorable	2	LGG*,PAAD
	ACC	ASB8	140461	favorable	69|31	55|24	13|15	42|9	4.1506e-06	0.000163849		STARD4	134429	favorable	2	KIRC,SKCM
	ACC	ASCC1	51008	unfavorable	22|78	18|61	12|16	6|45	0.000158903	0.0026759		GPR137B	7107	favorable	2	KIRC,LGG*
	ACC	ASF1B	55723	unfavorable	32|68	26|53	18|10	8|43	2.06474e-08	2.1796e-06		ZNF608	57507	unfavorable	2	KIRC,KIRP
	ACC	ASGR1	432	unfavorable	40|60	32|47	18|10	14|37	0.00113363	0.011075		SLC35E1	79939	unfavorable	2	KIRP,LGG*
	ACC	ASGR2	433	favorable	51|49	41|38	10|18	31|20	0.00540565	0.0333599		IRS2	8660	favorable	2	MESO,UVM
	ACC	ASIP	434	favorable	63|37	50|29	13|15	37|14	0.0100467	0.0511187		ESYT2	57488	favorable	2	KIRC,SKCM
	ACC	ASL	435	unfavorable	40|60	32|47	17|11	15|36	0.0236943	0.0915014		PGM1	5236	favorable	2	KIRC,LIHC
	ACC	ASMTL	8623	favorable	71|29	57|22	14|14	43|8	0.00271421	0.0205806		CSRNP1	64651	favorable	2	KIRC,SKCM
	ACC	ASPG	374569	favorable	70|30	56|23	12|16	44|7	1.50113e-05	0.000451179		BNIP3	664	unfavorable	2	CESC,SARC
	ACC	ASPH	444	favorable	85|15	68|11	17|11	51|0	2.54916e-09	3.81798e-07		DHX32	55760	unfavorable	2	KIRC,PAAD
	ACC	ASPHD1	253982	unfavorable	35|65	28|51	15|13	13|38	0.0057439	0.0347682		CRKL	1399	favorable	2	LGG*,UVM
	ACC	ASPHD2	57168	unfavorable	25|75	20|59	12|16	8|43	0.0119887	0.0577266		ALDOA	226	favorable	2	ACC,LGG*
	ACC	ASPM	259266	unfavorable	27|73	22|57	18|10	4|47	4.80587e-13	5.8074e-10		ZNF84	7637	favorable	2	LGG*,SKCM
	ACC	ASS1	445	unfavorable	17|83	14|65	10|18	4|47	0.00221682	0.0178005		RBM43	375287	unfavorable	2	LGG*,THCA*
	ACC	ASTE1	28990	favorable	60|40	48|31	10|18	38|13	0.000112021	0.00206453		FANK1	92565	unfavorable	2	KIRC,LGG*
	ACC	ASXL1	171023	unfavorable	22|78	18|61	11|17	7|44	0.000502157	0.00620709		RAB20	55647	favorable	2	BLCA,KIRP
	ACC	ATAD2	29028	unfavorable	30|70	24|55	15|13	9|42	2.12347e-05	0.000591678		RLF	6018	unfavorable	2	LGG*,MESO
	ACC	ATAD2B	54454	unfavorable	19|81	16|63	11|17	5|46	7.23183e-06	0.000253117		PPP2R5B	5526	favorable	2	KIRP,LGG*
	ACC	ATAD3A	55210	unfavorable	35|65	28|51	17|11	11|40	0.000857397	0.00910624		UGP2	7360	unfavorable	2	KIRC,LGG*
	ACC	ATAD3B	83858	unfavorable	13|87	11|68	11|17	0|51	2.54312e-13	3.75142e-10		DPCD	25911	favorable	2	LGG*,UVM
	ACC	ATAD5	79915	unfavorable	21|79	17|62	12|16	5|46	1.4752e-07	1.0875e-05		KCTD11	147040	favorable	2	ACC,KIRP
	ACC	ATF3	467	unfavorable	26|74	21|58	13|15	8|43	0.000559142	0.00671237		ETS1	2113	unfavorable	2	KIRP,MESO
	ACC	ATF4	468	unfavorable	40|60	32|47	18|10	14|37	0.000480591	0.0060182		HK2	3099	unfavorable	2	LGG*,LIHC
	ACC	ATF5	22809	unfavorable	30|70	24|55	15|13	9|42	0.00211654	0.0172127		XPNPEP1	7511	unfavorable	2	HNSC,KIRC
	ACC	ATF6B	1388	favorable	76|24	61|18	16|12	45|6	0.000282895	0.00408796		NGLY1	55768	favorable	2	READ*,SKCM
	ACC	ATF7IP2	80063	favorable	79|21	63|16	18|10	45|6	0.00981021	0.050268		UCA1	652995	unfavorable	2	LUAD,PAAD
	ACC	ATG10	83734	favorable	75|25	60|19	18|10	42|9	0.00932817	0.0485764		TMCC1	23023	favorable	2	LAML,LGG*
	ACC	ATG16L1	55054	unfavorable	17|83	14|65	10|18	4|47	0.000170149	0.00280991		PGAM1	5223	favorable	2	KIRC,LGG*
	ACC	ATG2A	23130	favorable	70|30	56|23	15|13	41|10	0.00662827	0.0383871		ADAMTS13	11093	unfavorable	2	ACC,KIRC
	ACC	ATG4A	115201	favorable	74|26	59|20	17|11	42|9	0.0094796	0.04912		P4HA1	5033	favorable	2	LGG*,SKCM
	ACC	ATG4B	23192	unfavorable	36|64	29|50	18|10	11|40	0.000338693	0.0046628		TMF1	7110	favorable	2	KIRC,SKCM
	ACC	ATG4C	84938	favorable	59|41	47|32	11|17	36|15	0.00105789	0.0105623		RIPK4	54101	unfavorable	2	ACC,PAAD
	ACC	ATG4D	84971	unfavorable	33|67	27|52	18|10	9|42	5.36241e-05	0.00120033		LRP2BP	55805	unfavorable	2	COAD,KIRC
	ACC	ATG5	9474	favorable	79|21	63|16	17|11	46|5	0.000296845	0.00423226		TNIP1	10318	favorable	2	ACC,KIRC
	ACC	ATG7	10533	favorable	61|39	49|30	12|16	37|14	1.87189e-05	0.000537416		MANBA	4126	unfavorable	2	LIHC,UVM
	ACC	ATG9A	79065	unfavorable	26|74	21|58	14|14	7|44	0.000172289	0.00283629		SMAP1	60682	unfavorable	2	KIRP,LIHC
	ACC	ATHL1	80162	unfavorable	16|84	13|66	10|18	3|48	7.26992e-07	4.00049e-05		TES	26136	favorable	2	ACC,SKCM
	ACC	ATIC	471	unfavorable	21|79	17|62	11|17	6|45	0.00492399	0.0312531		GTPBP1	9567	favorable	2	LGG*,MESO
	ACC	ATL2	64225	unfavorable	35|65	28|51	16|12	12|39	0.00172054	0.0148547		ANO6	196527	unfavorable	2	LGG*,MESO
	ACC	ATL3	25923	unfavorable	38|62	31|48	16|12	15|36	0.00729196	0.0410628		GPRC5C	55890	favorable	2	KIRC,MESO
	ACC	ATMIN	23300	favorable	73|27	58|21	13|15	45|6	0.000443667	0.00567851		AHNAK	79026	unfavorable	2	BLCA,PAAD
	ACC	ATOH7	220202	unfavorable	23|77	19|60	11|17	8|43	0.00963722	0.0496822		TMCC1	23023	unfavorable	2	MESO,PAAD
	ACC	ATOX1	475	favorable	76|24	61|18	16|12	45|6	0.000374971	0.00502148		LANCL3	347404	unfavorable	2	LGG*,MESO
	ACC	ATP10A	57194	unfavorable	36|64	29|50	16|12	13|38	0.004051	0.0272818		CDK19	23097	unfavorable	2	KIRP,MESO
	ACC	ATP10B	23120	favorable	55|45	44|35	10|18	34|17	0.00255244	0.0197142		ANKRD37	353322	favorable	2	KIRP,LGG*
	ACC	ATP10D	57205	unfavorable	22|78	18|61	12|16	6|45	0.00167743	0.014595		RSPH3	83861	favorable	2	KIRC,READ*
	ACC	ATP13A1	57130	unfavorable	16|84	13|66	10|18	3|48	1.09e-07	8.42545e-06		TMEM144	55314	unfavorable	2	KIRP,PAAD
	ACC	ATP1A1	476	favorable	60|40	48|31	12|16	36|15	0.00567244	0.0344805		BCKDHA	593	favorable	2	KIRC,KIRP
	ACC	ATP1A3	478	unfavorable	19|81	16|63	10|18	6|45	0.0168957	0.0729594		SIAH2	6478	favorable	2	LIHC,UVM
	ACC	ATP1B1	481	favorable	65|35	52|27	12|16	40|11	0.00235179	0.0185795		PINK1	65018	unfavorable	2	READ*,SKCM
	ACC	ATP2A1	487	unfavorable	32|68	26|53	15|13	11|40	0.000599104	0.00704204		CITED2	10370	favorable	2	KIRC,KIRP
	ACC	ATP2B4	493	unfavorable	21|79	17|62	12|16	5|46	0.000139526	0.00242932		WFDC3	140686	unfavorable	2	KIRC,LGG*
	ACC	ATP4A	495	unfavorable	41|59	33|46	17|11	16|35	0.00920994	0.0481445		PKD1L2	114780	favorable	2	ACC,READ*
	ACC	ATP5I	521	favorable	51|49	41|38	10|18	31|20	0.0109871	0.0543686		INSIG2	51141	favorable	2	KIRC,SKCM
	ACC	ATP5L	10632	unfavorable	21|79	17|62	10|18	7|44	0.0149033	0.0669821		MNT	4335	favorable	2	LGG*,PAAD
	ACC	ATP5SL	55101	unfavorable	36|64	29|50	15|13	14|37	0.00464652	0.0300405		SHB	6461	unfavorable	2	ACC,KIRC
	ACC	ATP6AP1	537	favorable	56|44	45|34	11|17	34|17	0.00539832	0.0333258		RCOR2	283248	favorable	2	LGG*,PRAD*
	ACC	ATP6AP2	10159	favorable	74|26	59|20	16|12	43|8	0.000733722	0.00814557		C1GALT1	56913	unfavorable	2	CESC,LGG*
	ACC	ATP6V0A1	535	favorable	54|46	43|36	12|16	31|20	0.0143191	0.0651707		SPRY1	10252	favorable	2	KIRC,SKCM
	ACC	ATP6V0A2	23545	unfavorable	23|77	19|60	12|16	7|44	0.0131188	0.0613963		PPP1R3E	90673	unfavorable	2	COAD,KIRC
	ACC	ATP6V0B	533	unfavorable	32|68	26|53	17|11	9|42	0.000420738	0.00547209		RNF217	154214	unfavorable	2	BLCA,KIRC
	ACC	ATP6V0C	527	favorable	59|41	47|32	10|18	37|14	0.000767729	0.00841626		BHLHE41	79365	unfavorable	2	KIRC,LGG*
	ACC	ATP6V0D1	9114	favorable	55|45	44|35	11|17	33|18	0.0226322	0.0887108		NEDD9	4739	unfavorable	2	LAML,LGG*
	ACC	ATP6V0D2	245972	unfavorable	37|63	30|49	18|10	12|39	0.000699701	0.0078707		C2orf81	388963	favorable	2	KIRP,PAAD
	ACC	ATP6V0E1	8992	favorable	68|32	54|25	13|15	41|10	0.00163744	0.0143577		DDR2	4921	favorable	2	KIRC,SKCM
	ACC	ATP6V0E2	155066	favorable	80|20	64|15	17|11	47|4	7.99263e-06	0.0002746		DOT1L	84444	favorable	2	HNSC,UVM
	ACC	ATP6V1A	523	favorable	73|27	58|21	15|13	43|8	0.0024794	0.0193073		CLMN	79789	unfavorable	2	LGG*,PAAD
	ACC	ATP6V1B1	525	unfavorable	18|82	15|64	11|17	4|47	9.01257e-06	0.000302899		BHLHE41	79365	favorable	2	BLCA,LAML
	ACC	ATP6V1B2	526	favorable	63|37	50|29	11|17	39|12	0.000333471	0.00461358		FAM63B	54629	unfavorable	2	LGG*,PAAD
	ACC	ATP6V1C2	245973	unfavorable	40|60	32|47	17|11	15|36	0.00746298	0.0417254		SNX33	257364	favorable	2	KIRC,MESO
	ACC	ATP6V1G1	9550	unfavorable	22|78	18|61	10|18	8|43	0.0189264	0.0786851		HK2	3099	favorable	2	ACC,LAML
	ACC	ATP6V1H	51606	favorable	59|41	47|32	11|17	36|15	0.00663385	0.0384092		GBE1	2632	favorable	2	KIRC,LAML
	ACC	ATP7A	538	favorable	75|25	60|19	14|14	46|5	4.5679e-06	0.000176725		RARA	5914	favorable	2	LUAD,MESO
	ACC	ATP7B	540	favorable	57|43	46|33	11|17	35|16	0.011341	0.0555868		OPTN	10133	unfavorable	2	KIRP,LAML
	ACC	ATP8A1	10396	favorable	85|15	68|11	17|11	51|0	5.72648e-09	7.57879e-07		ZMYM2	7750	unfavorable	2	KIRC,UVM
	ACC	ATP8B2	57198	unfavorable	27|73	22|57	12|16	10|41	0.00203388	0.0167266		CEP250	11190	favorable	2	PAAD,UVM
	ACC	ATP8B3	148229	unfavorable	18|82	15|64	11|17	4|47	1.35678e-06	6.6293e-05		ZNF654	55279	unfavorable	2	PAAD,PRAD*
	ACC	ATP8B4	79895	favorable	54|46	43|36	10|18	33|18	0.00981121	0.050268		FAM160A1	729830	unfavorable	2	LIHC,PAAD
	ACC	ATPAF1	64756	favorable	80|20	64|15	17|11	47|4	8.93993e-07	4.72853e-05		WSB1	26118	favorable	2	ACC,LUAD
	ACC	ATPAF2	91647	favorable	78|22	62|17	17|11	45|6	0.000221224	0.00341828		ZNF160	90338	favorable	2	BLCA,LUAD
	ACC	ATRNL1	26033	unfavorable	22|78	18|61	12|16	6|45	0.000975401	0.0099683		GPR137B	7107	unfavorable	2	BLCA,BRCA*
	ACC	ATRX	546	favorable	69|31	55|24	12|16	43|8	3.27893e-06	0.000135334		ELF3	1999	favorable	2	KIRP,MESO
	ACC	ATXN10	25814	unfavorable	37|63	30|49	16|12	14|37	0.00654289	0.0380281		DPYSL4	10570	favorable	1	LGG*
	ACC	ATXN1L	342371	favorable	54|46	43|36	10|18	33|18	0.0259514	0.0972653		XPNPEP1	7511	favorable	1	LGG*
	ACC	ATXN7L3	56970	unfavorable	46|54	37|42	18|10	19|32	0.0181288	0.0764469		ALDOC	230	favorable	1	LGG*
	ACC	ATXN7L3B	552889	favorable	54|46	43|36	11|17	32|19	0.0246704	0.0940106		ENO2	2026	favorable	1	LGG*
	ACC	AUH	549	favorable	55|45	44|35	11|17	33|18	0.010092	0.051282		PAQR5	54852	favorable	1	KIRC
	ACC	AUP1	550	unfavorable	27|73	22|57	15|13	7|44	6.97601e-06	0.000246157		EFNA3	1944	favorable	1	LGG*
	ACC	AURKA	6790	unfavorable	12|88	10|69	10|18	0|51	1.75734e-10	4.37231e-08		FAM160A1	729830	favorable	1	KIRC
	ACC	AURKAPS1	6791	unfavorable	16|84	13|66	13|15	0|51	2.78485e-11	1.08855e-08		GLRX	2745	unfavorable	1	LGG*
	ACC	AURKB	9212	unfavorable	16|84	13|66	12|16	1|50	3.23826e-12	2.24706e-09		TMEM145	284339	favorable	1	LGG*
	ACC	AUTS2	26053	unfavorable	27|73	22|57	15|13	7|44	1.23377e-05	0.00038697		RNASE4	6038	unfavorable	1	LGG*
	ACC	AVPR2	554	favorable	61|39	49|30	13|15	36|15	0.0219405	0.0869457		FEM1C	56929	unfavorable	1	LGG*
	ACC	AZI1	22994	unfavorable	41|59	33|46	18|10	15|36	0.00026152	0.00385482		MXD1	4084	favorable	1	LGG*
	ACC	B2M	567	favorable	71|29	57|22	15|13	42|9	0.00183637	0.0155426		FAM110C	642273	unfavorable	1	LGG*
	ACC	B3GALNT2	148789	unfavorable	38|62	31|48	17|11	14|37	0.000122195	0.00220187		LPIN2	9663	unfavorable	1	LGG*
	ACC	B3GALT2	8707	favorable	64|36	51|28	13|15	38|13	0.000970736	0.00993294		MNT	4335	unfavorable	1	KIRC
	ACC	B3GALT6	126792	unfavorable	35|65	28|51	16|12	12|39	0.0033861	0.0240007		GOLGA8A	23015	unfavorable	1	KIRC
	ACC	B3GAT1	27087	unfavorable	19|81	16|63	11|17	5|46	0.000868962	0.009192		STC2	8614	favorable	1	LGG*
	ACC	B3GAT3	26229	unfavorable	21|79	17|62	10|18	7|44	0.00179822	0.0153311		SHB	6461	favorable	1	LGG*
	ACC	B3GNT1	11041	favorable	75|25	60|19	15|13	45|6	5.74726e-06	0.000211481		SCARB1	949	favorable	1	LGG*
	ACC	B3GNT2	10678	favorable	69|31	55|24	11|17	44|7	4.76906e-05	0.00109622		YEATS2	55689	favorable	1	LGG*
	ACC	B3GNT4	79369	unfavorable	44|56	35|44	18|10	17|34	0.0129699	0.0609177		PFKFB3	5209	unfavorable	1	KIRP
	ACC	B3GNT8	374907	favorable	66|34	53|26	10|18	43|8	2.31219e-06	0.000101914		KIAA0895L	653319	unfavorable	1	KIRC
	ACC	B3GNTL1	146712	favorable	61|39	49|30	10|18	39|12	4.7466e-05	0.00109256		NGLY1	55768	unfavorable	1	LGG*
	ACC	B4GALNT1	2583	unfavorable	25|75	20|59	12|16	8|43	0.00180249	0.0153517		WSB1	26118	unfavorable	1	KIRC
	ACC	B4GALNT3	283358	unfavorable	32|68	26|53	13|15	13|38	0.0221022	0.0873828		SLC35E1	79939	favorable	1	KIRC
	ACC	B4GALNT4	338707	unfavorable	25|75	20|59	11|17	9|42	0.0123241	0.0587825		GIPR	2696	unfavorable	1	KIRC
	ACC	B4GALT2	8704	unfavorable	26|74	21|58	17|11	4|47	1.61995e-10	4.13103e-08		PGK1	5230	favorable	1	KIRC
	ACC	B4GALT3	8703	unfavorable	40|60	32|47	18|10	14|37	0.000855607	0.00909297		TMEM144	55314	favorable	1	ACC
	ACC	B4GALT5	9334	unfavorable	28|72	23|56	14|14	9|42	0.00038069	0.00507686		GTPBP1	9567	unfavorable	1	KIRC
	ACC	B4GALT7	11285	favorable	83|17	66|13	18|10	48|3	1.01035e-06	5.24465e-05		CITED2	10370	unfavorable	1	LGG*
	ACC	B9D1	27077	favorable	51|49	41|38	10|18	31|20	0.00585709	0.0352572		BIRC3	330	favorable	1	SKCM
	ACC	BAALC	79870	favorable	79|21	63|16	17|11	46|5	7.33344e-05	0.00151137		UPRT	139596	unfavorable	1	LGG*
	ACC	BAAT	570	unfavorable	22|78	18|61	11|17	7|44	0.00130428	0.012233		FAM162A	26355	favorable	1	LGG*
	ACC	BACE1	23621	unfavorable	40|60	32|47	18|10	14|37	0.00236775	0.0186753		TNXB	7148	unfavorable	1	LGG*
	ACC	BACH2	60468	unfavorable	16|84	13|66	10|18	3|48	0.00918402	0.0480406		SH3GL3	6457	favorable	1	LGG*
	ACC	BAHD1	22893	favorable	65|35	52|27	13|15	39|12	0.000172371	0.002837		CUL4B	8450	unfavorable	1	KIRP
	ACC	BAI3	577	unfavorable	35|65	28|51	15|13	13|38	0.00597475	0.0357407		MAP3K2	10746	unfavorable	1	LGG*
	ACC	BAIAP2L2	80115	unfavorable	36|64	29|50	17|11	12|39	0.000519247	0.00636269		GPRC5A	9052	favorable	1	ACC
	ACC	BAK1	578	unfavorable	17|83	14|65	10|18	4|47	5.58842e-05	0.00123737		BTG1	694	favorable	1	UVM
	ACC	BANK1	55024	favorable	51|49	41|38	10|18	31|20	0.0050911	0.0320038		DHX40	79665	unfavorable	1	LGG*
	ACC	BANP	54971	unfavorable	25|75	20|59	13|15	7|44	0.000851587	0.00906642		RAB3A	5864	unfavorable	1	SKCM
	ACC	BARX1	56033	unfavorable	19|81	16|63	12|16	4|47	4.59006e-05	0.00106577		CELF5	60680	unfavorable	1	KIRC
	ACC	BAT2L1	84726	unfavorable	42|58	34|45	18|10	16|35	0.0010276	0.0103452		NOD2	64127	favorable	1	SKCM
	ACC	BAT2L2	23215	unfavorable	27|73	22|57	11|17	11|40	0.00128298	0.0120974		ELL	8178	unfavorable	1	KIRC
	ACC	BBS1	582	favorable	78|22	62|17	16|12	46|5	5.2641e-06	0.000197568		SLC1A1	6505	unfavorable	1	UVM
	ACC	BBS12	166379	favorable	80|20	64|15	14|14	50|1	4.80121e-10	9.828e-08		FLJ37453	729614	unfavorable	1	KIRC
	ACC	BBS2	583	favorable	79|21	63|16	18|10	45|6	0.00132843	0.0124023		PLIN2	123	unfavorable	1	LGG*
	ACC	BBS4	585	favorable	74|26	59|20	16|12	43|8	0.000769217	0.00842577		AHNAK	79026	favorable	1	KIRC
	ACC	BBS5	129880	favorable	73|27	58|21	14|14	44|7	0.000160205	0.00269332		FLJ23867	200058	favorable	1	LGG*
	ACC	BBX	56987	favorable	69|31	55|24	15|13	40|11	0.0061596	0.0364802		PDGFB	5155	favorable	1	KIRC
	ACC	BCAP29	55973	unfavorable	22|78	18|61	13|15	5|46	6.86329e-06	0.000242802		ALDOC	230	unfavorable	1	KIRP
	ACC	BCAP31	10134	favorable	80|20	64|15	18|10	46|5	0.000632152	0.00731596		KIAA0355	9710	unfavorable	1	LGG*
	ACC	BCAT1	586	unfavorable	22|78	18|61	14|14	4|47	1.1414e-06	5.7921e-05		C4orf47	441054	favorable	1	KIRP
	ACC	BCCIP	56647	unfavorable	31|69	25|54	15|13	10|41	0.000322236	0.00450552		MBNL2	10150	favorable	1	KIRC
	ACC	BCHE	590	favorable	73|27	58|21	16|12	42|9	0.0080204	0.0438207		DDIT4	54541	favorable	1	LGG*
	ACC	BCKDHB	594	favorable	83|17	66|13	18|10	48|3	6.45164e-06	0.00023163		WASF2	10163	favorable	1	KIRC
	ACC	BCKDK	10295	favorable	83|17	66|13	17|11	49|2	0.000337112	0.00464866		C1GALT1	56913	favorable	1	SKCM
	ACC	BCL11A	53335	unfavorable	31|69	25|54	17|11	8|43	2.66923e-05	0.000705291		EGLN3	112399	favorable	1	LGG*
	ACC	BCL2A1	597	unfavorable	27|73	22|57	12|16	10|41	0.0137817	0.0635081		CDH1	999	favorable	1	KIRC
	ACC	BCL2L1	598	favorable	78|22	62|17	17|11	45|6	0.000143912	0.0024826		ZNF511	118472	favorable	1	LGG*
	ACC	BCL2L10	10017	favorable	61|39	49|30	14|14	35|16	0.0161604	0.0708215		NAMPT	10135	favorable	1	SKCM
	ACC	BCL2L12	83596	unfavorable	31|69	25|54	17|11	8|43	3.82839e-06	0.000154014		HBP1	26959	unfavorable	1	LGG*
	ACC	BCL2L13	23786	favorable	75|25	60|19	17|11	43|8	0.00290509	0.0216035		SNAPC3	6619	unfavorable	1	UVM
	ACC	BCL2L15	440603	unfavorable	37|63	30|49	15|13	15|36	0.0162691	0.0711371		CUL4B	8450	favorable	1	KIRC
	ACC	BCL6B	255877	favorable	75|25	60|19	16|12	44|7	0.00573351	0.0347192		TCP11L2	255394	favorable	1	KIRC
	ACC	BCL7A	605	unfavorable	36|64	29|50	18|10	11|40	0.000201441	0.00319149		SFXN3	81855	favorable	1	LGG*
	ACC	BCL7B	9275	favorable	70|30	56|23	17|11	39|12	0.0105097	0.0526936		PDK3	5165	favorable	1	KIRC
	ACC	BCL9	607	favorable	55|45	44|35	10|18	34|17	0.013117	0.0613939		ANKZF1	55139	favorable	1	UVM
	ACC	BCLAF1	9774	unfavorable	41|59	33|46	16|12	17|34	0.0114991	0.0561017		TMEM87B	84910	favorable	1	SKCM
	ACC	BCO2	83875	favorable	79|21	63|16	15|13	48|3	2.40662e-05	0.000651959		RXRB	6257	unfavorable	1	KIRC
	ACC	BDH2	56898	favorable	69|31	55|24	12|16	43|8	1.32816e-05	0.000410194		ALOXE3	59344	favorable	1	LGG*
	ACC	BDKRB1	623	unfavorable	21|79	17|62	10|18	7|44	0.0073325	0.0412068		INSIG1	3638	favorable	1	LGG*
	ACC	BDNFOS	497258	favorable	71|29	57|22	11|17	46|5	1.51052e-11	6.94526e-09		C8orf58	541565	favorable	1	UVM
	ACC	BEND3	57673	unfavorable	21|79	17|62	11|17	6|45	0.000145061	0.00249758		FBXO32	114907	favorable	1	ACC
	ACC	BEND5	79656	unfavorable	42|58	34|45	18|10	16|35	0.0196993	0.0808563		RYBP	23429	unfavorable	1	LGG*
	ACC	BEND7	222389	favorable	82|18	65|14	17|11	48|3	7.83418e-05	0.00158732		HMGCL	3155	unfavorable	1	LGG*
	ACC	BEST1	7439	favorable	74|26	59|20	17|11	42|9	0.00673661	0.0388218		SLC36A4	120103	favorable	1	KIRC
	ACC	BEST3	144453	favorable	84|16	67|12	17|11	50|1	9.78738e-10	1.75214e-07		TEC	7006	favorable	1	KIRP
	ACC	BEST4	266675	unfavorable	32|68	26|53	15|13	11|40	0.025834	0.0969934		PDK1	5163	favorable	1	KIRC
	ACC	BEX1	55859	favorable	61|39	49|30	13|15	36|15	0.0034884	0.0245122		BCKDK	10295	favorable	1	ACC
	ACC	BEX2	84707	favorable	79|21	63|16	18|10	45|6	0.000113585	0.00208598		ULK1	8408	favorable	1	ACC
	ACC	BEX4	56271	favorable	66|34	53|26	13|15	40|11	0.00423613	0.028134		GLRX	2745	favorable	1	SKCM
	ACC	BEX5	340542	favorable	83|17	66|13	18|10	48|3	9.26023e-08	7.42743e-06		AK7	122481	unfavorable	1	LGG*
	ACC	BFAR	51283	unfavorable	21|79	17|62	11|17	6|45	0.00203357	0.0167249		RAB11FIP5	26056	unfavorable	1	MESO
	ACC	BFSP1	631	favorable	69|31	55|24	13|15	42|9	0.000124809	0.00223353		RARA	5914	unfavorable	1	LGG*
	ACC	BHLHB9	80823	favorable	68|32	54|25	13|15	41|10	0.000986153	0.0100422		LMBRD2	92255	unfavorable	1	UVM
	ACC	BHLHE22	27319	favorable	57|43	46|33	13|15	33|18	0.0127332	0.0601534		APAF1	317	favorable	1	SKCM
	ACC	BHMT	635	favorable	60|40	48|31	12|16	36|15	0.00538259	0.0332585		PLEKHA2	59339	favorable	1	KIRC
	ACC	BHMT2	23743	favorable	64|36	51|28	11|17	40|11	0.000616788	0.00719088		EFEMP2	30008	favorable	1	UVM
	ACC	BICD1	636	unfavorable	28|72	23|56	16|12	7|44	0.000181265	0.00294653		PPP1R13L	10848	favorable	1	UVM
	ACC	BICD2	23299	unfavorable	26|74	21|58	12|16	9|42	0.00120276	0.011563		DPCD	25911	unfavorable	1	SKCM
	ACC	BIK	638	unfavorable	35|65	28|51	18|10	10|41	0.000191341	0.00307266		TEC	7006	unfavorable	1	LGG*
	ACC	BIN3	55909	favorable	54|46	43|36	10|18	33|18	0.0129201	0.0607614		DHRS3	9249	unfavorable	1	KIRP
	ACC	BIRC2	329	unfavorable	16|84	13|66	10|18	3|48	0.000650437	0.00746139		TUFT1	7286	favorable	1	KIRC
	ACC	BIRC5	332	unfavorable	28|72	23|56	18|10	5|46	1.24251e-13	2.24179e-10		RAB40C	57799	favorable	1	LGG*
	ACC	BIRC6	57448	unfavorable	47|53	38|41	18|10	20|31	0.0202245	0.0822818		TNIP1	10318	unfavorable	1	LGG*
	ACC	BIRC7	79444	favorable	69|31	55|24	15|13	40|11	0.0224797	0.0883369		CCDC110	256309	unfavorable	1	LIHC
	ACC	BLCAP	10904	favorable	46|54	37|42	10|18	27|24	0.0229214	0.0895355		C6orf223	221416	favorable	1	KIRC
	ACC	BLM	641	unfavorable	16|84	13|66	11|17	2|49	1.06189e-09	1.86567e-07		PCMTD1	115294	unfavorable	1	UVM
	ACC	BLMH	642	unfavorable	18|82	15|64	10|18	5|46	0.000515883	0.0063302		LTBP3	4054	unfavorable	1	LGG*
	ACC	BLOC1S1	2647	favorable	51|49	41|38	10|18	31|20	0.011464	0.0559935		LGALS8	3964	favorable	1	MESO
	ACC	BLVRA	644	favorable	75|25	60|19	18|10	42|9	0.0235337	0.0911231		KDM3A	55818	favorable	1	SKCM
	ACC	BLVRB	645	favorable	66|34	53|26	12|16	41|10	0.000162173	0.00271825		PFKL	5211	unfavorable	1	LAML
	ACC	BMF	90427	favorable	80|20	64|15	18|10	46|5	0.000218302	0.00338453		GPRC5C	55890	unfavorable	1	LGG*
	ACC	BMP1	649	unfavorable	40|60	32|47	18|10	14|37	0.000116745	0.0021285		RSBN1	54665	unfavorable	1	LGG*
	ACC	BMP4	652	unfavorable	45|55	36|43	16|12	20|31	0.0173256	0.0742144		ALKBH5	54890	unfavorable	1	SKCM
	ACC	BMP6	654	unfavorable	33|67	27|52	15|13	12|39	0.0137212	0.0633488		ENO1	2023	favorable	1	KIRC
	ACC	BMP7	655	unfavorable	33|67	27|52	18|10	9|42	0.000225717	0.00346944		LRRC27	80313	unfavorable	1	KIRC
	ACC	BMPR1A	657	unfavorable	44|56	35|44	16|12	19|32	0.02672	0.0991809		TNFRSF10D	8793	favorable	1	ACC
	ACC	BMS1	9790	unfavorable	26|74	21|58	16|12	5|46	8.50863e-07	4.54973e-05		HIVEP2	3097	unfavorable	1	MESO
	ACC	BMS1P5	399761	unfavorable	32|68	26|53	13|15	13|38	0.02019	0.0821768		FBXO42	54455	favorable	1	LUAD
	ACC	BMX	660	favorable	65|35	52|27	12|16	40|11	0.000137186	0.00240079		SEC14L2	23541	favorable	1	LIHC
	ACC	BNC2	54796	favorable	68|32	54|25	14|14	40|11	0.0127172	0.0600988		HELB	92797	favorable	1	SKCM
	ACC	BNIPL	149428	unfavorable	33|67	27|52	17|11	10|41	2.36245e-05	0.000642478		GIPR	2696	favorable	1	SKCM
	ACC	BOK	666	unfavorable	27|73	22|57	18|10	4|47	3.16612e-12	2.20712e-09		FBXL20	84961	unfavorable	1	KIRP
	ACC	BOLA3	388962	unfavorable	28|72	23|56	14|14	9|42	0.00124566	0.011839		TTC30A	92104	unfavorable	1	THCA*
	ACC	BOP1	23246	unfavorable	38|62	31|48	16|12	15|36	0.00228275	0.0181621		FCHO2	115548	unfavorable	1	LGG*
	ACC	BPNT1	10380	unfavorable	41|59	33|46	18|10	15|36	0.00149637	0.0134801		TIPARP	25976	unfavorable	1	LGG*
	ACC	BRAP	8315	favorable	80|20	64|15	18|10	46|5	0.0147717	0.0666015		TNXB	7148	favorable	1	UVM
	ACC	BRCA1	672	unfavorable	18|82	15|64	10|18	5|46	2.62008e-06	0.000112566		MXI1	4601	unfavorable	1	KIRP
	ACC	BRCA2	675	unfavorable	17|83	14|65	10|18	4|47	3.58877e-06	0.000145935		ADAMTS16	170690	unfavorable	1	MESO
	ACC	BRCC3	79184	favorable	52|48	42|37	10|18	32|19	0.0223631	0.0880417		AVPI1	60370	unfavorable	1	LUAD
	ACC	BRD3	8019	unfavorable	41|59	33|46	17|11	16|35	0.000470538	0.00592894		VGLL4	9686	favorable	1	KIRP
	ACC	BRD4	23476	unfavorable	26|74	21|58	11|17	10|41	0.0269996	0.0998944		FEM1C	56929	favorable	1	ACC
	ACC	BRD7	29117	favorable	76|24	61|18	14|14	47|4	6.05619e-07	3.46626e-05		ANKRD37	353322	unfavorable	1	ACC
	ACC	BRD8	10902	favorable	65|35	52|27	14|14	38|13	0.0245072	0.0935772		NEBL	10529	unfavorable	1	BLCA
	ACC	BRD9	65980	unfavorable	41|59	33|46	18|10	15|36	0.00504458	0.031791		OSMR	9180	favorable	1	LAML
	ACC	BRE	9577	favorable	76|24	61|18	14|14	47|4	1.99752e-07	1.40283e-05		C14orf28	122525	unfavorable	1	KIRC
	ACC	BREA2	286076	unfavorable	31|69	25|54	12|16	13|38	0.0146158	0.0661074		GABARAPL1	23710	unfavorable	1	LUAD
	ACC	BRI3	25798	favorable	55|45	44|35	11|17	33|18	0.00203011	0.0167047		BHLHE40	8553	favorable	1	UVM
	ACC	BRIP1	83990	unfavorable	35|65	28|51	14|14	14|37	0.00362324	0.0251754		RNF122	79845	favorable	1	UVM
	ACC	BRIX1	55299	unfavorable	19|81	16|63	10|18	6|45	0.000175726	0.00288114		PHF3	23469	unfavorable	1	KIRP
	ACC	BRMS1	25855	unfavorable	32|68	26|53	14|14	12|39	0.0181038	0.0763954		OTUD1	220213	unfavorable	1	LIHC
	ACC	BRP44L	51660	favorable	78|22	62|17	18|10	44|7	0.000739873	0.00819461		GPI	2821	favorable	1	KIRC
	ACC	BRPF3	27154	unfavorable	42|58	34|45	18|10	16|35	0.00850176	0.0455878		FA2H	79152	favorable	1	LGG*
	ACC	BRSK1	84446	unfavorable	26|74	21|58	12|16	9|42	0.0128723	0.0606188		SAP30	8819	favorable	1	SKCM
	ACC	BSCL2	26580	favorable	51|49	41|38	10|18	31|20	0.0114318	0.0558814		NARF	26502	favorable	1	UVM
	ACC	BSDC1	55108	favorable	79|21	63|16	17|11	46|5	8.1819e-05	0.00163889		MTHFR	4524	unfavorable	1	LGG*
	ACC	BSG	682	favorable	76|24	61|18	16|12	45|6	0.00256809	0.0198113		SMAP2	64744	unfavorable	1	KIRC
	ACC	BSPRY	54836	favorable	55|45	44|35	11|17	33|18	0.00879556	0.0466391		KDM6B	23135	unfavorable	1	THCA*
	ACC	BST2	684	favorable	55|45	44|35	11|17	33|18	0.00583354	0.0351616		UCA1	652995	favorable	1	LAML
	ACC	BTAF1	9044	unfavorable	37|63	30|49	15|13	15|36	0.00975256	0.0500709		ZNF608	57507	favorable	1	LAML
	ACC	BTBD1	53339	unfavorable	19|81	16|63	11|17	5|46	0.00171836	0.014841		DCBLD1	285761	favorable	1	SKCM
	ACC	BTBD10	84280	favorable	54|46	43|36	10|18	33|18	0.00582296	0.0351226		BNIP3L	665	unfavorable	1	MESO
	ACC	BTBD11	121551	favorable	71|29	57|22	14|14	43|8	0.000716655	0.00801137		SAV1	60485	unfavorable	1	PAAD
	ACC	BTBD12	84464	favorable	57|43	46|33	11|17	35|16	0.010419	0.05239		HES1	3280	favorable	1	BLCA
	ACC	BTBD16	118663	unfavorable	41|59	33|46	18|10	15|36	0.00312683	0.0227219		SLC25A36	55186	unfavorable	1	KIRC
	ACC	BTBD19	149478	favorable	61|39	49|30	12|16	37|14	0.00460556	0.0298766		BCKDHA	593	unfavorable	1	SKCM
	ACC	BTBD2	55643	unfavorable	44|56	35|44	18|10	17|34	0.0116842	0.0567087		PHLPP1	23239	unfavorable	1	MESO
	ACC	BTBD6	90135	unfavorable	38|62	31|48	18|10	13|38	0.000532303	0.00648173		SLC45A1	50651	unfavorable	1	UVM
	ACC	BTBD8	284697	favorable	57|43	46|33	12|16	34|17	0.0236236	0.0913471		MEF2C	4208	unfavorable	1	LGG*
	ACC	BTBD9	114781	favorable	70|30	56|23	15|13	41|10	0.00171823	0.0148407		KIAA2013	90231	favorable	1	THCA*
	ACC	BTD	686	favorable	69|31	55|24	12|16	43|8	2.02864e-05	0.000572531		NPEPPS	9520	unfavorable	1	PAAD
	ACC	BTG2	7832	unfavorable	17|83	14|65	10|18	4|47	0.00651805	0.0379289		MBNL2	10150	unfavorable	1	PAAD
	ACC	BTG3	10950	unfavorable	21|79	17|62	12|16	5|46	0.000713068	0.00798263		OXSR1	9943	favorable	1	KIRC
	ACC	BTN1A1	696	unfavorable	21|79	17|62	10|18	7|44	0.0264577	0.0985439		COL1A1	1277	favorable	1	LAML
	ACC	BTN2A3	54718	unfavorable	52|48	42|37	18|10	24|27	0.0187626	0.0782514		GOLGA1	2800	unfavorable	1	THCA*
	ACC	BTN3A1	11119	favorable	74|26	59|20	18|10	41|10	0.0123101	0.0587394		VEGFA	7422	favorable	1	SKCM
	ACC	BTN3A2	11118	favorable	51|49	41|38	10|18	31|20	0.0251803	0.0952865		ZC3HAV1L	92092	favorable	1	KIRC
	ACC	BTRC	8945	unfavorable	36|64	29|50	15|13	14|37	0.0262568	0.0980647		IL1RAP	3556	favorable	1	SKCM
	ACC	BUB1	699	unfavorable	17|83	14|65	12|16	2|49	2.92503e-14	8.045e-11		TMEM57	55219	unfavorable	1	SARC
	ACC	BUB1B	701	unfavorable	16|84	13|66	11|17	2|49	8.62405e-10	1.59095e-07		WDR54	84058	favorable	1	KIRP
	ACC	BUB3	9184	unfavorable	37|63	30|49	18|10	12|39	3.41341e-05	0.000848427		WDR26	80232	favorable	1	LGG*
	ACC	BUD13	84811	unfavorable	28|72	23|56	16|12	7|44	5.85143e-06	0.000214168		SUN1	23353	favorable	1	KIRP
	ACC	BVES	11149	unfavorable	17|83	14|65	10|18	4|47	0.000684978	0.00774424		PIGA	5277	favorable	1	LUAD
	ACC	BYSL	705	unfavorable	46|54	37|42	18|10	19|32	0.0144533	0.0656098		CD109	135228	favorable	1	KIRP
	ACC	BZRAP1	9256	favorable	79|21	63|16	18|10	45|6	0.00114946	0.0111771		ZNF292	23036	unfavorable	1	MESO
	ACC	BZW1	9689	unfavorable	16|84	13|66	10|18	3|48	2.40648e-06	0.000104999		MEGF6	1953	favorable	1	HNSC
	ACC	C10orf105	414152	favorable	70|30	56|23	15|13	41|10	0.00224656	0.0179636		AUH	549	unfavorable	1	LGG*
	ACC	C10orf107	219621	favorable	68|32	54|25	15|13	39|12	0.014159	0.0646933		PMS2CL	441194	favorable	1	LAML
	ACC	C10orf108	414235	favorable	66|34	53|26	15|13	38|13	0.0159393	0.0701762		POLI	11201	unfavorable	1	LGG*
	ACC	C10orf110	55853	unfavorable	28|72	23|56	15|13	8|43	0.000389644	0.00516539		TCP11L2	255394	unfavorable	1	LGG*
	ACC	C10orf114	399726	unfavorable	23|77	19|60	10|18	9|42	0.018925	0.078684		PAIP2B	400961	unfavorable	1	THCA*
	ACC	C10orf119	79892	unfavorable	26|74	21|58	15|13	6|45	6.62729e-08	5.74841e-06		PTPRM	5797	unfavorable	1	MESO
	ACC	C10orf12	26148	unfavorable	27|73	22|57	14|14	8|43	5.59136e-05	0.00123755		CCNG2	901	unfavorable	1	PAAD
	ACC	C10orf125	282969	unfavorable	21|79	17|62	11|17	6|45	0.000182628	0.00296382		HK1	3098	favorable	1	LGG*
	ACC	C10orf128	170371	favorable	60|40	48|31	12|16	36|15	0.0038366	0.0262438		RND3	390	favorable	1	ACC
	ACC	C10orf137	26098	unfavorable	32|68	26|53	18|10	8|43	1.91054e-06	8.79251e-05		LOC143666	143666	unfavorable	1	COAD
	ACC	C10orf18	54906	unfavorable	32|68	26|53	13|15	13|38	0.0177255	0.0753513		RRAGD	58528	unfavorable	1	LIHC
	ACC	C10orf2	56652	unfavorable	23|77	19|60	11|17	8|43	0.00060713	0.0071063		ZBTB44	29068	unfavorable	1	PAAD
	ACC	C10orf26	54838	unfavorable	26|74	21|58	13|15	8|43	0.00104515	0.0104686		ICAM5	7087	favorable	1	LUAD
	ACC	C10orf28	27291	unfavorable	32|68	26|53	18|10	8|43	7.48021e-07	4.08967e-05		NHS	4810	unfavorable	1	UVM
	ACC	C10orf32	119032	favorable	61|39	49|30	13|15	36|15	0.0161425	0.0707635		TLE6	79816	favorable	1	SKCM
	ACC	C10orf54	64115	favorable	66|34	53|26	15|13	38|13	0.00837041	0.0450945		HELZ	9931	unfavorable	1	SKCM
	ACC	C10orf62	414157	favorable	79|21	63|16	17|11	46|5	5.87393e-05	0.00128442
	ACC	C10orf67	256815	unfavorable	36|64	29|50	15|13	14|37	0.0160592	0.0705149
	ACC	C10orf72	196740	unfavorable	45|55	36|43	18|10	18|33	0.0250433	0.094934
	ACC	C10orf82	143379	unfavorable	25|75	20|59	13|15	7|44	0.00330493	0.0236169
	ACC	C10orf84	63877	unfavorable	47|53	38|41	18|10	20|31	0.00584713	0.0352225
	ACC	C10orf88	80007	unfavorable	44|56	35|44	17|11	18|33	0.0212469	0.0850826
	ACC	C10orf93	255352	unfavorable	28|72	23|56	14|14	9|42	0.00105313	0.0105287
	ACC	C10orf95	79946	unfavorable	18|82	15|64	11|17	4|47	0.00357747	0.0249468
	ACC	C11orf20	25858	unfavorable	37|63	30|49	16|12	14|37	0.00367312	0.0254094
	ACC	C11orf24	53838	unfavorable	40|60	32|47	18|10	14|37	0.000480449	0.00601742
	ACC	C11orf30	56946	unfavorable	30|70	24|55	13|15	11|40	0.00282981	0.021199
	ACC	C11orf41	25758	favorable	64|36	51|28	12|16	39|12	0.00460219	0.0298573
	ACC	C11orf46	120534	favorable	61|39	49|30	10|18	39|12	8.39619e-06	0.000286254
	ACC	C11orf48	79081	unfavorable	46|54	37|42	17|11	20|31	0.0142329	0.0649055
	ACC	C11orf49	79096	favorable	64|36	51|28	14|14	37|14	0.015853	0.069916
	ACC	C11orf52	91894	favorable	63|37	50|29	11|17	39|12	8.19294e-05	0.00164024
	ACC	C11orf57	55216	unfavorable	21|79	17|62	11|17	6|45	0.00582414	0.035126
	ACC	C11orf67	28971	unfavorable	30|70	24|55	13|15	11|40	0.0164836	0.0717493
	ACC	C11orf70	85016	favorable	66|34	53|26	13|15	40|11	0.00698552	0.0398234
	ACC	C11orf71	54494	favorable	56|44	45|34	12|16	33|18	0.0119361	0.0575617
	ACC	C11orf75	56935	favorable	74|26	59|20	16|12	43|8	0.00235507	0.0186015
	ACC	C11orf80	79703	favorable	73|27	58|21	17|11	41|10	0.0232834	0.0904904
	ACC	C11orf82	220042	unfavorable	17|83	14|65	13|15	1|50	1.28234e-12	1.17565e-09
	ACC	C11orf83	790955	unfavorable	21|79	17|62	12|16	5|46	0.000516714	0.00633783
	ACC	C11orf84	144097	unfavorable	19|81	16|63	11|17	5|46	6.13137e-05	0.00132576
	ACC	C11orf87	399947	unfavorable	23|77	19|60	10|18	9|42	0.0190286	0.0789907
	ACC	C11orf88	399949	favorable	61|39	49|30	11|17	38|13	2.27675e-05	0.000625547
	ACC	C11orf9	745	unfavorable	46|54	37|42	18|10	19|32	0.00963226	0.0496625
	ACC	C11orf92	399948	favorable	78|22	62|17	17|11	45|6	0.000368376	0.00495686
	ACC	C11orf93	120376	favorable	73|27	58|21	15|13	43|8	0.00035414	0.00481412
	ACC	C12orf26	84190	favorable	78|22	62|17	18|10	44|7	0.0030294	0.0222393
	ACC	C12orf35	55196	favorable	79|21	63|16	18|10	45|6	0.0229327	0.0895591
	ACC	C12orf4	57102	unfavorable	13|87	11|68	10|18	1|50	5.77517e-11	1.94021e-08
	ACC	C12orf41	54934	unfavorable	23|77	19|60	13|15	6|45	0.00711935	0.0403585
	ACC	C12orf44	60673	unfavorable	40|60	32|47	18|10	14|37	0.00361168	0.025124
	ACC	C12orf48	55010	unfavorable	17|83	14|65	11|17	3|48	5.74146e-07	3.30488e-05
	ACC	C12orf51	283450	favorable	61|39	49|30	13|15	36|15	0.0217795	0.0865271
	ACC	C12orf52	84934	favorable	78|22	62|17	18|10	44|7	0.0012763	0.0120509
	ACC	C12orf53	196500	unfavorable	41|59	33|46	17|11	16|35	0.0164697	0.0717097
	ACC	C12orf57	113246	unfavorable	40|60	32|47	15|13	17|34	0.0160868	0.0705998
	ACC	C12orf60	144608	favorable	79|21	63|16	17|11	46|5	3.0996e-05	0.000792366
	ACC	C12orf63	374467	unfavorable	19|81	16|63	11|17	5|46	0.00279764	0.0210309
	ACC	C12orf72	254013	favorable	75|25	60|19	14|14	46|5	1.47252e-08	1.66481e-06
	ACC	C12orf76	400073	unfavorable	40|60	32|47	18|10	14|37	0.0015684	0.0139265
	ACC	C13orf1	57213	favorable	82|18	65|14	18|10	47|4	5.86626e-08	5.21387e-06
	ACC	C13orf15	28984	unfavorable	38|62	31|48	18|10	13|38	0.00309254	0.022567
	ACC	C13orf27	93081	unfavorable	25|75	20|59	12|16	8|43	0.000385275	0.00512093
	ACC	C13orf29	283487	unfavorable	32|68	26|53	15|13	11|40	0.00641555	0.0375404
	ACC	C13orf31	144811	favorable	80|20	64|15	18|10	46|5	0.00448821	0.0293469
	ACC	C13orf33	84935	unfavorable	32|68	26|53	13|15	13|38	0.0185133	0.0775215
	ACC	C13orf34	79866	unfavorable	21|79	17|62	13|15	4|47	9.47472e-08	7.54348e-06
	ACC	C13orf37	440145	unfavorable	35|65	28|51	16|12	12|39	0.000362809	0.00489937
	ACC	C14orf1	11161	unfavorable	17|83	14|65	10|18	4|47	0.000214961	0.00334761
	ACC	C14orf102	55051	favorable	76|24	61|18	15|13	46|5	4.90666e-08	4.49298e-06
	ACC	C14orf106	55320	unfavorable	35|65	28|51	14|14	14|37	0.00284945	0.021306
	ACC	C14orf132	56967	unfavorable	41|59	33|46	17|11	16|35	0.0189532	0.0787536
	ACC	C14orf138	79609	unfavorable	32|68	26|53	16|12	10|41	5.10838e-06	0.00019314
	ACC	C14orf142	84520	unfavorable	42|58	34|45	17|11	17|34	0.0238311	0.0918602
	ACC	C14orf145	145508	unfavorable	23|77	19|60	12|16	7|44	2.48648e-05	0.000668802
	ACC	C14orf148	122945	favorable	69|31	55|24	14|14	41|10	0.0197266	0.0809329
	ACC	C14orf153	84334	unfavorable	26|74	21|58	12|16	9|42	0.008608	0.0459782
	ACC	C14orf159	80017	favorable	84|16	67|12	18|10	49|2	5.34645e-06	0.000199611
	ACC	C14orf174	161394	favorable	60|40	48|31	10|18	38|13	0.00175478	0.0150624
	ACC	C14orf180	400258	favorable	50|50	40|39	10|18	30|21	0.0240801	0.0925046
	ACC	C14orf181	400223	unfavorable	17|83	14|65	10|18	4|47	0.000297177	0.004235
	ACC	C14orf45	80127	favorable	70|30	56|23	13|15	43|8	1.13155e-05	0.000361503
	ACC	C14orf49	161176	favorable	63|37	50|29	12|16	38|13	0.0253142	0.0956313
	ACC	C14orf68	283600	unfavorable	21|79	17|62	10|18	7|44	0.00783755	0.0431237
	ACC	C14orf79	122616	favorable	76|24	61|18	18|10	43|8	0.018906	0.0786435
	ACC	C14orf80	283643	unfavorable	13|87	11|68	11|17	0|51	1.2807e-13	2.27819e-10
	ACC	C14orf93	60686	unfavorable	33|67	27|52	16|12	11|40	0.000208009	0.0032687
	ACC	C15orf21	283651	unfavorable	35|65	28|51	18|10	10|41	6.76065e-05	0.00142259
	ACC	C15orf23	90417	unfavorable	19|81	16|63	12|16	4|47	5.28509e-07	3.09879e-05
	ACC	C15orf29	79768	unfavorable	19|81	16|63	10|18	6|45	0.0217583	0.0864767
	ACC	C15orf33	196951	favorable	75|25	60|19	17|11	43|8	0.00105499	0.0105411
	ACC	C15orf34	80072	favorable	60|40	48|31	12|16	36|15	0.00155052	0.013815
	ACC	C15orf39	56905	favorable	51|49	41|38	10|18	31|20	0.00516583	0.0323392
	ACC	C15orf42	90381	unfavorable	18|82	15|64	14|14	1|50	2.05464e-13	3.17407e-10
	ACC	C15orf52	388115	favorable	83|17	66|13	18|10	48|3	6.71726e-05	0.00141602
	ACC	C15orf57	90416	favorable	61|39	49|30	12|16	37|14	0.000676347	0.00767171
	ACC	C15orf58	390637	favorable	60|40	48|31	11|17	37|14	0.000119356	0.00216282
	ACC	C16orf5	29965	favorable	70|30	56|23	11|17	45|6	5.66194e-07	3.2689e-05
	ACC	C16orf52	730094	favorable	70|30	56|23	12|16	44|7	0.000449708	0.00573932
	ACC	C16orf58	64755	favorable	83|17	66|13	18|10	48|3	0.0017287	0.0149096
	ACC	C16orf59	80178	unfavorable	33|67	27|52	18|10	9|42	5.39416e-08	4.87156e-06
	ACC	C16orf61	56942	unfavorable	42|58	34|45	16|12	18|33	0.0252099	0.095358
	ACC	C16orf62	57020	favorable	69|31	55|24	10|18	45|6	4.41293e-06	0.000171872
	ACC	C16orf68	79091	unfavorable	22|78	18|61	11|17	7|44	0.00901217	0.0474336
	ACC	C16orf71	146562	favorable	65|35	52|27	11|17	41|10	0.000472778	0.00594646
	ACC	C16orf72	29035	favorable	56|44	45|34	10|18	35|16	0.00246825	0.0192453
	ACC	C16orf74	404550	unfavorable	45|55	36|43	17|11	19|32	0.0119412	0.0575761
	ACC	C16orf75	116028	unfavorable	31|69	25|54	18|10	7|44	1.16709e-08	1.37392e-06
	ACC	C16orf79	283870	unfavorable	28|72	23|56	13|15	10|41	0.00941895	0.0489042
	ACC	C16orf81	283860	unfavorable	35|65	28|51	14|14	14|37	0.015356	0.0683841
	ACC	C17orf100	388327	unfavorable	44|56	35|44	17|11	18|33	0.0155974	0.069127
	ACC	C17orf102	400591	favorable	59|41	47|32	12|16	35|16	0.00916331	0.0479671
	ACC	C17orf107	100130311	unfavorable	38|62	31|48	15|13	16|35	0.011011	0.0544561
	ACC	C17orf108	201229	favorable	63|37	50|29	11|17	39|12	1.26899e-05	0.000395393
	ACC	C17orf28	283987	favorable	71|29	57|22	15|13	42|9	0.00345111	0.0243372
	ACC	C17orf39	79018	favorable	79|21	63|16	18|10	45|6	0.00453154	0.0295447
	ACC	C17orf53	78995	unfavorable	16|84	13|66	12|16	1|50	3.21309e-10	7.09563e-08
	ACC	C17orf55	284185	unfavorable	13|87	11|68	10|18	1|50	1.57397e-06	7.50858e-05
	ACC	C17orf56	146705	unfavorable	38|62	31|48	18|10	13|38	0.000187212	0.00302014
	ACC	C17orf58	284018	favorable	75|25	60|19	17|11	43|8	0.0068856	0.0394034
	ACC	C17orf59	54785	favorable	80|20	64|15	18|10	46|5	0.0030935	0.0225708
	ACC	C17orf60	284021	favorable	49|51	39|40	10|18	29|22	0.0108936	0.0540258
	ACC	C17orf61	254863	favorable	75|25	60|19	17|11	43|8	0.01086	0.0538982
	ACC	C17orf63	55731	unfavorable	19|81	16|63	10|18	6|45	0.00775584	0.0428003
	ACC	C17orf71	55181	favorable	78|22	62|17	18|10	44|7	0.000965043	0.00989118
	ACC	C17orf82	388407	unfavorable	36|64	29|50	16|12	13|38	0.00296211	0.0218973
	ACC	C17orf86	654434	unfavorable	18|82	15|64	10|18	5|46	0.00128824	0.0121353
	ACC	C17orf96	100170841	unfavorable	44|56	35|44	17|11	18|33	0.0063022	0.0370865
	ACC	C17orf97	400566	favorable	64|36	51|28	13|15	38|13	0.0116049	0.0564404
	ACC	C18orf10	25941	unfavorable	17|83	14|65	10|18	4|47	0.00310677	0.0226196
	ACC	C18orf21	83608	unfavorable	41|59	33|46	17|11	16|35	0.0128764	0.0606292
	ACC	C18orf45	85019	unfavorable	26|74	21|58	14|14	7|44	0.000628418	0.00728836
	ACC	C18orf54	162681	unfavorable	25|75	20|59	12|16	8|43	3.27976e-06	0.000135334
	ACC	C18orf56	494514	unfavorable	37|63	30|49	17|11	13|38	0.000431532	0.0055651
	ACC	C18orf8	29919	unfavorable	21|79	17|62	13|15	4|47	8.42301e-05	0.0016706
	ACC	C19orf18	147685	favorable	56|44	45|34	11|17	34|17	0.0192172	0.0795238
	ACC	C19orf2	8725	unfavorable	33|67	27|52	15|13	12|39	0.00340854	0.0241197
	ACC	C19orf20	91978	unfavorable	21|79	17|62	10|18	7|44	0.00217474	0.017553
	ACC	C19orf21	126353	favorable	69|31	55|24	15|13	40|11	0.0171728	0.0737853
	ACC	C19orf26	255057	unfavorable	33|67	27|52	17|11	10|41	4.0894e-05	0.000973425
	ACC	C19orf28	126321	unfavorable	33|67	27|52	15|13	12|39	0.00207971	0.0170092
	ACC	C19orf29	58509	unfavorable	28|72	23|56	11|17	12|39	0.00882275	0.0467489
	ACC	C19orf39	126074	favorable	68|32	54|25	16|12	38|13	0.00590832	0.0354781
	ACC	C19orf43	79002	unfavorable	40|60	32|47	16|12	16|35	0.00537646	0.033241
	ACC	C19orf44	84167	favorable	78|22	62|17	18|10	44|7	0.0244284	0.0933998
	ACC	C19orf50	79036	unfavorable	19|81	16|63	10|18	6|45	0.00863153	0.0460633
	ACC	C19orf51	352909	favorable	80|20	64|15	18|10	46|5	0.000538523	0.00653695
	ACC	C19orf54	284325	unfavorable	19|81	16|63	11|17	5|46	0.000157632	0.00265914
	ACC	C19orf56	51398	unfavorable	16|84	13|66	10|18	3|48	0.000207917	0.00326843
	ACC	C19orf60	55049	unfavorable	33|67	27|52	18|10	9|42	2.80738e-05	0.000732836
	ACC	C1GALT1C1	29071	favorable	59|41	47|32	10|18	37|14	0.000115241	0.00210948
	ACC	C1orf104	284618	unfavorable	13|87	11|68	10|18	1|50	1.55135e-06	7.40537e-05
	ACC	C1orf105	92346	favorable	68|32	54|25	15|13	39|12	0.00253466	0.0196075
	ACC	C1orf106	55765	unfavorable	27|73	22|57	14|14	8|43	0.00128461	0.0121075
	ACC	C1orf112	55732	unfavorable	16|84	13|66	12|16	1|50	3.60482e-15	2.25929e-11
	ACC	C1orf115	79762	unfavorable	36|64	29|50	17|11	12|39	0.000821107	0.00882427
	ACC	C1orf122	127687	unfavorable	30|70	24|55	14|14	10|41	0.0205134	0.0831079
	ACC	C1orf123	54987	favorable	71|29	57|22	17|11	40|11	0.0182833	0.0769092
	ACC	C1orf124	83932	unfavorable	17|83	14|65	10|18	4|47	1.11749e-05	0.000357766
	ACC	C1orf125	126859	unfavorable	22|78	18|61	11|17	7|44	0.0126231	0.059791
	ACC	C1orf126	200197	favorable	56|44	45|34	10|18	35|16	0.00617851	0.036562
	ACC	C1orf128	57095	unfavorable	35|65	28|51	16|12	12|39	0.019143	0.0793306
	ACC	C1orf131	128061	unfavorable	38|62	31|48	16|12	15|36	0.00272774	0.0206522
	ACC	C1orf135	79000	unfavorable	21|79	17|62	14|14	3|48	1.07292e-09	1.88149e-07
	ACC	C1orf159	54991	unfavorable	22|78	18|61	13|15	5|46	2.26285e-06	0.000100148
	ACC	C1orf172	126695	favorable	78|22	62|17	18|10	44|7	0.00295844	0.0218776
	ACC	C1orf174	339448	unfavorable	16|84	13|66	11|17	2|49	1.98899e-05	0.000563972
	ACC	C1orf175	374977	favorable	70|30	56|23	12|16	44|7	0.000250676	0.00373856
	ACC	C1orf192	257177	unfavorable	36|64	29|50	15|13	14|37	0.00850426	0.0455964
	ACC	C1orf201	90529	favorable	54|46	43|36	10|18	33|18	0.0115991	0.0564239
	ACC	C1orf204	284677	favorable	78|22	62|17	17|11	45|6	0.00114733	0.0111649
	ACC	C1orf226	400793	favorable	68|32	54|25	15|13	39|12	0.00878863	0.0466187
	ACC	C1orf230	284485	favorable	65|35	52|27	13|15	39|12	0.00183511	0.0155353
	ACC	C1orf25	81627	favorable	78|22	62|17	16|12	46|5	1.63024e-07	1.18222e-05
	ACC	C1orf27	54953	favorable	76|24	61|18	17|11	44|7	0.0199425	0.081476
	ACC	C1orf35	79169	unfavorable	40|60	32|47	18|10	14|37	0.00185159	0.015636
	ACC	C1orf43	25912	unfavorable	40|60	32|47	18|10	14|37	0.00171502	0.0148198
	ACC	C1orf50	79078	unfavorable	18|82	15|64	12|16	3|48	0.000235493	0.00357737
	ACC	C1orf52	148423	unfavorable	12|88	10|69	10|18	0|51	1.18734e-10	3.25383e-08
	ACC	C1orf55	163859	unfavorable	21|79	17|62	10|18	7|44	0.00145945	0.0132573
	ACC	C1orf61	10485	unfavorable	40|60	32|47	18|10	14|37	0.000199451	0.00316726
	ACC	C1orf64	149563	unfavorable	27|73	22|57	13|15	9|42	0.0129575	0.0608692
	ACC	C1orf74	148304	unfavorable	26|74	21|58	12|16	9|42	0.000925006	0.00959591
	ACC	C1orf77	26097	unfavorable	38|62	31|48	18|10	13|38	2.52108e-05	0.000675708
	ACC	C1orf85	112770	favorable	54|46	43|36	10|18	33|18	0.00556168	0.0340164
	ACC	C1orf86	199990	unfavorable	21|79	17|62	12|16	5|46	0.000819979	0.00881716
	ACC	C1orf88	128344	favorable	69|31	55|24	11|17	44|7	3.44273e-06	0.000140906
	ACC	C1orf89	79363	favorable	70|30	56|23	11|17	45|6	6.75293e-08	5.82068e-06
	ACC	C1orf9	51430	favorable	56|44	45|34	10|18	35|16	0.000150619	0.00256582
	ACC	C1orf92	149499	unfavorable	26|74	21|58	12|16	9|42	0.00403972	0.0272319
	ACC	C1orf93	127281	unfavorable	44|56	35|44	17|11	18|33	0.00615401	0.0364598
	ACC	C1orf94	84970	favorable	59|41	47|32	10|18	37|14	0.000279572	0.00404858
	ACC	C1orf96	126731	unfavorable	37|63	30|49	17|11	13|38	0.000340217	0.00467654
	ACC	C1QL1	10882	unfavorable	33|67	27|52	13|15	14|37	0.0120628	0.0579575
	ACC	C1QL2	165257	unfavorable	31|69	25|54	15|13	10|41	0.00176696	0.015138
	ACC	C1QL4	338761	unfavorable	42|58	34|45	18|10	16|35	0.00538099	0.0332527
	ACC	C1QTNF2	114898	unfavorable	17|83	14|65	11|17	3|48	2.50327e-08	2.54315e-06
	ACC	C1QTNF7	114905	unfavorable	35|65	28|51	15|13	13|38	0.00731219	0.0411377
	ACC	C1QTNF9	338872	favorable	59|41	47|32	12|16	35|16	0.0130689	0.0612421
	ACC	C1QTNF9B	387911	favorable	73|27	58|21	16|12	42|9	0.0239533	0.0921861
	ACC	C20orf106	200232	unfavorable	47|53	38|41	18|10	20|31	0.018117	0.0764268
	ACC	C20orf108	116151	favorable	70|30	56|23	13|15	43|8	1.80592e-05	0.000523901
	ACC	C20orf117	140710	unfavorable	31|69	25|54	14|14	11|40	0.00485638	0.0309489
	ACC	C20orf132	140699	favorable	49|51	39|40	10|18	29|22	0.0177124	0.0753126
	ACC	C20orf194	25943	favorable	76|24	61|18	18|10	43|8	0.00502223	0.0316901
	ACC	C20orf195	79025	unfavorable	28|72	23|56	13|15	10|41	0.00235074	0.0185751
	ACC	C20orf196	149840	favorable	78|22	62|17	18|10	44|7	0.00736363	0.041331
	ACC	C20orf197	284756	favorable	52|48	42|37	10|18	32|19	0.0252673	0.0955211
	ACC	C20orf199	441951	unfavorable	31|69	25|54	16|12	9|42	0.000110403	0.00204266
	ACC	C20orf20	55257	unfavorable	26|74	21|58	11|17	10|41	0.017703	0.0752917
	ACC	C20orf202	400831	unfavorable	37|63	30|49	15|13	15|36	0.0268424	0.0994923
	ACC	C20orf27	54976	favorable	80|20	64|15	18|10	46|5	0.00296162	0.0218947
	ACC	C20orf29	55317	favorable	54|46	43|36	10|18	33|18	0.0127833	0.060332
	ACC	C20orf3	57136	favorable	60|40	48|31	11|17	37|14	0.00829334	0.0448154
	ACC	C20orf30	29058	favorable	79|21	63|16	18|10	45|6	0.000837386	0.00894963
	ACC	C20orf43	51507	favorable	68|32	54|25	12|16	42|9	8.80037e-05	0.00172226
	ACC	C20orf54	113278	favorable	76|24	61|18	17|11	44|7	0.0156002	0.0691347
	ACC	C20orf7	79133	favorable	66|34	53|26	14|14	39|12	0.00675469	0.0388766
	ACC	C20orf94	128710	favorable	82|18	65|14	18|10	47|4	0.00432498	0.0285772
	ACC	C20orf96	140680	favorable	56|44	45|34	10|18	35|16	0.00104152	0.010443
	ACC	C21orf125	284836	unfavorable	40|60	32|47	18|10	14|37	0.000400513	0.00527061
	ACC	C21orf2	755	favorable	78|22	62|17	17|11	45|6	0.000233119	0.00355001
	ACC	C21orf34	388815	favorable	61|39	49|30	11|17	38|13	0.00186656	0.0157215
	ACC	C21orf45	54069	unfavorable	27|73	22|57	13|15	9|42	0.00340538	0.0241012
	ACC	C21orf56	84221	unfavorable	28|72	23|56	12|16	11|40	0.0238656	0.0919422
	ACC	C21orf58	54058	unfavorable	22|78	18|61	10|18	8|43	0.00759789	0.0422084
	ACC	C21orf82	114036	unfavorable	38|62	31|48	16|12	15|36	0.00930532	0.0484923
	ACC	C21orf91	54149	favorable	75|25	60|19	15|13	45|6	0.000118276	0.00214916
	ACC	C22orf25	128989	favorable	78|22	62|17	18|10	44|7	0.00628273	0.0370108
	ACC	C22orf29	79680	unfavorable	25|75	20|59	14|14	6|45	3.28864e-05	0.000826928
	ACC	C22orf30	253143	unfavorable	37|63	30|49	17|11	13|38	3.77202e-05	0.000916481
	ACC	C22orf31	25770	unfavorable	22|78	18|61	11|17	7|44	0.00237094	0.0186956
	ACC	C2CD2L	9854	unfavorable	18|82	15|64	10|18	5|46	0.00547259	0.033651
	ACC	C2CD4A	145741	favorable	76|24	61|18	16|12	45|6	0.00490697	0.0311846
	ACC	C2CD4B	388125	favorable	70|30	56|23	15|13	41|10	0.00271575	0.020583
	ACC	C2orf16	84226	favorable	70|30	56|23	16|12	40|11	0.00106778	0.0106249
	ACC	C2orf24	27013	favorable	78|22	62|17	18|10	44|7	0.00301639	0.0221741
	ACC	C2orf27A	29798	unfavorable	16|84	13|66	10|18	3|48	0.000169283	0.00279989
	ACC	C2orf29	55571	unfavorable	19|81	16|63	11|17	5|46	0.00364027	0.025252
	ACC	C2orf40	84417	favorable	51|49	41|38	10|18	31|20	0.0179776	0.076068
	ACC	C2orf44	80304	unfavorable	18|82	15|64	12|16	3|48	1.41486e-05	0.000430728
	ACC	C2orf48	348738	unfavorable	19|81	16|63	14|14	2|49	3.13339e-11	1.19394e-08
	ACC	C2orf49	79074	unfavorable	18|82	15|64	10|18	5|46	0.0222844	0.0878597
	ACC	C2orf58	285154	unfavorable	33|67	27|52	15|13	12|39	0.00332636	0.0237206
	ACC	C2orf60	129450	unfavorable	16|84	13|66	10|18	3|48	4.8836e-07	2.89707e-05
	ACC	C2orf65	130951	favorable	71|29	57|22	16|12	41|10	0.00299846	0.0220801
	ACC	C2orf68	388969	unfavorable	32|68	26|53	16|12	10|41	0.00047337	0.00595143
	ACC	C2orf7	84279	unfavorable	22|78	18|61	11|17	7|44	0.0193075	0.0797434
	ACC	C2orf73	129852	favorable	80|20	64|15	17|11	47|4	0.00022689	0.00348176
	ACC	C2orf74	339804	favorable	61|39	49|30	12|16	37|14	0.0013448	0.0125082
	ACC	C2orf77	129881	unfavorable	37|63	30|49	17|11	13|38	0.000140074	0.00243604
	ACC	C2orf79	391356	unfavorable	21|79	17|62	10|18	7|44	0.011148	0.054947
	ACC	C3	718	favorable	70|30	56|23	12|16	44|7	2.34023e-05	0.000637974
	ACC	C3orf1	51300	favorable	80|20	64|15	18|10	46|5	4.87568e-05	0.00111531
	ACC	C3orf14	57415	favorable	73|27	58|21	17|11	41|10	0.00465883	0.0300791
	ACC	C3orf15	89876	favorable	82|18	65|14	17|11	48|3	0.00014579	0.00250756
	ACC	C3orf18	51161	favorable	64|36	51|28	11|17	40|11	8.59648e-05	0.00169526
	ACC	C3orf19	51244	favorable	55|45	44|35	11|17	33|18	0.0161339	0.070734
	ACC	C3orf21	152002	unfavorable	17|83	14|65	10|18	4|47	5.85422e-05	0.00128122
	ACC	C3orf23	285343	favorable	68|32	54|25	11|17	43|8	3.84184e-07	2.39754e-05
	ACC	C3orf32	51066	unfavorable	17|83	14|65	10|18	4|47	0.00680606	0.0390784
	ACC	C3orf33	285315	favorable	80|20	64|15	18|10	46|5	7.32025e-07	4.02526e-05
	ACC	C3orf34	84984	favorable	49|51	39|40	10|18	29|22	0.0176271	0.0750727
	ACC	C3orf39	84892	favorable	74|26	59|20	15|13	44|7	0.00012318	0.00221544
	ACC	C3orf52	79669	favorable	78|22	62|17	16|12	46|5	0.0024039	0.0188749
	ACC	C3orf57	165679	favorable	74|26	59|20	16|12	43|8	0.00164739	0.014414
	ACC	C3orf59	151963	unfavorable	22|78	18|61	11|17	7|44	0.000307728	0.00434891
	ACC	C3orf62	375341	unfavorable	42|58	34|45	17|11	17|34	0.0118759	0.0573702
	ACC	C3orf64	285203	unfavorable	21|79	17|62	11|17	6|45	0.00136184	0.012613
	ACC	C3orf67	200844	favorable	73|27	58|21	14|14	44|7	1.76918e-05	0.000516544
	ACC	C3orf70	285382	unfavorable	37|63	30|49	17|11	13|38	0.000400906	0.00527263
	ACC	C3orf72	401089	unfavorable	30|70	24|55	16|12	8|43	0.000246554	0.00369579
	ACC	C4orf19	55286	favorable	56|44	45|34	11|17	34|17	0.0211	0.0846919
	ACC	C4orf21	55345	unfavorable	35|65	28|51	14|14	14|37	0.00694324	0.0396616
	ACC	C4orf3	401152	favorable	84|16	67|12	18|10	49|2	6.07799e-06	0.000220698
	ACC	C4orf33	132321	favorable	52|48	42|37	10|18	32|19	0.00194649	0.0162195
	ACC	C4orf34	201895	favorable	76|24	61|18	15|13	46|5	2.17872e-05	0.000604177
	ACC	C4orf41	60684	favorable	79|21	63|16	16|12	47|4	4.928e-06	0.000187492
	ACC	C4orf42	92070	favorable	80|20	64|15	18|10	46|5	8.71002e-05	0.00171057
	ACC	C4orf46	201725	unfavorable	17|83	14|65	10|18	4|47	6.31228e-06	0.000227784
	ACC	C4orf49	84709	favorable	65|35	52|27	10|18	42|9	5.81884e-06	0.000213233
	ACC	C4orf50	389197	unfavorable	25|75	20|59	15|13	5|46	3.45758e-05	0.000856312
	ACC	C4orf52	389203	favorable	75|25	60|19	16|12	44|7	4.76307e-05	0.00109544
	ACC	C5orf22	55322	favorable	49|51	39|40	10|18	29|22	0.0176248	0.0750686
	ACC	C5orf23	79614	favorable	59|41	47|32	11|17	36|15	0.00057338	0.00682802
	ACC	C5orf25	375484	favorable	80|20	64|15	17|11	47|4	0.00010012	0.00189982
	ACC	C5orf28	64417	favorable	59|41	47|32	10|18	37|14	0.00028341	0.00409318
	ACC	C5orf32	84418	favorable	63|37	50|29	10|18	40|11	8.96959e-05	0.00174604
	ACC	C5orf34	375444	unfavorable	27|73	22|57	16|12	6|45	4.83479e-08	4.44871e-06
	ACC	C5orf35	133383	favorable	79|21	63|16	18|10	45|6	0.0137992	0.0635581
	ACC	C5orf36	285600	favorable	65|35	52|27	10|18	42|9	2.40967e-06	0.000105108
	ACC	C5orf39	389289	unfavorable	37|63	30|49	16|12	14|37	0.00850958	0.0456168
	ACC	C5orf4	10826	favorable	80|20	64|15	16|12	48|3	2.37534e-11	9.65919e-09
	ACC	C5orf41	153222	favorable	59|41	47|32	10|18	37|14	0.00014498	0.00249727
	ACC	C5orf43	643155	favorable	76|24	61|18	18|10	43|8	0.013757	0.0634322
	ACC	C5orf45	51149	favorable	79|21	63|16	18|10	45|6	0.000292587	0.00418734
	ACC	C5orf51	285636	favorable	60|40	48|31	11|17	37|14	0.00174149	0.0149817
	ACC	C5orf53	492311	favorable	83|17	66|13	17|11	49|2	3.33408e-07	2.1389e-05
	ACC	C5orf54	63920	favorable	73|27	58|21	16|12	42|9	0.00309134	0.0225637
	ACC	C5orf55	116349	favorable	80|20	64|15	18|10	46|5	0.00100795	0.010201
	ACC	C5orf56	441108	favorable	75|25	60|19	18|10	42|9	0.0247608	0.0942436
	ACC	C5orf62	85027	favorable	76|24	61|18	15|13	46|5	3.1513e-05	0.000802262
	ACC	C6	729	favorable	59|41	47|32	10|18	37|14	0.00133702	0.0124602
	ACC	C6orf106	64771	favorable	64|36	51|28	14|14	37|14	0.0180922	0.0763706
	ACC	C6orf130	221443	favorable	51|49	41|38	10|18	31|20	0.0126009	0.0597264
	ACC	C6orf134	79969	unfavorable	21|79	17|62	11|17	6|45	0.00420081	0.0279805
	ACC	C6orf136	221545	favorable	74|26	59|20	16|12	43|8	0.000881497	0.0092814
	ACC	C6orf138	442213	favorable	84|16	67|12	18|10	49|2	1.8323e-06	8.5247e-05
	ACC	C6orf141	135398	favorable	78|22	62|17	18|10	44|7	0.0055558	0.0339955
	ACC	C6orf142	90523	favorable	69|31	55|24	13|15	42|9	0.000989586	0.0100691
	ACC	C6orf147	387097	unfavorable	36|64	29|50	15|13	14|37	0.0103411	0.0521214
	ACC	C6orf153	88745	unfavorable	18|82	15|64	10|18	5|46	0.00514286	0.0322448
	ACC	C6orf165	154313	favorable	71|29	57|22	14|14	43|8	0.000469015	0.00591634
	ACC	C6orf176	90632	unfavorable	32|68	26|53	16|12	10|41	0.000556467	0.00668981
	ACC	C6orf182	285753	unfavorable	21|79	17|62	11|17	6|45	0.00546496	0.0336137
	ACC	C6orf195	154386	unfavorable	45|55	36|43	18|10	18|33	0.0243629	0.0932312
	ACC	C6orf203	51250	favorable	85|15	68|11	18|10	50|1	6.73984e-08	5.8182e-06
	ACC	C6orf211	79624	unfavorable	26|74	21|58	12|16	9|42	0.00119553	0.0115122
	ACC	C6orf217	100131814	favorable	63|37	50|29	12|16	38|13	0.00225402	0.0180074
	ACC	C6orf223	221416	unfavorable	22|78	18|61	13|15	5|46	0.00034227	0.0046958
	ACC	C6orf225	619208	favorable	76|24	61|18	16|12	45|6	7.11465e-05	0.00147833
	ACC	C6orf27	80737	favorable	79|21	63|16	18|10	45|6	0.017876	0.0757545
	ACC	C6orf47	57827	favorable	78|22	62|17	17|11	45|6	0.00222504	0.0178494
	ACC	C6orf48	50854	unfavorable	21|79	17|62	11|17	6|45	0.00030862	0.00435987
	ACC	C6orf57	135154	favorable	76|24	61|18	18|10	43|8	0.00669845	0.0386855
	ACC	C6orf64	55776	favorable	59|41	47|32	13|15	34|17	0.00518112	0.0324086
	ACC	C6orf70	55780	favorable	74|26	59|20	15|13	44|7	5.38152e-07	3.14435e-05
	ACC	C6orf81	221481	unfavorable	32|68	26|53	17|11	9|42	0.000958371	0.00984414
	ACC	C6orf89	221477	favorable	75|25	60|19	18|10	42|9	0.0162974	0.0712199
	ACC	C7	730	favorable	57|43	46|33	10|18	36|15	0.00528151	0.0328466
	ACC	C7orf25	79020	favorable	52|48	42|37	11|17	31|20	0.00698854	0.0398361
	ACC	C7orf27	221927	unfavorable	23|77	19|60	12|16	7|44	0.00074712	0.00825287
	ACC	C7orf29	113763	favorable	65|35	52|27	11|17	41|10	2.89246e-05	0.000750306
	ACC	C7orf30	115416	favorable	70|30	56|23	17|11	39|12	0.0206093	0.0833631
	ACC	C7orf40	285958	unfavorable	14|86	12|67	11|17	1|50	4.34028e-06	0.000169611
	ACC	C7orf46	340277	favorable	70|30	56|23	14|14	42|9	0.000193789	0.00310079
	ACC	C7orf51	222950	unfavorable	25|75	20|59	11|17	9|42	0.0204913	0.0830458
	ACC	C7orf52	375607	unfavorable	25|75	20|59	13|15	7|44	0.00325558	0.0233744
	ACC	C7orf53	286006	favorable	49|51	39|40	11|17	28|23	0.0182002	0.0766733
	ACC	C7orf54	27099	unfavorable	40|60	32|47	18|10	14|37	0.014844	0.0668081
	ACC	C7orf60	154743	favorable	50|50	40|39	11|17	29|22	0.0160969	0.0706168
	ACC	C7orf63	79846	favorable	56|44	45|34	11|17	34|17	0.0254867	0.0960998
	ACC	C7orf64	84060	favorable	73|27	58|21	16|12	42|9	0.00245868	0.0191949
	ACC	C7orf68	29923	unfavorable	41|59	33|46	17|11	16|35	0.0104113	0.0523665
	ACC	C8G	733	unfavorable	19|81	16|63	10|18	6|45	0.0198638	0.0812925
	ACC	C8orf31	286122	favorable	59|41	47|32	11|17	36|15	0.0175306	0.0748047
	ACC	C8orf37	157657	favorable	68|32	54|25	14|14	40|11	0.020649	0.0834789
	ACC	C8orf45	157777	favorable	76|24	61|18	15|13	46|5	1.32878e-06	6.5241e-05
	ACC	C8orf51	78998	favorable	63|37	50|29	11|17	39|12	0.000536908	0.00652519
	ACC	C8orf55	51337	favorable	82|18	65|14	16|12	49|2	1.06622e-06	5.48045e-05
	ACC	C8orf56	157556	favorable	80|20	64|15	17|11	47|4	3.88027e-05	0.000936016
	ACC	C8orf76	84933	unfavorable	18|82	15|64	10|18	5|46	0.00128836	0.0121353
	ACC	C8orf77	286103	favorable	54|46	43|36	11|17	32|19	0.00909982	0.0477438
	ACC	C8orf83	286144	favorable	74|26	59|20	16|12	43|8	0.00129258	0.0121645
	ACC	C8orf84	157869	unfavorable	31|69	25|54	13|15	12|39	0.0074262	0.0415911
	ACC	C8ORFK29	340393	unfavorable	35|65	28|51	16|12	12|39	0.000455947	0.00579616
	ACC	C9	735	unfavorable	44|56	35|44	17|11	18|33	0.0254646	0.0960306
	ACC	C9orf100	84904	unfavorable	33|67	27|52	18|10	9|42	1.27028e-09	2.15908e-07
	ACC	C9orf109	286333	unfavorable	26|74	21|58	17|11	4|47	2.50675e-07	1.68834e-05
	ACC	C9orf110	100128385	unfavorable	32|68	26|53	18|10	8|43	2.10518e-05	0.000588422
	ACC	C9orf114	51490	unfavorable	42|58	34|45	17|11	17|34	0.000798563	0.00865269
	ACC	C9orf116	138162	favorable	80|20	64|15	18|10	46|5	0.00185184	0.0156366
	ACC	C9orf119	375757	unfavorable	21|79	17|62	12|16	5|46	0.000917786	0.0095426
	ACC	C9orf125	84302	unfavorable	30|70	24|55	14|14	10|41	0.00300314	0.0221099
	ACC	C9orf139	401563	favorable	70|30	56|23	15|13	41|10	0.000157727	0.00265994
	ACC	C9orf140	89958	unfavorable	40|60	32|47	17|11	15|36	0.000309482	0.00437083
	ACC	C9orf142	286257	unfavorable	35|65	28|51	16|12	12|39	0.000204799	0.00323386
	ACC	C9orf150	286343	favorable	82|18	65|14	18|10	47|4	0.000210942	0.00330225
	ACC	C9orf153	389766	unfavorable	44|56	35|44	17|11	18|33	0.0206307	0.0834294
	ACC	C9orf16	79095	unfavorable	35|65	28|51	15|13	13|38	0.00160964	0.0141856
	ACC	C9orf163	158055	unfavorable	19|81	16|63	10|18	6|45	0.000545047	0.00659075
	ACC	C9orf167	54863	unfavorable	41|59	33|46	18|10	15|36	0.00507005	0.0319153
	ACC	C9orf169	375791	unfavorable	30|70	24|55	13|15	11|40	0.0108843	0.0539858
	ACC	C9orf172	389813	unfavorable	45|55	36|43	18|10	18|33	0.000467512	0.00590329
	ACC	C9orf21	195827	unfavorable	42|58	34|45	17|11	17|34	0.00810301	0.0441476
	ACC	C9orf24	84688	favorable	78|22	62|17	18|10	44|7	0.0180978	0.0763845
	ACC	C9orf3	84909	unfavorable	47|53	38|41	18|10	20|31	0.0114823	0.0560488
	ACC	C9orf30	91283	unfavorable	32|68	26|53	18|10	8|43	3.48078e-06	0.000142117
	ACC	C9orf37	85026	unfavorable	41|59	33|46	17|11	16|35	0.0013725	0.0126876
	ACC	C9orf4	23732	unfavorable	42|58	34|45	18|10	16|35	0.0100062	0.0509855
	ACC	C9orf40	55071	unfavorable	25|75	20|59	13|15	7|44	0.00023524	0.0035746
	ACC	C9orf44	158314	favorable	56|44	45|34	10|18	35|16	0.00501009	0.0316326
	ACC	C9orf46	55848	favorable	60|40	48|31	13|15	35|16	0.00816432	0.0443698
	ACC	C9orf47	286223	unfavorable	21|79	17|62	13|15	4|47	2.35123e-07	1.60194e-05
	ACC	C9orf50	375759	unfavorable	22|78	18|61	13|15	5|46	0.00034429	0.00471538
	ACC	C9orf69	90120	unfavorable	14|86	12|67	10|18	2|49	1.05655e-05	0.000342022
	ACC	C9orf7	11094	favorable	75|25	60|19	17|11	43|8	0.0166187	0.0721176
	ACC	C9orf80	58493	unfavorable	45|55	36|43	17|11	19|32	0.00454664	0.0296036
	ACC	C9orf84	158401	unfavorable	19|81	16|63	12|16	4|47	1.71249e-06	8.06097e-05
	ACC	C9orf85	138241	unfavorable	37|63	30|49	14|14	16|35	0.0172677	0.0740501
	ACC	C9orf86	55684	unfavorable	28|72	23|56	17|11	6|45	1.27508e-07	9.59147e-06
	ACC	C9orf89	84270	unfavorable	36|64	29|50	15|13	14|37	0.0160642	0.0705306
	ACC	CA2	760	unfavorable	44|56	35|44	18|10	17|34	0.000744534	0.00823538
	ACC	CA5B	11238	favorable	78|22	62|17	18|10	44|7	0.0140909	0.0644832
	ACC	CA8	767	favorable	79|21	63|16	16|12	47|4	4.18922e-07	2.57502e-05
	ACC	CAB39L	81617	favorable	66|34	53|26	11|17	42|9	8.08741e-06	0.000277386
	ACC	CABC1	56997	favorable	73|27	58|21	12|16	46|5	3.92922e-08	3.72044e-06
	ACC	CABLES1	91768	unfavorable	30|70	24|55	13|15	11|40	0.0127731	0.0602969
	ACC	CACNA1C	775	unfavorable	26|74	21|58	14|14	7|44	0.000221053	0.0034167
	ACC	CACNA1D	776	favorable	80|20	64|15	18|10	46|5	0.000518846	0.0063589
	ACC	CACNA1E	777	unfavorable	33|67	27|52	14|14	13|38	0.00951663	0.0492541
	ACC	CACNA2D3	55799	favorable	68|32	54|25	12|16	42|9	0.000339371	0.00466788
	ACC	CACNA2D4	93589	favorable	59|41	47|32	13|15	34|17	0.0216488	0.0861891
	ACC	CACNB1	782	unfavorable	41|59	33|46	18|10	15|36	0.0016121	0.0141981
	ACC	CACNB2	783	unfavorable	17|83	14|65	10|18	4|47	0.000174874	0.00286956
	ACC	CACNB3	784	unfavorable	27|73	22|57	16|12	6|45	1.02966e-08	1.23227e-06
	ACC	CACNB4	785	unfavorable	25|75	20|59	13|15	7|44	0.00204482	0.0167928
	ACC	CACNG2	10369	unfavorable	23|77	19|60	14|14	5|46	0.000358381	0.00485693
	ACC	CAD	790	unfavorable	30|70	24|55	17|11	7|44	7.58716e-08	6.38689e-06
	ACC	CADM1	23705	unfavorable	22|78	18|61	11|17	7|44	0.00116611	0.0113033
	ACC	CADM3	57863	unfavorable	14|86	12|67	10|18	2|49	0.00103739	0.0104146
	ACC	CADM4	199731	favorable	75|25	60|19	14|14	46|5	3.95203e-06	0.000157739
	ACC	CADPS	8618	favorable	74|26	59|20	17|11	42|9	0.0234532	0.0909347
	ACC	CAGE1	285782	unfavorable	23|77	19|60	12|16	7|44	0.00198053	0.0164128
	ACC	CALB1	793	favorable	74|26	59|20	17|11	42|9	0.00586639	0.0352921
	ACC	CALB2	794	favorable	79|21	63|16	14|14	49|2	1.49546e-10	3.89364e-08
	ACC	CALCOCO1	57658	favorable	78|22	62|17	17|11	45|6	0.00020214	0.00319989
	ACC	CALCOCO2	10241	favorable	76|24	61|18	16|12	45|6	0.00595789	0.0356865
	ACC	CALD1	800	favorable	66|34	53|26	14|14	39|12	0.00183995	0.015565
	ACC	CALHM1	255022	favorable	65|35	52|27	12|16	40|11	0.000470336	0.00592757
	ACC	CALM2	805	unfavorable	40|60	32|47	18|10	14|37	0.0067328	0.0388082
	ACC	CALM3	808	unfavorable	30|70	24|55	13|15	11|40	0.024493	0.0935476
	ACC	CALML6	163688	unfavorable	35|65	28|51	15|13	13|38	0.00551405	0.0338207
	ACC	CALN1	83698	unfavorable	33|67	27|52	14|14	13|38	0.0202867	0.0824528
	ACC	CAMK2A	815	favorable	65|35	52|27	14|14	38|13	0.00539317	0.0333089
	ACC	CAMK2D	817	favorable	79|21	63|16	15|13	48|3	1.74736e-07	1.25036e-05
	ACC	CAMK2G	818	unfavorable	23|77	19|60	13|15	6|45	0.000425667	0.00551675
	ACC	CAMK2N1	55450	favorable	74|26	59|20	15|13	44|7	0.00211066	0.0171815
	ACC	CAMK2N2	94032	unfavorable	32|68	26|53	16|12	10|41	0.00420536	0.0279995
	ACC	CAMKK1	84254	favorable	63|37	50|29	12|16	38|13	0.000778748	0.0084958
	ACC	CAMLG	819	favorable	60|40	48|31	13|15	35|16	0.00668854	0.03864
	ACC	CAMSAP1	157922	unfavorable	35|65	28|51	13|15	15|36	0.0147028	0.0663858
	ACC	CAMTA1	23261	unfavorable	32|68	26|53	18|10	8|43	3.58406e-05	0.000881573
	ACC	CANX	821	favorable	56|44	45|34	11|17	34|17	0.0130634	0.061227
	ACC	CAPN1	823	favorable	60|40	48|31	10|18	38|13	0.00221199	0.0177768
	ACC	CAPN10	11132	unfavorable	44|56	35|44	18|10	17|34	0.00864427	0.046115
	ACC	CAPN3	825	favorable	69|31	55|24	14|14	41|10	0.000170476	0.00281408
	ACC	CAPN7	23473	favorable	64|36	51|28	13|15	38|13	0.00169585	0.0147054
	ACC	CAPNS1	826	favorable	63|37	50|29	12|16	38|13	0.00698252	0.0398124
	ACC	CAPRIN1	4076	unfavorable	47|53	38|41	18|10	20|31	0.00690074	0.039468
	ACC	CAPS2	84698	favorable	66|34	53|26	13|15	40|11	0.00372342	0.025689
	ACC	CAPZA2	830	favorable	70|30	56|23	16|12	40|11	0.0104576	0.0525194
	ACC	CAPZB	832	unfavorable	25|75	20|59	11|17	9|42	0.0175586	0.0748753
	ACC	CARD10	29775	favorable	76|24	61|18	16|12	45|6	0.00855622	0.045797
	ACC	CARD14	79092	unfavorable	41|59	33|46	18|10	15|36	0.00851388	0.045635
	ACC	CARD6	84674	favorable	57|43	46|33	10|18	36|15	0.00211724	0.0172167
	ACC	CARHSP1	23589	favorable	83|17	66|13	18|10	48|3	1.15623e-05	0.000367524
	ACC	CARM1	10498	unfavorable	30|70	24|55	12|16	12|39	0.00482458	0.0308211
	ACC	CASC1	55259	favorable	79|21	63|16	15|13	48|3	8.22593e-10	1.53245e-07
	ACC	CASC2	255082	favorable	73|27	58|21	14|14	44|7	2.7901e-05	0.000729836
	ACC	CASC4	113201	favorable	75|25	60|19	18|10	42|9	0.00134478	0.0125082
	ACC	CASC5	57082	unfavorable	16|84	13|66	10|18	3|48	6.33774e-06	0.000228376
	ACC	CASD1	64921	favorable	54|46	43|36	10|18	33|18	0.00085207	0.00906877
	ACC	CASKIN2	57513	favorable	79|21	63|16	17|11	46|5	0.000677803	0.0076838
	ACC	CASP1	834	favorable	52|48	42|37	10|18	32|19	0.017054	0.0734166
	ACC	CASP10	843	favorable	73|27	58|21	17|11	41|10	0.0152209	0.0679783
	ACC	CASP3	836	unfavorable	28|72	23|56	14|14	9|42	0.00278347	0.0209493
	ACC	CASP7	840	unfavorable	42|58	34|45	16|12	18|33	0.00646028	0.0377131
	ACC	CASP9	842	unfavorable	31|69	25|54	18|10	7|44	1.00174e-06	5.20848e-05
	ACC	CAST	831	favorable	74|26	59|20	15|13	44|7	5.92867e-05	0.00129414
	ACC	CASZ1	54897	unfavorable	32|68	26|53	17|11	9|42	2.11818e-05	0.000590638
	ACC	CATSPER2	117155	favorable	69|31	55|24	15|13	40|11	0.00138684	0.0127656
	ACC	CATSPER2P1	440278	favorable	73|27	58|21	16|12	42|9	0.000434976	0.00559908
	ACC	CATSPER3	347732	favorable	74|26	59|20	17|11	42|9	0.0204144	0.082823
	ACC	CBFB	865	unfavorable	13|87	11|68	10|18	1|50	2.90398e-09	4.27325e-07
	ACC	CBL	867	unfavorable	21|79	17|62	12|16	5|46	6.07077e-06	0.000220595
	ACC	CBLN1	869	favorable	64|36	51|28	15|13	36|15	0.0191157	0.0792498
	ACC	CBLN4	140689	favorable	60|40	48|31	10|18	38|13	0.00313116	0.0227383
	ACC	CBR4	84869	favorable	73|27	58|21	13|15	45|6	1.84394e-05	0.000532126
	ACC	CBS	875	unfavorable	33|67	27|52	18|10	9|42	7.07964e-05	0.00147372
	ACC	CBWD1	55871	unfavorable	27|73	22|57	13|15	9|42	0.00560411	0.0341874
	ACC	CBWD2	150472	unfavorable	18|82	15|64	11|17	4|47	1.14872e-05	0.000365868
	ACC	CBWD3	445571	unfavorable	30|70	24|55	16|12	8|43	0.000143946	0.0024829
	ACC	CBWD6	644019	unfavorable	33|67	27|52	15|13	12|39	0.0012403	0.0118039
	ACC	CBX1	10951	unfavorable	45|55	36|43	17|11	19|32	0.00349983	0.0245692
	ACC	CBX2	84733	unfavorable	26|74	21|58	16|12	5|46	8.14606e-10	1.52132e-07
	ACC	CBX3	11335	unfavorable	33|67	27|52	18|10	9|42	1.44074e-06	6.97982e-05
	ACC	CBX5	23468	favorable	74|26	59|20	15|13	44|7	0.00137937	0.0127247
	ACC	CBX7	23492	favorable	85|15	68|11	18|10	50|1	8.59374e-10	1.58729e-07
	ACC	CBX8	57332	unfavorable	28|72	23|56	14|14	9|42	0.000834277	0.00892469
	ACC	CC2D1A	54862	favorable	65|35	52|27	13|15	39|12	0.00626057	0.0369148
	ACC	CC2D1B	200014	favorable	76|24	61|18	18|10	43|8	0.0133327	0.0620737
	ACC	CCAR1	55749	unfavorable	19|81	16|63	11|17	5|46	0.00215817	0.0174546
	ACC	CCBE1	147372	favorable	66|34	53|26	15|13	38|13	0.0201538	0.0820693
	ACC	CCBL1	883	unfavorable	16|84	13|66	10|18	3|48	1.30726e-05	0.000405063
	ACC	CCBP2	1238	favorable	51|49	41|38	10|18	31|20	0.0269973	0.0998898
	ACC	CCDC106	29903	unfavorable	44|56	35|44	17|11	18|33	0.0244469	0.093453
	ACC	CCDC107	203260	unfavorable	47|53	38|41	18|10	20|31	0.0203722	0.0827157
	ACC	CCDC109A	90550	unfavorable	27|73	22|57	12|16	10|41	0.00104141	0.0104425
	ACC	CCDC11	220136	favorable	70|30	56|23	14|14	42|9	6.56892e-05	0.001395
	ACC	CCDC111	201973	favorable	75|25	60|19	17|11	43|8	0.0061276	0.0363562
	ACC	CCDC113	29070	favorable	73|27	58|21	13|15	45|6	3.06103e-06	0.000127702
	ACC	CCDC121	79635	favorable	61|39	49|30	10|18	39|12	5.88066e-06	0.000215134
	ACC	CCDC123	84902	unfavorable	18|82	15|64	13|15	2|49	1.33535e-11	6.3323e-09
	ACC	CCDC125	202243	favorable	59|41	47|32	11|17	36|15	0.0166063	0.0720869
	ACC	CCDC127	133957	favorable	65|35	52|27	14|14	38|13	0.0115308	0.0562038
	ACC	CCDC13	152206	favorable	83|17	66|13	18|10	48|3	0.000118503	0.00215175
	ACC	CCDC137	339230	unfavorable	45|55	36|43	17|11	19|32	0.0127936	0.0603654
	ACC	CCDC138	165055	unfavorable	25|75	20|59	15|13	5|46	1.09163e-07	8.42976e-06
	ACC	CCDC14	64770	unfavorable	45|55	36|43	17|11	19|32	0.0100858	0.0512582
	ACC	CCDC142	84865	unfavorable	21|79	17|62	13|15	4|47	1.68528e-07	1.21688e-05
	ACC	CCDC144C	348254	unfavorable	35|65	28|51	15|13	13|38	0.014432	0.065541
	ACC	CCDC146	57639	favorable	60|40	48|31	12|16	36|15	0.0213417	0.0853559
	ACC	CCDC147	159686	favorable	76|24	61|18	17|11	44|7	0.00110051	0.0108439
	ACC	CCDC15	80071	unfavorable	36|64	29|50	18|10	11|40	0.000129194	0.00229276
	ACC	CCDC150	284992	unfavorable	22|78	18|61	15|13	3|48	2.43251e-08	2.48629e-06
	ACC	CCDC152	100129792	favorable	68|32	54|25	13|15	41|10	0.000358622	0.0048585
	ACC	CCDC155	147872	unfavorable	21|79	17|62	11|17	6|45	7.75284e-05	0.00157654
	ACC	CCDC157	550631	unfavorable	25|75	20|59	11|17	9|42	0.0163419	0.0713627
	ACC	CCDC159	126075	favorable	79|21	63|16	16|12	47|4	1.93214e-07	1.36324e-05
	ACC	CCDC160	347475	favorable	65|35	52|27	14|14	38|13	0.0222099	0.0876551
	ACC	CCDC17	149483	unfavorable	33|67	27|52	16|12	11|40	0.000137882	0.00240955
	ACC	CCDC18	343099	unfavorable	16|84	13|66	13|15	0|51	5.29163e-14	1.29109e-10
	ACC	CCDC19	25790	unfavorable	31|69	25|54	14|14	11|40	0.00526325	0.0327706
	ACC	CCDC21	64793	unfavorable	28|72	23|56	16|12	7|44	9.42741e-07	4.94046e-05
	ACC	CCDC22	28952	favorable	60|40	48|31	11|17	37|14	0.000431389	0.00556374
	ACC	CCDC25	55246	favorable	74|26	59|20	17|11	42|9	0.02251	0.0884082
	ACC	CCDC28A	25901	favorable	73|27	58|21	15|13	43|8	0.000125319	0.00224002
	ACC	CCDC3	83643	unfavorable	21|79	17|62	10|18	7|44	0.00721763	0.0407504
	ACC	CCDC39	339829	favorable	66|34	53|26	13|15	40|11	0.00458578	0.0297853
	ACC	CCDC42B	387885	unfavorable	16|84	13|66	10|18	3|48	0.00257694	0.0198563
	ACC	CCDC45	90799	unfavorable	45|55	36|43	18|10	18|33	0.00612119	0.0363294
	ACC	CCDC47	57003	favorable	69|31	55|24	14|14	41|10	0.000181946	0.00295536
	ACC	CCDC51	79714	favorable	54|46	43|36	11|17	32|19	0.00826809	0.0447339
	ACC	CCDC53	51019	favorable	63|37	50|29	14|14	36|15	0.0223939	0.0881054
	ACC	CCDC61	729440	favorable	65|35	52|27	12|16	40|11	0.000162472	0.00272176
	ACC	CCDC65	85478	favorable	60|40	48|31	12|16	36|15	0.0112613	0.0553138
	ACC	CCDC67	159989	favorable	69|31	55|24	14|14	41|10	0.000277009	0.00402023
	ACC	CCDC68	80323	favorable	52|48	42|37	10|18	32|19	0.0148407	0.0667982
	ACC	CCDC7	221016	unfavorable	45|55	36|43	18|10	18|33	0.0259421	0.0972518
	ACC	CCDC71	64925	favorable	52|48	42|37	10|18	32|19	0.00919409	0.0480849
	ACC	CCDC73	493860	unfavorable	27|73	22|57	16|12	6|45	5.68642e-08	5.0753e-06
	ACC	CCDC77	84318	unfavorable	14|86	12|67	10|18	2|49	1.32262e-08	1.52613e-06
	ACC	CCDC78	124093	unfavorable	42|58	34|45	16|12	18|33	0.0161229	0.0706981
	ACC	CCDC8	83987	favorable	70|30	56|23	13|15	43|8	0.00268376	0.0204091
	ACC	CCDC81	60494	unfavorable	42|58	34|45	17|11	17|34	0.0247142	0.0941182
	ACC	CCDC84	338657	unfavorable	40|60	32|47	17|11	15|36	0.00379423	0.0260435
	ACC	CCDC85A	114800	favorable	74|26	59|20	17|11	42|9	0.0136363	0.0630863
	ACC	CCDC88A	55704	unfavorable	17|83	14|65	12|16	2|49	1.81485e-08	1.97366e-06
	ACC	CCDC9	26093	unfavorable	18|82	15|64	11|17	4|47	6.09862e-08	5.37304e-06
	ACC	CCDC90B	60492	unfavorable	18|82	15|64	11|17	4|47	0.00251843	0.0195165
	ACC	CCDC91	55297	favorable	61|39	49|30	11|17	38|13	0.000232272	0.00354125
	ACC	CCDC92	80212	favorable	59|41	47|32	10|18	37|14	0.00123962	0.0118004
	ACC	CCDC96	257236	favorable	76|24	61|18	16|12	45|6	0.000364831	0.00491966
	ACC	CCDC97	90324	unfavorable	46|54	37|42	18|10	19|32	0.00306321	0.022423
	ACC	CCDC99	54908	unfavorable	21|79	17|62	10|18	7|44	2.62186e-05	0.000695692
	ACC	CCHCR1	54535	unfavorable	30|70	24|55	12|16	12|39	0.017392	0.0743976
	ACC	CCL14	6358	favorable	55|45	44|35	10|18	34|17	0.00471662	0.0303304
	ACC	CCL16	6360	favorable	52|48	42|37	10|18	32|19	0.0158837	0.0700024
	ACC	CCL2	6347	favorable	51|49	41|38	10|18	31|20	0.016707	0.072399
	ACC	CCL20	6364	unfavorable	22|78	18|61	12|16	6|45	0.00637974	0.0374052
	ACC	CCL22	6367	unfavorable	19|81	16|63	12|16	4|47	2.04329e-05	0.000575699
	ACC	CCL28	56477	favorable	54|46	43|36	11|17	32|19	0.00399541	0.0270229
	ACC	CCL8	6355	favorable	57|43	46|33	10|18	36|15	0.00468609	0.0302047
	ACC	CCNA2	890	unfavorable	23|77	19|60	15|13	4|47	3.08959e-09	4.50692e-07
	ACC	CCNB1	891	unfavorable	16|84	13|66	10|18	3|48	3.49302e-11	1.30791e-08
	ACC	CCNB1IP1	57820	unfavorable	35|65	28|51	18|10	10|41	5.32478e-06	0.000199132
	ACC	CCNB2	9133	unfavorable	22|78	18|61	16|12	2|49	5.5189e-14	1.32517e-10
	ACC	CCND3	896	favorable	55|45	44|35	10|18	34|17	0.00214	0.0173503
	ACC	CCNE1	898	unfavorable	25|75	20|59	13|15	7|44	0.000720584	0.00804174
	ACC	CCNE2	9134	unfavorable	23|77	19|60	13|15	6|45	1.45896e-05	0.000441841
	ACC	CCNF	899	unfavorable	37|63	30|49	16|12	14|37	0.000476763	0.00598216
	ACC	CCNG1	900	favorable	75|25	60|19	17|11	43|8	0.00977302	0.0501385
	ACC	CCNG2	901	favorable	82|18	65|14	17|11	48|3	7.39368e-05	0.00151902
	ACC	CCNH	902	favorable	75|25	60|19	18|10	42|9	0.00697114	0.0397564
	ACC	CCNI2	645121	unfavorable	21|79	17|62	11|17	6|45	0.00541561	0.0333971
	ACC	CCNJ	54619	unfavorable	35|65	28|51	15|13	13|38	0.00606461	0.0361027
	ACC	CCNO	10309	unfavorable	33|67	27|52	16|12	11|40	0.00145145	0.0131997
	ACC	CCNY	219771	unfavorable	38|62	31|48	17|11	14|37	0.00632531	0.0371791
	ACC	CCPG1	9236	favorable	80|20	64|15	17|11	47|4	9.33618e-06	0.000311491
	ACC	CCR1	1230	favorable	50|50	40|39	10|18	30|21	0.0159329	0.0701612
	ACC	CCR2	729230	favorable	74|26	59|20	16|12	43|8	0.0183058	0.0769723
	ACC	CCR6	1235	favorable	55|45	44|35	12|16	32|19	0.0075021	0.0418736
	ACC	CCR7	1236	favorable	63|37	50|29	13|15	37|14	0.0137716	0.0634772
	ACC	CCRL2	9034	unfavorable	18|82	15|64	10|18	5|46	0.00335311	0.0238271
	ACC	CCT2	10576	unfavorable	22|78	18|61	11|17	7|44	0.00268318	0.0204058
	ACC	CCT3	7203	unfavorable	18|82	15|64	10|18	5|46	0.000191728	0.00307572
	ACC	CCT4	10575	unfavorable	16|84	13|66	11|17	2|49	1.75342e-07	1.25411e-05
	ACC	CCT6A	908	unfavorable	21|79	17|62	11|17	6|45	0.000370983	0.00498351
	ACC	CCT6B	10693	favorable	70|30	56|23	15|13	41|10	0.00520274	0.0325025
	ACC	CCT6P1	643253	unfavorable	27|73	22|57	18|10	4|47	7.60855e-09	9.55616e-07
	ACC	CCT7	10574	unfavorable	16|84	13|66	10|18	3|48	2.19446e-05	0.000607651
	ACC	CD101	9398	unfavorable	31|69	25|54	15|13	10|41	3.9204e-05	0.000942991
	ACC	CD14	929	favorable	55|45	44|35	10|18	34|17	0.00104558	0.0104705
	ACC	CD163L1	283316	favorable	79|21	63|16	18|10	45|6	0.0055581	0.0340055
	ACC	CD164L2	388611	favorable	60|40	48|31	11|17	37|14	0.00126292	0.0119634
	ACC	CD2	914	favorable	57|43	46|33	11|17	35|16	0.0164374	0.0716307
	ACC	CD209	30835	favorable	75|25	60|19	17|11	43|8	0.00429481	0.0284388
	ACC	CD22	933	favorable	78|22	62|17	17|11	45|6	0.00125308	0.0118933
	ACC	CD24	100133941	favorable	74|26	59|20	17|11	42|9	0.00509907	0.032038
	ACC	CD274	29126	favorable	54|46	43|36	10|18	33|18	0.0232404	0.0903968
	ACC	CD276	80381	unfavorable	25|75	20|59	11|17	9|42	0.00786068	0.0432029
	ACC	CD28	940	favorable	63|37	50|29	13|15	37|14	0.00967644	0.049817
	ACC	CD40	958	favorable	56|44	45|34	10|18	35|16	0.00314522	0.0228058
	ACC	CD55	1604	favorable	83|17	66|13	17|11	49|2	1.91896e-05	0.000548639
	ACC	CD59	966	favorable	80|20	64|15	17|11	47|4	2.79339e-05	0.000730443
	ACC	CD68	968	favorable	55|45	44|35	11|17	33|18	0.017485	0.0746687
	ACC	CD74	972	favorable	63|37	50|29	13|15	37|14	0.0023352	0.0184832
	ACC	CD79B	974	favorable	55|45	44|35	11|17	33|18	0.00828067	0.0447737
	ACC	CD83	9308	unfavorable	21|79	17|62	13|15	4|47	1.54283e-05	0.000462154
	ACC	CD8B	926	favorable	65|35	52|27	13|15	39|12	0.0096094	0.049585
	ACC	CD9	928	favorable	65|35	52|27	12|16	40|11	0.00236279	0.0186451
	ACC	CD96	10225	favorable	71|29	57|22	16|12	41|10	0.0110055	0.0544361
	ACC	CD97	976	unfavorable	22|78	18|61	12|16	6|45	1.31398e-05	0.000406728
	ACC	CD99	4267	unfavorable	44|56	35|44	18|10	17|34	0.0140629	0.0643969
	ACC	CD99L2	83692	favorable	76|24	61|18	16|12	45|6	0.00132459	0.0123772
	ACC	CDAN1	146059	unfavorable	19|81	16|63	11|17	5|46	0.000330975	0.00458911
	ACC	CDC123	8872	unfavorable	21|79	17|62	11|17	6|45	5.38156e-05	0.00120301
	ACC	CDC20	991	unfavorable	26|74	21|58	18|10	3|48	9.83813e-15	3.81598e-11
	ACC	CDC25A	993	unfavorable	21|79	17|62	15|13	2|49	2.85914e-11	1.11185e-08
	ACC	CDC25B	994	unfavorable	19|81	16|63	10|18	6|45	5.47978e-05	0.00121777
	ACC	CDC25C	995	unfavorable	27|73	22|57	17|11	5|46	2.76346e-09	4.10185e-07
	ACC	CDC26	246184	unfavorable	25|75	20|59	15|13	5|46	8.30161e-06	0.000283541
	ACC	CDC37	11140	unfavorable	19|81	16|63	10|18	6|45	0.00109894	0.010832
	ACC	CDC40	51362	favorable	76|24	61|18	18|10	43|8	0.00321246	0.0231584
	ACC	CDC42	998	unfavorable	19|81	16|63	11|17	5|46	8.38732e-05	0.00166549
	ACC	CDC42EP1	11135	favorable	60|40	48|31	11|17	37|14	0.00165202	0.0144393
	ACC	CDC42EP2	10435	favorable	82|18	65|14	17|11	48|3	0.000311133	0.00439128
	ACC	CDC42EP4	23580	favorable	74|26	59|20	17|11	42|9	0.00395303	0.026813
	ACC	CDC42SE1	56882	unfavorable	19|81	16|63	13|15	3|48	2.77135e-06	0.00011796
	ACC	CDC42SE2	56990	favorable	73|27	58|21	16|12	42|9	0.00963079	0.0496614
	ACC	CDC45	8318	unfavorable	12|88	10|69	10|18	0|51	3.73383e-15	2.25929e-11
	ACC	CDC6	990	unfavorable	31|69	25|54	18|10	7|44	4.10695e-11	1.50064e-08
	ACC	CDC7	8317	unfavorable	22|78	18|61	14|14	4|47	9.70343e-11	2.81199e-08
	ACC	CDC73	79577	unfavorable	28|72	23|56	15|13	8|43	4.17785e-06	0.000164796
	ACC	CDCA2	157313	unfavorable	17|83	14|65	12|16	2|49	1.39077e-12	1.22316e-09
	ACC	CDCA3	83461	unfavorable	30|70	24|55	18|10	6|45	2.01531e-13	3.17407e-10
	ACC	CDCA4	55038	unfavorable	32|68	26|53	12|16	14|37	0.0154315	0.0686173
	ACC	CDCA5	113130	unfavorable	27|73	22|57	18|10	4|47	2.54027e-14	7.11615e-11
	ACC	CDCA7	83879	unfavorable	21|79	17|62	14|14	3|48	7.0663e-14	1.52705e-10
	ACC	CDCA7L	55536	unfavorable	27|73	22|57	14|14	8|43	0.00156004	0.013868
	ACC	CDCA8	55143	unfavorable	26|74	21|58	18|10	3|48	4.11807e-15	2.30722e-11
	ACC	CDH10	1008	unfavorable	23|77	19|60	11|17	8|43	0.0115777	0.0563564
	ACC	CDH13	1012	unfavorable	47|53	38|41	18|10	20|31	0.0235689	0.0912177
	ACC	CDH22	64405	favorable	54|46	43|36	10|18	33|18	0.0119591	0.0576453
	ACC	CDH23	64072	favorable	56|44	45|34	10|18	35|16	0.00377321	0.0259389
	ACC	CDH26	60437	favorable	76|24	61|18	17|11	44|7	0.000931801	0.00964457
	ACC	CDH5	1003	favorable	73|27	58|21	16|12	42|9	0.0129146	0.0607486
	ACC	CDHR1	92211	unfavorable	27|73	22|57	14|14	8|43	0.00204239	0.0167765
	ACC	CDHR2	54825	favorable	79|21	63|16	18|10	45|6	0.000691912	0.00780456
	ACC	CDHR3	222256	unfavorable	30|70	24|55	16|12	8|43	0.000194623	0.00311118
	ACC	CDHR5	53841	unfavorable	19|81	16|63	12|16	4|47	0.000155744	0.00263444
	ACC	CDIPT	10423	favorable	83|17	66|13	18|10	48|3	1.78827e-05	0.000520522
	ACC	CDK1	983	unfavorable	27|73	22|57	18|10	4|47	1.1127e-12	1.07116e-09
	ACC	CDK11A	728642	favorable	80|20	64|15	18|10	46|5	0.0262244	0.0979873
	ACC	CDK14	5218	favorable	79|21	63|16	17|11	46|5	0.000239488	0.00362027
	ACC	CDK2	1017	unfavorable	21|79	17|62	13|15	4|47	1.09668e-07	8.45553e-06
	ACC	CDK20	23552	unfavorable	23|77	19|60	11|17	8|43	0.00764666	0.0423946
	ACC	CDK2AP2	10263	unfavorable	42|58	34|45	17|11	17|34	0.0185147	0.0775251
	ACC	CDK3	1018	unfavorable	41|59	33|46	16|12	17|34	0.0220747	0.0873174
	ACC	CDK5RAP2	55755	unfavorable	38|62	31|48	17|11	14|37	0.000387899	0.00514676
	ACC	CDK5RAP3	80279	unfavorable	37|63	30|49	15|13	15|36	0.0075134	0.0419119
	ACC	CDK6	1021	unfavorable	26|74	21|58	14|14	7|44	1.35589e-05	0.000416294
	ACC	CDK7	1022	favorable	56|44	45|34	11|17	34|17	0.0167384	0.0724946
	ACC	CDKL2	8999	favorable	55|45	44|35	10|18	34|17	0.00123987	0.0118021
	ACC	CDKN1A	1026	favorable	66|34	53|26	13|15	40|11	0.00969183	0.0498679
	ACC	CDKN2A	1029	unfavorable	35|65	28|51	16|12	12|39	0.00111558	0.0109467
	ACC	CDKN2AIPNL	91368	favorable	52|48	42|37	10|18	32|19	0.00618801	0.0366011
	ACC	CDKN2B	1030	unfavorable	23|77	19|60	11|17	8|43	0.00252938	0.0195766
	ACC	CDKN2BAS	100048912	unfavorable	21|79	17|62	12|16	5|46	0.00018118	0.00294624
	ACC	CDKN2D	1032	unfavorable	25|75	20|59	13|15	7|44	0.000376938	0.00504247
	ACC	CDKN3	1033	unfavorable	19|81	16|63	14|14	2|49	1.13266e-12	1.07116e-09
	ACC	CDR2L	30850	unfavorable	40|60	32|47	17|11	15|36	0.00226331	0.0180606
	ACC	CDRT1	374286	unfavorable	32|68	26|53	15|13	11|40	0.0053645	0.0331996
	ACC	CDRT15P	94158	unfavorable	23|77	19|60	10|18	9|42	0.0100862	0.0512586
	ACC	CDS1	1040	favorable	55|45	44|35	11|17	33|18	0.0112933	0.0554275
	ACC	CDS2	8760	favorable	65|35	52|27	12|16	40|11	0.000487742	0.00608119
	ACC	CDT1	81620	unfavorable	27|73	22|57	16|12	6|45	1.77074e-08	1.93824e-06
	ACC	CDX1	1044	unfavorable	47|53	38|41	18|10	20|31	0.0173588	0.0742998
	ACC	CEBPB	1051	favorable	55|45	44|35	10|18	34|17	0.00333873	0.0237729
	ACC	CEBPZ	10153	unfavorable	36|64	29|50	17|11	12|39	0.00243172	0.0190438
	ACC	CECR7	100130418	unfavorable	21|79	17|62	10|18	7|44	0.0129891	0.0609665
	ACC	CEL	1056	favorable	73|27	58|21	15|13	43|8	0.00474661	0.0304714
	ACC	CELF4	56853	unfavorable	35|65	28|51	18|10	10|41	0.000530969	0.00646809
	ACC	CELF6	60677	favorable	70|30	56|23	17|11	39|12	0.00731234	0.0411377
	ACC	CELSR3	1951	unfavorable	16|84	13|66	10|18	3|48	0.0026	0.0199891
	ACC	CENPA	1058	unfavorable	27|73	22|57	18|10	4|47	8.43151e-15	3.44717e-11
	ACC	CENPB	1059	favorable	73|27	58|21	17|11	41|10	0.0172039	0.0738765
	ACC	CENPBD1	92806	favorable	63|37	50|29	10|18	40|11	1.11523e-05	0.00035712
	ACC	CENPE	1062	unfavorable	22|78	18|61	15|13	3|48	1.01756e-10	2.92085e-08
	ACC	CENPF	1063	unfavorable	23|77	19|60	15|13	4|47	1.83114e-14	5.54e-11
	ACC	CENPH	64946	unfavorable	36|64	29|50	18|10	11|40	2.08952e-06	9.43823e-05
	ACC	CENPI	2491	unfavorable	30|70	24|55	18|10	6|45	1.3033e-10	3.50806e-08
	ACC	CENPJ	55835	unfavorable	17|83	14|65	11|17	3|48	5.38598e-07	3.14574e-05
	ACC	CENPK	64105	unfavorable	38|62	31|48	18|10	13|38	2.74329e-05	0.000719813
	ACC	CENPL	91687	unfavorable	26|74	21|58	17|11	4|47	1.95514e-09	3.09695e-07
	ACC	CENPM	79019	unfavorable	16|84	13|66	13|15	0|51	8.89101e-15	3.53937e-11
	ACC	CENPN	55839	unfavorable	37|63	30|49	18|10	12|39	9.0779e-06	0.000304689
	ACC	CENPO	79172	unfavorable	23|77	19|60	14|14	5|46	4.51456e-07	2.72843e-05
	ACC	CENPP	401541	unfavorable	33|67	27|52	18|10	9|42	3.34019e-07	2.141e-05
	ACC	CENPQ	55166	unfavorable	40|60	32|47	16|12	16|35	0.0133032	0.0619774
	ACC	CENPT	80152	unfavorable	42|58	34|45	17|11	17|34	0.00716307	0.0405407
	ACC	CENPW	387103	unfavorable	33|67	27|52	18|10	9|42	2.94482e-06	0.000123663
	ACC	CEP110	11064	unfavorable	45|55	36|43	17|11	19|32	0.00189772	0.0159154
	ACC	CEP152	22995	unfavorable	17|83	14|65	10|18	4|47	9.2768e-07	4.87603e-05
	ACC	CEP164	22897	unfavorable	25|75	20|59	14|14	6|45	7.67872e-05	0.00156504
	ACC	CEP250	11190	favorable	75|25	60|19	17|11	43|8	0.0248911	0.0945563
	ACC	CEP55	55165	unfavorable	28|72	23|56	18|10	5|46	2.14696e-11	9.07192e-09
	ACC	CEP57	9702	unfavorable	16|84	13|66	10|18	3|48	3.07328e-07	2.00743e-05
	ACC	CEP63	80254	favorable	66|34	53|26	14|14	39|12	0.00851452	0.0456364
	ACC	CEP72	55722	unfavorable	21|79	17|62	10|18	7|44	0.000276364	0.00401369
	ACC	CEP76	79959	unfavorable	38|62	31|48	18|10	13|38	0.00054192	0.00656502
	ACC	CEP78	84131	unfavorable	37|63	30|49	16|12	14|37	0.000218776	0.00339015
	ACC	CERCAM	51148	unfavorable	19|81	16|63	11|17	5|46	1.61193e-06	7.66069e-05
	ACC	CES2	8824	favorable	66|34	53|26	11|17	42|9	0.00018122	0.00294624
	ACC	CES8	283848	favorable	75|25	60|19	16|12	44|7	0.000148721	0.0025425
	ACC	CETN2	1069	favorable	51|49	41|38	10|18	31|20	0.00417686	0.0278725
	ACC	CETN3	1070	favorable	65|35	52|27	13|15	39|12	0.00101088	0.0102218
	ACC	CETN4P	729338	favorable	71|29	57|22	15|13	42|9	0.0013564	0.0125857
	ACC	CFB	629	favorable	66|34	53|26	13|15	40|11	0.00174082	0.0149806
	ACC	CFDP1	10428	favorable	79|21	63|16	18|10	45|6	0.0152314	0.0679992
	ACC	CFL1	1072	unfavorable	26|74	21|58	13|15	8|43	0.00018273	0.00296493
	ACC	CFL2	1073	favorable	78|22	62|17	17|11	45|6	0.0002774	0.00402405
	ACC	CFLP1	142913	favorable	68|32	54|25	15|13	39|12	0.00296444	0.0219092
	ACC	CGB7	94027	unfavorable	17|83	14|65	10|18	4|47	0.00359173	0.025022
	ACC	CGN	57530	favorable	63|37	50|29	13|15	37|14	0.00437477	0.0288031
	ACC	CGREF1	10669	unfavorable	28|72	23|56	11|17	12|39	0.0206667	0.0835237
	ACC	CHAC2	494143	unfavorable	33|67	27|52	14|14	13|38	0.0140637	0.0643976
	ACC	CHAD	1101	favorable	70|30	56|23	15|13	41|10	0.000218036	0.00338111
	ACC	CHAF1A	10036	unfavorable	25|75	20|59	17|11	3|48	1.04903e-10	2.99412e-08
	ACC	CHAF1B	8208	unfavorable	26|74	21|58	14|14	7|44	1.66619e-09	2.71019e-07
	ACC	CHCHD2	51142	unfavorable	17|83	14|65	10|18	4|47	0.00581344	0.0350866
	ACC	CHCHD6	84303	favorable	47|53	38|41	10|18	28|23	0.0209463	0.0843047
	ACC	CHD1L	9557	unfavorable	17|83	14|65	10|18	4|47	8.06445e-06	0.000276753
	ACC	CHD4	1108	favorable	79|21	63|16	17|11	46|5	0.000101129	0.00191276
	ACC	CHD7	55636	favorable	82|18	65|14	18|10	47|4	0.00104264	0.0104498
	ACC	CHEK1	1111	unfavorable	19|81	16|63	13|15	3|48	4.9955e-07	2.95302e-05
	ACC	CHEK2	11200	unfavorable	38|62	31|48	18|10	13|38	5.44131e-06	0.00020234
	ACC	CHFR	55743	unfavorable	30|70	24|55	13|15	11|40	0.00492363	0.0312531
	ACC	CHGB	1114	favorable	66|34	53|26	12|16	41|10	0.00038566	0.00512521
	ACC	CHI3L2	1117	favorable	75|25	60|19	15|13	45|6	0.00171269	0.0148047
	ACC	CHIC1	53344	favorable	65|35	52|27	10|18	42|9	8.6484e-08	7.06812e-06
	ACC	CHIC2	26511	unfavorable	41|59	33|46	18|10	15|36	0.000977684	0.00998355
	ACC	CHL1	10752	unfavorable	27|73	22|57	12|16	10|41	0.00835988	0.0450514
	ACC	CHM	1121	favorable	64|36	51|28	11|17	40|11	0.000166375	0.0027654
	ACC	CHMP1B	57132	favorable	71|29	57|22	15|13	42|9	0.00117188	0.0113489
	ACC	CHMP2B	25978	favorable	69|31	55|24	14|14	41|10	0.000261855	0.00385774
	ACC	CHMP4B	128866	favorable	59|41	47|32	10|18	37|14	0.000461314	0.00584993
	ACC	CHN1	1123	unfavorable	19|81	16|63	12|16	4|47	8.51037e-05	0.00168271
	ACC	CHODL	140578	favorable	73|27	58|21	16|12	42|9	0.0122512	0.0585421
	ACC	CHPT1	56994	favorable	74|26	59|20	17|11	42|9	0.00395769	0.0268325
	ACC	CHRFAM7A	89832	unfavorable	18|82	15|64	11|17	4|47	0.000100355	0.00190213
	ACC	CHRM4	1132	unfavorable	32|68	26|53	17|11	9|42	0.0001048	0.00196546
	ACC	CHRNA10	57053	unfavorable	35|65	28|51	16|12	12|39	0.00492237	0.0312509
	ACC	CHRNA3	1136	unfavorable	27|73	22|57	14|14	8|43	0.00047032	0.00592757
	ACC	CHRNA4	1137	unfavorable	30|70	24|55	16|12	8|43	7.42784e-05	0.00152418
	ACC	CHRNA5	1138	unfavorable	23|77	19|60	13|15	6|45	3.6594e-05	0.000895882
	ACC	CHRNA6	8973	favorable	55|45	44|35	10|18	34|17	0.000694948	0.0078318
	ACC	CHRNA7	1139	unfavorable	28|72	23|56	15|13	8|43	4.82163e-05	0.00110629
	ACC	CHRNB4	1143	unfavorable	23|77	19|60	13|15	6|45	0.00260332	0.0200015
	ACC	CHST10	9486	unfavorable	19|81	16|63	12|16	4|47	1.92869e-05	0.000550483
	ACC	CHST11	50515	favorable	78|22	62|17	18|10	44|7	0.00973872	0.0500214
	ACC	CHST13	166012	favorable	51|49	41|38	10|18	31|20	0.00487846	0.0310517
	ACC	CHST4	10164	favorable	78|22	62|17	15|13	47|4	6.75732e-08	5.82114e-06
	ACC	CHST5	23563	favorable	60|40	48|31	10|18	38|13	0.000705127	0.00791349
	ACC	CHST6	4166	favorable	68|32	54|25	13|15	41|10	0.000364486	0.00491588
	ACC	CHSY1	22856	unfavorable	40|60	32|47	18|10	14|37	0.00108569	0.0107413
	ACC	CHTF18	63922	unfavorable	30|70	24|55	16|12	8|43	1.21134e-06	6.0676e-05
	ACC	CHUK	1147	unfavorable	46|54	37|42	18|10	19|32	0.0188335	0.0784323
	ACC	CIAO1	9391	unfavorable	44|56	35|44	18|10	17|34	0.0216788	0.086268
	ACC	CIB1	10519	favorable	73|27	58|21	17|11	41|10	0.0152711	0.0681287
	ACC	CIB2	10518	favorable	66|34	53|26	13|15	40|11	0.0075876	0.0421672
	ACC	CIB4	130106	unfavorable	42|58	34|45	17|11	17|34	0.00746538	0.0417318
	ACC	CIDEA	1149	unfavorable	30|70	24|55	17|11	7|44	8.24023e-06	0.000281826
	ACC	CIDEB	27141	unfavorable	38|62	31|48	17|11	14|37	0.000802704	0.00868636
	ACC	CIITA	4261	favorable	74|26	59|20	18|10	41|10	0.0262553	0.0980619
	ACC	CILP2	148113	unfavorable	35|65	28|51	17|11	11|40	7.38346e-06	0.000257471
	ACC	CISH	1154	favorable	78|22	62|17	17|11	45|6	0.000507752	0.00625886
	ACC	CIT	11113	unfavorable	33|67	27|52	15|13	12|39	0.00735574	0.0412974
	ACC	CIZ1	25792	unfavorable	17|83	14|65	10|18	4|47	0.000487749	0.00608119
	ACC	CKAP2	26586	unfavorable	23|77	19|60	13|15	6|45	6.76474e-07	3.78725e-05
	ACC	CKAP2L	150468	unfavorable	19|81	16|63	14|14	2|49	5.21523e-13	6.06861e-10
	ACC	CKLF	51192	unfavorable	25|75	20|59	13|15	7|44	7.12648e-06	0.000250415
	ACC	CKM	1158	unfavorable	25|75	20|59	14|14	6|45	0.000208654	0.00327524
	ACC	CKMT1B	1159	favorable	54|46	43|36	11|17	32|19	0.0263272	0.0982379
	ACC	CKS1B	1163	unfavorable	12|88	10|69	10|18	0|51	4.68934e-11	1.64586e-08
	ACC	CKS2	1164	unfavorable	17|83	14|65	10|18	4|47	1.27356e-06	6.31031e-05
	ACC	CLASP1	23332	unfavorable	21|79	17|62	10|18	7|44	0.014803	0.0667057
	ACC	CLASP2	23122	favorable	68|32	54|25	13|15	41|10	0.000791416	0.00859063
	ACC	CLCA2	9635	favorable	57|43	46|33	12|16	34|17	0.00927503	0.0483849
	ACC	CLCN2	1181	unfavorable	40|60	32|47	18|10	14|37	0.00285494	0.0213408
	ACC	CLCN4	1183	favorable	61|39	49|30	10|18	39|12	0.000242676	0.00365362
	ACC	CLCN5	1184	favorable	75|25	60|19	16|12	44|7	0.000630837	0.00730633
	ACC	CLCN6	1185	unfavorable	22|78	18|61	12|16	6|45	0.0112571	0.055303
	ACC	CLCN7	1186	favorable	56|44	45|34	10|18	35|16	0.00324351	0.0233089
	ACC	CLCNKB	1188	favorable	71|29	57|22	16|12	41|10	0.00120047	0.0115465
	ACC	CLDN1	9076	unfavorable	38|62	31|48	17|11	14|37	0.00131727	0.012327
	ACC	CLDN12	9069	favorable	83|17	66|13	18|10	48|3	0.000576408	0.00685175
	ACC	CLDN15	24146	unfavorable	28|72	23|56	14|14	9|42	0.000807881	0.00872241
	ACC	CLDN5	7122	favorable	74|26	59|20	18|10	41|10	0.0216296	0.086138
	ACC	CLDND2	125875	favorable	74|26	59|20	17|11	42|9	0.0228687	0.0893901
	ACC	CLEC10A	10462	favorable	80|20	64|15	17|11	47|4	0.000248525	0.00371564
	ACC	CLEC2B	9976	favorable	63|37	50|29	13|15	37|14	0.0177173	0.0753207
	ACC	CLEC9A	283420	favorable	51|49	41|38	10|18	31|20	0.0177892	0.0755269
	ACC	CLIC1	1192	unfavorable	17|83	14|65	10|18	4|47	3.62164e-05	0.000888937
	ACC	CLIC2	1193	favorable	59|41	47|32	10|18	37|14	0.00032929	0.00457455
	ACC	CLINT1	9685	favorable	65|35	52|27	12|16	40|11	0.000465498	0.00588671
	ACC	CLIP2	7461	unfavorable	23|77	19|60	11|17	8|43	0.0251522	0.0952206
	ACC	CLK2	1196	unfavorable	30|70	24|55	16|12	8|43	4.40822e-06	0.000171733
	ACC	CLK2P	1197	unfavorable	16|84	13|66	10|18	3|48	9.60544e-09	1.15874e-06
	ACC	CLK3	1198	unfavorable	44|56	35|44	18|10	17|34	0.023688	0.0914886
	ACC	CLN3	1201	favorable	65|35	52|27	12|16	40|11	0.000774299	0.00846334
	ACC	CLN5	1203	favorable	64|36	51|28	13|15	38|13	0.0044896	0.0293534
	ACC	CLN6	54982	unfavorable	27|73	22|57	11|17	11|40	0.0180007	0.076136
	ACC	CLPTM1	1209	unfavorable	23|77	19|60	11|17	8|43	0.00849835	0.0455776
	ACC	CLPTM1L	81037	unfavorable	18|82	15|64	11|17	4|47	0.00052094	0.00637622
	ACC	CLSPN	63967	unfavorable	18|82	15|64	12|16	3|48	4.46258e-10	9.296e-08
	ACC	CLSTN1	22883	unfavorable	32|68	26|53	18|10	8|43	9.48603e-06	0.000314692
	ACC	CLSTN2	64084	favorable	76|24	61|18	16|12	45|6	0.000574805	0.00683906
	ACC	CLTA	1211	unfavorable	28|72	23|56	14|14	9|42	0.000880129	0.00927047
	ACC	CLTCL1	8218	unfavorable	25|75	20|59	11|17	9|42	0.0107615	0.0535762
	ACC	CLU	1191	favorable	60|40	48|31	12|16	36|15	0.0173301	0.0742226
	ACC	CLUAP1	23059	favorable	83|17	66|13	18|10	48|3	0.00113275	0.0110694
	ACC	CLUL1	27098	favorable	54|46	43|36	10|18	33|18	0.00450471	0.0294255
	ACC	CLYBL	171425	favorable	65|35	52|27	13|15	39|12	0.000790175	0.00858024
	ACC	CMAH	8418	favorable	55|45	44|35	10|18	34|17	0.00363001	0.0252109
	ACC	CMTM1	113540	unfavorable	41|59	33|46	17|11	16|35	0.00159115	0.0140676
	ACC	CMTM2	146225	unfavorable	23|77	19|60	10|18	9|42	0.0183506	0.0770846
	ACC	CMTM3	123920	unfavorable	26|74	21|58	11|17	10|41	0.00757875	0.0421358
	ACC	CMTM4	146223	unfavorable	40|60	32|47	16|12	16|35	0.0139677	0.0641
	ACC	CMTM5	116173	unfavorable	44|56	35|44	17|11	18|33	0.0255174	0.0961865
	ACC	CMTM6	54918	unfavorable	33|67	27|52	14|14	13|38	0.0259082	0.0971683
	ACC	CNBP	7555	unfavorable	26|74	21|58	11|17	10|41	0.0129253	0.0607782
	ACC	CNDP2	55748	unfavorable	42|58	34|45	17|11	17|34	0.0067163	0.0387398
	ACC	CNGA1	1259	favorable	68|32	54|25	12|16	42|9	2.01301e-05	0.0005695
	ACC	CNGA3	1261	unfavorable	37|63	30|49	15|13	15|36	0.0217744	0.0865118
	ACC	CNIH	10175	unfavorable	25|75	20|59	11|17	9|42	0.0223551	0.0880217
	ACC	CNIH2	254263	unfavorable	18|82	15|64	11|17	4|47	4.86398e-06	0.000185476
	ACC	CNIH4	29097	unfavorable	25|75	20|59	13|15	7|44	0.000116204	0.00212197
	ACC	CNKSR1	10256	unfavorable	35|65	28|51	17|11	11|40	0.00099115	0.0100789
	ACC	CNN1	1264	unfavorable	47|53	38|41	18|10	20|31	0.0196387	0.0807034
	ACC	CNN3	1266	unfavorable	50|50	40|39	18|10	22|29	0.0214787	0.0857176
	ACC	CNNM4	26504	unfavorable	41|59	33|46	16|12	17|34	0.0226916	0.0888938
	ACC	CNO	55330	favorable	75|25	60|19	17|11	43|8	0.00391477	0.0266203
	ACC	CNOT2	4848	unfavorable	21|79	17|62	10|18	7|44	0.0160112	0.0703878
	ACC	CNOT3	4849	unfavorable	40|60	32|47	18|10	14|37	0.000330205	0.00458096
	ACC	CNOT4	4850	favorable	71|29	57|22	16|12	41|10	0.0030645	0.0224262
	ACC	CNOT6	57472	unfavorable	35|65	28|51	15|13	13|38	0.00338128	0.0239755
	ACC	CNPY4	245812	favorable	63|37	50|29	13|15	37|14	0.0147563	0.0665656
	ACC	CNTD2	79935	unfavorable	28|72	23|56	14|14	9|42	0.000535348	0.00651126
	ACC	CNTLN	54875	unfavorable	21|79	17|62	11|17	6|45	0.00190288	0.0159457
	ACC	CNTN3	5067	favorable	60|40	48|31	10|18	38|13	0.00105892	0.0105691
	ACC	CNTNAP1	8506	unfavorable	25|75	20|59	10|18	10|41	0.00893852	0.047163
	ACC	CNTNAP2	26047	unfavorable	40|60	32|47	17|11	15|36	0.0213745	0.08545
	ACC	CNTNAP3	79937	unfavorable	26|74	21|58	13|15	8|43	1.65851e-05	0.000490393
	ACC	CNTROB	116840	unfavorable	14|86	12|67	10|18	2|49	1.98724e-08	2.11253e-06
	ACC	COBLL1	22837	favorable	61|39	49|30	11|17	38|13	0.0022754	0.0181189
	ACC	COBRA1	25920	unfavorable	16|84	13|66	13|15	0|51	5.83604e-12	3.29414e-09
	ACC	COG7	91949	favorable	76|24	61|18	16|12	45|6	0.00674883	0.0388577
	ACC	COG8	84342	favorable	65|35	52|27	14|14	38|13	0.00547377	0.0336566
	ACC	COL11A1	1301	unfavorable	23|77	19|60	12|16	7|44	0.000594916	0.00700766
	ACC	COL11A2	1302	unfavorable	16|84	13|66	10|18	3|48	0.000196226	0.00312885
	ACC	COL13A1	1305	unfavorable	44|56	35|44	18|10	17|34	0.000324541	0.00452855
	ACC	COL14A1	7373	favorable	68|32	54|25	14|14	40|11	0.00412822	0.027648
	ACC	COL18A1	80781	unfavorable	23|77	19|60	11|17	8|43	0.00162043	0.0142507
	ACC	COL19A1	1310	unfavorable	30|70	24|55	12|16	12|39	0.0140827	0.0644515
	ACC	COL1A1	1277	unfavorable	46|54	37|42	18|10	19|32	0.023277	0.0904717
	ACC	COL2A1	1280	unfavorable	25|75	20|59	13|15	7|44	8.81276e-05	0.00172416
	ACC	COL4A1	1282	unfavorable	41|59	33|46	16|12	17|34	0.00715528	0.0405062
	ACC	COL4A2	1284	unfavorable	36|64	29|50	18|10	11|40	1.67274e-05	0.000494121
	ACC	COL4A3	1285	favorable	59|41	47|32	11|17	36|15	0.0133614	0.0621639
	ACC	COL4A3BP	10087	unfavorable	26|74	21|58	13|15	8|43	0.011448	0.0559446
	ACC	COL4A4	1286	favorable	76|24	61|18	17|11	44|7	0.00416754	0.0278312
	ACC	COL5A1	1289	unfavorable	16|84	13|66	10|18	3|48	3.43589e-07	2.19135e-05
	ACC	COL5A3	50509	unfavorable	49|51	39|40	18|10	21|30	0.00800502	0.0437651
	ACC	COL6A6	131873	favorable	63|37	50|29	14|14	36|15	0.0246015	0.0938474
	ACC	COL7A1	1294	unfavorable	40|60	32|47	18|10	14|37	0.00140821	0.0129019
	ACC	COL8A1	1295	unfavorable	42|58	34|45	18|10	16|35	0.00636423	0.0373469
	ACC	COL9A2	1298	favorable	66|34	53|26	15|13	38|13	0.0250787	0.0950331
	ACC	COL9A3	1299	unfavorable	25|75	20|59	13|15	7|44	0.000942564	0.00972404
	ACC	COLEC10	10584	favorable	54|46	43|36	11|17	32|19	0.00747892	0.0417858
	ACC	COLQ	8292	favorable	70|30	56|23	16|12	40|11	0.0234219	0.0908506
	ACC	COMMD10	51397	favorable	73|27	58|21	16|12	42|9	0.00160838	0.0141768
	ACC	COMMD7	149951	favorable	54|46	43|36	10|18	33|18	0.0150428	0.0674059
	ACC	COMMD9	29099	favorable	52|48	42|37	11|17	31|20	0.00771084	0.0426364
	ACC	COMP	1311	unfavorable	38|62	31|48	17|11	14|37	0.0113366	0.055573
	ACC	COPA	1314	unfavorable	25|75	20|59	12|16	8|43	0.000532829	0.0064871
	ACC	COPB1	1315	unfavorable	16|84	13|66	10|18	3|48	2.03317e-06	9.23608e-05
	ACC	COPE	11316	unfavorable	16|84	13|66	10|18	3|48	0.000286665	0.00412641
	ACC	COPG2	26958	favorable	52|48	42|37	10|18	32|19	0.0039464	0.0267824
	ACC	COPS3	8533	unfavorable	18|82	15|64	10|18	5|46	0.00120521	0.0115806
	ACC	COPS5	10987	favorable	55|45	44|35	10|18	34|17	0.019352	0.079866
	ACC	COPS7A	50813	favorable	65|35	52|27	14|14	38|13	0.00247672	0.0192914
	ACC	COPS7B	64708	unfavorable	18|82	15|64	13|15	2|49	3.43097e-10	7.48932e-08
	ACC	COQ10A	93058	favorable	78|22	62|17	18|10	44|7	0.0071194	0.0403585
	ACC	COQ2	27235	favorable	71|29	57|22	14|14	43|8	7.15593e-05	0.0014851
	ACC	COQ4	51117	unfavorable	16|84	13|66	10|18	3|48	0.000530484	0.00646375
	ACC	COQ6	51004	favorable	60|40	48|31	13|15	35|16	0.0235715	0.0912225
	ACC	COQ7	10229	favorable	69|31	55|24	14|14	41|10	0.00362762	0.0252001
	ACC	COQ9	57017	favorable	70|30	56|23	13|15	43|8	0.000189668	0.00305164
	ACC	CORO2A	7464	favorable	56|44	45|34	10|18	35|16	0.00110776	0.0108899
	ACC	CORO6	84940	unfavorable	41|59	33|46	18|10	15|36	0.00464946	0.0300493
	ACC	CORO7	79585	favorable	69|31	55|24	15|13	40|11	0.0247113	0.094112
	ACC	CORT	1325	unfavorable	19|81	16|63	11|17	5|46	3.9407e-05	0.00094667
	ACC	COX17	10063	favorable	64|36	51|28	13|15	38|13	0.00429359	0.028434
	ACC	COX18	285521	favorable	74|26	59|20	14|14	45|6	4.52548e-06	0.000175459
	ACC	COX4NB	10328	unfavorable	17|83	14|65	10|18	4|47	9.37053e-05	0.00180619
	ACC	COX6B2	125965	unfavorable	19|81	16|63	10|18	6|45	0.000381089	0.00507957
	ACC	COX6C	1345	favorable	59|41	47|32	11|17	36|15	0.00222818	0.0178664
	ACC	COX7A1	1346	favorable	59|41	47|32	10|18	37|14	0.00287524	0.0214437
	ACC	COX7B	1349	favorable	66|34	53|26	13|15	40|11	0.000173793	0.0028545
	ACC	COX7C	1350	favorable	80|20	64|15	18|10	46|5	3.20603e-05	0.000812367
	ACC	CP	1356	favorable	55|45	44|35	10|18	34|17	0.000435481	0.00560314
	ACC	CPAMD8	27151	favorable	76|24	61|18	17|11	44|7	0.00457444	0.0297359
	ACC	CPEB1	64506	favorable	78|22	62|17	18|10	44|7	0.00129842	0.0121983
	ACC	CPEB2	132864	favorable	64|36	51|28	10|18	41|10	0.000353876	0.00481139
	ACC	CPEB3	22849	favorable	82|18	65|14	18|10	47|4	0.000229048	0.0035041
	ACC	CPEB4	80315	favorable	70|30	56|23	12|16	44|7	2.77972e-06	0.000118249
	ACC	CPLX1	10815	favorable	78|22	62|17	18|10	44|7	0.0103915	0.0522937
	ACC	CPN2	1370	unfavorable	36|64	29|50	17|11	12|39	0.000991039	0.0100788
	ACC	CPNE3	8895	favorable	80|20	64|15	17|11	47|4	9.60023e-05	0.00183922
	ACC	CPNE4	131034	favorable	80|20	64|15	16|12	48|3	1.64848e-06	7.80988e-05
	ACC	CPNE7	27132	unfavorable	23|77	19|60	12|16	7|44	0.00179875	0.0153339
	ACC	CPO	130749	favorable	64|36	51|28	10|18	41|10	1.13395e-05	0.000362118
	ACC	CPSF3	51692	unfavorable	18|82	15|64	10|18	5|46	0.00051583	0.00633005
	ACC	CPSF6	11052	unfavorable	32|68	26|53	15|13	11|40	0.000419789	0.00546303
	ACC	CPSF7	79869	unfavorable	19|81	16|63	12|16	4|47	5.08872e-05	0.00115409
	ACC	CPT1C	126129	unfavorable	18|82	15|64	11|17	4|47	6.10991e-05	0.00132245
	ACC	CR1	1378	favorable	60|40	48|31	12|16	36|15	0.0068055	0.0390784
	ACC	CRABP2	1382	unfavorable	35|65	28|51	16|12	12|39	0.00352774	0.0247013
	ACC	CRAT	1384	unfavorable	28|72	23|56	12|16	11|40	0.0147305	0.0664851
	ACC	CRB1	23418	favorable	74|26	59|20	14|14	45|6	7.06843e-07	3.91669e-05
	ACC	CRBN	51185	favorable	69|31	55|24	12|16	43|8	2.14726e-06	9.62429e-05
	ACC	CREB3	10488	unfavorable	21|79	17|62	10|18	7|44	0.00460925	0.0298822
	ACC	CREB3L1	90993	favorable	69|31	55|24	14|14	41|10	0.00721167	0.040732
	ACC	CREB3L3	84699	favorable	68|32	54|25	11|17	43|8	6.15649e-07	3.51038e-05
	ACC	CREB5	9586	unfavorable	27|73	22|57	13|15	9|42	0.00771149	0.0426364
	ACC	CREBL2	1389	favorable	73|27	58|21	18|10	40|11	0.0164228	0.0715888
	ACC	CREBZF	58487	unfavorable	18|82	15|64	11|17	4|47	2.9138e-05	0.000754238
	ACC	CREG1	8804	favorable	64|36	51|28	14|14	37|14	0.00647746	0.0377668
	ACC	CRELD1	78987	favorable	73|27	58|21	16|12	42|9	0.0009051	0.00945424
	ACC	CREM	1390	unfavorable	33|67	27|52	17|11	10|41	0.000265838	0.00390037
	ACC	CRHBP	1393	favorable	52|48	42|37	10|18	32|19	0.0190591	0.0790823
	ACC	CRIM1	51232	favorable	59|41	47|32	10|18	37|14	0.00155006	0.0138125
	ACC	CRIP3	401262	favorable	76|24	61|18	17|11	44|7	0.000758986	0.00835006
	ACC	CRIPAK	285464	favorable	79|21	63|16	18|10	45|6	0.00375792	0.0258653
	ACC	CRISPLD1	83690	unfavorable	23|77	19|60	11|17	8|43	0.0244915	0.0935458
	ACC	CRKL	1399	unfavorable	30|70	24|55	13|15	11|40	0.0197214	0.0809203
	ACC	CRMP1	1400	unfavorable	37|63	30|49	18|10	12|39	0.00177266	0.0151722
	ACC	CRNKL1	51340	favorable	60|40	48|31	10|18	38|13	0.000447967	0.00572145
	ACC	CROCCL1	84809	unfavorable	28|72	23|56	16|12	7|44	2.26754e-05	0.000623437
	ACC	CROCCL2	114819	unfavorable	41|59	33|46	17|11	16|35	0.00242744	0.0190143
	ACC	CROT	54677	favorable	56|44	45|34	11|17	34|17	0.00110946	0.0109016
	ACC	CRTAC1	55118	unfavorable	30|70	24|55	12|16	12|39	0.0264069	0.0984117
	ACC	CRTAM	56253	favorable	75|25	60|19	17|11	43|8	0.00123255	0.011754
	ACC	CRTC2	200186	unfavorable	40|60	32|47	18|10	14|37	0.00108922	0.010763
	ACC	CRYBB2	1415	unfavorable	19|81	16|63	10|18	6|45	0.0193363	0.0798246
	ACC	CRYBB3	1417	unfavorable	36|64	29|50	18|10	11|40	2.64058e-05	0.0006996
	ACC	CRYBG3	131544	favorable	71|29	57|22	16|12	41|10	0.0209569	0.0843222
	ACC	CRYGS	1427	favorable	59|41	47|32	12|16	35|16	0.0226218	0.0886837
	ACC	CRYL1	51084	favorable	68|32	54|25	13|15	41|10	5.49821e-05	0.00122151
	ACC	CRYM	1428	favorable	63|37	50|29	11|17	39|12	0.00284236	0.0212646
	ACC	CRYZ	1429	favorable	66|34	53|26	11|17	42|9	6.10782e-05	0.00132218
	ACC	CSDC2	27254	favorable	68|32	54|25	10|18	44|7	2.17215e-07	1.49971e-05
	ACC	CSE1L	1434	unfavorable	19|81	16|63	13|15	3|48	6.97005e-07	3.87259e-05
	ACC	CSF1	1435	favorable	82|18	65|14	17|11	48|3	5.1754e-06	0.000195138
	ACC	CSF1R	1436	favorable	54|46	43|36	10|18	33|18	0.00513869	0.0322254
	ACC	CSF3	1440	unfavorable	25|75	20|59	12|16	8|43	0.0234963	0.0910295
	ACC	CSGALNACT1	55790	favorable	64|36	51|28	10|18	41|10	3.14417e-05	0.000800985
	ACC	CSGALNACT2	55454	unfavorable	36|64	29|50	14|14	15|36	0.0231177	0.090063
	ACC	CSMD2	114784	favorable	84|16	67|12	18|10	49|2	7.83844e-06	0.000270284
	ACC	CSNK1A1	1452	favorable	55|45	44|35	10|18	34|17	0.00552609	0.0338672
	ACC	CSNK1E	1454	unfavorable	41|59	33|46	18|10	15|36	0.00147077	0.0133223
	ACC	CSNK1G2	1455	unfavorable	32|68	26|53	18|10	8|43	6.01157e-06	0.00021897
	ACC	CSNK2A2	1459	favorable	56|44	45|34	10|18	35|16	0.00359298	0.0250273
	ACC	CSPG5	10675	unfavorable	37|63	30|49	18|10	12|39	0.000170622	0.00281553
	ACC	CSRP2	1466	unfavorable	28|72	23|56	14|14	9|42	0.00230992	0.0183339
	ACC	CSRP2BP	57325	favorable	73|27	58|21	14|14	44|7	3.36801e-06	0.000138372
	ACC	CST3	1471	favorable	60|40	48|31	10|18	38|13	0.000285461	0.00411613
	ACC	CSTF1	1477	unfavorable	38|62	31|48	16|12	15|36	0.00221258	0.0177796
	ACC	CSTF2T	23283	favorable	70|30	56|23	16|12	40|11	0.0119816	0.0577058
	ACC	CSTF3	1479	unfavorable	31|69	25|54	17|11	8|43	1.14052e-05	0.000363754
	ACC	CTAGE5	4253	favorable	71|29	57|22	16|12	41|10	0.0111155	0.0548349
	ACC	CTBP1	1487	favorable	69|31	55|24	15|13	40|11	0.00516468	0.0323361
	ACC	CTBP2	1488	unfavorable	44|56	35|44	18|10	17|34	0.00181034	0.0153945
	ACC	CTCFL	140690	unfavorable	35|65	28|51	15|13	13|38	0.00096786	0.00991267
	ACC	CTDSP1	58190	unfavorable	26|74	21|58	12|16	9|42	0.00743897	0.0416364
	ACC	CTDSPL2	51496	unfavorable	37|63	30|49	18|10	12|39	0.000191863	0.00307735
	ACC	CTF1	1489	favorable	65|35	52|27	10|18	42|9	2.88491e-05	0.000748808
	ACC	CTHRC1	115908	unfavorable	40|60	32|47	18|10	14|37	0.000316692	0.00445105
	ACC	CTNNA1	1495	favorable	51|49	41|38	10|18	31|20	0.0235673	0.0912177
	ACC	CTNNAL1	8727	unfavorable	40|60	32|47	17|11	15|36	0.00150685	0.013548
	ACC	CTNNBL1	56259	favorable	75|25	60|19	16|12	44|7	0.0049373	0.0313103
	ACC	CTNS	1497	favorable	71|29	57|22	17|11	40|11	0.0159715	0.0702646
	ACC	CTPS	1503	unfavorable	44|56	35|44	18|10	17|34	0.0063413	0.0372442
	ACC	CTPS2	56474	favorable	76|24	61|18	17|11	44|7	0.00142336	0.0129989
	ACC	CTRB1	1504	unfavorable	13|87	11|68	10|18	1|50	5.04175e-09	6.80671e-07
	ACC	CTRB2	440387	unfavorable	14|86	12|67	10|18	2|49	7.04857e-07	3.90711e-05
	ACC	CTRC	11330	unfavorable	19|81	16|63	10|18	6|45	0.00517249	0.0323675
	ACC	CTRL	1506	unfavorable	38|62	31|48	17|11	14|37	0.000160238	0.00269358
	ACC	CTSA	5476	favorable	65|35	52|27	10|18	42|9	4.02528e-07	2.48637e-05
	ACC	CTSB	1508	favorable	61|39	49|30	12|16	37|14	0.0110132	0.05446
	ACC	CTSD	1509	favorable	50|50	40|39	10|18	30|21	0.0149098	0.0670046
	ACC	CTSF	8722	favorable	71|29	57|22	15|13	42|9	0.000206635	0.00325541
	ACC	CTSH	1512	favorable	64|36	51|28	12|16	39|12	0.005658	0.0344218
	ACC	CTSK	1513	unfavorable	35|65	28|51	15|13	13|38	0.000747151	0.00825287
	ACC	CTSL2	1515	unfavorable	21|79	17|62	15|13	2|49	3.20348e-09	4.6373e-07
	ACC	CTSO	1519	favorable	75|25	60|19	16|12	44|7	0.00317088	0.0229374
	ACC	CTSW	1521	favorable	57|43	46|33	11|17	35|16	0.021872	0.0867586
	ACC	CTSZ	1522	unfavorable	27|73	22|57	12|16	10|41	0.0160075	0.0703816
	ACC	CTTNBP2	83992	favorable	78|22	62|17	17|11	45|6	0.0052592	0.032757
	ACC	CTXN1	404217	unfavorable	22|78	18|61	10|18	8|43	0.000887923	0.00932245
	ACC	CUEDC1	404093	favorable	57|43	46|33	12|16	34|17	0.0146003	0.0660628
	ACC	CUEDC2	79004	unfavorable	23|77	19|60	11|17	8|43	0.014261	0.0649944
	ACC	CUL2	8453	unfavorable	31|69	25|54	14|14	11|40	0.0139587	0.0640684
	ACC	CUTA	51596	favorable	74|26	59|20	17|11	42|9	0.000717599	0.00801717
	ACC	CUZD1	50624	unfavorable	40|60	32|47	15|13	17|34	0.0232823	0.0904902
	ACC	CWC25	54883	favorable	80|20	64|15	18|10	46|5	0.000363492	0.00490729
	ACC	CWC27	10283	favorable	57|43	46|33	10|18	36|15	0.00457155	0.0297197
	ACC	CWF19L1	55280	unfavorable	36|64	29|50	18|10	11|40	7.79008e-06	0.000269292
	ACC	CWF19L2	143884	unfavorable	19|81	16|63	10|18	6|45	0.00470044	0.0302637
	ACC	CX3CR1	1524	favorable	68|32	54|25	13|15	41|10	0.00200965	0.0165887
	ACC	CXCL3	2921	unfavorable	30|70	24|55	12|16	12|39	0.0220213	0.087168
	ACC	CXCL5	6374	favorable	60|40	48|31	12|16	36|15	0.0169599	0.073145
	ACC	CXCR2P1	3580	unfavorable	22|78	18|61	11|17	7|44	0.000393207	0.00519895
	ACC	CXCR6	10663	favorable	84|16	67|12	18|10	49|2	6.73759e-05	0.00141912
	ACC	CXCR7	57007	unfavorable	13|87	11|68	10|18	1|50	1.83779e-10	4.52778e-08
	ACC	CXorf23	256643	favorable	69|31	55|24	14|14	41|10	0.000734694	0.00815397
	ACC	CXorf40A	91966	favorable	79|21	63|16	18|10	45|6	0.00171008	0.0147863
	ACC	CXorf48	54967	favorable	68|32	54|25	16|12	38|13	0.0206713	0.0835357
	ACC	CXorf58	254158	favorable	66|34	53|26	12|16	41|10	1.61904e-05	0.000481265
	ACC	CXXC5	51523	favorable	59|41	47|32	11|17	36|15	0.00140152	0.0128585
	ACC	CYB561	1534	favorable	76|24	61|18	17|11	44|7	0.0098126	0.05027
	ACC	CYB561D1	284613	unfavorable	28|72	23|56	14|14	9|42	0.000739015	0.00819052
	ACC	CYB561D2	11068	favorable	76|24	61|18	18|10	43|8	0.000938838	0.00969618
	ACC	CYB5D1	124637	favorable	66|34	53|26	12|16	41|10	0.00140052	0.0128524
	ACC	CYB5D2	124936	favorable	64|36	51|28	14|14	37|14	0.0197875	0.0810794
	ACC	CYB5R1	51706	favorable	73|27	58|21	17|11	41|10	0.012319	0.0587744
	ACC	CYB5R4	51167	favorable	61|39	49|30	13|15	36|15	0.00964403	0.0497068
	ACC	CYB5RL	606495	favorable	52|48	42|37	10|18	32|19	0.00210874	0.0171695
	ACC	CYBASC3	220002	favorable	47|53	38|41	10|18	28|23	0.0201923	0.0821797
	ACC	CYHR1	50626	favorable	69|31	55|24	13|15	42|9	0.00106126	0.0105895
	ACC	CYLD	1540	favorable	78|22	62|17	16|12	46|5	4.20856e-05	0.000993748
	ACC	CYP11B1	1584	favorable	73|27	58|21	15|13	43|8	0.00740401	0.0414837
	ACC	CYP19A1	1588	unfavorable	27|73	22|57	13|15	9|42	0.0133777	0.0622228
	ACC	CYP1A1	1543	unfavorable	22|78	18|61	11|17	7|44	0.000131581	0.00232449
	ACC	CYP24A1	1591	unfavorable	23|77	19|60	10|18	9|42	0.00489448	0.0311274
	ACC	CYP26B1	56603	unfavorable	36|64	29|50	17|11	12|39	0.000387654	0.00514487
	ACC	CYP27A1	1593	favorable	56|44	45|34	10|18	35|16	0.000289027	0.00415171
	ACC	CYP27B1	1594	unfavorable	23|77	19|60	15|13	4|47	1.18338e-06	5.95691e-05
	ACC	CYP2A6	1548	favorable	71|29	57|22	14|14	43|8	1.22432e-05	0.000384642
	ACC	CYP2B7P1	1556	unfavorable	33|67	27|52	13|15	14|37	0.0219092	0.0868536
	ACC	CYP2C8	1558	favorable	57|43	46|33	13|15	33|18	0.0125034	0.0593979
	ACC	CYP2D6	1565	unfavorable	30|70	24|55	16|12	8|43	5.13331e-06	0.000193986
	ACC	CYP2D7P1	1564	unfavorable	41|59	33|46	18|10	15|36	0.000543391	0.00657809
	ACC	CYP2R1	120227	unfavorable	23|77	19|60	13|15	6|45	0.00198323	0.0164283
	ACC	CYP2S1	29785	favorable	65|35	52|27	15|13	37|14	0.0222856	0.08786
	ACC	CYP2U1	113612	favorable	76|24	61|18	13|15	48|3	7.64577e-11	2.37982e-08
	ACC	CYP39A1	51302	favorable	55|45	44|35	10|18	34|17	0.00785021	0.0431746
	ACC	CYP3A4	1576	favorable	59|41	47|32	10|18	37|14	0.000267577	0.00391922
	ACC	CYP3A5	1577	favorable	78|22	62|17	15|13	47|4	2.96735e-08	2.91857e-06
	ACC	CYP3A7	1551	favorable	57|43	46|33	10|18	36|15	0.000824445	0.00884821
	ACC	CYP46A1	10858	favorable	84|16	67|12	18|10	49|2	4.99662e-06	0.000189673
	ACC	CYP4F11	57834	favorable	60|40	48|31	10|18	38|13	0.00125249	0.0118892
	ACC	CYP4F12	66002	favorable	59|41	47|32	12|16	35|16	0.00504875	0.0318077
	ACC	CYP4F22	126410	favorable	55|45	44|35	10|18	34|17	0.00959763	0.0495462
	ACC	CYP4V2	285440	favorable	54|46	43|36	10|18	33|18	0.00138664	0.0127646
	ACC	CYP7A1	1581	favorable	60|40	48|31	10|18	38|13	9.40971e-05	0.00181167
	ACC	CYP7B1	9420	favorable	65|35	52|27	13|15	39|12	0.00121761	0.0116585
	ACC	CYR61	3491	unfavorable	42|58	34|45	18|10	16|35	0.000292493	0.00418734
	ACC	CYSLTR1	10800	favorable	78|22	62|17	17|11	45|6	0.00630119	0.0370849
	ACC	CYSLTR2	57105	favorable	54|46	43|36	10|18	33|18	0.00714744	0.0404727
	ACC	CYTH1	9267	unfavorable	37|63	30|49	17|11	13|38	0.00194859	0.0162309
	ACC	CYTH2	9266	unfavorable	23|77	19|60	12|16	7|44	5.04868e-05	0.00114656
	ACC	CYTH3	9265	unfavorable	23|77	19|60	11|17	8|43	0.00460968	0.0298822
	ACC	CYTH4	27128	favorable	54|46	43|36	10|18	33|18	0.0015292	0.013683
	ACC	CYTL1	54360	favorable	76|24	61|18	16|12	45|6	0.00514663	0.0322604
	ACC	CYTSA	23384	unfavorable	41|59	33|46	15|13	18|33	0.0209316	0.0842673
	ACC	D4S234E	27065	unfavorable	16|84	13|66	10|18	3|48	0.00248183	0.0193203
	ACC	DAAM2	23500	unfavorable	36|64	29|50	16|12	13|38	0.00426652	0.0282936
	ACC	DAB2	1601	unfavorable	32|68	26|53	14|14	12|39	0.00416146	0.0277995
	ACC	DACH1	1602	unfavorable	38|62	31|48	16|12	15|36	0.00221877	0.0178104
	ACC	DACT1	51339	unfavorable	26|74	21|58	11|17	10|41	0.00856882	0.0458434
	ACC	DACT3	147906	unfavorable	27|73	22|57	14|14	8|43	0.000335245	0.00463052
	ACC	DAD1	1603	unfavorable	49|51	39|40	18|10	21|30	0.0165628	0.0719574
	ACC	DAGLA	747	favorable	59|41	47|32	11|17	36|15	0.00145017	0.013192
	ACC	DAGLB	221955	favorable	73|27	58|21	16|12	42|9	0.000567077	0.00677429
	ACC	DAND5	199699	favorable	57|43	46|33	11|17	35|16	0.00723458	0.0408187
	ACC	DAP	1611	favorable	70|30	56|23	14|14	42|9	0.00452281	0.0295017
	ACC	DAP3	7818	unfavorable	37|63	30|49	16|12	14|37	0.00305831	0.0223999
	ACC	DAPK1	1612	favorable	73|27	58|21	16|12	42|9	0.00748929	0.0418269
	ACC	DAPK2	23604	favorable	71|29	57|22	14|14	43|8	8.40839e-05	0.00166857
	ACC	DAPP1	27071	favorable	54|46	43|36	10|18	33|18	0.0201811	0.0821514
	ACC	DAZAP1	26528	unfavorable	13|87	11|68	10|18	1|50	1.82351e-11	7.97242e-09
	ACC	DAZAP2	9802	favorable	76|24	61|18	18|10	43|8	0.0162569	0.0710979
	ACC	DBF4	10926	unfavorable	19|81	16|63	12|16	4|47	2.15529e-08	2.26256e-06
	ACC	DBF4B	80174	unfavorable	17|83	14|65	10|18	4|47	1.08847e-05	0.000350003
	ACC	DBH	1621	favorable	79|21	63|16	16|12	47|4	5.46819e-06	0.00020304
	ACC	DBI	1622	unfavorable	32|68	26|53	15|13	11|40	0.00337899	0.0239648
	ACC	DBN1	1627	unfavorable	23|77	19|60	10|18	9|42	0.00765605	0.0424322
	ACC	DBNDD2	55861	favorable	55|45	44|35	10|18	34|17	0.0114977	0.0560992
	ACC	DBR1	51163	favorable	61|39	49|30	11|17	38|13	0.00246468	0.0192255
	ACC	DBT	1629	favorable	71|29	57|22	14|14	43|8	0.00041838	0.00545267
	ACC	DCAF15	90379	unfavorable	38|62	31|48	18|10	13|38	0.000254864	0.00378089
	ACC	DCAF17	80067	unfavorable	41|59	33|46	16|12	17|34	0.00757652	0.0421295
	ACC	DCAKD	79877	favorable	74|26	59|20	17|11	42|9	0.00758129	0.0421445
	ACC	DCBLD2	131566	unfavorable	47|53	38|41	18|10	20|31	0.0108146	0.053757
	ACC	DCDC2	51473	favorable	69|31	55|24	14|14	41|10	0.003475	0.0244407
	ACC	DCHS1	8642	favorable	63|37	50|29	14|14	36|15	0.0238672	0.0919461
	ACC	DCI	1632	favorable	84|16	67|12	18|10	49|2	0.000725158	0.00807662
	ACC	DCLK2	166614	favorable	56|44	45|34	10|18	35|16	0.0029968	0.0220739
	ACC	DCLRE1B	64858	unfavorable	35|65	28|51	18|10	10|41	3.64135e-06	0.000147677
	ACC	DCLRE1C	64421	unfavorable	28|72	23|56	15|13	8|43	6.48228e-05	0.00138142
	ACC	DCN	1634	unfavorable	28|72	23|56	11|17	12|39	0.020408	0.0828057
	ACC	DCP1B	196513	favorable	65|35	52|27	11|17	41|10	2.31611e-05	0.000632652
	ACC	DCPS	28960	unfavorable	16|84	13|66	10|18	3|48	2.20947e-05	0.000610986
	ACC	DCT	1638	favorable	55|45	44|35	10|18	34|17	0.00264249	0.020208
	ACC	DCTN4	51164	favorable	78|22	62|17	17|11	45|6	0.000602303	0.0070662
	ACC	DCTN6	10671	favorable	60|40	48|31	12|16	36|15	0.0131745	0.0615673
	ACC	DCUN1D2	55208	unfavorable	22|78	18|61	11|17	7|44	0.0084525	0.0454174
	ACC	DCUN1D3	123879	favorable	79|21	63|16	15|13	48|3	0.000116159	0.00212145
	ACC	DCUN1D5	84259	unfavorable	18|82	15|64	14|14	1|50	2.66509e-12	1.9476e-09
	ACC	DDAH2	23564	unfavorable	26|74	21|58	12|16	9|42	0.00644382	0.037649
	ACC	DDC	1644	favorable	76|24	61|18	18|10	43|8	0.0220869	0.0873469
	ACC	DDHD1	80821	favorable	76|24	61|18	15|13	46|5	0.000588255	0.00695424
	ACC	DDIT4	54541	unfavorable	40|60	32|47	17|11	15|36	0.00621158	0.0366946
	ACC	DDIT4L	115265	favorable	57|43	46|33	11|17	35|16	0.00802258	0.0438285
	ACC	DDN	23109	unfavorable	26|74	21|58	14|14	7|44	7.46032e-06	0.000259673
	ACC	DDO	8528	favorable	84|16	67|12	17|11	50|1	1.225e-06	6.11782e-05
	ACC	DDR2	4921	favorable	74|26	59|20	16|12	43|8	0.0257224	0.0966753
	ACC	DDRGK1	65992	favorable	82|18	65|14	18|10	47|4	2.39813e-05	0.000650358
	ACC	DDT	1652	unfavorable	41|59	33|46	18|10	15|36	0.00911423	0.0477822
	ACC	DDTL	100037417	unfavorable	41|59	33|46	18|10	15|36	0.0134411	0.0624293
	ACC	DDX1	1653	unfavorable	30|70	24|55	14|14	10|41	0.00146475	0.013291
	ACC	DDX10	1662	unfavorable	35|65	28|51	17|11	11|40	0.00873283	0.0464188
	ACC	DDX11	1663	unfavorable	22|78	18|61	11|17	7|44	0.00329634	0.0235743
	ACC	DDX12	440081	unfavorable	25|75	20|59	14|14	6|45	2.00999e-07	1.40897e-05
	ACC	DDX18	8886	unfavorable	22|78	18|61	12|16	6|45	0.000142406	0.0024659
	ACC	DDX20	11218	unfavorable	38|62	31|48	15|13	16|35	0.00797597	0.0436488
	ACC	DDX21	9188	unfavorable	31|69	25|54	16|12	9|42	1.13698e-05	0.00036278
	ACC	DDX24	57062	favorable	65|35	52|27	15|13	37|14	0.010915	0.0541036
	ACC	DDX25	29118	unfavorable	31|69	25|54	15|13	10|41	0.00912851	0.0478312
	ACC	DDX28	55794	favorable	73|27	58|21	14|14	44|7	2.44853e-05	0.000660371
	ACC	DDX31	64794	unfavorable	35|65	28|51	16|12	12|39	0.000225091	0.00346212
	ACC	DDX39	10212	unfavorable	12|88	10|69	10|18	0|51	1.12774e-13	2.21553e-10
	ACC	DDX3X	1654	favorable	69|31	55|24	15|13	40|11	0.00807274	0.0440303
	ACC	DDX43	55510	unfavorable	17|83	14|65	11|17	3|48	0.000319134	0.00447622
	ACC	DDX46	9879	unfavorable	25|75	20|59	13|15	7|44	3.30668e-06	0.000136222
	ACC	DDX49	54555	unfavorable	18|82	15|64	11|17	4|47	0.000662596	0.00756185
	ACC	DDX50	79009	unfavorable	23|77	19|60	14|14	5|46	2.14379e-06	9.61162e-05
	ACC	DDX52	11056	unfavorable	28|72	23|56	11|17	12|39	0.0152039	0.0679125
	ACC	DDX56	54606	unfavorable	37|63	30|49	17|11	13|38	0.00779483	0.042959
	ACC	DDX6	1656	favorable	63|37	50|29	13|15	37|14	0.017312	0.0741793
	ACC	DEAF1	10522	unfavorable	33|67	27|52	16|12	11|40	0.000483372	0.00604403
	ACC	DECR2	26063	favorable	80|20	64|15	18|10	46|5	0.00167786	0.014597
	ACC	DEDD	9191	unfavorable	40|60	32|47	18|10	14|37	0.000597462	0.00703074
	ACC	DEGS1	8560	unfavorable	23|77	19|60	14|14	5|46	1.29709e-08	1.50355e-06
	ACC	DEK	7913	unfavorable	27|73	22|57	14|14	8|43	0.000149271	0.00254907
	ACC	DEM1	64789	unfavorable	22|78	18|61	13|15	5|46	5.645e-05	0.00124607
	ACC	DENND1A	57706	unfavorable	22|78	18|61	11|17	7|44	0.00710011	0.0402884
	ACC	DENND1C	79958	unfavorable	30|70	24|55	13|15	11|40	0.00423336	0.0281193
	ACC	DENND3	22898	favorable	55|45	44|35	10|18	34|17	0.00928239	0.0484128
	ACC	DENND4B	9909	unfavorable	31|69	25|54	18|10	7|44	3.57879e-09	5.08807e-07
	ACC	DENND4C	55667	favorable	80|20	64|15	18|10	46|5	0.00056695	0.00677331
	ACC	DENND5A	23258	unfavorable	27|73	22|57	14|14	8|43	4.49229e-05	0.00104805
	ACC	DENR	8562	unfavorable	41|59	33|46	18|10	15|36	0.00308939	0.0225534
	ACC	DEPDC1	55635	unfavorable	22|78	18|61	15|13	3|48	7.99877e-13	8.40271e-10
	ACC	DEPDC1B	55789	unfavorable	36|64	29|50	17|11	12|39	0.000160992	0.00270373
	ACC	DEPDC6	64798	favorable	56|44	45|34	10|18	35|16	0.00852638	0.0456761
	ACC	DERL3	91319	unfavorable	26|74	21|58	13|15	8|43	0.00028489	0.00411142
	ACC	DET1	55070	favorable	68|32	54|25	15|13	39|12	0.0137372	0.0633868
	ACC	DEXI	28955	favorable	80|20	64|15	15|13	49|2	2.4347e-09	3.67258e-07
	ACC	DFNA5	1687	favorable	59|41	47|32	10|18	37|14	0.000156746	0.00264782
	ACC	DGAT1	8694	favorable	52|48	42|37	10|18	32|19	0.0106396	0.0531618
	ACC	DGCR11	25786	unfavorable	26|74	21|58	14|14	7|44	0.000364409	0.00491572
	ACC	DGCR2	9993	unfavorable	19|81	16|63	10|18	6|45	0.0133512	0.0621301
	ACC	DGCR8	54487	unfavorable	38|62	31|48	18|10	13|38	5.09875e-05	0.0011555
	ACC	DGCR9	25787	unfavorable	33|67	27|52	17|11	10|41	0.00397232	0.0269052
	ACC	DGKB	1607	unfavorable	26|74	21|58	12|16	9|42	0.00595218	0.0356579
	ACC	DGKD	8527	unfavorable	14|86	12|67	10|18	2|49	3.77762e-07	2.36624e-05
	ACC	DGKE	8526	favorable	61|39	49|30	14|14	35|16	0.0228038	0.0892218
	ACC	DGKG	1608	favorable	74|26	59|20	16|12	43|8	0.000213418	0.00333169
	ACC	DGUOK	1716	unfavorable	40|60	32|47	18|10	14|37	0.00109518	0.0108062
	ACC	DHCR7	1717	unfavorable	23|77	19|60	12|16	7|44	0.0154458	0.0686624
	ACC	DHDDS	79947	unfavorable	35|65	28|51	16|12	12|39	0.00461057	0.0298822
	ACC	DHDH	27294	unfavorable	26|74	21|58	16|12	5|46	6.63625e-07	3.72497e-05
	ACC	DHDPSL	112817	favorable	74|26	59|20	12|16	47|4	1.74913e-09	2.82687e-07
	ACC	DHFR	1719	unfavorable	37|63	30|49	18|10	12|39	7.94402e-05	0.00160373
	ACC	DHFRL1	200895	favorable	68|32	54|25	13|15	41|10	1.6341e-05	0.00048517
	ACC	DHRS12	79758	favorable	65|35	52|27	14|14	38|13	0.0200314	0.0817263
	ACC	DHRS2	10202	unfavorable	41|59	33|46	18|10	15|36	0.00535787	0.0331662
	ACC	DHRS7B	25979	favorable	80|20	64|15	18|10	46|5	0.000212709	0.00332338
	ACC	DHTKD1	55526	favorable	68|32	54|25	11|17	43|8	1.16227e-05	0.000369211
	ACC	DHX16	8449	unfavorable	33|67	27|52	14|14	13|38	0.0226031	0.088636
	ACC	DHX34	9704	unfavorable	40|60	32|47	17|11	15|36	0.000484216	0.00605054
	ACC	DHX35	60625	favorable	55|45	44|35	10|18	34|17	0.0100262	0.05106
	ACC	DHX40	79665	favorable	59|41	47|32	12|16	35|16	0.0107516	0.0535457
	ACC	DHX58	79132	favorable	64|36	51|28	14|14	37|14	0.00423973	0.0281542
	ACC	DHX9	1660	unfavorable	36|64	29|50	15|13	14|37	0.000353024	0.00480282
	ACC	DIAPH2	1730	favorable	75|25	60|19	16|12	44|7	0.00118449	0.0114353
	ACC	DIAPH3	81624	unfavorable	30|70	24|55	17|11	7|44	1.73569e-09	2.81115e-07
	ACC	DIDO1	11083	favorable	68|32	54|25	12|16	42|9	0.00102449	0.0103249
	ACC	DIO3	1735	favorable	63|37	50|29	13|15	37|14	0.00310043	0.0225959
	ACC	DIP2A	23181	unfavorable	40|60	32|47	16|12	16|35	0.0218451	0.0866927
	ACC	DIRAS1	148252	favorable	80|20	64|15	18|10	46|5	0.00141917	0.0129708
	ACC	DIRC2	84925	favorable	76|24	61|18	18|10	43|8	0.00486726	0.0309962
	ACC	DIS3L	115752	favorable	78|22	62|17	18|10	44|7	0.000415102	0.00541781
	ACC	DISC1	27185	favorable	78|22	62|17	17|11	45|6	0.000417132	0.00543875
	ACC	DKFZP586I1420	222161	favorable	71|29	57|22	16|12	41|10	0.00593979	0.0355964
	ACC	DKK1	22943	unfavorable	31|69	25|54	12|16	13|38	0.0184449	0.0773378
	ACC	DLC1	10395	unfavorable	22|78	18|61	10|18	8|43	0.00158631	0.0140371
	ACC	DLEC1	9940	favorable	54|46	43|36	10|18	33|18	0.0228768	0.0894101
	ACC	DLEU1	10301	unfavorable	36|64	29|50	15|13	14|37	0.00743156	0.0416042
	ACC	DLEU2	8847	unfavorable	27|73	22|57	13|15	9|42	0.000217303	0.00337389
	ACC	DLG2	1740	favorable	79|21	63|16	15|13	48|3	1.10271e-08	1.30626e-06
	ACC	DLG3	1741	favorable	60|40	48|31	10|18	38|13	0.000997731	0.0101281
	ACC	DLGAP3	58512	unfavorable	26|74	21|58	14|14	7|44	0.00128955	0.0121427
	ACC	DLGAP5	9787	unfavorable	23|77	19|60	15|13	4|47	4.03758e-12	2.65516e-09
	ACC	DLK2	65989	unfavorable	38|62	31|48	16|12	15|36	0.0117105	0.0567887
	ACC	DLL1	28514	unfavorable	32|68	26|53	18|10	8|43	3.52725e-06	0.000143665
	ACC	DLL3	10683	unfavorable	42|58	34|45	18|10	16|35	0.00888655	0.0469718
	ACC	DLX1	1745	unfavorable	21|79	17|62	15|13	2|49	4.68195e-10	9.64261e-08
	ACC	DLX2	1746	unfavorable	22|78	18|61	13|15	5|46	0.000133263	0.00234624
	ACC	DLX4	1748	unfavorable	28|72	23|56	16|12	7|44	5.91351e-05	0.00129139
	ACC	DLX6	1750	unfavorable	40|60	32|47	18|10	14|37	0.00124313	0.0118249
	ACC	DLX6AS	285987	unfavorable	40|60	32|47	17|11	15|36	0.00304741	0.022339
	ACC	DMAP1	55929	unfavorable	22|78	18|61	11|17	7|44	0.0122729	0.058616
	ACC	DMBX1	127343	unfavorable	31|69	25|54	18|10	7|44	2.58268e-06	0.000111149
	ACC	DMGDH	29958	favorable	75|25	60|19	15|13	45|6	0.000839183	0.00896606
	ACC	DMKN	93099	unfavorable	33|67	27|52	18|10	9|42	7.91017e-06	0.000272273
	ACC	DMRTA2	63950	unfavorable	21|79	17|62	11|17	6|45	0.0136439	0.063107
	ACC	DMXL1	1657	favorable	70|30	56|23	15|13	41|10	0.00460935	0.0298822
	ACC	DNA2	1763	unfavorable	17|83	14|65	13|15	1|50	5.58552e-12	3.2085e-09
	ACC	DNAH10	196385	unfavorable	50|50	40|39	18|10	22|29	0.0203219	0.0825627
	ACC	DNAH6	1768	favorable	52|48	42|37	10|18	32|19	0.00636928	0.0373633
	ACC	DNAH7	56171	favorable	63|37	50|29	12|16	38|13	0.0089914	0.0473506
	ACC	DNAH9	1770	favorable	80|20	64|15	18|10	46|5	0.000471944	0.00593943
	ACC	DNAJA2	10294	favorable	80|20	64|15	18|10	46|5	0.00202553	0.016677
	ACC	DNAJA3	9093	favorable	78|22	62|17	17|11	45|6	0.00161814	0.0142363
	ACC	DNAJB11	51726	unfavorable	27|73	22|57	13|15	9|42	0.000698118	0.0078562
	ACC	DNAJB14	79982	favorable	57|43	46|33	10|18	36|15	0.00310326	0.022608
	ACC	DNAJB5	25822	unfavorable	37|63	30|49	14|14	16|35	0.00613575	0.0363802
	ACC	DNAJB7	150353	unfavorable	27|73	22|57	14|14	8|43	1.5872e-05	0.000472822
	ACC	DNAJB9	4189	favorable	51|49	41|38	10|18	31|20	0.0129738	0.0609284
	ACC	DNAJC10	54431	unfavorable	35|65	28|51	15|13	13|38	0.00218837	0.0176394
	ACC	DNAJC14	85406	favorable	65|35	52|27	14|14	38|13	0.0100022	0.05097
	ACC	DNAJC16	23341	unfavorable	35|65	28|51	18|10	10|41	2.15896e-05	0.0005998
	ACC	DNAJC19	131118	favorable	55|45	44|35	11|17	33|18	0.00298476	0.0220174
	ACC	DNAJC2	27000	unfavorable	21|79	17|62	12|16	5|46	0.000174075	0.0028579
	ACC	DNAJC22	79962	unfavorable	33|67	27|52	18|10	9|42	5.91039e-07	3.39179e-05
	ACC	DNAJC28	54943	favorable	70|30	56|23	15|13	41|10	0.0017873	0.0152634
	ACC	DNAJC30	84277	favorable	68|32	54|25	11|17	43|8	1.42521e-08	1.6259e-06
	ACC	DNAJC5	80331	favorable	78|22	62|17	18|10	44|7	0.0137012	0.063284
	ACC	DNAJC8	22826	unfavorable	32|68	26|53	14|14	12|39	0.0236967	0.0915079
	ACC	DNAJC9	23234	unfavorable	13|87	11|68	10|18	1|50	1.42808e-13	2.47344e-10
	ACC	DNALI1	7802	favorable	79|21	63|16	15|13	48|3	2.43144e-05	0.000657154
	ACC	DNASE1L1	1774	favorable	73|27	58|21	14|14	44|7	3.76944e-05	0.000916001
	ACC	DNASE1L2	1775	unfavorable	40|60	32|47	16|12	16|35	0.0195621	0.0804979
	ACC	DNASE1L3	1776	favorable	52|48	42|37	10|18	32|19	0.0146977	0.0663727
	ACC	DNER	92737	favorable	73|27	58|21	15|13	43|8	0.000208311	0.00327223
	ACC	DNHD1	144132	unfavorable	33|67	27|52	14|14	13|38	0.0143374	0.0652282
	ACC	DNLZ	728489	unfavorable	25|75	20|59	10|18	10|41	0.0044964	0.0293839
	ACC	DNM1	1759	unfavorable	41|59	33|46	18|10	15|36	0.000720612	0.00804174
	ACC	DNM1L	10059	favorable	52|48	42|37	10|18	32|19	0.0110497	0.0545903
	ACC	DNM3	26052	unfavorable	31|69	25|54	14|14	11|40	0.00802691	0.0438467
	ACC	DNMBP	23268	favorable	80|20	64|15	18|10	46|5	0.0148833	0.0669231
	ACC	DNMT1	1786	unfavorable	25|75	20|59	15|13	5|46	2.31918e-11	9.50752e-09
	ACC	DNMT3A	1788	unfavorable	21|79	17|62	14|14	3|48	4.71517e-06	0.000181356
	ACC	DNMT3B	1789	unfavorable	23|77	19|60	12|16	7|44	0.000927763	0.00961461
	ACC	DNPEP	23549	unfavorable	25|75	20|59	12|16	8|43	0.00676412	0.0389058
	ACC	DNTTIP2	30836	unfavorable	25|75	20|59	11|17	9|42	0.015865	0.0699512
	ACC	DOC2B	8447	unfavorable	37|63	30|49	18|10	12|39	4.53118e-05	0.00105517
	ACC	DOCK1	1793	unfavorable	35|65	28|51	16|12	12|39	0.000433024	0.0055796
	ACC	DOCK11	139818	favorable	60|40	48|31	12|16	36|15	0.0215086	0.0858022
	ACC	DOCK2	1794	favorable	49|51	39|40	10|18	29|22	0.0267047	0.0991403
	ACC	DOCK3	1795	favorable	66|34	53|26	11|17	42|9	1.15956e-05	0.000368506
	ACC	DOCK4	9732	favorable	63|37	50|29	13|15	37|14	0.0250089	0.0948418
	ACC	DOCK5	80005	favorable	79|21	63|16	18|10	45|6	0.0202794	0.0824321
	ACC	DOCK6	57572	favorable	76|24	61|18	17|11	44|7	0.0197306	0.0809452
	ACC	DOCK8	81704	unfavorable	44|56	35|44	18|10	17|34	0.0131313	0.0614415
	ACC	DOK1	1796	favorable	60|40	48|31	12|16	36|15	0.0161591	0.07082
	ACC	DOK5	55816	favorable	78|22	62|17	17|11	45|6	0.00030214	0.00428635
	ACC	DOLPP1	57171	unfavorable	40|60	32|47	18|10	14|37	0.000100251	0.00190111
	ACC	DONSON	29980	unfavorable	33|67	27|52	16|12	11|40	4.58703e-06	0.000177193
	ACC	DOPEY1	23033	favorable	80|20	64|15	17|11	47|4	0.000209642	0.00328734
	ACC	DOT1L	84444	unfavorable	27|73	22|57	17|11	5|46	1.33365e-10	3.55809e-08
	ACC	DPAGT1	1798	unfavorable	18|82	15|64	10|18	5|46	0.00253937	0.0196328
	ACC	DPEP1	1800	unfavorable	32|68	26|53	18|10	8|43	2.83578e-05	0.000738591
	ACC	DPEP3	64180	unfavorable	28|72	23|56	11|17	12|39	0.0157344	0.069563
	ACC	DPF1	8193	unfavorable	23|77	19|60	15|13	4|47	3.21489e-07	2.07387e-05
	ACC	DPH1	1801	favorable	75|25	60|19	16|12	44|7	0.000578519	0.00686867
	ACC	DPH2	1802	unfavorable	22|78	18|61	14|14	4|47	6.86963e-07	3.83745e-05
	ACC	DPM2	8818	unfavorable	16|84	13|66	11|17	2|49	1.52122e-08	1.70457e-06
	ACC	DPP10	57628	unfavorable	33|67	27|52	18|10	9|42	4.49042e-05	0.00104778
	ACC	DPP3	10072	favorable	65|35	52|27	14|14	38|13	0.0146378	0.0661722
	ACC	DPP7	29952	unfavorable	37|63	30|49	15|13	15|36	0.00980982	0.0502676
	ACC	DPY19L2	283417	favorable	76|24	61|18	18|10	43|8	0.0243998	0.0933275
	ACC	DPY19L2P2	349152	unfavorable	28|72	23|56	13|15	10|41	0.0180491	0.0762534
	ACC	DPYD	1806	favorable	79|21	63|16	16|12	47|4	3.16539e-05	0.000805305
	ACC	DPYS	1807	favorable	55|45	44|35	11|17	33|18	0.00356592	0.0248892
	ACC	DPYSL2	1808	unfavorable	37|63	30|49	16|12	14|37	0.00202667	0.0166836
	ACC	DPYSL3	1809	favorable	69|31	55|24	12|16	43|8	0.000179922	0.00293057
	ACC	DPYSL5	56896	unfavorable	21|79	17|62	10|18	7|44	0.00308064	0.022509
	ACC	DR1	1810	unfavorable	21|79	17|62	13|15	4|47	6.96091e-07	3.87223e-05
	ACC	DRAM1	55332	favorable	57|43	46|33	10|18	36|15	0.00887193	0.0469126
	ACC	DRD1	1812	favorable	69|31	55|24	15|13	40|11	0.00462656	0.0299563
	ACC	DRD4	1815	unfavorable	35|65	28|51	16|12	12|39	0.00794206	0.0435152
	ACC	DRG2	1819	favorable	69|31	55|24	15|13	40|11	0.00236705	0.0186737
	ACC	DSC2	1824	favorable	61|39	49|30	11|17	38|13	0.00318332	0.0230108
	ACC	DSCC1	79075	unfavorable	22|78	18|61	12|16	6|45	2.97778e-05	0.000767459
	ACC	DSCR6	53820	unfavorable	51|49	41|38	18|10	23|28	0.00834751	0.0450015
	ACC	DSCR9	257203	unfavorable	41|59	33|46	17|11	16|35	0.0172236	0.0739199
	ACC	DSEL	92126	unfavorable	25|75	20|59	10|18	10|41	0.0164688	0.0717078
	ACC	DSG2	1829	favorable	52|48	42|37	10|18	32|19	0.0239566	0.0921954
	ACC	DSN1	79980	unfavorable	17|83	14|65	10|18	4|47	6.48755e-07	3.66328e-05
	ACC	DST	667	favorable	59|41	47|32	11|17	36|15	0.0265922	0.0988757
	ACC	DSTN	11034	favorable	71|29	57|22	16|12	41|10	0.00196311	0.0163146
	ACC	DTD1	92675	favorable	68|32	54|25	15|13	39|12	0.00226231	0.0180546
	ACC	DTL	51514	unfavorable	30|70	24|55	18|10	6|45	8.10971e-11	2.48838e-08
	ACC	DTNA	1837	favorable	65|35	52|27	14|14	38|13	0.00702864	0.0400031
	ACC	DTNBP1	84062	favorable	69|31	55|24	17|11	38|13	0.010217	0.051699
	ACC	DTWD1	56986	favorable	83|17	66|13	18|10	48|3	1.21043e-05	0.000381228
	ACC	DTWD2	285605	favorable	82|18	65|14	18|10	47|4	6.80779e-06	0.000241404
	ACC	DTYMK	1841	unfavorable	19|81	16|63	13|15	3|48	3.75093e-08	3.57316e-06
	ACC	DUOXA1	90527	unfavorable	23|77	19|60	10|18	9|42	0.0157092	0.0694801
	ACC	DUS1L	64118	unfavorable	33|67	27|52	15|13	12|39	0.0166074	0.0720881
	ACC	DUS2L	54920	favorable	60|40	48|31	11|17	37|14	0.0118963	0.0574253
	ACC	DUS3L	56931	unfavorable	16|84	13|66	10|18	3|48	3.8328e-05	0.000927228
	ACC	DUS4L	11062	favorable	78|22	62|17	18|10	44|7	0.00143989	0.0131127
	ACC	DUSP12	11266	unfavorable	28|72	23|56	16|12	7|44	1.21391e-05	0.000382008
	ACC	DUSP13	51207	favorable	47|53	38|41	10|18	28|23	0.018994	0.0788752
	ACC	DUSP18	150290	favorable	71|29	57|22	15|13	42|9	0.0234619	0.0909575
	ACC	DUSP19	142679	favorable	64|36	51|28	10|18	41|10	0.000173611	0.00285276
	ACC	DUSP22	56940	favorable	69|31	55|24	16|12	39|12	0.0114871	0.056063
	ACC	DUSP26	78986	favorable	79|21	63|16	16|12	47|4	5.80109e-05	0.00127328
	ACC	DUSP28	285193	unfavorable	14|86	12|67	10|18	2|49	0.000181712	0.00295236
	ACC	DUSP3	1845	favorable	66|34	53|26	15|13	38|13	0.0198587	0.0812797
	ACC	DUSP4	1846	favorable	52|48	42|37	10|18	32|19	0.0110221	0.0544865
	ACC	DUSP5	1847	unfavorable	28|72	23|56	15|13	8|43	6.65853e-05	0.00140776
	ACC	DUSP5P	574029	unfavorable	40|60	32|47	18|10	14|37	0.0010729	0.0106609
	ACC	DUSP6	1848	unfavorable	16|84	13|66	10|18	3|48	4.93657e-06	0.000187771
	ACC	DUSP8	1850	unfavorable	40|60	32|47	18|10	14|37	0.00130931	0.0122692
	ACC	DUT	1854	unfavorable	19|81	16|63	13|15	3|48	4.47813e-06	0.000174053
	ACC	DVL3	1857	unfavorable	28|72	23|56	13|15	10|41	0.00289912	0.0215708
	ACC	DVWA	344875	unfavorable	27|73	22|57	15|13	7|44	0.000212684	0.00332333
	ACC	DYNC1H1	1778	unfavorable	40|60	32|47	18|10	14|37	0.00149872	0.0134947
	ACC	DYNC2H1	79659	unfavorable	19|81	16|63	11|17	5|46	0.000291536	0.00417903
	ACC	DYNLL2	140735	favorable	71|29	57|22	17|11	40|11	0.017837	0.0756508
	ACC	DYNLRB2	83657	favorable	84|16	67|12	18|10	49|2	2.85692e-08	2.82465e-06
	ACC	DYNLT3	6990	favorable	66|34	53|26	12|16	41|10	0.000115636	0.00211518
	ACC	DYRK1B	9149	favorable	66|34	53|26	15|13	38|13	0.0153214	0.0682828
	ACC	DYX1C1	161582	favorable	54|46	43|36	10|18	33|18	0.00375157	0.0258345
	ACC	DZIP1	22873	unfavorable	27|73	22|57	18|10	4|47	2.09765e-09	3.26122e-07
	ACC	DZIP1L	199221	unfavorable	49|51	39|40	17|11	22|29	0.0240364	0.0923905
	ACC	E2F1	1869	unfavorable	37|63	30|49	18|10	12|39	5.18334e-06	0.000195326
	ACC	E2F2	1870	unfavorable	18|82	15|64	12|16	3|48	3.67471e-09	5.20488e-07
	ACC	E2F6	1876	unfavorable	22|78	18|61	13|15	5|46	0.000825096	0.00885268
	ACC	E2F7	144455	unfavorable	19|81	16|63	11|17	5|46	6.67084e-08	5.77956e-06
	ACC	E2F8	79733	unfavorable	22|78	18|61	12|16	6|45	7.12442e-07	3.94258e-05
	ACC	E4F1	1877	unfavorable	37|63	30|49	15|13	15|36	0.00675745	0.0388845
[truncated: 81,208 more rows]

## Sheet: D. Cox Gene Expression vs. PFI
Cox Regression Results for Individual Gene Expression vs. Progression-free Interval (PFI)
	All Genes: 'Best' Partition by Gene Expression per Cancer Type												Summary: Upregulated Acute Response Genes
	Cancer Type	Gene ID	Hazard Ratio Multivariate	95% CI Multivariate	p Multivariate	adjusted p Multivariate (BH)	Hazard Ratio Univariate	95% CI Univariate	p Univariate	adjusted p Univariate (BH)	p Proportional Hazard Test		Cancer Type	Prognosis	Number of Significant Cancer Types	Cancer Types
	ACC	C2orf60	9.34318	3.74-23.4	1.74709e-06	0.00156795	7.86888	3.72-16.7	7.06672e-08	3.55416e-05	0.607825		P4HA1	higher_risk	4	HNSC,KIRP,MESO,UVM
	ACC	SF1	8.81128	2.36-32.8	0.00118712	0.0211848	7.57144	2.4-23.9	0.000549204	0.0057795	0.32395		COL1A1	higher_risk	4	KIRC,KIRP,LGG,PRAD
	ACC	ERCC3	8.50437	2.64-27.4	0.000336757	0.0106102	8.44713	2.64-27.1	0.000329646	0.00406794	0.533292		FKBP15	higher_risk	3	LGG,PRAD,UVM
	ACC	XPO1	7.91515	2.37-26.5	0.000780966	0.017077	9.37073	3.56-24.7	5.80839e-06	0.000293673	0.263406		INSIG2	higher_risk	3	HNSC,KIRP,PAAD
	ACC	RBM14	7.08112	2.34-21.5	0.000542245	0.0137281	8.3336	3.12-22.2	2.28916e-05	0.000682925	0.863072		RNF19A	higher_risk	3	LGG,PRAD,UVM
	ACC	ZC3H11A	7.05023	3.07-16.2	4.11811e-06	0.00184986	6.43316	2.96-14	2.58413e-06	0.000181374	0.295561		PLOD1	higher_risk	3	KIRC,LGG,MESO
	ACC	HINFP	6.86791	2.82-16.7	2.19014e-05	0.00273281	7.29214	3.34-15.9	6.24362e-07	8.68691e-05	0.40222		NFIL3	higher_risk	3	ACC,KIRP,LGG
	ACC	HNRNPH3	6.86397	2.55-18.5	0.00014118	0.0066387	8.12816	3.44-19.2	1.83721e-06	0.000160192	0.534579		LOXL2	higher_risk	3	KIRC,MESO,UVM
	ACC	NVL	6.69905	2.71-16.6	3.78092e-05	0.00366255	7.11659	3.37-15	2.63506e-07	6.09242e-05	0.486572		RND3	higher_risk	3	KIRC,LGG,PAAD
	ACC	CEP164	6.38896	3.06-13.3	7.63649e-07	0.00150076	3.61126	2.16-6.03	9.09552e-07	0.00010916	0.623933		ICAM5	higher_risk	3	ACC,PRAD,UVM
	ACC	PRPF40A	6.2688	2.7-14.6	1.97975e-05	0.00263985	7.4977	3.45-16.3	3.46821e-07	6.90601e-05	0.972018		PKD1L2	higher_risk	3	KIRC,PAAD,STAD
	ACC	C10orf28	5.90566	2.6-13.4	2.21242e-05	0.00273887	5.77905	2.79-12	2.24906e-06	0.00017082	0.749076		KIAA1217	lower_risk	3	ACC,PRAD,UVM
	ACC	HNRNPU	5.7987	1.98-17	0.00135147	0.0228471	6.94209	2.58-18.7	0.000127046	0.00206559	0.721039		NR2F2	higher_risk	2	LGG,UVM
	ACC	HNRNPR	5.71957	2.12-15.4	0.000576843	0.0143272	8.84799	3.49-22.4	4.22452e-06	0.000247466	0.241249		RIOK3	higher_risk	2	ACC,LGG
	ACC	DHX9	5.54367	1.83-16.8	0.00247579	0.0314938	7.70535	3.03-19.6	1.76809e-05	0.00058399	0.553414		KCMF1	higher_risk	2	ACC,KIRP
	ACC	EIF4E2	5.47707	2.56-11.7	1.14503e-05	0.00238159	3.85821	2.13-6.99	8.51942e-06	0.000366965	0.219699		ANKZF1	higher_risk	2	ACC,PRAD
	ACC	R3HDM1	5.20235	2.45-11.1	1.82625e-05	0.00263985	5.09729	2.6-10	2.1841e-06	0.000170613	0.525215		SFXN3	higher_risk	2	ACC,UVM
	ACC	C18orf10	4.99346	2.41-10.3	1.49803e-05	0.00262492	3.4114	1.87-6.23	6.61508e-05	0.00137569	0.0719004		UAP1	higher_risk	2	KIRP,LGG
	ACC	AGPS	4.96847	2.22-11.1	9.24374e-05	0.00546829	6.10342	2.73-13.6	1.02394e-05	0.000409112	0.245317		BCL10	higher_risk	2	KIRP,LGG
	ACC	COPS7B	4.95403	2.55-9.64	2.42121e-06	0.00158594	4.53933	2.6-7.92	1.01225e-07	3.95144e-05	0.849864		SIAH2	higher_risk	2	LGG,PAAD
	ACC	TEX10	4.92552	2.26-10.7	6.14707e-05	0.00455869	5.49792	2.93-10.3	1.0467e-07	3.95144e-05	0.285199		TMEM87B	higher_risk	2	KIRP,UVM
	ACC	SFPQ	4.86715	1.84-12.9	0.001471	0.0238074	4.51557	2.26-9.03	2.02578e-05	0.000638264	0.848808		SUN1	higher_risk	2	LGG,PRAD
	ACC	MARCH7	4.76543	1.97-11.5	0.000516836	0.0132256	5.69865	2.52-12.9	3.01788e-05	0.000808102	0.55639		EGLN1	higher_risk	2	CESC,UVM
	ACC	DNAJC16	4.76224	1.72-13.2	0.00268239	0.0329473	6.6858	2.75-16.3	2.82237e-05	0.000778478	0.398801		PGM1	higher_risk	2	LGG,PAAD
	ACC	BUD13	4.72716	2-11.2	0.00039369	0.0114542	5.6521	2.76-11.6	2.23701e-06	0.00017073	0.944707		ANO6	higher_risk	2	PAAD,UVM
	ACC	SET	4.60347	2.06-10.3	0.000191078	0.00764407	5.1916	2.69-10	9.50921e-07	0.00011157	0.350463		ZMYM2	higher_risk	2	CESC,UVM
	ACC	BMS1	4.59488	1.81-11.7	0.00136594	0.0229302	5.67174	2.61-12.3	1.21507e-05	0.0004561	0.377008		SAP30	higher_risk	2	LGG,UVM
	ACC	SUMO1P3	4.49233	2.07-9.75	0.000144183	0.00670666	3.44884	1.77-6.7	0.000259328	0.00343023	0.666389		MNT	higher_risk	2	KIRC,PRAD
	ACC	NCAPD3	4.48593	2.27-8.86	1.54096e-05	0.00262492	4.88948	2.91-8.2	1.82359e-09	1.43352e-05	0.724529		DHX32	higher_risk	2	ACC,KIRC
	ACC	SUV39H2	4.46847	2.43-8.21	1.40991e-06	0.00156795	5.31	3.2-8.81	1.02224e-10	1.60717e-06	0.477252		CAST	higher_risk	2	PAAD,UVM
	ACC	PMS1	4.41897	2.01-9.72	0.000219649	0.00825126	4.59839	2.35-9.01	8.85856e-06	0.000374078	0.15269		WSB1	higher_risk	2	PRAD,UVM
	ACC	TMEM183A	4.35256	2.24-8.47	1.51584e-05	0.00262492	3.30773	1.87-5.84	3.6411e-05	0.000921825	0.280471		SGSM2	higher_risk	2	PRAD,UVM
	ACC	ILKAP	4.31945	1.85-10.1	0.000706548	0.0161694	3.11555	1.71-5.69	0.000217669	0.00299667	0.745968		PGK1	higher_risk	2	HNSC,PRAD
	ACC	SUMO1	4.25026	1.98-9.13	0.000209154	0.00807941	3.37235	1.7-6.68	0.000495734	0.0053736	0.655043		FAM129B	higher_risk	2	KIRC,PAAD
	ACC	RBM4	4.21552	1.86-9.56	0.000570422	0.0142352	2.40771	1.38-4.19	0.00184958	0.0133268	0.437589		ASPH	higher_risk	2	PAAD,UVM
	ACC	ATAD2B	4.2154	1.95-9.1	0.00024572	0.00892197	3.1785	1.6-6.3	0.000915144	0.00814256	0.447099		PLS3	higher_risk	2	LGG,PAAD
	ACC	SRP9	4.05065	1.72-9.51	0.00132286	0.022582	3.42724	1.72-6.83	0.000464277	0.00516221	0.166802		PAM	higher_risk	2	LGG,UVM
	ACC	ABI2	4.04567	2.18-7.5	9.26975e-06	0.00231225	4.34962	2.49-7.6	2.46361e-07	5.89818e-05	0.364162		MYO1E	higher_risk	2	LGG,PAAD
	ACC	RNF214	4.03312	1.91-8.51	0.000253042	0.00910496	3.3921	1.76-6.54	0.000267836	0.00350618	0.840146		GAPDH	higher_risk	2	KIRC,MESO
	ACC	INTS4	4.02745	2.02-8.04	7.85412e-05	0.00509457	3.66102	1.94-6.89	5.82793e-05	0.00127083	0.997972		TES	higher_risk	2	LGG,PAAD
	ACC	TNFAIP1	4.01554	2.02-7.99	7.43626e-05	0.00498187	4.37627	2.4-7.96	1.34663e-06	0.000134852	0.0880938		GYS1	higher_risk	2	KIRC,LGG
	ACC	USP34	4.00547	2.05-7.85	5.21676e-05	0.00423576	3.66287	1.95-6.89	5.70409e-05	0.00124902	0.744499		RNF24	higher_risk	2	KIRC,PAAD
	ACC	SRRT	4.00361	1.5-10.7	0.00546269	0.048007	5.32708	2.29-12.4	0.000100577	0.00178271	0.371021		C1GALT1	higher_risk	2	HNSC,LGG
	ACC	DAZAP1	3.98932	1.63-9.74	0.00239172	0.0308202	5.06082	2.3-11.1	5.42282e-05	0.00120591	0.386548		PPP1R3B	higher_risk	2	LGG,STAD
	ACC	STK25	3.96696	1.95-8.06	0.000138314	0.00660966	3.58257	2.01-6.39	1.5571e-05	0.00052874	0.173264		OSMR	higher_risk	2	LGG,UVM
	ACC	CEP57	3.9458	2.05-7.59	3.89393e-05	0.00366255	3.67457	2.06-6.55	1.00938e-05	0.000406035	0.907415		DCBLD1	higher_risk	2	KIRC,LGG
	ACC	CALM2	3.92413	1.74-8.87	0.00101095	0.019526	4.61802	2.16-9.86	7.69822e-05	0.00149977	0.177951		SEC61G	higher_risk	2	KIRP,LGG
	ACC	SF3B1	3.91247	1.72-8.9	0.001146	0.0206858	3.34699	1.58-7.08	0.00158875	0.0119713	0.718538		ENO1	higher_risk	2	LGG,PAAD
	ACC	CBWD2	3.88461	1.82-8.3	0.000460613	0.012529	5.3943	2.85-10.2	2.10924e-07	5.5269e-05	0.481661		SMAD3	higher_risk	2	PAAD,STAD
	ACC	SEPT2	3.87988	1.9-7.92	0.000196585	0.0077656	3.06848	1.75-5.38	8.92434e-05	0.00165849	0.9955		RCOR2	higher_risk	2	KIRC,UVM
	ACC	TTC21B	3.87693	1.63-9.24	0.00221765	0.0293979	3.87384	1.89-7.95	0.000223227	0.00305446	0.679013		NAB2	higher_risk	2	KIRC,LGG
	ACC	TSN	3.84124	1.54-9.58	0.00388656	0.0397923	5.5061	2.16-14	0.000351685	0.00424343	0.238337		CDCP1	higher_risk	2	LGG,PAAD
	ACC	QARS	3.83298	1.64-8.97	0.00194324	0.027356	2.21755	1.07-4.59	0.03209	0.0970001	0.713523		PLOD2	higher_risk	2	LGG,SARC
	ACC	KPNB1	3.81811	1.63-8.96	0.00207125	0.028292	6.66497	3.05-14.6	1.99597e-06	0.000162076	0.404211		SLC16A3	higher_risk	2	LGG,PRAD
	ACC	ANP32B	3.80524	1.88-7.71	0.000205496	0.00799704	3.72456	2.23-6.23	5.63631e-07	8.12973e-05	0.517166		IL1RAP	higher_risk	2	LGG,PAAD
	ACC	ACTR1B	3.74921	1.68-8.35	0.0012232	0.0215596	2.77719	1.41-5.46	0.00308023	0.0191212	0.160444		S100A10	higher_risk	2	LGG,PAAD
	ACC	PDE6D	3.73659	1.9-7.34	0.000128123	0.00630063	3.21097	1.9-5.42	1.2684e-05	0.000470325	0.52065		PTPRR	higher_risk	2	MESO,PRAD
	ACC	SUPT7L	3.73655	1.57-8.87	0.00279699	0.0338263	2.51884	1.1-5.79	0.0295629	0.0915838	0.189866		CD109	higher_risk	2	LGG,UVM
	ACC	DYNC1I2	3.72135	1.53-9.08	0.00386515	0.0396657	2.962	1.33-6.6	0.00787185	0.0362936	0.405616		CDH1	higher_risk	2	LGG,UVM
	ACC	EHMT1	3.70424	2.04-6.72	1.66714e-05	0.00262492	3.95588	2.43-6.45	3.61884e-08	2.99449e-05	0.185772		FBXO32	higher_risk	2	KIRC,LGG
	ACC	DDX50	3.69554	1.85-7.38	0.000211186	0.00811803	4.67986	2.45-8.93	2.89236e-06	0.000195166	0.728468		PTPRH	higher_risk	2	KIRC,UVM
	ACC	DENND5A	3.68979	1.92-7.09	8.80041e-05	0.00540469	3.28437	1.96-5.51	6.75233e-06	0.000320126	0.537977		FOXL1	higher_risk	2	KIRC,PAAD
	ACC	CCNY	3.68498	1.77-7.67	0.000490264	0.0129621	4.31753	2.11-8.82	6.0594e-05	0.0013068	0.069978		GPRC5A	higher_risk	2	KIRC,PAAD
	ACC	BIRC2	3.63656	1.81-7.29	0.000274736	0.00950984	3.13296	1.87-5.25	1.42124e-05	0.000504656	0.759265		SERPINE1	higher_risk	2	KIRC,PAAD
	ACC	ASB3	3.63066	1.52-8.69	0.00379159	0.0392607	3.38332	1.5-7.62	0.00324745	0.0197861	0.568394		C4orf47	higher_risk	2	LGG,PRAD
	ACC	AMMECR1L	3.62878	1.88-7	0.000118876	0.00616591	3.63937	2-6.63	2.41022e-05	0.00070351	0.803975		CCDC114	higher_risk	2	LGG,PRAD
	ACC	ACBD6	3.62751	1.76-7.46	0.000460325	0.012529	4.58602	2.35-8.95	8.00572e-06	0.000353815	0.302496		ACAP1	lower_risk	2	HNSC,SKCM
	ACC	NFRKB	3.56636	1.84-6.91	0.00016626	0.00714191	4.05566	2.12-7.77	2.46678e-05	0.000715549	0.0917442		ALOXE3	lower_risk	2	ACC,LGG
	ACC	IPO9	3.56365	1.86-6.84	0.000133785	0.00649185	3.57157	1.99-6.41	1.97463e-05	0.000628445	0.408429		SLC1A1	lower_risk	2	KIRC,LGG
	ACC	CASP3	3.56048	1.86-6.81	0.000124363	0.00625967	2.8553	1.59-5.12	0.000425696	0.00488169	0.773808		ADAMTS13	lower_risk	2	LGG,PAAD
	ACC	FAM168B	3.55737	1.73-7.32	0.000562434	0.0140806	3.51306	1.83-6.73	0.000152573	0.00234711	0.0812017		NEBL	lower_risk	2	LGG,PRAD
	ACC	STX5	3.55691	1.74-7.28	0.000509846	0.0131891	2.99877	1.72-5.23	0.000108748	0.0018706	0.133346		PLIN2	lower_risk	2	KIRC,UVM
	ACC	MMS19	3.54804	1.71-7.34	0.000646488	0.01547	4.53293	2.29-8.96	1.36412e-05	0.000490478	0.930918		LRP2BP	lower_risk	2	LGG,PAAD
	ACC	SMARCC1	3.52982	1.87-6.68	0.000106372	0.00593042	3.93615	2.02-7.65	5.35234e-05	0.00119656	0.67485		CELF5	lower_risk	2	LGG,UVM
	ACC	TBCE	3.51896	1.96-6.32	2.49927e-05	0.0029544	3.63297	2.05-6.43	9.39488e-06	0.000392836	0.428755		HERC3	lower_risk	2	ACC,KIRC
	ACC	CCT6P1	3.48497	1.77-6.84	0.000287372	0.00977935	4.74657	2.67-8.43	1.05983e-07	3.95144e-05	0.354004		RSPH3	lower_risk	2	KIRC,PRAD
	ACC	PURB	3.45573	1.65-7.23	0.00100345	0.0195008	4.38938	2.45-7.86	6.64386e-07	8.94247e-05	0.194438		SLC12A6	lower_risk	2	KIRC,LGG
	ACC	NCL	3.45104	1.48-8.03	0.00405177	0.0408607	5.01561	2.33-10.8	3.7176e-05	0.000935169	0.608736		BFSP1	lower_risk	2	ACC,UVM
	ACC	HAT1	3.42195	1.88-6.22	5.4348e-05	0.00431545	3.29974	2.03-5.37	1.58732e-06	0.00014713	0.0519711		ARHGEF37	lower_risk	2	KIRC,UVM
	ACC	CDC42SE1	3.41594	1.88-6.21	5.70919e-05	0.0044	4.2302	2.41-7.44	5.38885e-07	7.92925e-05	0.175376		LPIN2	lower_risk	2	HNSC,KIRC
	ACC	DUSP12	3.41218	2.03-5.75	3.93908e-06	0.00184986	3.21978	2.09-4.96	1.15464e-07	3.95144e-05	0.217353		PER2	lower_risk	2	LGG,MESO
	ACC	SETX	3.38966	1.53-7.5	0.00256978	0.0321929	3.39075	1.67-6.88	0.000720017	0.00691938	0.515307		KLF9	lower_risk	2	MESO,PRAD
	ACC	EIF3M	3.37557	1.6-7.11	0.00138203	0.0230477	3.79709	1.89-7.64	0.000184387	0.00267676	0.77338		PDCD4	lower_risk	2	BRCA,LGG
	ACC	PDCD11	3.36627	1.59-7.13	0.00151412	0.0242029	4.80098	2.33-9.9	2.16356e-05	0.000660462	0.991624		SERINC1	lower_risk	2	KIRC,LGG
	ACC	FAM136A	3.33047	1.84-6.03	7.03722e-05	0.00486504	3.76063	2.13-6.64	5.06297e-06	0.000272064	0.389888		PAIP2B	lower_risk	2	KIRC,UVM
	ACC	ALS2	3.3215	1.96-5.62	7.63576e-06	0.00222314	3.07873	1.93-4.9	2.2159e-06	0.000170613	0.0882776		SNAPC3	lower_risk	2	KIRC,LGG
	ACC	COBRA1	3.30922	1.66-6.59	0.000670603	0.0158226	3.91384	2.31-6.64	4.09679e-07	7.11934e-05	0.363676		SGSM2	lower_risk	2	LGG,PAAD
	ACC	PRKRA	3.29754	1.43-7.6	0.0051007	0.0461411	2.62474	1.16-5.95	0.0209461	0.071887	0.607054		JMY	lower_risk	2	HNSC,LGG
	ACC	IWS1	3.27055	1.6-6.69	0.00118409	0.0211776	4.02803	1.93-8.39	0.00019676	0.00279376	0.0616192		AUH	lower_risk	2	KIRC,MESO
	ACC	ZNF142	3.25555	1.55-6.82	0.00176787	0.0261472	3.35565	1.58-7.15	0.00170286	0.0125853	0.517885		PTPRM	lower_risk	2	ACC,LGG
	ACC	STX6	3.25448	1.61-6.57	0.00100135	0.0195008	3.48987	1.83-6.66	0.000152406	0.00234684	0.430747		NBR1	lower_risk	2	KIRC,LGG
	ACC	ARID4B	3.25037	1.5-7.07	0.00292654	0.0344092	2.94318	1.42-6.1	0.00371127	0.0217071	0.919448		TIPARP	lower_risk	2	PRAD,UVM
	ACC	TPR	3.24739	1.46-7.21	0.00380021	0.0392607	4.28297	2.1-8.74	6.45832e-05	0.00136109	0.860347		ZNF84	lower_risk	2	LGG,PAAD
	ACC	LIN9	3.24289	1.82-5.79	6.79655e-05	0.00483411	3.30153	2.07-5.26	5.04003e-07	7.92925e-05	0.350273		LOC143666	lower_risk	2	LGG,UVM
	ACC	NUP188	3.24032	1.71-6.15	0.000318279	0.0103711	3.34369	2.05-5.46	1.44534e-06	0.000140269	0.259167		BNIP3L	lower_risk	2	LGG,PRAD
	ACC	USP48	3.22645	1.59-6.56	0.0012216	0.0215556	3.93734	2.02-7.68	5.78135e-05	0.00126418	0.379256		ZNF185	lower_risk	2	PRAD,UVM
	ACC	GPR89A	3.22165	1.72-6.02	0.000245511	0.00892197	2.72414	1.63-4.55	0.000125862	0.00205413	0.462722		ZC3H6	lower_risk	2	LGG,PAAD
	ACC	RAD51C	3.20336	1.53-6.72	0.00205373	0.0282245	2.75758	1.48-5.12	0.00133011	0.0105033	0.817428		PPP2R5B	lower_risk	2	LGG,UVM
	ACC	C22orf30	3.1998	1.4-7.31	0.0057894	0.0495713	3.66048	1.86-7.2	0.000170603	0.00254964	0.472594		MARCKS	lower_risk	2	LGG,UVM
	ACC	DCUN1D5	3.19908	1.87-5.47	2.18293e-05	0.00273281	3.81713	2.36-6.16	4.18092e-08	3.19633e-05	0.301583		RRAGD	lower_risk	2	LGG,UVM
	ACC	MSH6	3.1892	1.75-5.81	0.000153738	0.00689972	3.56617	2.08-6.11	3.63057e-06	0.000223842	0.358238		FBXO8	lower_risk	2	KIRC,PRAD
	ACC	KDM5B	3.18138	1.97-5.14	2.31952e-06	0.00158594	2.91654	1.91-4.46	7.95192e-07	0.000100823	0.283185		GABARAPL1	lower_risk	2	LGG,UVM
	ACC	ARPC2	3.18074	1.92-5.27	6.91642e-06	0.00211104	3.5479	2.24-5.61	6.24984e-08	3.39887e-05	0.234875		INSR	lower_risk	2	HNSC,UVM
	ACC	USP37	3.17784	1.89-5.35	1.40341e-05	0.00259582	3.43014	2.1-5.6	8.4405e-07	0.000105319	0.883906		FOXO3	lower_risk	2	LGG,UVM
	ACC	PPP4R1	3.17219	1.8-5.6	6.82592e-05	0.00483411	2.96456	1.72-5.11	9.33275e-05	0.00171013	0.742387		PKD1	lower_risk	2	PAAD,UVM
	ACC	PPPDE1	3.16963	1.77-5.67	0.000101661	0.00580471	4.27966	2.5-7.32	1.12944e-07	3.95144e-05	0.728518		PNRC1	lower_risk	2	MESO,UVM
	ACC	WDSUB1	3.15479	1.43-6.97	0.00446616	0.0432194	2.1468	1.11-4.14	0.0227796	0.0760385	0.272832		TRIM8	lower_risk	2	LGG,UVM
	ACC	PHF21A	3.14842	1.52-6.53	0.0020648	0.0282454	2.25412	1.17-4.34	0.0148922	0.0565271	0.818528		NCKIPSD	lower_risk	2	KIRP,UVM
	ACC	YY1AP1	3.14772	1.8-5.5	5.57089e-05	0.00438082	3.30231	1.97-5.55	6.286e-06	0.000307877	0.272149		RXRB	lower_risk	2	LGG,UVM
	ACC	DCAF15	3.1389	1.44-6.84	0.00401899	0.0406606	4.25256	2.26-7.99	6.86392e-06	0.000321334	0.238696		RXRB	higher_risk	1	PRAD
	ACC	TLK2	3.12858	1.45-6.77	0.00379785	0.0392607	1.97546	1.17-3.34	0.0111674	0.0461065	0.936016		ELL	higher_risk	1	PRAD
	ACC	HTRA2	3.11948	1.55-6.26	0.00136574	0.0229302	2.41354	1.46-3.99	0.000576264	0.00596503	0.987024		SNAPC3	higher_risk	1	UVM
	ACC	SETDB1	3.10715	1.72-5.61	0.00016608	0.00714191	3.29714	1.83-5.95	7.28883e-05	0.00144691	0.562986		FUT11	higher_risk	1	UVM
	ACC	ZNF410	3.08592	1.68-5.68	0.000299711	0.00998319	3.34584	1.99-5.62	5.07413e-06	0.000272064	0.149452		PGAM1	higher_risk	1	UVM
	ACC	DNAJC9	3.07046	1.67-5.66	0.000327186	0.0104556	3.27565	1.91-5.63	1.75855e-05	0.00058399	0.366577		PFKFB3	higher_risk	1	UVM
	ACC	ANKZF1	3.06466	1.68-5.6	0.000270315	0.00944419	2.94829	1.74-5.01	6.24751e-05	0.00133637	0.27811		DDX50	higher_risk	1	ACC
	ACC	CNOT2	3.0596	1.41-6.66	0.00482522	0.0448358	2.22033	1.03-4.77	0.0406813	0.114606	0.561277		PIGA	higher_risk	1	KIRP
	ACC	SLC25A44	3.053	1.51-6.16	0.00185095	0.0265864	3.49178	1.88-6.49	7.62805e-05	0.00148794	0.0684064		KDM5B	higher_risk	1	ACC
	ACC	IL10RB	3.04423	1.77-5.24	5.98287e-05	0.00450061	3.35574	1.98-5.68	6.56929e-06	0.000318773	0.786611		MANBA	higher_risk	1	UVM
	ACC	TIAL1	3.04159	1.48-6.23	0.00237205	0.0306185	4.39761	2.26-8.57	1.33949e-05	0.000486362	0.471223		FAM117B	higher_risk	1	UVM
	ACC	SDCCAG3	3.03693	1.6-5.76	0.000672275	0.0158226	2.86624	1.76-4.66	2.11149e-05	0.000651034	0.440079		PPP2R5B	higher_risk	1	PRAD
	ACC	RIOK3	3.02939	1.61-5.7	0.000590133	0.0145192	3.61868	2.02-6.48	1.50344e-05	0.000517224	0.124365		ESYT2	higher_risk	1	UVM
	ACC	INVS	3.02039	1.57-5.81	0.000916114	0.0186087	2.99651	1.65-5.45	0.000320247	0.00398647	0.137036		ZBTB25	higher_risk	1	UVM
	ACC	GANAB	3.0181	1.49-6.11	0.00214685	0.0289227	3.47894	1.79-6.76	0.000238333	0.00320811	0.610226		NGLY1	higher_risk	1	LGG
	ACC	ING1	3.01777	1.64-5.54	0.000366624	0.0110212	3.19961	1.84-5.58	4.06304e-05	0.000998111	0.869093		ULK1	higher_risk	1	PRAD
	ACC	NOP58	3.01373	1.53-5.93	0.00141308	0.0233011	3.68833	2.03-6.69	1.76254e-05	0.00058399	0.641286		DOT1L	higher_risk	1	PRAD
	ACC	KATNA1	3.01355	1.62-5.61	0.000510208	0.0131891	2.69537	1.6-4.55	0.000204058	0.00286703	0.177032		WDR60	higher_risk	1	UVM
	ACC	EXOSC2	3.00476	1.45-6.22	0.0030356	0.0347951	3.51379	1.96-6.31	2.63757e-05	0.000739178	0.190163		LGALS8	higher_risk	1	ACC
	ACC	CROCCL2	3.00471	1.86-4.85	6.8764e-06	0.00211104	2.52857	1.63-3.92	3.31278e-05	0.000855658	0.281854		PFKP	higher_risk	1	UVM
	ACC	B3GALNT2	2.99769	1.86-4.84	7.0822e-06	0.00211104	2.87021	1.82-4.52	5.24305e-06	0.000278075	0.201584		MTHFR	higher_risk	1	LGG
	ACC	LOC151162	2.98747	1.56-5.71	0.00092857	0.0188131	2.33068	1.41-3.85	0.000939016	0.0082707	0.148542		MXD1	higher_risk	1	ACC
	ACC	ROD1	2.9757	1.7-5.2	0.000127277	0.00630063	2.7035	1.68-4.36	4.57052e-05	0.00107895	0.818096		SLC36A4	higher_risk	1	UVM
	ACC	C18orf45	2.96408	1.74-5.05	6.45195e-05	0.00469619	2.98443	1.8-4.96	2.37964e-05	0.000700612	0.851254		USP28	higher_risk	1	LGG
	ACC	ADRBK1	2.96016	1.58-5.55	0.000717386	0.0161818	2.65015	1.54-4.57	0.000466304	0.00517742	0.720177		ZSWIM4	higher_risk	1	PRAD
	ACC	LOC200030	2.95524	1.53-5.7	0.00123942	0.0216994	2.24226	1.24-4.06	0.00759094	0.0352778	0.138055		C8orf58	higher_risk	1	MESO
	ACC	OTUB1	2.95078	1.45-6.02	0.00296595	0.0345359	1.73367	2020-01-03	0.0491559	0.131351	0.900939		YEATS2	higher_risk	1	PRAD
	ACC	CBX3	2.94746	1.49-5.85	0.00198188	0.0277216	3.4298	1.93-6.09	2.52433e-05	0.000722906	0.829847		KDM4B	higher_risk	1	ACC
	ACC	ORC2L	2.92028	1.48-5.76	0.0019899	0.0277598	2.93063	1.49-5.75	0.00176411	0.0128881	0.698056		SERTAD2	higher_risk	1	LGG
	ACC	TAF1D	2.91842	1.69-5.05	0.000127681	0.00630063	2.7327	1.69-4.43	4.36708e-05	0.00104984	0.465659		UPRT	higher_risk	1	LGG
	ACC	LMNB2	2.91264	1.83-4.63	6.029e-06	0.00201676	3.23527	2.17-4.83	8.55422e-09	2.40859e-05	0.510973		KIAA2013	higher_risk	1	LGG
	ACC	ASCC1	2.9121	1.49-5.71	0.00185168	0.0265864	3.65754	1.95-6.86	5.32242e-05	0.00119371	0.171801		VGLL4	higher_risk	1	LGG
	ACC	CEP76	2.91109	1.63-5.19	0.000289495	0.00978804	2.91786	1.73-4.93	6.37467e-05	0.00135304	0.27603		IRF2BP2	higher_risk	1	PRAD
	ACC	RSF1	2.90951	1.41-6.02	0.00398037	0.0404237	3.04796	1.61-5.78	0.000631641	0.00636705	0.81767		FBXO42	higher_risk	1	LGG
	ACC	SUV420H1	2.90846	1.56-5.43	0.000806951	0.0174323	3.14529	1.78-5.56	7.8722e-05	0.00151675	0.183958		RLF	higher_risk	1	LGG
	ACC	TSSC1	2.89085	1.46-5.74	0.00243736	0.0312308	2.84693	1.53-5.28	0.000912239	0.00812968	0.408916		HK1	higher_risk	1	KIRC
	ACC	ATG9A	2.8873	1.61-5.17	0.000354961	0.0108266	3.09341	1.85-5.17	1.59274e-05	0.000538519	0.185158		KIAA0355	higher_risk	1	LGG
	ACC	GATAD2B	2.8872	1.66-5.03	0.000182633	0.00753636	2.62566	1.67-4.13	2.83005e-05	0.00077923	0.264261		AUH	higher_risk	1	UVM
	ACC	QSER1	2.88381	1.73-4.82	5.23712e-05	0.00423576	3.01379	1.89-4.81	3.83122e-06	0.000233467	0.706997		WASF2	higher_risk	1	LGG
	ACC	TIMM17A	2.88086	1.68-4.95	0.000127499	0.00630063	2.20764	1.47-3.32	0.000145358	0.00226718	0.162293		NARF	higher_risk	1	KIRC
	ACC	ARHGAP1	2.87814	1.38-6	0.0047811	0.0447165	1.65594	0.969-2.83	0.0651973	0.160764	0.348904		MKNK2	higher_risk	1	LGG
	ACC	DGKD	2.87698	1.65-5.01	0.000183919	0.00756236	2.85614	1.78-4.58	1.34865e-05	0.000488561	0.315948		VKORC1	higher_risk	1	LGG
	ACC	UBE2V2	2.87577	1.4-5.92	0.00416512	0.0414719	2.52177	1.35-4.72	0.00386134	0.0223191	0.680532		RSPH3	higher_risk	1	BLCA
	ACC	LRRC37B2	2.87538	1.6-5.15	0.000388509	0.0113991	3.17696	1.77-5.7	0.000105769	0.00184357	0.930737		MAPK7	higher_risk	1	KIRC
	ACC	PPP1CA	2.86929	1.44-5.73	0.00279433	0.0338202	2.05353	1.23-3.43	0.00600485	0.0300541	0.212758		MAFF	higher_risk	1	ACC
	ACC	DENND4B	2.8424	1.74-4.65	3.22842e-05	0.00346507	2.90565	1.89-4.46	1.11596e-06	0.000121911	0.879798		OXSR1	higher_risk	1	LGG
	ACC	PPRC1	2.84162	1.52-5.32	0.00110858	0.0203508	3.5906	2.08-6.21	4.85392e-06	0.000265981	0.965485		PDK1	higher_risk	1	ACC
	ACC	CEBPZ	2.81574	1.43-5.53	0.00266821	0.0328501	2.50995	1.47-4.29	0.000781414	0.00729103	0.227001		SLC1A1	higher_risk	1	UVM
	ACC	PRPF3	2.8117	1.61-4.91	0.000282102	0.00964177	2.20214	1.44-3.37	0.000284147	0.00366779	0.473183		RSBN1	higher_risk	1	LGG
	ACC	SH3BP5L	2.80634	1.37-5.76	0.00491502	0.045322	3.32698	1.76-6.28	0.000206606	0.00288734	0.268884		HMGCL	higher_risk	1	LGG
	ACC	ALMS1	2.79773	1.4-5.61	0.00373994	0.0389725	3.77216	2.12-6.73	6.86734e-06	0.000321334	0.817298		ADAMTS13	higher_risk	1	PRAD
	ACC	GPATCH2	2.79256	1.67-4.66	8.59668e-05	0.00532573	3.2347	2.05-5.12	5.21093e-07	7.92925e-05	0.855282		AHNAK	higher_risk	1	PAAD
	ACC	UGGT1	2.78446	1.79-4.33	5.56375e-06	0.001956	3.30457	2.06-5.29	6.65481e-07	8.94247e-05	0.109077		HBP1	higher_risk	1	LGG
	ACC	PARG	2.77803	1.46-5.27	0.0017878	0.0261956	3.3726	1.89-6.02	3.84457e-05	0.000959433	0.858209		FAM63B	higher_risk	1	UVM
	ACC	C14orf138	2.77792	1.54-5.02	0.000704467	0.0161694	2.52793	1.57-4.07	0.000134634	0.00215144	0.927577		GJA3	higher_risk	1	UVM
	ACC	PAPOLG	2.77635	1.53-5.03	0.000761328	0.016862	2.26697	1.32-3.9	0.00311734	0.0192199	0.96826		PLXNA3	higher_risk	1	LGG
	ACC	CRTC2	2.7712	1.66-4.62	9.16917e-05	0.00546829	2.38386	1.52-3.74	0.000159693	0.0024258	0.493012		KIAA0895L	higher_risk	1	PRAD
	ACC	PRCC	2.75899	1.64-4.65	0.000135076	0.00652292	3.24832	1.98-5.33	3.03305e-06	0.000201098	0.142395		UACA	higher_risk	1	LGG
	ACC	ST3GAL4	2.75628	1.69-4.5	5.19306e-05	0.00423576	1.86937	1.39-2.51	3.04128e-05	0.000808102	0.21287		DNHD1	higher_risk	1	PRAD
	ACC	SPTAN1	2.74992	1.51-5	0.000903705	0.0185001	3.18084	1.86-5.43	2.23892e-05	0.000671763	0.141775		ATP7A	higher_risk	1	LGG
	ACC	ILF2	2.74491	1.57-4.81	0.00041772	0.0118625	3.18262	1.93-5.25	5.80921e-06	0.000293673	0.137462		ENO2	higher_risk	1	MESO
	ACC	CLK2	2.74103	1.75-4.29	1.07659e-05	0.00236706	2.43936	1.65-3.61	8.17201e-06	0.000357884	0.362776		ZNF185	higher_risk	1	PAAD
	ACC	QSOX2	2.74041	1.81-4.16	2.08142e-06	0.00156795	2.92884	2.05-4.18	3.44009e-09	1.80284e-05	0.8809		LRP2BP	higher_risk	1	UVM
	ACC	THUMPD2	2.73404	1.55-4.81	0.000481823	0.0129231	2.17792	1.31-3.61	0.00253658	0.0166445	0.39226		TNFAIP8	higher_risk	1	UVM
	ACC	C1orf50	2.73288	1.39-5.39	0.00373335	0.0389487	2.16111	1.37-3.4	0.000880631	0.0079388	0.262918		ZNF160	higher_risk	1	LGG
	ACC	ZNF407	2.72147	1.36-5.45	0.00470467	0.0445048	2.66612	1.35-5.28	0.00493869	0.0263029	0.0770113		TBC1D8B	higher_risk	1	UVM
	ACC	SMARCD1	2.71851	1.48-4.99	0.00123718	0.0216844	3.1135	1.73-5.59	0.000141432	0.00222804	0.178609		LMBRD2	higher_risk	1	UVM
	ACC	POLR2D	2.71625	1.56-4.73	0.000413112	0.0117834	2.68927	1.72-4.2	1.44022e-05	0.000504702	0.601024		LOC143666	higher_risk	1	PRAD
	ACC	SNRPD1	2.71433	1.37-5.39	0.0042989	0.0422156	3.18383	1.82-5.56	4.67015e-05	0.00109389	0.722104		SPRY1	higher_risk	1	LGG
	ACC	CCDC77	2.71242	1.52-4.84	0.000717313	0.0161818	3.03496	1.79-5.13	3.49302e-05	0.000892964	0.721767		NAMPT	higher_risk	1	LGG
	ACC	MPZL1	2.7076	1.55-4.71	0.000431843	0.0120174	2.4206	1.56-3.76	8.45373e-05	0.00159364	0.924214		SEC14L2	higher_risk	1	PAAD
	ACC	TRIP12	2.69287	1.43-5.09	0.0022762	0.0298967	2.73206	1.5-4.97	0.000993954	0.00857211	0.470986		GBE1	higher_risk	1	LGG
	ACC	WDR77	2.686	1.59-4.55	0.000233665	0.00866433	2.01453	1.32-3.08	0.00122849	0.00995586	0.757202		SMAD9	higher_risk	1	UVM
	ACC	NCBP1	2.68591	1.4-5.15	0.00293319	0.0344092	2.82604	1.77-4.51	1.36669e-05	0.000490478	0.105106		LMLN	higher_risk	1	LGG
	ACC	MKI67IP	2.68118	1.42-5.05	0.00229531	0.0300407	2.88302	1.69-4.91	9.46806e-05	0.00172888	0.834848		SHB	higher_risk	1	ACC
	ACC	CLK2P	2.67626	1.63-4.39	9.71405e-05	0.00568219	2.47161	1.58-3.88	8.18812e-05	0.00155341	0.185184		FGD6	higher_risk	1	PAAD
	ACC	NECAP2	2.66985	1.36-5.23	0.00417574	0.0414868	2.25896	1.22-4.2	0.00992132	0.0423637	0.449113		CSRP2	higher_risk	1	KIRP
	ACC	RIT1	2.6658	1.57-4.52	0.000265123	0.00930891	2.37275	1.47-3.82	0.000383445	0.00451575	0.325246		LDHA	higher_risk	1	LGG
	ACC	KLHL18	2.65718	1.33-5.3	0.00548553	0.048127	2.6918	1.43-5.06	0.00207429	0.0144268	0.724042		PLIN2	higher_risk	1	LGG
	ACC	C22orf29	2.65657	1.6-4.4	0.000145709	0.00673353	2.92432	1.85-4.63	4.79291e-06	0.000265981	0.0785388		RHPN2	higher_risk	1	LGG
	ACC	BAP1	2.64708	1.5-4.68	0.000807196	0.0174323	2.29155	1.28-4.12	0.00553781	0.0284528	0.0584753		ARID3B	higher_risk	1	LGG
	ACC	POC1A	2.6358	1.71-4.07	1.27599e-05	0.0024342	3.00002	2.02-4.45	4.86942e-08	3.32857e-05	0.809297		GPR137B	higher_risk	1	PRAD
	ACC	CNTROB	2.63095	1.33-5.21	0.00553708	0.048444	3.33474	1.8-6.16	0.000120839	0.0020107	0.540603		RNASE4	higher_risk	1	LGG
	ACC	METTL10	2.62689	1.36-5.08	0.00408426	0.041083	3.13409	1.68-5.85	0.000329723	0.00406794	0.43507		EFEMP2	higher_risk	1	LGG
	ACC	SRGAP2	2.62636	1.49-4.62	0.000818675	0.0175596	2.15199	1.27-3.63	0.00414581	0.0234125	0.488913		RNF122	higher_risk	1	LGG
	ACC	RBM8A	2.62255	1.49-4.6	0.000783053	0.0170988	3.47155	2.11-5.7	8.5969e-07	0.000105594	0.553835		MAP3K2	higher_risk	1	LGG
	ACC	FAM177A1	2.62248	1.51-4.56	0.000620518	0.0150552	2.86002	1.75-4.66	2.55499e-05	0.000727583	0.150376		SEMA4B	higher_risk	1	KIRC
	ACC	POLR2G	2.60542	1.38-4.93	0.00320234	0.0358598	2.25249	1.33-3.81	0.00248146	0.0164268	0.770195		BFSP1	higher_risk	1	KIRC
	ACC	PRPF4	2.59932	1.33-5.1	0.00545358	0.0479964	3.22413	1.92-5.42	9.772e-06	0.000402187	0.117658		PTPRM	higher_risk	1	CESC
	ACC	RNF115	2.59544	1.5-4.5	0.000681682	0.0158977	2.84337	1.8-4.48	6.78044e-06	0.000320126	0.486756		UNC5CL	higher_risk	1	PRAD
	ACC	AUP1	2.59353	1.54-4.36	0.000329132	0.0104556	2.11302	1.35-3.3	0.00100118	0.00861388	0.810108		PAQR5	higher_risk	1	PAAD
	ACC	C1orf55	2.59046	1.37-4.91	0.00351758	0.0380615	2.70775	1.58-4.64	0.000285548	0.0036738	0.346903		ARRDC3	higher_risk	1	LGG
	ACC	SS18	2.58992	1.56-4.29	0.000217692	0.00825126	2.32504	1.52-3.56	0.000102512	0.00180684	0.556165		PDK3	higher_risk	1	LGG
	ACC	NCKAP5L	2.58991	1.53-4.39	0.000411302	0.0117572	2.59821	1.59-4.25	0.000139837	0.00221078	0.478326		HK2	higher_risk	1	LGG
	ACC	BAT2L1	2.585	1.35-4.95	0.00413556	0.0413083	3.69548	1.96-6.97	5.41449e-05	0.00120591	0.159224		TLE6	higher_risk	1	PRAD
	ACC	RRM1	2.58272	1.39-4.81	0.00277318	0.033746	3.60609	2.07-6.28	5.88345e-06	0.000294882	0.933809		TNXB	higher_risk	1	LGG
	ACC	INTS7	2.57868	1.35-4.91	0.00397986	0.0404237	3.17891	1.83-5.53	4.26318e-05	0.00103117	0.876059		B3GNT4	higher_risk	1	PRAD
	ACC	RPL31	2.57159	1.53-4.33	0.000378706	0.0112129	2.28206	1.39-3.75	0.00116351	0.00962267	0.671552		PDGFB	higher_risk	1	LGG
	ACC	LMAN2L	2.57022	1.38-4.79	0.00297561	0.0345513	2.15132	1.23-3.77	0.00755379	0.0351467	0.775492		LTBP3	higher_risk	1	LGG
	ACC	MEMO1	2.57018	1.41-4.68	0.00200917	0.0279051	2.27944	1.3-3.99	0.0039966	0.0227909	0.450273		UGP2	higher_risk	1	LGG
	ACC	HMGN2	2.5675	1.32-4.98	0.00528422	0.0471501	2.52803	1.54-4.16	0.000266632	0.00349624	0.778047		QSOX1	higher_risk	1	KIRC
	ACC	ZNF496	2.5639	1.64-4	3.27141e-05	0.00346507	2.8569	1.89-4.31	5.39645e-07	7.92925e-05	0.913402		FAM160A1	higher_risk	1	PAAD
	ACC	PSMD1	2.56243	1.43-4.6	0.00164488	0.0250588	2.79594	1.66-4.71	0.000110469	0.00189193	0.741849		EFNA3	higher_risk	1	ACC
	ACC	LIX1L	2.55222	1.42-4.59	0.00178538	0.0261956	3.12493	1.74-5.62	0.000143202	0.00224469	0.131932		GOLGA8A	higher_risk	1	PRAD
	ACC	YLPM1	2.52695	1.39-4.58	0.00225605	0.0297563	2.69946	1.64-4.45	9.81024e-05	0.0017627	0.188467		SLC2A1	higher_risk	1	KIRC
	ACC	JARID2	2.52616	1.42-4.51	0.00171737	0.0257638	3.17847	1.89-5.34	1.22773e-05	0.00045635	0.401128		HELB	higher_risk	1	LGG
	ACC	MYL12A	2.52253	1.42-4.47	0.00154266	0.0243179	1.97454	1.16-3.36	0.0120277	0.0485138	0.899273		ALPK1	higher_risk	1	LGG
	ACC	DDX39	2.52107	1.54-4.14	0.000255714	0.00915792	2.9726	1.91-4.62	1.26344e-06	0.000129829	0.872293		TIPARP	higher_risk	1	LGG
	ACC	PI4KB	2.51979	1.31-4.85	0.0056267	0.0488476	2.83257	1.55-5.17	0.000692724	0.00674366	0.0594939		HES1	higher_risk	1	LGG
	ACC	PIP5K1A	2.51942	1.37-4.64	0.00300106	0.0346422	3.31961	1.91-5.77	2.12786e-05	0.000654311	0.595465		C3orf58	higher_risk	1	LGG
	ACC	BPNT1	2.50923	1.41-4.48	0.00183642	0.0265613	2.21759	1.31-3.76	0.00313872	0.0193215	0.518733		CITED2	higher_risk	1	LGG
	ACC	PCGF6	2.50326	1.35-4.65	0.00367554	0.038799	3.03109	1.73-5.3	9.83961e-05	0.0017641	0.137461		MYADM	higher_risk	1	LGG
	ACC	NBPF15	2.50122	1.57-3.97	0.000102732	0.00580471	1.89167	1.21-2.96	0.00539888	0.0279398	0.54114		NFKB2	higher_risk	1	LGG
	ACC	RAB4A	2.49727	1.45-4.29	0.000917842	0.0186198	2.28094	1.41-3.69	0.000797716	0.00740007	0.566939		DDIT4	higher_risk	1	PAAD
	ACC	RPTOR	2.49026	1.56-3.98	0.000135255	0.00652292	1.97003	1.3-2.98	0.00127248	0.0101863	0.209127		MAFK	higher_risk	1	LGG
	ACC	IVNS1ABP	2.48261	1.41-4.38	0.0016736	0.0254255	2.56631	1.45-4.55	0.00124853	0.0100657	0.207437		THSD1	higher_risk	1	LGG
	ACC	UBXN2A	2.4809	1.36-4.53	0.00309642	0.0350873	2.83847	1.57-5.13	0.000551075	0.00579532	0.844548		GPI	higher_risk	1	LGG
	ACC	RANGAP1	2.48041	1.48-4.17	0.000597914	0.0145969	2.67626	1.68-4.26	3.18294e-05	0.000834037	0.124638		ALDOC	higher_risk	1	KIRP
	ACC	KLHDC2	2.47693	1.42-4.32	0.00141038	0.0233011	2.60854	1.53-4.44	0.000401053	0.00466718	0.0916059		STC2	higher_risk	1	KIRP
	ACC	ABCB6	2.47576	1.56-3.92	0.000114817	0.0060985	2.2024	1.52-3.2	3.30891e-05	0.000855658	0.82852		FLJ23867	higher_risk	1	PAAD
	ACC	RPS25	2.46503	1.33-4.56	0.00408026	0.0410811	2.01516	1.2-3.38	0.00799941	0.0366346	0.519888		TNFRSF10D	higher_risk	1	LGG
	ACC	STMN1	2.46253	1.51-4.01	0.000296888	0.00991013	2.3877	1.71-3.33	3.06925e-07	6.61025e-05	0.360612		ACAP1	higher_risk	1	LGG
	ACC	POLR3C	2.46192	1.48-4.08	0.000485576	0.0129601	2.60571	1.66-4.09	3.04285e-05	0.000808102	0.660819		C2orf81	higher_risk	1	LGG
	ACC	GNG12	2.46125	1.43-4.23	0.00110318	0.0202856	1.78098	1.12-2.82	0.0141851	0.0544612	0.195613		MEGF6	higher_risk	1	LGG
	ACC	EPT1	2.45997	1.4-4.34	0.00186307	0.0266526	2.62194	1.55-4.43	0.000317671	0.00396199	0.542003		DHRS3	higher_risk	1	LGG
	ACC	GNG10	2.45091	1.32-4.55	0.00455955	0.0436875	2.11029	1.19-3.75	0.0109037	0.0454906	0.857927		CDA	higher_risk	1	PAAD
	ACC	UBE2Q2	2.45055	1.37-4.39	0.00260952	0.0325094	2.10271	1.31-3.36	0.00194018	0.0137757	0.896815		GPR160	higher_risk	1	LGG
	ACC	PARD3	2.44869	1.41-4.26	0.00152843	0.0243179	3.10859	1.92-5.03	3.7125e-06	0.000227113	0.300432		VEGFA	higher_risk	1	LGG
	ACC	RBM7	2.4454	1.46-4.11	0.000734617	0.0164057	2.34001	1.44-3.8	0.000595566	0.00610795	0.684083		FAM110C	higher_risk	1	LGG
	ACC	POMT1	2.42849	1.31-4.52	0.00504439	0.0460023	3.41518	1.81-6.46	0.000158811	0.00241706	0.420561		SLC6A6	higher_risk	1	LGG
	ACC	ASB1	2.42833	1.37-4.29	0.00227396	0.0298967	2.72617	1.64-4.53	0.000104905	0.00183665	0.522007		ZC3HAV1L	higher_risk	1	LGG
	ACC	E2F6	2.42515	1.32-4.46	0.00437011	0.0427016	2.32541	1.35-4.02	0.00250511	0.0165069	0.468832		FOSL2	higher_risk	1	LGG
	ACC	CYTH1	2.4241	1.45-4.07	0.000791515	0.0172596	2.60925	1.69-4.03	1.49235e-05	0.000515647	0.187843		NEDD9	higher_risk	1	LGG
	ACC	ZBTB34	2.42406	1.46-4.02	0.000611941	0.0148931	2.79923	1.75-4.48	1.7667e-05	0.00058399	0.549821		UCA1	higher_risk	1	PAAD
	ACC	CCDC9	2.42329	1.3-4.51	0.00528091	0.0471474	2.7838	1.57-4.93	0.000449574	0.00504871	0.471925		TUFT1	higher_risk	1	LGG
	ACC	FAM178A	2.42011	1.49-3.92	0.000334072	0.0105808	2.6992	1.69-4.3	2.95645e-05	0.000797279	0.775213		IRS2	higher_risk	1	KIRC
	ACC	RNF25	2.41448	1.31-4.46	0.00485496	0.0449471	1.96246	1.21-3.2	0.00672062	0.0323917	0.948834		ALOXE3	higher_risk	1	KIRC
	ACC	TMEM194A	2.40667	1.55-3.75	9.93331e-05	0.00578413	2.81828	1.93-4.11	8.02464e-08	3.60467e-05	0.932538		BHLHE41	higher_risk	1	LGG
	ACC	SNX6	2.40269	1.35-4.28	0.00293492	0.0344092	2.30326	1.39-3.83	0.00129556	0.0102925	0.419683		BHLHE40	higher_risk	1	LGG
	ACC	ZFAND1	2.39926	1.29-4.45	0.00555272	0.048473	2.23414	1.26-3.97	0.00613965	0.030412	0.314667		FANK1	higher_risk	1	LGG
	ACC	RFX5	2.39537	1.58-3.63	3.73678e-05	0.00366255	2.30705	1.54-3.46	5.16995e-05	0.00117459	0.233856		RIPK4	higher_risk	1	ACC
	ACC	RGL2	2.39173	1.38-4.14	0.00184928	0.0265864	2.2695	1.39-3.71	0.00105046	0.00893203	0.115436		MAP3K15	higher_risk	1	LGG
	ACC	ZBTB2	2.386	1.33-4.29	0.0036561	0.0387796	2.42098	1.44-4.06	0.000819384	0.00752727	0.606516		SH3GL3	higher_risk	1	KIRC
	ACC	DIS3L2	2.38364	1.35-4.21	0.00281413	0.0339311	1.59566	0.911-2.79	0.102238	0.219767	0.547372		ADM	higher_risk	1	LGG
	ACC	ESCO1	2.38063	1.5-3.78	0.000226613	0.0084829	2.95408	1.84-4.73	6.71211e-06	0.000320126	0.185149		TMEM145	higher_risk	1	KIRC
	ACC	C2orf68	2.37893	1.42-3.98	0.000967637	0.0192086	2.05575	1.27-3.32	0.00324829	0.0197861	0.998559		TLE6	lower_risk	1	LGG
	ACC	USP21	2.37747	1.46-3.88	0.000524511	0.0133869	2.20133	1.41-3.43	0.000471036	0.00520789	0.345277		PTPRR	lower_risk	1	LGG
	ACC	PARP2	2.36414	1.35-4.13	0.00255551	0.0320477	2.72248	1.69-4.38	3.55235e-05	0.000903723	0.330626		SMAD9	lower_risk	1	LGG
	ACC	ZNF143	2.36312	1.28-4.35	0.00575735	0.0495224	1.92024	1.2-3.08	0.00664086	0.0320902	0.879423		BIRC3	lower_risk	1	SKCM
	ACC	DEDD	2.34746	1.38-3.99	0.00158676	0.0244818	2.14058	1.33-3.45	0.00175141	0.0128368	0.93067		NOD2	lower_risk	1	SKCM
	ACC	MBD6	2.34427	1.34-4.11	0.00289714	0.0343632	2.51849	1.43-4.42	0.00130653	0.0103639	0.472014		SH3GL3	lower_risk	1	LGG
	ACC	EXD3	2.33823	1.37-3.99	0.00180146	0.0262976	2.66348	1.7-4.18	2.06954e-05	0.000646863	0.624202		STC2	lower_risk	1	LGG
	ACC	PIAS2	2.33522	1.29-4.22	0.00492783	0.0453802	2.44365	1.44-4.14	0.000912663	0.00812968	0.535211		ALDH8A1	lower_risk	1	KIRC
	ACC	LRIG2	2.32429	1.36-3.96	0.00190012	0.0270468	2.67127	1.61-4.44	0.000155061	0.00236916	0.384889		GIPR	lower_risk	1	PAAD
	ACC	ACP1	2.31847	1.28-4.19	0.00534978	0.0474402	2.19992	1.32-3.68	0.00261133	0.0170433	0.190308		NHS	lower_risk	1	LGG
	ACC	PSME4	2.3149	1.58-3.39	1.61754e-05	0.00262492	2.20366	1.56-3.12	8.01532e-06	0.000353815	0.342235		EGLN3	lower_risk	1	LGG
	ACC	MASTL	2.31231	1.4-3.81	0.00100255	0.0195008	3.14616	2.05-4.83	1.59515e-07	4.73188e-05	0.468571		ETS1	lower_risk	1	LGG
	ACC	FEN1	2.31142	1.5-3.57	0.00015784	0.00697069	2.5145	1.79-3.53	9.0612e-08	3.85028e-05	0.482933		GPRC5A	lower_risk	1	ACC
	ACC	BLMH	2.30907	1.39-3.83	0.00117137	0.0209993	2.08099	1.28-3.37	0.00295769	0.0185929	0.72948		GOLGA8A	lower_risk	1	PAAD
	ACC	YES1	2.30608	1.31-4.05	0.00361251	0.038558	1.91317	1.04-3.52	0.0368427	0.106871	0.57896		FAM160A1	lower_risk	1	KIRC
	ACC	C1orf112	2.30481	1.4-3.8	0.0010544	0.0197732	2.81281	1.79-4.43	8.09425e-06	0.000355469	0.195359		RHPN2	lower_risk	1	KIRC
	ACC	TMEM9	2.30211	1.38-3.84	0.00139734	0.0231856	2.04533	1.39-3.02	0.000308193	0.00388254	0.420763		PKD1L2	lower_risk	1	ACC
	ACC	CHST10	2.29204	1.52-3.47	8.60409e-05	0.00532573	1.66845	1.22-2.28	0.00123625	0.0100084	0.708105		NUDT13	lower_risk	1	LGG
	ACC	ANKRD28	2.28494	1.28-4.07	0.00495169	0.0454468	1.7425	0.938-3.24	0.0786786	0.183993	0.668841		RAB20	lower_risk	1	BLCA
	ACC	PCSK7	2.2811	1.36-3.82	0.00167811	0.0254425	2.25703	1.43-3.57	0.000493538	0.00535501	0.926938		GPR160	lower_risk	1	KIRC
	ACC	REV1	2.27846	1.37-3.79	0.00148117	0.0238764	1.95104	1.29-2.96	0.00160832	0.0120582	0.678005		ANKRD37	lower_risk	1	LGG
	ACC	ZDHHC16	2.27358	1.32-3.9	0.00289821	0.0343632	2.74317	1.62-4.64	0.000166387	0.00250375	0.961249		STARD4	lower_risk	1	PRAD
	ACC	RNF152	2.2734	1.5-3.44	0.000104943	0.00587157	2.0599	1.46-2.91	4.41005e-05	0.00105322	0.992755		NR1D1	lower_risk	1	LGG
	ACC	EHBP1	2.27227	1.34-3.85	0.00231693	0.0302046	1.96066	1.25-3.06	0.00311521	0.0192199	0.768738		TMEM145	lower_risk	1	LGG
	ACC	FAM119B	2.26879	1.48-3.49	0.000192028	0.00765286	2.07488	1.46-2.95	5.18285e-05	0.00117513	0.644968		FLJ23867	lower_risk	1	LGG
	ACC	PPP2R5C	2.26428	1.28-4.01	0.00515296	0.0464216	2.43728	1.52-3.9	0.000198549	0.00281092	0.0813023		RCOR2	lower_risk	1	LGG
	ACC	MIB1	2.26427	1.33-3.86	0.00271316	0.0331956	2.51911	1.4-4.55	0.00217643	0.0148708	0.192353		PAQR5	lower_risk	1	KIRC
	ACC	TET1	2.26198	1.6-3.19	3.15672e-06	0.0017725	2.1519	1.57-2.96	2.28199e-06	0.000171912	0.134244		WFDC3	lower_risk	1	UVM
	ACC	SNHG1	2.25753	1.41-3.61	0.000680703	0.0158977	2.61131	1.71-3.99	8.7934e-06	0.000373648	0.197323		GPR155	lower_risk	1	LGG
	ACC	LGALS8	2.25496	1.34-3.78	0.0020893	0.0283907	1.8452	1.2-2.84	0.00532257	0.0276916	0.484919		ALDOC	lower_risk	1	LGG
	ACC	WDR12	2.25071	1.29-3.94	0.00446396	0.0432194	2.65975	1.53-4.64	0.00056445	0.00589262	0.818926		PFKP	lower_risk	1	LGG
	ACC	CLTCL1	2.25019	1.37-3.69	0.00133183	0.0226411	1.90765	1.29-2.83	0.00130842	0.0103737	0.617599		INSIG1	lower_risk	1	LGG
	ACC	EIF3L	2.24562	1.27-3.98	0.00564125	0.0488929	2.24067	1.35-3.73	0.00194167	0.0137757	0.217603		ZSWIM5	lower_risk	1	PAAD
	ACC	DDB1	2.24515	1.27-3.96	0.0051831	0.0466183	2.12372	1.22-3.7	0.00791915	0.0363836	0.297431		FBXL20	lower_risk	1	LGG
	ACC	ASB6	2.2447	1.28-3.92	0.00451627	0.0434541	2.74242	1.7-4.43	3.71252e-05	0.000935169	0.176446		PHF3	lower_risk	1	LGG
	ACC	DNMT1	2.24156	1.35-3.72	0.00181752	0.0264193	2.55274	1.64-3.96	2.92903e-05	0.000793968	0.332375		OTUD1	lower_risk	1	LGG
	ACC	FOXK2	2.23792	1.28-3.91	0.00469862	0.0444743	2.25911	1.43-3.58	0.000511369	0.00547755	0.301943		ARID3A	lower_risk	1	PAAD
	ACC	MYO19	2.23669	1.32-3.78	0.00263545	0.0327546	2.25863	1.5-3.4	9.26332e-05	0.00170138	0.058306		ZNF292	lower_risk	1	LGG
	ACC	PPIL5	2.2354	1.29-3.88	0.00422509	0.0417516	2.55597	1.6-4.07	7.8082e-05	0.00151398	0.659505		CCNG2	lower_risk	1	LGG
	ACC	EEF1G	2.23493	1.34-3.74	0.00217094	0.0290263	1.93521	1.22-3.06	0.00475195	0.0255857	0.462468		RHCE	lower_risk	1	UVM
	ACC	KCMF1	2.23279	1.37-3.64	0.00124623	0.0217461	2.05561	1.35-3.12	0.000736261	0.0070325	0.497818		DBP	lower_risk	1	LGG
	ACC	MXD1	2.22584	1.4-3.54	0.000715705	0.0161818	2.49549	1.63-3.81	2.35509e-05	0.000695992	0.518046		MBNL2	lower_risk	1	PRAD
	ACC	BUB3	2.22294	1.37-3.61	0.00125173	0.0218179	2.55315	1.67-3.91	1.71312e-05	0.000574279	0.44034		TES	lower_risk	1	ACC
	ACC	CASP9	2.22171	1.37-3.61	0.00129161	0.0222682	2.2223	1.44-3.43	0.000315014	0.00394006	0.879437		RNMT	lower_risk	1	LGG
	ACC	B4GALT3	2.22152	1.43-3.46	0.000403097	0.0116284	2.06812	1.39-3.07	0.000307628	0.00387853	0.43818		ZNF654	lower_risk	1	LGG
	ACC	FANCD2	2.21656	1.48-3.32	0.000116357	0.00615002	2.67879	1.84-3.89	2.30947e-07	5.86439e-05	0.457378		PAM	lower_risk	1	ACC
	ACC	PIPSL	2.21489	1.32-3.72	0.002593	0.0324204	2.50591	1.49-4.23	0.000573847	0.00594728	0.374865		PLEKHM3	lower_risk	1	LGG
	ACC	GMFB	2.21327	1.29-3.8	0.00403057	0.0407254	2.37248	1.49-3.77	0.000265222	0.00348356	0.609491		ZSWIM6	lower_risk	1	ACC
	ACC	SGOL2	2.21246	1.52-3.23	3.6357e-05	0.00366255	2.51558	1.84-3.44	6.94979e-09	2.40859e-05	0.653459		ANKRD12	lower_risk	1	KIRC
	ACC	LOC285074	2.21147	1.42-3.44	0.000427003	0.0120095	1.93268	1.37-2.74	0.000204043	0.00286703	0.771317		DOT1L	lower_risk	1	HNSC
	ACC	C3orf62	2.20733	1.34-3.64	0.00194518	0.027356	2.39541	1.47-3.89	0.000426327	0.00488535	0.664428		FCHO2	lower_risk	1	KIRC
	ACC	PTPN4	2.20406	1.41-3.44	0.000510693	0.0131891	2.42325	1.5-3.9	0.000274002	0.00357202	0.545148		ENO2	lower_risk	1	LGG
	ACC	HDAC4	2.19847	1.36-3.54	0.00122615	0.0215632	2.46891	1.62-3.76	2.5957e-05	0.000732666	0.899177		FAM162A	lower_risk	1	LGG
	ACC	ZNF516	2.18981	1.34-3.58	0.00178186	0.0261956	2.09966	1.3-3.39	0.0024052	0.016064	0.88342		AVPI1	lower_risk	1	LGG
	ACC	RPL37A	2.18173	1.38-3.45	0.000868478	0.0182056	1.98635	1.28-3.08	0.00212872	0.0146339	0.452601		SLC25A36	lower_risk	1	LGG
	ACC	TXNDC9	2.18158	1.32-3.6	0.00224102	0.0296078	2.12203	1.27-3.54	0.00385965	0.0223176	0.286705		DHRS3	lower_risk	1	ACC
	ACC	CDHR3	2.17273	1.52-3.1	1.90142e-05	0.00263985	2.10942	1.49-2.98	2.50128e-05	0.000718923	0.643357		SLC2A12	lower_risk	1	LGG
	ACC	TGIF1	2.17182	1.42-3.33	0.000375118	0.0111564	1.97301	1.3-3	0.00147248	0.0113204	0.976844		KIAA0895L	lower_risk	1	PAAD
	ACC	PDIA6	2.16764	1.47-3.19	9.148e-05	0.00546829	2.23058	1.53-3.25	3.04e-05	0.000808102	0.591914		SHB	lower_risk	1	LGG
	ACC	CHKA	2.16658	1.33-3.53	0.00187465	0.0267696	1.87832	1.24-2.83	0.00267254	0.0173198	0.344463		KDM4C	lower_risk	1	LGG
	ACC	RNF144A	2.16326	1.29-3.63	0.00347423	0.0377472	2.27518	1.36-3.81	0.00181042	0.0131224	0.742761		YEATS2	lower_risk	1	LGG
	ACC	METTL12	2.162	1.44-3.25	0.000216265	0.00823275	1.72837	1.25-2.39	0.000971389	0.00845419	0.914728		FA2H	lower_risk	1	PRAD
	ACC	LOC728190	2.15337	1.26-3.68	0.0050697	0.0460462	2.19446	1.28-3.76	0.00429569	0.0239206	0.184656		FAM129B	lower_risk	1	ACC
	ACC	HAUS8	2.15243	1.41-3.28	0.000369044	0.0110353	2.37318	1.69-3.33	5.53741e-07	8.06104e-05	0.852088		TBC1D8B	lower_risk	1	ACC
	ACC	C1orf43	2.15135	1.34-3.44	0.00141355	0.0233011	2.13007	1.37-3.31	0.000763158	0.00718035	0.091354		TMEM144	lower_risk	1	PRAD
	ACC	SCAP	2.14914	1.41-3.28	0.00039797	0.0115016	2.02254	1.43-2.86	6.57024e-05	0.0013731	0.213504		PINK1	lower_risk	1	KIRC
	ACC	CKAP2	2.14745	1.28-3.61	0.00383677	0.0394517	2.53695	1.67-3.84	1.10771e-05	0.000426848	0.747973		RNASE4	lower_risk	1	UVM
	ACC	VPS72	2.14139	1.31-3.51	0.00246069	0.0313786	2.49728	1.55-4.03	0.00017335	0.00257357	0.804373		SLC6A6	lower_risk	1	UVM
	ACC	KPNA2	2.13858	1.39-3.29	0.00054703	0.013795	2.49782	1.73-3.6	9.44275e-07	0.00011157	0.800753		FOXN3	lower_risk	1	PRAD
	ACC	FARP2	2.13819	1.29-3.54	0.00315255	0.0355334	2.033	1.33-3.11	0.00104975	0.00893079	0.244742		EGLN1	lower_risk	1	LGG
	ACC	BMPR2	2.13711	1.29-3.55	0.00328413	0.0365629	2.32358	1.35-4.01	0.00249135	0.0164437	0.0853979		DPYSL4	lower_risk	1	LGG
	ACC	HMBS	2.12826	1.3-3.49	0.00279083	0.0338039	1.89098	1.2-2.98	0.00593135	0.0298876	0.456214		HBP1	lower_risk	1	KIRC
	ACC	DCLRE1C	2.12731	1.35-3.34	0.00105017	0.0197732	2.47482	1.6-3.83	4.94131e-05	0.00114078	0.290593		PELI2	lower_risk	1	LGG
	ACC	LEPRE1	2.12608	1.27-3.57	0.00426205	0.0420039	2.21716	1.47-3.34	0.000143001	0.00224378	0.780057		POLI	lower_risk	1	PAAD
	ACC	LOC729082	2.11598	1.35-3.31	0.00104174	0.0197327	2.23089	1.5-3.32	8.00786e-05	0.00153596	0.810897		ANKZF1	lower_risk	1	PAAD
	ACC	TRIB2	2.10546	1.44-3.07	0.00011657	0.00615002	2.04784	1.47-2.86	2.44956e-05	0.000711868	0.233058		RIPK4	lower_risk	1	UVM
	ACC	RPP40	2.10298	1.4-3.16	0.00033768	0.010618	1.82541	1.3-2.55	0.000440479	0.00498672	0.876719		RICTOR	lower_risk	1	LGG
	ACC	LOC90784	2.10229	1.36-3.25	0.000808884	0.0174448	2.0909	1.43-3.06	0.000139914	0.00221078	0.983977		SMAP2	lower_risk	1	HNSC
	ACC	TCF3	2.10078	1.35-3.27	0.00104614	0.0197686	2.42994	1.66-3.56	5.25654e-06	0.000278075	0.740446		NEDD9	lower_risk	1	UVM
	ACC	ELOVL1	2.1004	1.27-3.47	0.00372598	0.0389487	2.00061	1.36-2.95	0.000447433	0.00503907	0.404407		ZBTB44	lower_risk	1	LGG
	ACC	EIF4A3	2.10016	1.32-3.34	0.00171496	0.0257638	2.18539	1.47-3.26	0.000125699	0.00205413	0.152063		TMEM87B	lower_risk	1	PRAD
	ACC	IDH1	2.09732	1.44-3.06	0.000117679	0.0061616	1.95555	1.41-2.72	6.44238e-05	0.00136109	0.353432		PHLPP1	lower_risk	1	LGG
	ACC	NPM3	2.09095	1.46-2.99	4.88315e-05	0.00412758	2.13531	1.54-2.96	5.08758e-06	0.000272064	0.512904		UNC5CL	lower_risk	1	MESO
	ACC	CKS1B	2.08874	1.47-2.98	4.68138e-05	0.00397842	2.36276	1.75-3.19	1.73667e-08	2.73039e-05	0.497028		ALDOA	lower_risk	1	ACC
	ACC	KLF6	2.08708	1.42-3.06	0.000170457	0.00722136	2.44376	1.72-3.46	5.18232e-07	7.92925e-05	0.259607		PLEKHA2	lower_risk	1	ACC
	ACC	HIC2	2.08297	1.44-3.02	0.000109584	0.00594537	2.51096	1.77-3.55	2.02175e-07	5.48035e-05	0.456539		PPP1R3E	lower_risk	1	PAAD
	ACC	DLC1	2.08121	1.43-3.02	0.000117441	0.0061616	1.75441	1.27-2.41	0.000561927	0.00587799	0.744746		NEDD4L	lower_risk	1	KIRP
	ACC	KLF11	2.08095	1.35-3.2	0.000830673	0.0176818	2.01077	1.41-2.87	0.000122208	0.00202319	0.0686539		PCMTD1	lower_risk	1	LGG
	ACC	PIF1	2.07534	1.52-2.84	5.04996e-06	0.00189037	1.89784	1.52-2.38	2.19405e-08	2.94381e-05	0.286406		SCARB1	lower_risk	1	LGG
	ACC	SLC25A15	2.07373	1.39-3.08	0.000313053	0.0102752	2.34249	1.63-3.36	3.61523e-06	0.000223774	0.805349		GPI	lower_risk	1	ACC
	ACC	ELK4	2.07265	1.34-3.2	0.0010431	0.0197347	2.20485	1.46-3.34	0.000192343	0.00275663	0.715728		FAM117B	lower_risk	1	LGG
	ACC	RCE1	2.0724	1.33-3.24	0.00138239	0.0230477	2.33054	1.57-3.47	3.00663e-05	0.000808038	0.775635		HYAL3	lower_risk	1	UVM
	ACC	CAD	2.0707	1.3-3.3	0.00217032	0.0290263	2.25778	1.51-3.37	6.74207e-05	0.00139504	0.387886		HMGCL	lower_risk	1	KIRP
	ACC	SLC16A1	2.0627	1.32-3.22	0.00139528	0.0231856	2.14034	1.43-3.21	0.000236432	0.00318904	0.309342		DDX50	lower_risk	1	LGG
	ACC	SPAG5	2.06208	1.44-2.94	6.80271e-05	0.00483411	2.4675	1.78-3.42	5.77147e-08	3.39887e-05	0.917815		CRKL	lower_risk	1	LGG
	ACC	RAD9A	2.06206	1.25-3.4	0.00449396	0.0433439	1.99542	1.29-3.09	0.00200629	0.0140774	0.196991		SNX33	lower_risk	1	PRAD
	ACC	RPS7	2.05904	1.26-3.37	0.0041508	0.0414342	1.94528	1.23-3.07	0.00436206	0.0241708	0.536638		C14orf28	lower_risk	1	LGG
	ACC	DHX32	2.05771	1.33-3.19	0.00129399	0.0222682	1.94816	1.28-2.96	0.00176508	0.0128893	0.416159		ATP7A	lower_risk	1	ACC
	ACC	ATL2	2.04941	1.24-3.39	0.00526642	0.0470982	2.24965	1.42-3.57	0.000601149	0.00615316	0.486728		UFSP2	lower_risk	1	KIRC
	ACC	KIF11	2.04835	1.44-2.92	7.00055e-05	0.00486504	2.31023	1.73-3.09	1.68416e-08	2.73039e-05	0.706738		HK1	lower_risk	1	PRAD
	ACC	ZWINT	2.04284	1.42-2.93	0.000107558	0.00594537	2.36705	1.71-3.27	1.71909e-07	5.00407e-05	0.38401		MXI1	lower_risk	1	LGG
	ACC	RPL23AP7	2.03214	1.29-3.19	0.0021193	0.0286743	1.93105	1.26-2.95	0.00232888	0.0156607	0.942172		MPI	lower_risk	1	LGG
	ACC	LAMC1	2.02933	1.31-3.16	0.00167815	0.0254425	1.72898	1.14-2.63	0.0101902	0.0432185	0.85714		TMCC1	lower_risk	1	LGG
	ACC	FAM72B	2.02707	1.43-2.88	8.25086e-05	0.00522196	2.32633	1.69-3.21	2.50847e-07	5.89818e-05	0.974955		XPNPEP1	lower_risk	1	LGG
	ACC	NAV1	2.01917	1.44-2.83	4.65124e-05	0.00397556	2.24607	1.62-3.11	1.22671e-06	0.000126884	0.971422		SMAP1	lower_risk	1	LGG
	ACC	KIF20B	2.00234	1.31-3.06	0.00130853	0.0224104	2.35892	1.65-3.37	2.32469e-06	0.000173931	0.451282		MTHFR	lower_risk	1	UVM
	ACC	NMT2	2.00095	1.29-3.1	0.00196863	0.0275933	2.20259	1.47-3.3	0.000130185	0.00209924	0.518175		RNF122	lower_risk	1	UVM
	ACC	KDM4B	1.98744	1.31-3.02	0.00129267	0.0222682	2.27135	1.59-3.25	7.55934e-06	0.000340539	0.874567		KIAA2013	lower_risk	1	UVM
	ACC	COL4A2	1.98646	1.39-2.84	0.000176919	0.00736395	1.66667	1.29-2.15	8.97085e-05	0.00166517	0.888195		C8orf58	lower_risk	1	UVM
	ACC	CDK6	1.98602	1.47-2.69	9.7129e-06	0.00231373	2.24859	1.69-2.99	2.84679e-08	2.94381e-05	0.430185		PPP1R3B	lower_risk	1	UVM
	ACC	BRD3	1.98188	1.28-3.08	0.00229775	0.0300407	2.45203	1.62-3.72	2.43146e-05	0.000707914	0.238841		TESK2	lower_risk	1	UVM
	ACC	NCRNA00152	1.9808	1.35-2.9	0.000445173	0.0122575	1.86646	1.37-2.55	8.19093e-05	0.00155341	0.520534		PPP1R13L	lower_risk	1	UVM
	ACC	MCM7	1.97852	1.28-3.05	0.00200658	0.0279051	2.3769	1.65-3.43	3.43197e-06	0.000217051	0.438595		ANKRA2	lower_risk	1	PAAD
	ACC	SLC26A6	1.96848	1.44-2.69	1.95733e-05	0.00263985	1.87441	1.47-2.38	2.82316e-07	6.34082e-05	0.314514		BTG1	lower_risk	1	UVM
	ACC	RPS29	1.96684	1.25-3.1	0.00347307	0.0377472	1.91329	1.28-2.85	0.00145645	0.0112357	0.956638		TMEM57	lower_risk	1	ACC
	ACC	LIMS3	1.96631	1.4-2.75	8.12717e-05	0.00520011	1.50805	1.14-1.99	0.00367529	0.0215206	0.339757		PGAM1	lower_risk	1	LGG
	ACC	BACE1	1.96464	1.3-2.96	0.00124491	0.0217461	1.88673	1.39-2.56	5.03628e-05	0.00115205	0.878913		GTPBP1	lower_risk	1	LGG
	ACC	SLC25A25	1.96308	1.35-2.86	0.000448134	0.0122959	1.74966	1.32-2.33	0.000116988	0.00196296	0.191279		CCDC28A	lower_risk	1	UVM
	ACC	AURKA	1.96083	1.36-2.83	0.000302227	0.0100457	1.97943	1.46-2.68	8.87489e-06	0.000374078	0.329346		LRRC27	lower_risk	1	UVM
	ACC	RPS27A	1.96073	1.24-3.09	0.00368953	0.0388265	1.83672	1.2-2.81	0.00514927	0.0271485	0.345354		CAST	lower_risk	1	ACC
	ACC	RACGAP1	1.95681	1.33-2.88	0.000682545	0.0158977	2.32964	1.65-3.28	1.40673e-06	0.00013737	0.284075		ZNF395	lower_risk	1	UVM
	ACC	TIGD1	1.95465	1.24-3.07	0.00373177	0.0389487	2.23818	1.52-3.31	5.16189e-05	0.00117446	0.565784		NARF	lower_risk	1	UVM
[truncated: 21,649 more rows]
