# Supplementary material for: Multi-omics analysis reveals contextual tumor suppressive and oncogenic gene modules within the acute hypoxic response
Source: Nat Commun. 2021 Mar 2;12:1375. doi: 10.1038/s41467-021-21687-2 (PMC7925689; doi:10.1038/s41467-021-21687-2)
Supplement: Supplementary file 13 — Source Data [file 41467_2021_21687_MOESM13_ESM.xlsx]

## Sheet: Fig. 1b
Figure 1b: western blot analysis of HIF1A and HIF2A levels in normoxia and hypoxia.
	Exposure time: 3 sec							Exposure time: 3 min							Membranes image
